# Supplementary material for: Comparative RNA-Seq and Microarray Analysis of Gene Expression Changes in B-Cell Lymphomas of Canis familiaris
Source: PLoS One. 2013 Apr 4;8(4):e61088. doi: 10.1371/journal.pone.0061088 (PMC3617154; doi:10.1371/journal.pone.0061088)
Supplement: Data File S1 — Overlapping Gene Set Used for Pathway Analysis. (XLSX) [file pone.0061088.s004.xlsx]

## Sheet: master
GeneID	CanineEntrezID	HumanEntrezID	HumanEntrezSymbol	RNA-Seq.CmN	RNA-Seq.t	RNA-Seq.p	RNA-Seq.fdr	Microarray.CmN	Microarray.t	Microarray.p	Microarray.fdr	RNA-Seq.0063	RNA-Seq.2970	RNA-Seq.3024r	RNA-Seq.FS21	RNA-Seq.NE42	RNA-Seq.RB03	RNA-Seq.RB16	Microarray.0063	Microarray.2970	Microarray.3024r	Microarray.FS21	Microarray.NE42	Microarray.RB03	Microarray.RB16
ENSCAFG00000000001	476153	5167	ENPP1	-3.69874	-10.2498	0.000891154	0.0619225	-3.28165	-5.40724	0.00308402	0.0626136	3.04007	2.79479	2.67028	-0.797348	-1.67744	-0.00258618	-0.977404	8.77367	10.2063	9.45156	6.4181	5.33483	7.34273	5.68642
ENSCAFG00000000007	NA	NA	NA	0.0709234	0.259546	0.810651	0.893846	0.106643	0.31615	0.76919	0.84889	1.02674	0.371525	0.269115	0.962653	0.484365	0.714777	0.345067	7.93853	8.22914	8.2817	8.7059	7.63427	8.90168	7.78388
ENSCAFG00000000008	476156	10907	TXNL4A	-0.00893479	-0.0159325	0.987909	0.992808	1.48895	10.1397	0.00114843	0.0509885	2.81506	4.07624	3.69433	4.07333	2.27298	3.86996	3.86217	9.84141	10.0405	10.2767	11.7084	11.5852	11.5294	11.3442
ENSCAFG00000000009	NA	NA	NA	0.609895	0.56039	0.61616	0.775086	-0.359339	-1.88748	0.131634	0.27292	-1.18649	-1.4602	1.63199	0.0224104	1.33675	-0.830614	0.558111	7.19326	7.50546	6.98075	6.72249	6.77894	7.20773	6.75944
ENSCAFG00000000012	483926	374868	ATP9B	-0.327715	-1.55861	0.221654	0.485883	-0.0550199	-0.152664	0.887765	0.927292	0.636794	0.866251	1.28908	0.415694	0.626738	0.832331	0.537217	7.63877	7.45904	7.67278	7.74749	7.95114	7.95941	6.48266
ENSCAFG00000000017	483929	7776	ZNF236	0.719562	3.31134	0.0598308	0.293599	-0.238154	-3.52908	0.0278756	0.126777	0.438942	0.521081	-0.132575	0.844482	1.1763	1.02275	0.937977	7.7662	7.76975	7.70221	7.62616	7.33159	7.56943	7.50441
ENSCAFG00000000020	476161	10194	TSHZ1	0.725899	1.33338	0.239957	0.500042	-0.540381	-2.78835	0.0523581	0.168603	-1.25474	-1.77753	-0.604762	-1.15472	0.757902	-0.688343	-0.860609	9.14786	9.6965	9.37164	8.74834	8.82203	9.18775	8.7017
ENSCAFG00000000021	476162	284273	ZADH2	0.302866	2.73546	0.0802808	0.33085	0.455819	1.40019	0.229553	0.386646	2.81315	2.67365	2.46178	3.01207	2.94849	2.83294	3.01606	10.8896	11.0252	10.537	11.3046	11.5237	10.4559	11.808
ENSCAFG00000000022	476164	55628	ZNF407	0.423712	1.24814	0.320224	0.570816	-0.191718	-0.570377	0.606129	0.724601	3.20319	2.60218	2.08142	2.98636	3.04536	2.84937	3.32948	8.00114	7.42043	6.98353	7.34673	7.43814	6.80343	7.5183
ENSCAFG00000000027	NA	NA	NA	-0.550844	-1.01805	0.384828	0.616266	0.566921	5.59919	0.0070871	0.0777556	8.97706	10.4224	10.4512	10.0859	9.33147	9.04616	9.13396	15.523	15.4244	15.4476	15.9353	16.2788	16.081	15.8327
ENSCAFG00000000028	476170	29090	TIMM21	-1.44559	-6.52475	0.00488394	0.116069	-0.429135	-5.3874	0.015073	0.102733	5.15647	5.74026	5.18574	3.87713	3.74098	4.24713	3.79572	11.106	11.2687	11.0204	10.7126	10.6579	10.65	10.7898
ENSCAFG00000000033	NA	NA	NA	-0.321944	-0.625309	0.574392	0.749215	0.978011	5.44909	0.00339139	0.0628141	2.8384	3.07942	2.87135	3.88004	1.40093	2.44216	2.70799	12.6231	12.6778	13.0362	14.0772	13.7603	13.7185	13.4723
ENSCAFG00000000036	NA	NA	NA	0.160007	0.292742	0.784915	0.878284	-0.602049	-4.31964	0.0262428	0.123389	2.58279	1.28766	1.19481	1.80955	2.44683	2.14336	0.993971	8.45615	8.76748	8.8822	8.01782	8.09448	8.26219	8.02509
ENSCAFG00000000038	609196	10666	CD226	-3.05688	-4.20928	0.0120409	0.159162	-3.70465	-3.30535	0.030395	0.131559	3.44375	4.24526	3.18962	1.60487	0.135036	1.62385	-1.08644	10.1649	9.9661	8.78881	3.1072	7.3671	7.59226	5.6745
ENSCAFG00000000043	476176	54495	TMX3	-1.13604	-0.915906	0.420585	0.643239	1.06104	17.5915	3.35e-05	0.03329	3.18395	4.17696	3.93318	3.65219	-0.977642	3.95195	3.88811	9.67387	9.71494	9.76913	10.6464	10.7871	10.7791	10.9089
ENSCAFG00000000058	607205	5271	SERPINB8	0.783608	1.96442	0.111272	0.368933	0.00657611	0.0173368	0.986862	0.992253	0.558297	-0.117229	-0.434619	1.0996	1.1692	-0.00570703	0.879933	7.81545	8.72235	8.41508	8.55398	7.87283	7.88979	8.98022
ENSCAFG00000000061	NA	NA	NA	0.680766	1.01274	0.362291	0.59979	0.174267	0.446321	0.680133	0.783124	0.378933	1.61184	2.06128	1.90176	3.2357	1.90829	1.08004	10.7744	11.2269	11.0007	11.9069	10.6299	11.7037	10.4592
ENSCAFG00000000064	474391	967	CD63	-1.86594	-3.48163	0.0205893	0.18738	-0.853301	-4.44019	0.00789124	0.080661	6.55082	7.30218	7.93232	5.37368	6.41118	4.83329	4.96519	13.1563	13.3045	13.5025	12.6882	12.5082	12.6826	11.9923
ENSCAFG00000000066	607306	9525	VPS4B	-1.09121	-1.207	0.313898	0.565971	0.518662	1.89188	0.122987	0.262638	5.06633	5.02995	5.03489	4.84964	1.24289	4.95137	4.76614	10.5605	11.2189	11.1166	11.1438	11.1928	11.7945	11.8049
ENSCAFG00000000068	NA	NA	NA	0.773135	1.19069	0.302001	0.554569	-0.533376	-1.30887	0.265992	0.425868	0.678216	0.564251	1.32208	0.415456	3.26275	1.69941	1.13433	10.1934	9.95049	9.72694	8.33736	9.67098	10.1448	9.54105
ENSCAFG00000000071	489926	29095	ORMDL2	-0.370945	-0.452073	0.692507	0.824262	-0.251228	-0.816089	0.483253	0.622536	1.21917	3.21764	3.89928	1.93857	2.5134	2.69219	2.48685	9.33474	9.7732	10.3309	9.72176	9.39237	9.3593	9.77347
ENSCAFG00000000073	476180	54877	ZCCHC2	0.375811	1.15339	0.302018	0.554569	-0.103565	-0.182186	0.863558	0.911666	2.95986	2.49313	2.18814	3.00643	3.55652	2.51948	2.60901	8.69487	7.96974	7.84863	8.45062	6.63344	8.97007	8.21592
ENSCAFG00000000074	606853	4327	MMP19	0.0544453	0.0838988	0.936465	0.962363	-1.22443	-1.21246	0.303299	0.461688	-0.71841	0.414666	0.761915	-0.748767	0.860915	1.15495	-0.438425	6.77209	9.61006	9.05665	6.97379	7.81454	8.28969	5.94268
ENSCAFG00000000078	474393	1606	DGKA	-0.529593	-1.16613	0.333961	0.579724	-0.907804	-2.73857	0.0457638	0.158393	4.96802	4.07595	3.5421	4.19041	3.62136	3.48237	3.36891	11.1777	10.3788	10.4975	10.3231	9.46448	9.93557	9.38431
ENSCAFG00000000079	476181	57614	KIAA1468	-0.728751	-1.02575	0.357353	0.594836	0.511005	0.925719	0.413386	0.563014	1.41658	1.43721	0.404751	0.564573	-1.46102	1.25145	1.07472	7.95124	6.5203	7.88935	7.73235	7.25294	8.56582	8.30744
ENSCAFG00000000080	481102	6490	PMEL	0.0261694	0.0861015	0.935355	0.961447	-1.25256	-3.04243	0.0716869	0.197432	-0.890086	-1.59594	-1.61645	-1.43451	-1.16386	-1.81971	-0.947209	8.22878	7.9633	6.94952	6.07531	6.64701	6.62155	6.50136
ENSCAFG00000000082	606931	1017	CDK2	-0.223394	-0.944626	0.388261	0.619764	0.0757398	0.574997	0.598576	0.717725	1.43388	1.42051	1.88392	1.09974	1.74947	1.00205	1.57292	6.81721	6.92729	6.95963	6.85866	6.71863	7.296	7.03519
ENSCAFG00000000083	476182	23556	PIGN	-0.217349	-0.382912	0.727305	0.844299	0.252918	0.681564	0.558644	0.686867	1.3653	1.36935	1.36716	1.95307	-0.458781	1.15971	1.94568	7.93135	7.0298	6.73609	7.41687	7.36486	7.40151	7.75809
ENSCAFG00000000087	474394	5869	RAB5B	-0.917383	-1.44157	0.23655	0.498245	-0.993149	-3.65813	0.0338655	0.138499	3.53311	3.41652	3.05039	1.15719	2.98067	3.87242	1.65354	9.57979	9.67943	9.65745	8.41915	8.03624	9.28869	8.83888
ENSCAFG00000000088	481103	6821	SUOX	-0.835407	-1.46444	0.266108	0.522476	-1.07067	-4.1667	0.017903	0.108846	2.15154	0.24078	1.24898	0.0727493	0.738249	0.46517	0.237282	8.13065	7.88361	8.62135	7.19553	6.73819	7.28287	7.3482
ENSCAFG00000000094	476186	3998	LMAN1	-3.21445	-6.02715	0.00626953	0.124559	-2.14636	-4.59058	0.023876	0.118762	5.74218	5.47641	5.94908	3.29793	1.02328	3.09917	2.61204	11.7281	12.5864	13.2134	10.7221	9.88527	10.5552	10.2892
ENSCAFG00000000100	404003	90701	SEC11C	-2.38122	-1.97268	0.122089	0.385701	-0.066813	-0.274772	0.794774	0.866406	6.67683	8.06751	7.94882	5.25258	2.01543	6.36599	7.09867	12.4668	12.4221	12.8545	11.9313	12.6799	12.6029	12.8432
ENSCAFG00000000102	474396	5036	PA2G4	0.504915	2.09993	0.109307	0.368024	0.624453	2.38189	0.0961224	0.230539	5.91867	5.65006	5.73161	6.69776	6.47427	6.27181	5.64295	11.3504	11.2975	11.3759	12.7149	11.8012	11.8453	11.5014
ENSCAFG00000000103	NA	NA	NA	-2.52534	-6.82967	0.00116966	0.0666142	-2.32445	-5.58283	0.0100667	0.0867958	1.7032	1.63219	1.05281	-0.242024	-1.18855	-1.0929	-1.72697	7.3327	7.54838	7.44923	6.01886	4.69766	5.5623	4.19713
ENSCAFG00000000105	476188	10892	MALT1	-0.346387	-0.736491	0.505241	0.707298	-0.216119	-0.78602	0.469357	0.611942	2.43937	2.16736	1.8951	1.85207	0.557101	2.45162	2.42276	10.0519	9.53846	9.4033	9.53204	8.89697	9.77783	9.58691
ENSCAFG00000000108	474397	23344	ESYT1	0.606961	1.23406	0.294131	0.548563	-0.421841	-2.50103	0.0667969	0.191795	0.399805	-0.0666162	0.177918	0.0925904	2.17724	0.399587	0.4399	8.36819	8.29229	7.9289	7.55639	7.82624	8.02629	7.68956
ENSCAFG00000000109	NA	NA	NA	0.504513	1.54348	0.238083	0.499245	-0.0747215	-0.335077	0.75642	0.838985	4.44635	3.51996	3.52148	4.40923	4.51562	4.3893	4.02095	10.2333	10.0249	10.2081	10.5153	9.70631	10.3779	9.72344
ENSCAFG00000000114	474402	93058	COQ10A	0.0220352	0.0330912	0.9749	0.986666	0.605695	2.88145	0.0754945	0.202499	0.878859	2.08735	2.34214	0.381926	2.267	2.59569	1.92133	7.59266	8.19022	8.17238	8.39542	8.76243	8.60322	8.60205
ENSCAFG00000000115	474403	1431	CS	1.34158	2.21871	0.102073	0.357676	-0.0536863	-0.253318	0.812317	0.877244	1.97929	1.95784	2.4404	4.23907	4.69176	2.42622	2.51265	11.6021	11.9004	11.7437	11.9534	12.0105	11.652	11.1642
ENSCAFG00000000116	476189	23327	NEDD4L	0.564824	1.80534	0.135611	0.3992	0.025932	0.0523063	0.961245	0.977081	2.64493	1.85896	2.14083	3.37535	2.72796	2.64019	2.37542	9.51697	9.55511	9.8905	10.8796	8.87586	10.0378	8.92719
ENSCAFG00000000118	607115	10330	CNPY2	-1.23711	-4.62134	0.0196525	0.187181	0.0628013	0.258827	0.811515	0.876791	5.66966	6.2842	6.46388	5.10834	5.0936	4.76601	4.64059	12.483	13.0791	13.1549	13.0823	13.2201	12.8901	12.6815
ENSCAFG00000000119	474404	9924	PAN2	0.432085	7.47287	0.00321709	0.101416	-0.596438	-1.60277	0.21048	0.365721	0.549994	0.53833	0.502035	1.07557	0.932968	0.819219	1.02106	9.08688	8.0389	9.00435	8.17457	8.47833	7.70542	8.0961
ENSCAFG00000000124	481112	8914	TIMELESS	0.651854	2.88255	0.0452207	0.260197	0.0837376	0.219353	0.83524	0.893666	-0.146747	-0.372556	-0.436955	0.250942	0.899779	-0.103455	0.285139	7.89802	7.91828	7.25472	8.48935	7.52491	7.04266	8.03939
ENSCAFG00000000125	607631	4677	NARS	-0.366552	-1.24997	0.267074	0.523387	-0.303488	-0.788845	0.473392	0.614594	4.38145	3.80571	4.40369	4.3953	3.50451	3.95413	3.46764	8.5832	9.30048	8.26781	9.06582	8.33	8.30558	7.9533
ENSCAFG00000000126	610360	2235	FECH	-2.0277	-2.35006	0.0658943	0.303691	-1.04515	-2.02137	0.10142	0.237929	3.36468	1.38554	2.28029	2.22219	-0.00198507	-0.417174	-0.539796	9.97617	8.73964	9.5795	9.29608	7.82059	8.66608	7.76374
ENSCAFG00000000130	481113	283377	SPRYD4	0.279281	0.429527	0.686056	0.820439	-0.202185	-0.32388	0.759232	0.84057	0.761736	1.77341	2.32275	1.91009	3.20236	1.23075	1.25111	8.44197	8.60843	9.63583	9.91319	8.52363	8.85189	7.48418
ENSCAFG00000000134	481115	5939	RBMS2	-0.692524	-1.12404	0.331009	0.5779	-1.53452	-3.03428	0.0299132	0.131079	0.908298	0.35417	0.900049	-1.10602	0.544545	1.43449	-0.759747	7.85867	6.89494	7.17215	4.88492	6.89074	5.76298	5.55764
ENSCAFG00000000135	481116	11176	BAZ2A	1.32784	2.37794	0.13072	0.394866	-0.376951	-3.05081	0.052709	0.16918	2.92601	1.71783	1.05748	3.49175	3.13215	3.31424	2.97497	7.71797	7.7746	7.7613	7.26818	7.22946	7.74061	7.25911
ENSCAFG00000000136	403669	NA	NA	-0.0970195	-0.381073	0.721189	0.840836	0.751849	4.84147	0.00774289	0.0803586	5.65367	6.23383	6.2521	6.33043	5.92033	6.00458	5.54272	13.7438	13.8611	13.9688	14.4489	15.008	14.6053	14.3769
ENSCAFG00000000137	483970	9352	TXNL1	-1.24923	-1.09618	0.332521	0.578943	0.520506	3.83128	0.0152506	0.102802	2.12696	3.77836	3.13993	3.27384	-1.26223	2.20013	2.85167	11.7466	11.913	11.9603	12.5402	12.4246	12.0473	12.5631
ENSCAFG00000000138	612760	10728	PTGES3	-1.56796	-1.25116	0.291859	0.546753	0.459378	2.03481	0.129886	0.271155	4.0043	4.92295	4.16729	4.03796	-0.822189	4.44399	3.52781	10.0271	9.94806	9.39616	10.4837	10.3299	10.2124	9.9732
ENSCAFG00000000140	403949	6925	TCF4	0.505497	0.949885	0.390472	0.620942	0.0221458	0.105256	0.920594	0.950291	2.77698	2.21587	1.89522	2.07522	3.97015	3.13288	2.02782	11.6128	11.7281	12.1242	11.7707	11.8985	12.1958	11.5104
ENSCAFG00000000142	NA	NA	NA	-0.241508	-0.280866	0.796302	0.885374	1.32713	6.23829	0.00824344	0.0813176	2.96084	3.17796	2.72433	3.5826	0.163875	3.51465	3.59034	8.95206	8.3037	8.72811	10.059	10.0328	9.71211	10.1498
ENSCAFG00000000147	NA	NA	NA	-0.672881	-0.767978	0.483706	0.69063	-0.0210964	-0.0786396	0.942032	0.96437	-0.982198	1.38775	0.455113	0.159408	-2	0.284565	0.0120551	8.6233	8.74535	8.76265	9.36957	8.28119	8.25817	8.84843
ENSCAFG00000000148	474409	8608	RDH16	-3.16068	-7.00708	0.00247188	0.0917106	-4.41676	-7.18738	0.000922564	0.0489333	1.88032	2.18157	1.60765	-2	-1.60397	-0.0670046	-1.41235	10.9472	12.1323	11.4299	5.97423	6.60653	8.31633	7.44836
ENSCAFG00000000149	476193	147323	STARD6	-0.839151	-1.19474	0.285818	0.541784	-0.375362	-0.543751	0.611074	0.727663	-1.11084	0.455439	-0.245008	0.381361	-2	-1.16382	-1.77468	7.42869	6.78145	6.13846	7.89862	5.05857	6.35456	6.31827
ENSCAFG00000000150	NA	NA	NA	0.160408	0.364249	0.749422	0.857309	0.725208	1.9019	0.150315	0.297047	0.377657	1.27438	-0.227206	0.735921	0.723655	0.6054	0.476434	8.18322	7.17716	7.16467	8.43815	8.59977	7.80788	8.08844
ENSCAFG00000000151	483975	8932	MBD2	-0.298535	-0.686772	0.527546	0.72227	0.657853	6.80306	0.00472738	0.069259	4.93503	5.05906	4.42239	5.24066	3.40844	4.67914	4.6996	12.5603	12.5744	12.6307	13.2864	13.4493	12.9938	13.2558
ENSCAFG00000000152	609619	26520	TIMM9	-0.999233	-1.00676	0.365314	0.60167	0.465563	2.44571	0.084775	0.215212	1.68018	3.28777	2.83745	1.99808	-0.959312	2.6401	2.73141	10.1089	10.0728	10.208	10.8311	10.9739	10.1702	10.4066
ENSCAFG00000000158	474630	3295	HSD17B4	0.312783	1.12505	0.336803	0.580707	1.01314	5.16533	0.0273427	0.125491	4.17518	3.37803	3.54833	4.06875	3.79693	3.81113	4.37637	9.38607	9.51546	8.89143	10.2148	10.176	10.3527	10.3664
ENSCAFG00000000159	607350	23306	TMEM194A	-0.161665	-0.191328	0.856971	0.918233	-0.409846	-1.31122	0.267234	0.427107	1.94773	0.687867	0.9902	1.55833	-1.20156	1.84094	1.99003	7.72419	8.56742	7.84981	7.17763	7.60195	7.81591	7.95368
ENSCAFG00000000163	NA	NA	NA	1.25584	3.97048	0.0106614	0.153519	-0.126592	-0.375345	0.723102	0.815165	1.83256	1.16903	1.38539	2.82141	3.25458	2.7444	2.05229	8.12476	8.92483	8.49164	8.78336	7.78265	8.79074	8.19185
ENSCAFG00000000165	481428	25816	TNFAIP8	-0.787917	-1.66391	0.176392	0.440737	0.0391067	0.191911	0.855796	0.906751	3.13761	3.27871	3.67568	2.86564	3.05816	1.25072	3.12982	10.6393	10.1322	10.3482	10.1852	10.1562	10.6024	10.7055
ENSCAFG00000000166	476197	55520	ELAC1	0.297203	0.614145	0.569857	0.747515	0.377065	2.51385	0.0536036	0.17041	1.627	0.997488	1.69108	2.47113	2.44681	0.757544	1.26742	8.76263	8.47754	8.48725	9.22321	9.07464	8.7708	8.74284
ENSCAFG00000000167	474631	1657	DMXL1	0.430757	0.644386	0.552359	0.737889	0.257709	2.4097	0.0637118	0.187663	2.53408	3.06613	2.03981	3.28845	1.20472	3.73099	3.68557	9.96202	10.0474	9.78646	10.1521	10.1918	10.028	10.3868
ENSCAFG00000000168	476198	4200	ME2	-1.4233	-1.71709	0.182227	0.447653	-0.0676132	-0.34634	0.746705	0.831242	6.05343	5.90424	5.73396	5.52595	2.01616	5.23743	5.11611	12.4454	12.1924	12.3744	12.5255	12.5682	12.1942	11.7911
ENSCAFG00000000173	476201	125228	FAM210A	0.150588	0.254886	0.810906	0.893846	0.128776	0.975448	0.390048	0.543652	-0.729627	-0.204414	0.133429	-0.789983	-1.10956	1.2659	0.168511	8.29425	8.65867	8.37265	8.4211	8.7374	8.63834	8.48568
ENSCAFG00000000178	NA	NA	NA	-1.57716	-3.81676	0.0155804	0.170149	-2.63449	-6.10499	0.007558	0.0796867	1.0296	-0.0163238	0.252993	-1.35787	-0.352802	-1.40568	-1.50392	8.51385	8.75606	8.606	4.90092	6.66986	5.72642	6.66606
ENSCAFG00000000185	483987	8417	STX7	0.451489	1.61666	0.172132	0.435748	1.12116	7.86464	0.000535	0.0481064	4.83913	5.53414	5.33503	5.47522	5.86653	6.12015	5.28847	10.2287	9.96239	10.2434	11.1606	11.3142	11.5483	11.0409
ENSCAFG00000000189	611318	116843	C6orf192	-2.90613	-3.69424	0.0150252	0.168855	-3.27131	-2.76618	0.0671664	0.192169	1.6189	3.16368	1.41052	-0.199239	-1.78413	0.406188	-1.78989	8.1539	8.33593	7.80871	5.38726	7.01659	5.40645	1.50254
ENSCAFG00000000190	476206	6206	RPS12	-0.402193	-0.611786	0.570305	0.747703	0.805964	3.23724	0.0393181	0.148601	6.60171	8.01161	8.14691	8.36665	6.27809	7.05009	7.04337	13.9427	13.8024	14.0309	14.9146	15.2668	14.6085	14.1353
ENSCAFG00000000195	607458	6472	SHMT2	0.912329	1.60879	0.172104	0.435748	0.83968	1.78121	0.135892	0.278424	1.6252	2.03182	2.65564	3.69285	3.99128	2.11645	2.26562	10.7965	10.0641	10.9554	12.3997	11.7021	10.9987	10.6795
ENSCAFG00000000197	474635	51397	COMMD10	-1.88341	-3.30408	0.0222032	0.192547	0.196273	0.913828	0.416523	0.565703	1.88785	3.2296	2.33674	1.0708	-0.524436	0.523201	1.3357	9.64026	9.3946	9.02554	9.41394	9.88944	9.35836	9.53723
ENSCAFG00000000203	607494	1176	AP3S1	-1.75319	-1.3395	0.251257	0.509719	0.200273	0.483861	0.648949	0.757921	2.85378	4.48997	3.03133	3.29096	-1.63243	1.54579	3.61637	7.71954	8.18519	7.29558	8.09931	6.97486	8.29582	8.36485
ENSCAFG00000000204	474636	9140	ATG12	-0.193113	-0.340592	0.74743	0.855815	-0.00713918	-0.0281414	0.978727	0.987252	4.41	3.50583	4.57557	2.84861	5.00867	4.32224	3.70322	9.8985	9.73136	9.27309	9.41176	9.39436	9.57576	10.1268
ENSCAFG00000000206	474637	1036	CDO1	-3.95314	-24.9156	0.000125748	0.0396678	-2.94852	-5.39321	0.00349481	0.0634281	2.28969	2.34065	2.31362	-1.58827	-2	-1.24013	-1.72555	9.10229	8.13325	8.85906	6.12357	6.80758	5.41199	4.65558
ENSCAFG00000000214	474638	153733	CCDC112	-1.71584	-1.8753	0.12203	0.385701	0.20669	0.74629	0.489931	0.627772	3.56812	3.90467	2.2623	1.95619	-0.619514	3.0041	1.77595	8.82246	8.91828	8.30056	8.93984	9.06722	9.22681	8.31461
ENSCAFG00000000216	481440	5229	PGGT1B	-0.582846	-1.40542	0.218895	0.483282	-0.005177	-0.0150722	0.988744	0.992826	0.992971	1.86817	1.24791	0.770482	0.168204	1.6826	0.526069	7.61744	6.63425	7.08677	7.59658	6.76785	7.23482	6.83132
ENSCAFG00000000217	403647	6446	SGK1	-1.88056	-2.75232	0.0684383	0.308797	-1.15745	-2.02934	0.105755	0.24325	1.82757	1.73328	1.55214	0.724642	-0.871152	1.17133	-1.72975	7.80466	6.90249	7.16368	7.17317	6.77027	5.56375	5.02414
ENSCAFG00000000224	474641	64848	YTHDC2	-0.515479	-0.878606	0.442519	0.659986	0.311179	1.157	0.301001	0.459821	2.5587	2.80747	2.71868	2.17615	0.533982	3.01142	2.99633	9.25402	8.60555	8.93109	9.6605	9.09829	9.42998	8.77683
ENSCAFG00000000225	474413	64333	ARHGAP9	0.388963	1.61382	0.193254	0.459726	-0.111049	-0.729746	0.51355	0.647686	2.11717	1.94023	2.14393	2.4777	3.10235	2.06343	2.18081	11.7249	11.2693	11.5008	11.3411	11.2598	11.6097	11.3385
ENSCAFG00000000226	476211	10767	HBS1L	-1.46816	-2.077	0.121549	0.385071	-0.220964	-1.79478	0.13319	0.274863	4.10411	4.49746	4.00375	3.18073	0.69877	3.7751	3.27983	10.0134	9.93149	9.73589	9.52158	9.8925	9.522	9.75449
ENSCAFG00000000228	NA	NA	NA	-0.72994	-0.841269	0.444676	0.661094	-1.00809	-1.95149	0.132056	0.273482	0.401991	-0.645801	1.68153	0.153082	1.11565	-1.17513	-1.0964	7.51792	7.79973	8.03732	7.44451	7.06347	7.2869	5.31272
ENSCAFG00000000229	474414	4141	MARS	0.402815	1.35366	0.234898	0.49766	-0.143857	-0.318046	0.76405	0.845093	2.20882	1.90698	2.61049	2.97829	3.03118	2.43519	2.13498	8.46106	9.27701	8.99296	9.38864	8.32071	9.44232	7.91427
ENSCAFG00000000231	481445	11285	B4GALT7	0.172482	0.323176	0.763151	0.866875	-0.337222	-1.15998	0.322675	0.480947	-1.60142	-0.989879	-1.01745	0.229766	-0.745283	-1.60621	-2	6.90386	7.10634	6.91485	7.29613	5.98692	6.40467	6.86345
ENSCAFG00000000232	607439	1649	DDIT3	-1.73171	-2.33352	0.0735718	0.317998	-0.971265	-1.48519	0.210282	0.365464	0.360859	2.21553	1.80954	-0.797782	0.958501	0.0022114	-1.24186	7.79467	8.59031	8.60544	5.58554	7.85773	8.17768	7.81455
ENSCAFG00000000234	476212	54806	AHI1	-1.60965	-1.70673	0.162416	0.429191	-0.39048	-1.59407	0.195111	0.348734	2.7332	2.29121	1.44471	0.943201	-2	1.66748	1.57621	9.36518	9.02581	8.64868	8.76785	8.31683	8.50488	8.90143
ENSCAFG00000000236	474643	64777	RMND5B	-0.420329	-1.33179	0.247757	0.507249	-0.570182	-4.22578	0.0082823	0.0813284	1.99987	2.10808	2.4869	1.38144	2.59373	1.46081	1.67584	9.02252	9.2986	9.24952	8.79111	8.76502	8.58743	8.33658
ENSCAFG00000000238	474416	3798	KIF5A	0.578176	2.92657	0.0606041	0.29393	-0.106302	-0.247692	0.818559	0.882549	-0.410534	-0.371381	-0.404517	-0.26191	0.687276	0.0736132	0.231815	7.38837	6.11934	6.8545	6.40483	6.20586	7.08613	7.02759
ENSCAFG00000000240	474644	55651	NHP2	0.161147	0.486346	0.647662	0.797492	0.611342	3.10495	0.0424163	0.152793	3.14046	3.86936	3.75662	3.71285	4.44164	3.48456	3.36079	11.979	12.1741	12.1157	13.2054	12.7272	12.556	12.3151
ENSCAFG00000000241	NA	NA	NA	0.205373	0.865372	0.426397	0.646374	0.341847	1.34656	0.263663	0.423159	4.90505	4.42311	4.49579	5.216	4.92344	4.78077	4.33322	12.1691	12.3546	12.2453	13.2472	12.2173	12.7252	12.203
ENSCAFG00000000244	483997	113115	FAM54A	1.50576	3.61206	0.015763	0.171456	1.10282	2.88867	0.0352229	0.141279	-0.191088	0.0732622	0.632073	2.6088	1.74737	1.1305	1.22203	7.89817	7.02478	7.69172	9.43255	8.24638	8.27747	8.60779
ENSCAFG00000000245	483999	9774	BCLAF1	-0.814163	-0.637727	0.561434	0.742953	0.545647	2.95215	0.0336758	0.138033	7.46051	6.715	6.04729	6.91845	2.40159	7.87892	6.50813	12.0985	12.0156	11.6688	12.7057	12.1342	12.6436	12.4096
ENSCAFG00000000248	474645	57396	CLK4	-1.30732	-1.57822	0.187205	0.452861	0.419066	1.23031	0.276942	0.436314	4.02922	5.16258	4.23336	3.18381	1.0395	4.30793	4.13967	11.0947	10.5193	10.625	10.3174	11.4553	11.2739	11.6148
ENSCAFG00000000249	474417	79837	PIP4K2C	-0.12745	-0.331209	0.754043	0.860725	-1.20131	-2.74681	0.0838991	0.214143	1.71274	0.877367	1.02302	0.523532	1.87693	0.99662	0.910618	8.91699	9.48601	8.07784	7.22206	7.59821	7.96671	7.71555
ENSCAFG00000000251	NA	NA	NA	0.361271	0.724315	0.505372	0.707298	-0.0243902	-0.0994027	0.925285	0.953138	1.03373	0.7616	0.232485	1.04486	-0.159687	1.93313	1.33054	9.09334	9.28267	9.7332	9.21167	9.21949	9.14125	9.80896
ENSCAFG00000000253	484000	5191	PEX7	-0.893122	-1.0125	0.374675	0.608662	0.724664	3.09024	0.0273597	0.125491	4.83001	4.70878	3.97267	3.76558	1.18755	4.68233	4.80735	10.4218	10.5797	10.0997	11.2084	11.2555	10.5387	11.3642
ENSCAFG00000000259	474419	10956	OS9	-0.156928	-0.351201	0.741618	0.852634	-1.33247	-3.29242	0.0341455	0.138943	3.1935	2.02255	2.7326	2.61289	3.24127	1.89748	2.21884	8.91209	8.94912	8.53635	7.66783	6.38606	8.19092	7.62207
ENSCAFG00000000260	476216	3459	IFNGR1	-1.5705	-2.49256	0.0825629	0.332914	-0.659503	-3.26185	0.0250743	0.121314	2.98209	3.14165	2.73376	2.25287	-0.447916	1.74317	1.9799	10.555	10.413	10.056	9.38351	9.66696	10.0481	9.62878
ENSCAFG00000000261	481449	6119	RPA3	-1.5067	-0.801254	0.46791	0.678702	0.567651	3.76636	0.0234864	0.117779	3.63177	5.60245	6.03379	5.89499	-1.56427	5.0942	4.90561	11.5767	11.2079	11.596	12.1381	12.1988	11.9019	11.8728
ENSCAFG00000000277	476220	25901	CCDC28A	-1.28965	-1.71085	0.156862	0.424752	0.0528468	0.161169	0.880735	0.923059	0.217519	2.22892	1.23753	0.543446	-1.44891	0.0325339	0.62628	7.53932	7.87068	7.703	7.31001	7.45672	7.57841	8.68357
ENSCAFG00000000278	403676	6302	TSPAN31	-1.8315	-5.00729	0.00572979	0.12266	-0.515069	-2.54219	0.0712337	0.196724	2.19185	3.09619	2.93177	0.384006	0.851439	1.53819	0.860089	9.00697	8.91358	8.79675	7.94073	8.51672	8.8505	8.25485
ENSCAFG00000000281	476222	58527	C6orf115	-1.00801	-0.924654	0.399745	0.628438	0.538325	5.19905	0.00347434	0.063372	5.7195	7.65339	7.19105	7.00221	3.14071	6.22016	7.02345	13.9557	13.736	13.8087	14.2456	14.6084	14.3006	14.3326
ENSCAFG00000000282	476223	51696	HECA	-0.532513	-1.40444	0.22664	0.490037	-0.379284	-1.02768	0.363205	0.519345	1.81457	0.817902	1.24001	1.05653	1.08913	0.0388941	0.848702	10.335	10.0739	9.33642	9.46697	9.10912	10.1387	9.42847
ENSCAFG00000000283	476224	167838	TXLNB	1.88813	3.47211	0.0313823	0.224719	2.87232	2.16483	0.146749	0.292539	1.36416	1.25635	0.853317	2.69659	1.84701	3.32049	4.3202	2.35555	6.34418	6.04312	7.63092	7.0334	7.80026	8.68183
ENSCAFG00000000285	NA	NA	NA	-0.257886	-0.67738	0.531689	0.725436	-1.6389	-3.88605	0.0288349	0.129325	-0.532973	-0.310001	0.41928	-0.114179	0.11761	-0.99683	-0.603071	8.87312	9.02967	8.99891	7.05333	7.10807	8.54035	6.61158
ENSCAFG00000000290	607590	4234	METTL1	0.358687	0.919894	0.411983	0.635347	0.342706	0.809658	0.465719	0.608395	2.22182	1.77705	2.16093	2.9509	2.88403	2.43911	1.37378	7.54414	7.06976	7.49016	8.18962	7.80478	8.28384	6.56465
ENSCAFG00000000295	612830	51534	VTA1	-0.984113	-3.71216	0.0169034	0.177271	0.0926653	0.403476	0.703586	0.799714	2.12151	2.74988	2.68761	1.5692	1.17355	1.99791	1.40155	8.89488	9.26981	8.7404	8.75097	9.14107	8.85394	9.49813
ENSCAFG00000000296	484013	57211	GPR126	-2.48516	-5.25587	0.00415376	0.11101	-3.20605	-3.75326	0.0307962	0.132248	2.48432	1.61807	1.32856	-0.59477	-1.5947	-0.130332	-0.379582	8.33526	8.7514	8.47469	5.29538	3.32529	7.45937	5.17756
ENSCAFG00000000297	474420	10677	AVIL	0.305808	1.15791	0.300041	0.553719	0.327204	0.755315	0.489344	0.627413	-2	-1.40921	-1.87635	-1.77661	-1.51558	-0.898509	-1.63348	5.91024	5.30092	5.35483	4.78864	5.76741	6.34007	6.50069
ENSCAFG00000000300	484014	3097	HIVEP2	0.537747	0.73583	0.501237	0.704901	-0.520757	-1.49805	0.204653	0.359188	3.11995	2.26276	1.13088	2.50669	1.55108	3.63479	3.14321	9.78956	9.57207	9.2653	8.50853	8.48833	9.74186	9.34749
ENSCAFG00000000303	611677	51390	AIG1	0.0831834	0.164041	0.876341	0.9296	0.25728	0.973447	0.375039	0.529672	2.05204	3.25559	2.42561	3.07061	3.36596	2.47876	1.7284	9.14416	8.59731	8.70574	9.67262	8.79839	8.99756	8.82349
ENSCAFG00000000307	484015	8504	PEX3	-1.37026	-2.64558	0.0504909	0.272394	-0.309351	-2.13621	0.0908197	0.223707	1.14243	0.992457	0.315812	0.063601	-1.89065	-0.279776	-0.106614	8.62381	8.85366	8.82692	8.34445	8.78901	8.20417	8.49748
ENSCAFG00000000308	481135	10106	CTDSP2	1.10517	1.52588	0.213551	0.479258	-1.35624	-3.02122	0.0307263	0.132164	1.71538	1.26465	-0.329781	2.10966	2.73874	2.15272	0.953221	8.69587	9.12182	8.26002	7.15394	6.72351	8.4233	7.04456
ENSCAFG00000000309	484016	2519	FUCA2	-1.42024	-4.03564	0.0109538	0.155485	-0.332325	-0.995073	0.381324	0.535478	1.92575	2.74869	2.57521	0.903077	0.33482	1.4081	1.33925	8.9402	9.02081	9.28791	7.83516	9.28214	9.01885	8.86644
ENSCAFG00000000310	NA	NA	NA	-0.598738	-1.43523	0.215333	0.480597	0.341443	1.33988	0.247864	0.405838	-0.0228109	0.0158743	-0.639501	-0.744127	-1.48436	-1.19002	0.161635	7.73869	7.47052	7.05434	7.83917	7.60654	7.43481	8.16999
ENSCAFG00000000311	474423	121227	LRIG3	-1.94493	-4.51726	0.0128144	0.161894	-2.88341	-5.65367	0.00731534	0.0786049	1.15131	0.245647	-0.0350957	-0.785047	-1.79512	-1.6046	-1.77914	8.25468	8.43246	8.73225	6.84207	5.6885	5.35986	4.46844
ENSCAFG00000000314	476232	84946	LTV1	-1.00869	-0.948329	0.406025	0.63193	0.540048	3.79165	0.0169672	0.106443	4.2607	4.91896	4.07439	4.57668	0.332908	4.62791	4.09978	10.5146	10.7302	10.5825	11.4554	11.2501	10.8825	11.0087
ENSCAFG00000000320	NA	NA	NA	-0.360722	-0.735476	0.505559	0.707298	-0.0361946	-0.102535	0.922338	0.951149	1.6035	2.68121	2.92489	1.59495	2.74595	1.61385	2.21517	11.8256	12.0683	12.5504	12.7798	11.7504	12.3631	11.5543
ENSCAFG00000000323	474424	9958	USP15	-1.04286	-1.16138	0.324846	0.573591	0.239255	1.55466	0.200807	0.355124	1.60984	2.06774	1.56773	1.09198	-1.89279	1.70899	1.9141	9.54302	9.5652	9.40321	9.66396	9.37772	9.87909	10.0515
ENSCAFG00000000326	442965	7402	UTRN	-0.390737	-0.803392	0.470688	0.680028	-0.305288	-0.822069	0.462267	0.60562	4.05108	3.6077	2.67364	3.30035	2.27175	3.4725	3.169	9.11921	9.30051	8.91229	8.76877	7.83064	9.45449	9.16761
ENSCAFG00000000330	484023	84085	FBXO30	-1.79564	-2.15532	0.11857	0.381938	-0.322101	-0.982468	0.392928	0.546161	2.52134	2.76959	2.73202	1.58555	-1.49788	1.11527	2.31177	9.22577	9.44667	9.40729	8.34891	8.67951	9.76515	9.35766
ENSCAFG00000000333	481141	23041	MON2	-0.963164	-1.10651	0.336175	0.580307	-0.180159	-0.482251	0.650755	0.759422	3.31284	2.42138	2.56328	2.58431	-0.653028	2.38295	2.89645	8.44443	8.05977	8.77195	7.75416	8.51623	7.71195	8.99855
ENSCAFG00000000335	476233	257218	SHPRH	-0.194466	-0.426983	0.688229	0.822223	-0.152925	-0.595742	0.583896	0.708482	1.18008	1.64951	0.821873	1.13758	-0.071732	1.27864	1.74626	8.43432	7.75294	8.29335	7.84243	7.78231	8.44662	7.95775
ENSCAFG00000000336	481455	3187	HNRNPH1	0.292586	1.74743	0.144166	0.410025	0.467885	2.36483	0.0926486	0.225999	7.45633	7.25116	7.04042	7.85735	7.46339	7.54523	7.30159	12.6769	12.2458	12.1022	13.0493	12.8788	12.625	12.6849
ENSCAFG00000000337	474425	57460	PPM1H	-1.10581	-3.78301	0.0206019	0.18738	-0.596124	-1.64309	0.164653	0.313411	1.27862	0.933497	0.985639	-0.375392	0.608062	0.194835	-0.587054	7.42098	8.04879	7.93173	6.69829	7.68953	7.78142	6.64825
ENSCAFG00000000340	481143	56942	C16orf61	-1.01832	-0.652234	0.553684	0.737976	0.495265	2.14267	0.112724	0.24998	2.76871	3.64297	4.41006	5.92522	-1.2277	2.22058	3.4376	10.7187	11.1117	11.409	11.9092	11.5406	11.3813	11.4691
ENSCAFG00000000341	608152	10329	TMEM5	-2.11466	-3.0975	0.0272769	0.210622	-0.888788	-3.88718	0.0154686	0.103351	1.05457	1.93622	2.44021	0.375379	-1.86496	-0.276059	0.548328	8.8284	9.17931	8.95207	7.67839	7.87473	8.2339	8.6042
ENSCAFG00000000342	476234	10981	RAB32	-1.24795	-1.0599	0.364598	0.601257	-0.58444	-2.08641	0.120234	0.260074	4.18861	3.87073	4.40198	5.09544	-0.387319	3.68338	3.23179	10.3734	10.328	10.1739	10.3313	9.06436	9.93463	9.49903
ENSCAFG00000000344	481454	80230	RUFY1	-0.350318	-0.673364	0.532137	0.725561	-0.0479461	-0.284776	0.790979	0.864826	4.80428	3.98636	3.95557	4.56891	2.61877	4.04728	4.35871	10.5285	10.1153	10.104	10.0511	10.0263	10.3618	10.366
ENSCAFG00000000348	403908	821	CANX	-0.756241	-3.01731	0.0460237	0.261089	-0.510219	-2.22095	0.0816719	0.211684	8.77953	8.56339	8.55764	8.12858	7.31525	8.39493	7.67034	12.5072	13.0937	12.7845	12.3023	11.92	12.6767	12.2406
ENSCAFG00000000349	474426	144577	C12orf66	0.999866	5.39642	0.00335002	0.102084	1.47316	5.50537	0.0262304	0.123389	-0.502411	-0.103516	-0.114468	0.844	0.763267	1.02768	0.403988	7.57394	6.6784	7.25694	8.52616	8.67076	8.59773	8.77701
ENSCAFG00000000352	474427	11260	XPOT	-0.715805	-0.728829	0.516886	0.714919	0.347863	2.93477	0.0349744	0.140591	3.23884	3.69832	3.32003	3.37418	-0.174685	4.09509	3.51845	10.8279	11.1249	10.9681	11.4047	11.4201	11.077	11.384
ENSCAFG00000000353	NA	NA	NA	-1.45832	-1.46996	0.201953	0.466962	-1.24916	-1.8332	0.144156	0.289501	2.66505	1.14991	0.705412	1.64278	-0.676279	1.05301	-1.82563	8.736	7.92686	8.53133	8.51397	6.1006	7.95264	6.02839
ENSCAFG00000000355	481458	11282	MGAT4B	-0.0367587	-0.0705761	0.947644	0.969704	-0.863134	-1.11566	0.338864	0.496755	0.441526	0.876495	0.489933	1.00974	1.71238	-0.584183	0.125629	7.11305	6.56362	7.05327	3.80114	6.96371	6.87282	6.54971
ENSCAFG00000000356	481145	29110	TBK1	-1.72289	-1.32785	0.274282	0.530811	0.127212	0.649639	0.557306	0.686329	3.77328	3.90203	3.42933	2.95956	-1.87721	3.39888	3.43339	9.15645	9.10476	8.99126	8.6681	9.2628	9.37717	9.53741
ENSCAFG00000000358	608312	283349	RASSF3	0.849229	1.50086	0.19758	0.463342	0.228219	0.930659	0.413756	0.563307	0.0210447	-0.40829	0.609831	0.877862	1.8484	-0.397349	1.36479	8.47159	7.74054	8.10588	8.64002	8.02889	8.34865	8.31934
ENSCAFG00000000359	474429	2799	GNS	-1.06389	-1.47646	0.231264	0.493905	-0.980916	-4.40927	0.0195408	0.110885	5.06042	5.14591	4.73753	4.13921	1.85869	5.02349	4.64822	10.1943	10.2226	10.31	9.04476	8.84475	9.85937	9.29675
ENSCAFG00000000365	607250	51149	C5orf45	0.288122	0.669463	0.534767	0.726551	0.981594	4.6081	0.0108729	0.0902488	-0.910304	-0.489473	-0.132368	-0.0436905	-1.12657	0.64199	-0.362099	6.37655	6.21781	6.10887	7.75445	6.96111	7.27035	6.8781
ENSCAFG00000000368	608386	253827	MSRB3	-1.71071	-1.64893	0.203288	0.468588	-1.90786	-3.15716	0.0262259	0.123389	1.42816	-1.11366	1.94391	-0.228035	-0.215967	-1.56603	-1.82159	8.77652	9.63791	8.5154	7.25593	5.67851	8.06427	7.27629
ENSCAFG00000000369	NA	NA	NA	-1.91339	-1.51975	0.223803	0.487269	1.00468	8.14314	0.00115942	0.0509885	4.84965	4.99417	5.3157	4.3167	-0.613728	4.44222	4.41392	11.5537	11.4808	11.6534	12.8955	12.5338	12.4326	12.4072
ENSCAFG00000000370	474432	51643	TMBIM4	-2.47459	-2.14499	0.117756	0.380995	0.126145	0.680574	0.539385	0.671447	6.53993	7.00407	7.05157	5.2839	0.975175	5.58841	5.71491	12.7611	12.784	12.6298	12.5185	13.3446	12.6773	12.864
ENSCAFG00000000372	476238	10090	UST	-2.30479	-2.92331	0.0445405	0.258321	-2.48547	-3.06456	0.040358	0.15023	3.24181	4.22079	3.48979	1.65977	0.335438	3.2851	0.103742	8.68802	8.71546	9.55184	7.03897	7.40126	7.32627	4.23206
ENSCAFG00000000373	484028	23118	TAB2	-1.16626	-2.05697	0.0966696	0.351894	-0.887263	-2.25916	0.0861202	0.217116	6.14677	6.2441	5.25114	4.79976	3.3859	5.57503	5.09694	10.81	10.4646	9.7442	9.28971	8.86592	9.73363	9.92002
ENSCAFG00000000374	481150	11213	IRAK3	0.506865	0.949408	0.390346	0.620942	0.21114	0.399242	0.708823	0.803913	1.0385	-0.313751	0.110744	0.478713	0.871378	1.72679	0.0645697	7.86481	7.73591	8.50065	7.24027	8.37695	9.48069	7.88181
ENSCAFG00000000376	NA	NA	NA	-0.879385	-1.07616	0.331126	0.577965	0.273134	0.83032	0.453283	0.597822	3.79744	2.6836	2.08684	1.68702	0.748307	3.79689	1.67408	11.9932	12.3686	11.9758	11.6493	12.9408	12.8188	12.1338
ENSCAFG00000000378	608595	92797	HELB	0.218971	0.896162	0.41513	0.638177	0.0272658	0.0744293	0.943555	0.965388	1.26804	1.56008	1.15441	1.114	1.25066	1.88332	1.93795	9.52595	9.53133	8.82775	8.61208	9.58558	9.92108	9.17036
ENSCAFG00000000379	484030	85313	PPIL4	-1.72403	-1.89765	0.131167	0.394866	-0.01549	-0.131302	0.902927	0.938695	5.1172	5.73276	4.51323	3.47361	1.10293	5.0931	3.9185	10.9247	10.9256	10.8356	11.0097	10.7029	11.1346	10.6719
ENSCAFG00000000381	481460	23061	TBC1D9B	-0.0664439	-0.157544	0.881453	0.932311	-0.990219	-2.39686	0.0710147	0.196362	-1.0588	-0.319341	-0.596122	-0.579109	0.238802	-1.20048	-1.35734	8.59293	8.71981	8.12425	7.25173	6.71265	8.48662	7.50413
ENSCAFG00000000383	NA	NA	NA	-2.79258	-1.97654	0.136604	0.399946	-0.690776	-2.97947	0.038802	0.147558	4.66153	5.3994	4.58776	3.06425	-2	4.20226	3.09476	10.0717	10.1459	9.56476	9.52423	9.10847	9.41494	8.89897
ENSCAFG00000000385	476240	11104	KATNA1	-1.62942	-3.19742	0.0458602	0.261089	0.223593	0.645757	0.556932	0.686149	3.27787	3.17215	2.99075	1.86862	0.0469757	2.32185	1.83259	10.1104	10.482	10.3592	10.4039	10.6608	9.75494	11.3436
ENSCAFG00000000390	484031	348995	NUP43	-0.450953	-1.09332	0.338041	0.581342	0.560028	1.50293	0.229799	0.386851	2.36099	2.67159	2.1586	3.03164	1.21645	1.75478	1.78155	9.28766	8.40633	8.20159	9.63935	8.83131	9.15205	9.14484
ENSCAFG00000000393	476242	5110	PCMT1	-1.51337	-2.70381	0.0609093	0.294301	-0.282556	-0.999428	0.367646	0.522568	2.89264	4.51775	3.55803	2.06078	1.35981	2.79405	2.35645	10.4553	10.9365	10.7624	10.4917	10.7711	9.72519	10.754
ENSCAFG00000000395	474652	5601	MAPK9	-0.359976	-0.957496	0.406289	0.63193	-0.00874627	-0.0343284	0.974284	0.985232	2.70087	2.62784	2.8163	2.63629	1.33167	2.36674	3.08543	10.7409	10.8226	11.0651	10.7305	10.3036	11.0143	11.4215
ENSCAFG00000000397	474437	55832	CAND1	-0.50019	-1.0801	0.35671	0.594598	0.738162	4.06082	0.0097581	0.0860884	4.12696	4.27498	4.33407	4.08096	2.37506	4.30208	4.2225	10.8344	11.1848	11.1916	11.9353	12.0453	11.413	11.8402
ENSCAFG00000000398	NA	NA	NA	1.27926	2.62985	0.0554623	0.286582	0.445208	1.03799	0.347473	0.504309	-1.0644	-1.75987	-1.23407	0.0684878	0.942931	-1.19551	-0.109994	7.24139	8.18243	8.01904	8.86221	8.74704	7.73651	7.69223
ENSCAFG00000000405	484035	57480	PLEKHG1	1.2567	1.68395	0.21412	0.479512	1.12899	3.1133	0.0464664	0.159689	2.78347	0.955119	0.427692	2.14534	2.4704	2.80882	3.1573	8.8514	8.59042	8.79516	9.13898	9.40776	10.3751	10.5767
ENSCAFG00000000407	481152	8445	DYRK2	0.512747	1.32934	0.267832	0.524028	-0.371389	-0.975818	0.398447	0.550582	0.413702	0.417423	0.155115	0.529221	1.9637	0.507272	0.365782	8.64836	8.79483	8.61541	8.46256	8.94767	8.62261	7.2264
ENSCAFG00000000412	474439	56890	MDM1	-0.896194	-1.39688	0.235204	0.49766	-0.241195	-0.80286	0.458546	0.602151	0.721031	1.17863	0.310026	-0.047003	-1.77514	1.05669	0.126937	7.039	7.16691	6.53145	6.85336	6.85658	5.98947	6.98564
ENSCAFG00000000413	NA	NA	NA	1.05048	2.01923	0.118445	0.381712	0.830168	2.07754	0.0984368	0.233711	1.40663	0.802979	1.19935	2.88574	2.94418	0.84673	2.07053	8.80844	9.2636	8.60329	10.4768	10.1453	9.04256	9.22321
ENSCAFG00000000415	608981	5908	RAP1B	-3.09476	-2.44563	0.0815097	0.332475	-0.678942	-5.17194	0.00387916	0.065522	6.79721	7.89968	7.59269	5.10343	0.699338	5.75287	5.78475	12.7181	12.9999	12.9853	11.959	12.4034	12.2443	12.2819
ENSCAFG00000000418	403693	4193	MDM2	-2.43456	-1.68347	0.186601	0.452711	-0.00282985	-0.0243041	0.981609	0.988761	5.2123	5.95391	5.38171	4.42208	-1.19358	4.78766	4.30949	11.0237	10.8713	10.8205	10.8241	11.1048	10.6626	11.0178
ENSCAFG00000000419	476246	9590	AKAP12	-2.13602	-4.60553	0.00584324	0.12286	-2.00175	-6.67378	0.00551325	0.0714907	2.56262	1.99213	1.58057	0.309224	0.709308	-0.481874	-0.900304	8.23672	9.14565	8.69871	6.37652	6.65664	7.08074	6.65387
ENSCAFG00000000420	NA	NA	NA	-0.960333	-1.59469	0.199595	0.464809	-0.223749	-0.310887	0.768769	0.848554	1.16684	0.954427	0.675129	0.743265	-1.76955	0.38353	0.529961	9.24743	7.52838	8.56641	9.15397	6.79688	8.1606	8.78318
ENSCAFG00000000422	484036	57621	ZBTB2	0.499255	0.875662	0.421497	0.643307	-0.852336	-2.44358	0.0662706	0.19096	0.719297	1.87155	1.03733	2.22614	2.7245	0.875009	1.00894	10.0049	10.2941	10.9165	10.0299	9.07455	9.81388	9.29296
ENSCAFG00000000423	476247	55005	RMND1	-0.695723	-0.819925	0.453616	0.668955	0.2074	0.917639	0.420172	0.569278	1.27193	2.60919	1.52339	1.5204	-0.998947	1.4079	2.49376	8.16377	8.30409	7.66125	7.94161	8.34536	8.23748	8.4773
ENSCAFG00000000424	474441	11052	CPSF6	0.750111	2.81089	0.0692042	0.30949	0.550958	5.01508	0.00584812	0.0735653	2.45296	2.13106	1.62644	2.67492	2.61336	2.86537	3.1274	10.164	10.2757	10.4528	11.0542	10.7399	10.8242	10.7756
ENSCAFG00000000425	611986	79624	C6orf211	-0.72747	-2.02642	0.101032	0.357191	-0.0191974	-0.117535	0.911011	0.944892	0.982868	1.5495	0.943051	0.919691	-0.420777	0.445303	0.779798	8.47959	8.18449	8.15426	8.18892	7.92669	8.4894	8.40933
ENSCAFG00000000426	474442	4069	LYZ	-2.27772	-1.70306	0.182695	0.447914	-0.648813	-0.881481	0.442705	0.589843	8.12002	8.63346	7.92736	4.60763	3.285	6.5361	9.36818	13.8426	13.9506	13.9416	12.3267	12.0537	13.3742	15.2966
ENSCAFG00000000428	474443	8089	YEATS4	-1.56871	-1.52166	0.209426	0.474645	0.466752	4.23909	0.0125626	0.0955752	2.92883	3.71146	2.60287	2.19398	-1.39872	2.75153	2.50258	9.56683	9.41238	9.46159	9.83855	9.72344	10.07	10.1561
ENSCAFG00000000431	474444	10818	FRS2	-1.09628	-1.1086	0.319025	0.569889	-0.24227	-0.782118	0.469758	0.612355	4.56051	3.85697	2.61685	2.5275	0.313866	3.83717	3.6488	9.24507	8.93495	8.60042	8.20878	8.56774	8.58077	9.38088
ENSCAFG00000000433	NA	NA	NA	-1.21623	-1.70637	0.208301	0.473185	-2.23269	-2.95433	0.0583303	0.178965	1.09392	-1.25706	-0.0121073	-0.684962	-1.26293	-1.44477	-1.70593	7.92343	8.05031	7.78677	6.93753	3.52911	6.41584	5.86744
ENSCAFG00000000436	481159	117177	RAB3IP	-0.420636	-0.416491	0.695006	0.825723	0.922639	2.86224	0.0573305	0.177516	0.356257	2.15577	1.83216	1.24958	-1.39269	1.78189	2.47092	8.39313	8.14506	8.29619	8.33245	9.5881	9.15427	9.72824
ENSCAFG00000000441	474446	4848	CNOT2	-0.595015	-1.30881	0.251855	0.509719	0.135632	0.829602	0.456832	0.600548	5.53583	4.86375	4.81818	5.01329	3.33868	4.96399	4.59433	10.7583	10.6479	10.3073	10.5682	10.8333	10.5335	10.8922
ENSCAFG00000000445	NA	NA	NA	0.0189701	0.0712584	0.948244	0.970049	-0.695291	-1.95569	0.108209	0.245628	0.88509	0.590779	0.0408237	0.245001	0.537376	0.68963	0.626131	9.05934	8.89825	8.3515	7.29688	8.01943	8.4131	8.56821
ENSCAFG00000000446	481162	5787	PTPRB	-1.7417	-2.4784	0.0596217	0.293522	-2.09867	-6.23832	0.00227319	0.060278	2.21913	1.46146	0.973251	0.78785	-1.38214	0.903702	-1.07112	7.38206	8.20567	8.05307	5.74373	6.0211	6.18628	5.17527
ENSCAFG00000000456	NA	NA	NA	-1.24416	-2.50284	0.0830416	0.333446	-0.676239	-2.09601	0.107306	0.244735	0.202105	0.474493	0.410026	-1.14913	-2	0.359926	-0.738599	9.04001	8.12455	8.55679	7.38013	7.96441	8.25784	7.9878
ENSCAFG00000000457	474450	55266	TMEM19	0.113077	0.240507	0.819487	0.899095	0.556591	4.41848	0.0173791	0.107423	1.30577	1.64478	2.31972	2.11423	1.22294	1.35425	2.78791	8.68517	8.45463	8.31093	8.97634	9.18126	9.10371	8.89936
ENSCAFG00000000458	NA	NA	NA	0.200789	0.478943	0.659509	0.803491	0.462811	2.61556	0.0702418	0.195158	4.06545	4.30907	3.15361	3.67913	4.01024	4.69631	3.78831	12.0489	12.5698	12.3796	12.9867	12.8298	12.8145	12.5514
ENSCAFG00000000459	474451	64786	TBC1D15	-2.00349	-2.21596	0.110265	0.368933	-0.575323	-3.14555	0.0355231	0.142092	3.42362	3.74893	3.35042	2.51662	-1.15716	2.61318	2.04404	9.52392	9.27065	9.01089	8.91969	8.48631	8.83151	8.53516
ENSCAFG00000000460	475042	55353	LAPTM4B	-3.85605	-7.51934	0.000830192	0.0610758	-4.98289	-4.21056	0.0212107	0.113593	1.91425	2.80782	2.63721	-1.8433	-1.86323	-0.102846	-1.80242	8.8674	9.38271	9.63209	3.81139	1.5322	7.14429	4.75683
ENSCAFG00000000463	NA	NA	NA	-0.307888	-0.278538	0.794219	0.884062	0.264415	0.333477	0.752664	0.836599	1.63953	-1.09845	-0.901068	-0.688767	-1.87341	1.3532	-0.502569	8.0658	6.55178	6.30624	7.57442	7.20655	8.45731	5.71779
ENSCAFG00000000464	481463	57472	CNOT6	-0.299751	-0.383686	0.718009	0.838981	0.00718553	0.0564878	0.957316	0.975364	1.47491	2.75839	2.62749	2.18831	0.108087	2.40811	3.24421	9.2301	9.16317	9.01149	8.95259	8.97537	9.22854	9.41192
ENSCAFG00000000465	475043	10247	HRSP12	-1.39651	-1.19515	0.305609	0.558688	0.456024	1.51289	0.224839	0.381672	3.37235	3.78777	2.60593	3.07118	-1.48065	2.74637	3.09846	9.37541	9.34642	9.4702	10.5824	9.70548	9.14369	9.98189
ENSCAFG00000000480	606846	79815	NIPAL2	0.884714	2.49403	0.0611368	0.294757	1.48102	4.02825	0.0251376	0.121315	1.00318	1.29965	0.716912	2.35686	1.38242	2.50191	1.32398	8.90736	7.78785	8.41196	10.3226	9.90112	9.60201	9.57464
ENSCAFG00000000484	475045	6788	STK3	-1.45361	-2.28581	0.105557	0.362417	-0.966796	-1.51653	0.22083	0.377059	2.60525	2.63941	2.49623	2.29332	-0.2403	2.11589	0.337825	9.2061	8.84966	8.85562	9.52792	6.83734	8.51845	7.13093
ENSCAFG00000000497	NA	NA	NA	-0.170584	-0.483762	0.65168	0.799339	0.957851	5.26092	0.00334469	0.0628141	2.51438	2.10736	1.96448	1.91496	2.35949	1.19929	2.62554	9.665	9.35564	9.31721	10.266	10.5546	10.0728	10.7218
ENSCAFG00000000502	NA	NA	NA	0.836804	2.91841	0.0330766	0.230274	1.12027	4.21401	0.0151793	0.102735	3.12957	3.69262	3.16474	4.31981	3.71896	3.91067	4.71368	9.39945	9.20649	9.07869	10.2718	10.7243	9.67361	10.7242
ENSCAFG00000000507	481981	157680	VPS13B	0.460561	0.860753	0.432038	0.651406	-0.186971	-0.911044	0.410573	0.560753	2.18762	1.97881	1.29581	2.63662	0.956926	2.43758	3.0941	9.92034	9.46696	9.42312	9.54922	9.48261	9.03378	9.60041
ENSCAFG00000000512	608560	153443	SRFBP1	-1.61088	-1.14585	0.329388	0.577419	1.04822	4.7759	0.00537057	0.0711502	3.67401	4.46831	3.60367	3.33886	-1.79822	4.14281	3.53434	9.67655	9.17528	9.28101	10.8928	10.2932	10.3191	10.1982
ENSCAFG00000000525	474452	11010	GLIPR1	-3.36021	-8.15523	0.000853855	0.0610758	-2.19461	-5.51967	0.00281256	0.0626136	2.79496	3.89039	3.31986	0.654839	-0.546983	0.107192	-0.315621	10.9056	11.2407	11.8309	9.17579	9.78814	9.19217	8.3684
ENSCAFG00000000530	474657	6643	SNX2	-1.39999	-0.925239	0.422102	0.643741	1.10859	6.00414	0.00618651	0.0736758	5.88755	6.35443	6.15721	5.52225	0.273552	6.50418	6.63234	10.9602	11.0485	11.1297	11.6425	12.3389	12.1956	12.4418
ENSCAFG00000000534	NA	NA	NA	-1.81451	-4.87561	0.00517259	0.118277	-1.45299	-3.58981	0.0184776	0.109307	0.315521	0.606888	-0.0882133	-0.675938	-2	-1.46985	-2	7.61303	8.652	8.22325	6.02943	6.79729	7.34474	6.66763
ENSCAFG00000000535	612005	80177	MYCT1	-4.88422	-9.31975	0.000552127	0.0561133	-4.08883	-7.60099	0.000669959	0.0489333	3.7723	4.52591	3.9188	0.174198	-1.61633	-1.61727	-0.188159	10.475	11.7295	10.9611	7.49496	6.36785	7.78616	6.21642
ENSCAFG00000000536	NA	NA	NA	0.24739	0.888047	0.416031	0.638755	0.782722	4.00657	0.0195752	0.110885	-2	-1.58069	-1.34518	-0.836798	-1.6563	-1.35848	-1.72668	8.54556	8.41703	8.33723	8.80588	9.24572	9.11262	9.69976
ENSCAFG00000000537	481480	5480	PPIC	-1.38528	-2.07421	0.106057	0.362773	-1.98686	-2.96679	0.0545493	0.172142	0.355975	1.27788	0.91005	0.94872	-0.281621	-0.81636	-2	7.68273	8.09856	7.82747	6.95793	6.98501	5.27458	4.31339
ENSCAFG00000000543	474659	153241	CEP120	-0.964951	-1.54441	0.189669	0.455056	-0.0166471	-0.0836086	0.936719	0.961765	3.74159	3.18673	2.6935	2.71234	0.620145	2.63307	3.00372	10.8316	10.4291	10.3988	10.4207	10.5995	10.2287	10.8972
ENSCAFG00000000547	NA	NA	NA	-0.936538	-1.08654	0.343506	0.58352	0.492627	1.09217	0.350075	0.507	1.19089	1.90636	0.989953	0.944873	-2	1.29226	1.46633	7.92657	7.82458	8.10367	8.93494	8.3288	7.24736	9.26582
ENSCAFG00000000548	NA	NA	NA	-0.615868	-1.48377	0.213069	0.478665	-0.133618	-0.529794	0.622791	0.736978	1.05864	0.865048	0.51658	1.24146	-0.54111	0.249405	-0.159538	7.28941	7.78093	7.12708	7.34014	7.26154	7.61203	6.84839
ENSCAFG00000000549	NA	NA	NA	-0.980949	-1.22448	0.279639	0.536483	-0.0506421	-0.274134	0.801026	0.870111	1.99944	3.40063	2.81995	2.50193	-0.298573	2.23085	2.60204	10.5789	10.5072	10.6002	10.5162	10.4252	10.1111	10.9934
ENSCAFG00000000554	NA	NA	NA	-0.127231	-0.187121	0.861709	0.920771	0.302672	1.79275	0.133208	0.274863	-0.0404094	1.62359	1.72835	1.35895	1.72019	0.0422311	0.785073	8.43718	8.11559	8.40845	8.41881	8.84365	8.8648	8.36507
ENSCAFG00000000555	475049	25897	RNF19A	-1.3289	-2.50463	0.0867872	0.338972	-1.22915	-7.31035	0.000767762	0.0489333	3.5335	3.42743	3.47301	2.38164	0.779907	3.34673	2.08806	10.7269	10.5326	10.3761	9.31215	9.25806	9.67141	9.02263
ENSCAFG00000000557	481481	1456	CSNK1G3	-1.50919	-1.59374	0.200681	0.46607	0.218118	0.846366	0.454122	0.598604	2.43495	2.99965	2.30814	1.1818	-1.56723	2.18677	2.48556	9.86449	9.66503	9.78144	9.56446	9.80026	9.87362	10.7154
ENSCAFG00000000559	NA	NA	NA	-3.71425	-6.45622	0.0119433	0.159162	-3.52411	-2.62692	0.0713698	0.197016	3.06643	2.37242	1.2187	-1.67167	-1.62676	-0.898753	-1.7831	8.86371	9.3736	8.36906	7.02456	1.47341	6.87497	6.00578
ENSCAFG00000000560	475050	157567	ANKRD46	-0.119435	-0.302176	0.78124	0.877046	0.384193	0.711929	0.509658	0.644592	1.2731	1.17669	1.04252	1.54359	1.84158	0.617458	0.176042	9.73633	8.96542	9.92938	11.2482	9.61037	9.65838	9.19469
ENSCAFG00000000562	NA	NA	NA	0.740394	0.961833	0.38468	0.616266	1.72099	1.00421	0.417728	0.567127	1.43697	2.82681	3.36972	2.29423	2.5275	3.99593	4.32191	6.68802	7.90606	2.31382	7.10737	7.08479	7.18296	8.0527
ENSCAFG00000000567	NA	NA	NA	1.33882	4.82536	0.00592614	0.123699	0.97108	8.2239	0.000626457	0.0489333	8.40718	7.80303	7.78445	9.88362	9.11323	9.27757	9.07376	13.9486	13.6945	13.9607	15.0235	14.8729	14.8245	14.6352
ENSCAFG00000000569	481484	57507	ZNF608	-0.336818	-0.405922	0.702196	0.830114	-1.18481	-1.69012	0.182679	0.334628	2.67532	1.34363	1.26201	0.35505	2.25334	2.93655	0.149072	8.58608	9.0486	8.93799	6.54868	7.7444	9.58485	6.81306
ENSCAFG00000000570	476252	22828	SCAF8	0.0986158	0.154662	0.885854	0.935203	0.380454	1.31088	0.279838	0.439264	3.99659	3.8444	3.46305	4.27918	2.03841	4.75044	4.39847	11.246	11.2472	11.1666	11.0413	12.2421	11.1886	11.9295
ENSCAFG00000000576	NA	NA	NA	-0.619043	-2.36075	0.0970855	0.352473	0.208241	1.38011	0.226079	0.383064	4.45007	4.55413	4.50419	4.47101	3.32359	4.14884	3.59158	10.5351	10.5217	10.8167	10.9955	11.0056	10.5076	10.8223
ENSCAFG00000000579	NA	NA	NA	0.0978907	0.211624	0.844126	0.912269	-0.79642	-1.8144	0.129728	0.271047	-0.609612	-0.162344	-0.322866	-1.21716	0.809316	-0.712967	0.0526107	7.8215	7.02713	6.88602	7.32501	5.91325	6.57917	5.97642
ENSCAFG00000000581	476253	51106	TFB1M	-0.57721	-1.09072	0.353555	0.591637	0.605939	2.86494	0.0467437	0.160213	-0.755717	0.756212	-0.522652	-0.311689	-1.34784	-0.945421	-0.400101	7.78123	7.83655	8.04445	8.87498	8.51854	8.62959	7.95029
ENSCAFG00000000582	474662	65983	GRAMD3	-0.421778	-0.857323	0.446208	0.66274	-0.602499	-1.60203	0.201961	0.356436	2.21833	2.39686	1.06211	1.54802	1.15664	1.00947	2.1685	10.1037	9.98289	10.2147	9.94783	8.8283	8.91188	10.3037
ENSCAFG00000000584	607293	51123	ZNF706	-0.409368	-0.388256	0.713991	0.836527	0.414574	1.45568	0.20526	0.359726	0.46311	2.13969	2.46638	2.12599	-1.27351	2.02572	2.24322	10.8164	10.9412	11.4128	11.3579	11.1547	11.2553	12.1177
ENSCAFG00000000586	481184	1375	CPT1B	0.633888	1.55587	0.194587	0.460534	-0.348275	-0.390952	0.712372	0.806684	-1.92587	-1.77776	-1.38604	-0.733445	-0.160506	-1.6897	-1.66701	7.54252	5.82313	6.91148	4.44151	7.90701	6.28085	7.01371
ENSCAFG00000000588	481486	501	ALDH7A1	-0.41391	-1.76187	0.138413	0.402977	0.150763	0.801842	0.468462	0.611212	1.57572	1.32308	1.83136	1.13036	1.58079	0.692695	1.2474	10.0287	10.1678	10.2738	10.6417	10.5425	10.155	9.89085
ENSCAFG00000000593	474663	4001	LMNB1	0.433419	0.969242	0.377407	0.610546	0.370339	2.60448	0.059844	0.180646	4.36981	3.76403	4.65996	5.56955	3.80172	4.72523	4.69557	10.8987	10.8515	11.0376	11.4277	11.0513	11.1148	11.6045
ENSCAFG00000000594	481488	115123	2012-03-03	-1.40565	-3.11721	0.0275402	0.210622	-0.705798	-3.72852	0.0137091	0.0998279	-0.29297	0.200955	0.573888	-1.28901	-1.4751	-2	-0.215994	7.71507	7.58669	8.00798	6.81891	6.82658	7.23331	7.37767
ENSCAFG00000000597	NA	NA	NA	0.160146	0.22309	0.832603	0.905638	1.23	3.89951	0.0231141	0.116846	-2	-0.278414	-1.39707	-0.968915	-1.61921	-2	0.328067	6.73855	6.52331	6.45756	7.28708	8.23528	7.27461	8.41559
ENSCAFG00000000602	481988	50484	RRM2B	-0.480628	-0.64204	0.553635	0.737976	0.625179	1.96174	0.112328	0.249668	0.849535	-0.248559	0.615181	0.160847	-2	0.452353	1.08583	8.23472	7.53014	8.24192	8.43479	9.11367	8.13907	8.82222
ENSCAFG00000000603	474458	29781	NCAPH2	0.482563	1.40387	0.245366	0.505047	-0.878363	-2.2398	0.0786384	0.207353	-0.846592	-1.02664	-0.737805	-0.544841	0.592512	-0.735199	-0.863606	8.20923	7.49579	7.88138	7.5689	6.22094	7.51719	6.62803
ENSCAFG00000000608	NA	NA	NA	1.85667	2.48315	0.0560091	0.287312	0.314918	1.28891	0.312379	0.47139	1.65371	-0.0104352	0.429	2.18075	4.16995	1.621	2.21801	10.1541	9.36098	9.58499	10.1434	10.0342	10.0405	9.84174
ENSCAFG00000000611	474665	84466	MEGF10	0.0758746	0.177846	0.870465	0.925924	-0.971917	-1.20268	0.301187	0.459913	-1.76716	-0.573417	-1.68409	-1.78275	-1.00657	-0.996386	-1.27701	7.22776	6.51062	6.40229	6.86284	5.30323	7.0357	3.76479
ENSCAFG00000000616	612140	729515	TMEM242	-1.51523	-1.63185	0.193507	0.459905	-0.0511542	-0.111827	0.91668	0.948191	4.5295	5.19175	4.9952	4.36582	0.730001	4.69926	3.76595	8.39488	8.8221	8.31664	9.2748	7.48874	9.08395	7.99272
ENSCAFG00000000619	475055	51366	UBR5	0.644697	1.40564	0.235734	0.49766	0.533413	2.81265	0.0502879	0.165465	3.34174	2.21456	2.21234	3.83116	2.58042	3.11858	3.40681	9.0675	8.53581	8.73891	9.5547	9.04248	9.25387	9.40555
ENSCAFG00000000622	481489	133619	PRRC1	-1.78513	-2.49523	0.0766425	0.324548	-0.968588	-5.32281	0.0192567	0.110021	3.68835	1.95432	1.77974	1.28953	0.886082	-0.406531	0.986928	7.91972	8.01214	8.47155	7.19786	7.05664	7.07803	7.33101
ENSCAFG00000000627	476254	51429	SNX9	-1.8195	-3.6745	0.0334314	0.230607	-1.49518	-3.45212	0.0405936	0.150679	3.12757	3.30524	3.28347	2.08678	1.16763	2.28588	0.136762	10.2339	10.2911	10.2986	9.42334	8.88751	9.2799	7.5267
ENSCAFG00000000637	481490	6558	SLC12A2	-0.237141	-0.21649	0.839179	0.908719	0.294452	1.38447	0.229043	0.386468	2.92916	2.26788	1.43273	2.42368	-0.991407	3.2523	3.20656	10.0355	10.0379	9.70867	9.69283	10.2784	10.4093	10.5067
ENSCAFG00000000638	NA	NA	NA	-0.162865	-0.8267	0.446056	0.662684	-0.387044	-1.68864	0.15587	0.304072	3.01821	2.75858	3.19032	3.25758	2.7837	2.71304	2.55037	10.3069	9.78769	10.2616	10.1655	9.59465	9.73905	9.42741
ENSCAFG00000000643	475058	51582	AZIN1	-0.910065	-1.01714	0.373144	0.607946	-0.0858647	-0.409242	0.706574	0.802608	1.99619	2.91382	2.37797	2.65845	-1.00791	1.9799	2.44661	9.35604	9.49346	9.30968	9.63915	8.84077	9.07972	9.64247
ENSCAFG00000000647	476255	84947	SERAC1	-0.0765753	-0.13232	0.899895	0.942753	-0.368222	-2.0132	0.100272	0.23653	0.21917	0.679289	1.45306	0.754041	-0.53441	1.6255	0.983933	8.24529	8.28712	7.91573	7.52656	7.84163	8.15079	7.60564
ENSCAFG00000000648	612182	404672	GTF2H5	-1.81891	-1.93572	0.141532	0.407987	0.805529	4.10368	0.0122444	0.09457	4.28038	4.91303	4.68264	3.7177	0.0491568	3.57377	3.88514	10.5443	10.7255	10.4099	11.5973	11.6873	10.9284	11.2487
ENSCAFG00000000649	475061	528	ATP6V1C1	-1.86947	-1.30329	0.278286	0.53499	0.243342	2.20735	0.0892841	0.221796	4.1474	5.03999	4.49389	4.10203	-1.52636	4.38231	3.80587	10.9212	10.9165	10.6585	11.2044	11.181	10.9658	10.9505
ENSCAFG00000000652	NA	NA	NA	0.726697	1.57441	0.25471	0.512833	-0.704342	-1.77795	0.166562	0.315186	0.165448	-0.312095	-1.39077	0.316623	0.16665	0.188616	0.185001	8.43849	8.35931	8.17337	7.94195	6.58178	8.40867	7.54511
ENSCAFG00000000654	403610	8323	FZD6	-1.26284	-1.35941	0.251627	0.509719	-0.275007	-0.35909	0.742772	0.82838	1.36487	2.23617	1.30927	-1.86739	-0.115935	1.36432	2.11473	8.36252	8.51364	8.21768	5.90034	8.21388	9.05094	9.19327
ENSCAFG00000000655	NA	NA	NA	-1.09458	-2.07364	0.113567	0.372928	-1.26061	-3.46777	0.0179429	0.108846	0.0581433	-0.378511	1.10838	-1.22985	-1.42568	-0.383859	-0.288253	8.24792	9.03873	8.467	7.28521	6.73923	8.07225	7.19907
ENSCAFG00000000656	NA	NA	NA	-2.01136	-3.22451	0.026731	0.208143	-1.7233	-2.95314	0.0501147	0.165112	0.828729	0.945346	2.27661	0.505556	-1.32099	-1.19377	-0.635313	6.89979	7.1418	7.4458	6.44006	5.49975	3.85532	5.96153
ENSCAFG00000000657	612201	6993	DYNLT1	-1.19108	-3.15113	0.0254739	0.203197	0.0134684	0.0905761	0.931514	0.957768	3.73051	4.54925	4.36279	2.69261	3.57762	3.42881	2.39337	9.91821	9.89447	10.146	9.81908	10.2597	10.1659	9.75415
ENSCAFG00000000659	484055	94120	SYTL3	-2.13145	-3.05982	0.0300897	0.219754	-2.08926	-1.97836	0.130285	0.271589	1.81047	1.68123	0.252597	-1.48335	0.509057	-0.947601	-1.61149	7.96528	7.58265	6.99576	6.62784	5.47382	7.05789	2.54165
ENSCAFG00000000660	NA	NA	NA	-0.84557	-0.629199	0.570513	0.747703	1.2667	3.21266	0.0236871	0.118186	2.20015	3.10588	2.9375	3.51096	-2	3.43514	2.66299	7.99813	8.35623	8.84312	10.4391	9.05229	9.3042	9.86785
ENSCAFG00000000661	484056	7430	EZR	1.16395	3.06413	0.028074	0.212617	0.329875	2.48988	0.0588308	0.17935	5.67526	4.84387	5.44671	6.28421	7.34191	6.10318	6.21431	12.3379	12.111	12.1661	12.6508	12.2296	12.7521	12.5069
ENSCAFG00000000663	NA	NA	NA	-0.656868	-1.07408	0.338247	0.581492	0.524517	1.93043	0.126358	0.266525	2.72234	3.61947	3.52841	3.53623	1.09293	3.19871	2.70495	10.088	10.3056	10.8264	11.1853	10.9892	10.4642	11.086
ENSCAFG00000000664	484057	83861	RSPH3	0.514342	0.496935	0.645769	0.79618	0.970258	2.07848	0.0924529	0.225824	-1.12408	1.44509	-1.01242	0.656103	-0.258144	-1.04079	1.77831	7.91522	6.89793	7.66651	8.1423	8.42308	7.83192	9.45662
ENSCAFG00000000665	484059	117289	TAGAP	-1.03286	-2.83778	0.0363677	0.236405	-1.71976	-4.01864	0.0204851	0.112714	1.87354	2.46829	1.7274	1.06377	0.273487	0.959867	1.66374	8.26503	9.5133	8.76266	6.62967	7.08093	7.06713	7.73122
ENSCAFG00000000667	NA	NA	NA	-0.520383	-0.885196	0.418832	0.641839	-1.73715	-2.50187	0.0769998	0.204734	-1.05868	-0.46926	0.399095	0.302703	-1.49513	-1.0999	-1.29433	6.82414	6.49224	7.12244	6.24818	5.04875	5.79861	3.2076
ENSCAFG00000000671	476258	6648	SOD2	-1.24158	-3.23039	0.0448776	0.259451	-0.132711	-0.366436	0.730602	0.820329	2.24068	3.35834	3.10434	1.23277	1.7237	2.11252	1.56916	10.6781	11.4171	11.5513	11.4367	11.1254	11.3764	10.3927
ENSCAFG00000000673	NA	NA	NA	-0.444714	-1.4945	0.201418	0.46673	-1.16709	-2.20499	0.0856488	0.216526	-0.611165	-1.09208	-0.721542	-1.18041	-0.561015	-1.508	-1.76249	6.72257	7.00937	6.15811	5.56024	4.2749	6.5541	5.46248
ENSCAFG00000000680	481998	55074	OXR1	-1.45101	-1.50588	0.215234	0.480597	-0.0116205	-0.0622308	0.954172	0.97352	3.27943	3.73421	2.74876	2.65985	-0.957566	2.77164	2.73855	10.319	10.5147	9.95098	10.1264	10.0838	10.3401	10.4494
ENSCAFG00000000692	NA	NA	NA	0.0841815	0.230335	0.827699	0.903079	-0.212438	-0.897035	0.414868	0.564189	-1.86568	-1.61117	-1.22749	-1.6168	-0.559894	-1.82691	-1.93212	6.90506	6.90053	7.43379	7.02401	6.40538	6.941	7.09902
ENSCAFG00000000698	607061	80305	TRABD	1.02068	2.51282	0.0572189	0.289133	-0.543881	-0.639037	0.561307	0.689559	-0.928147	-1.0101	-0.343721	0.510972	0.972825	0.234327	-0.678023	7.19903	6.84534	7.73561	7.93282	4.94132	8.24067	5.74963
ENSCAFG00000000702	475070	3646	EIF3E	-2.32349	-1.13599	0.333609	0.579583	0.545095	3.96773	0.0203626	0.11255	7.13638	8.44492	7.77823	8.11967	-0.51273	7.44888	6.79627	14.2974	14.3361	14.1951	15.0065	15.0384	14.7665	14.4737
ENSCAFG00000000709	NA	NA	NA	-2.6152	-5.31027	0.00791425	0.135847	-2.82624	-4.79472	0.0185319	0.109307	2.34936	1.21125	2.52814	-0.554369	-0.0318016	-0.436209	-1.32009	9.8795	11.2017	11.6538	8.12992	7.487	8.71971	8.00506
ENSCAFG00000000710	474666	28965	SLC27A6	-2.83246	-4.29377	0.0268308	0.208696	-3.21179	-2.54429	0.0677052	0.192584	1.64275	2.14188	0.135537	-1.92594	-2	-0.875979	-1.30102	7.32006	8.74812	7.63357	3.42523	2.02715	7.14365	6.15915
ENSCAFG00000000719	475073	84955	NUDCD1	-0.465302	-0.796078	0.466	0.677308	0.292935	1.02932	0.35384	0.510403	0.480069	1.43029	1.16236	1.31003	-0.8786	1.27174	0.532596	8.20285	7.71529	7.83399	8.89409	8.22392	7.8269	7.89633
ENSCAFG00000000720	484063	39	ACAT2	0.146887	0.524352	0.638232	0.790182	0.794295	4.35937	0.0122281	0.09457	2.20959	3.08956	2.587	2.82286	2.65177	3.07999	2.54779	9.18864	9.65856	9.25576	9.97252	10.3369	10.3608	9.97762
ENSCAFG00000000721	NA	NA	NA	-1.2696	-2.37556	0.0776441	0.326028	-0.597299	-1.32005	0.246163	0.40387	2.0247	2.20731	1.53034	1.42605	1.13471	0.831561	-0.787605	8.48224	9.30912	9.10553	8.90441	8.83547	8.46069	7.27275
ENSCAFG00000000732	484064	6950	TCP1	-0.880719	-1.52353	0.204321	0.469667	0.774354	4.8924	0.0208524	0.113114	4.50749	5.251	4.88924	4.71031	2.4348	4.68709	4.17523	11.2539	11.2505	11.6906	12.2335	12.2722	11.9981	12.1869
ENSCAFG00000000735	NA	NA	NA	-1.57122	-1.23358	0.279817	0.536543	0.371755	2.46901	0.082906	0.212934	5.90469	7.33527	7.86178	7.44255	2.28168	5.51314	6.61342	10.8207	10.8242	10.9184	11.4396	11.3619	10.792	11.3113
ENSCAFG00000000736	609480	90624	LYRM7	-0.791567	-1.72532	0.14775	0.413337	0.884219	5.16596	0.00375402	0.0653373	-1.08944	-0.534629	-0.239306	-2	-2	-1.27315	-0.377607	7.63964	7.2476	7.53007	8.00477	8.58543	8.46382	8.37259
ENSCAFG00000000737	609492	56990	CDC42SE2	-0.911056	-1.79437	0.135354	0.3992	-1.12472	-2.26064	0.0773289	0.205115	3.61149	3.89917	2.96512	2.53443	1.39782	3.09412	3.29709	11.878	12.1027	10.9161	10.947	9.49929	10.8619	10.7221
ENSCAFG00000000738	403500	9166	EBAG9	-0.679452	-0.578462	0.601843	0.766192	0.789148	3.73063	0.0137257	0.0998279	4.37764	4.98968	4.7499	5.47075	0.556748	5.05735	5.02031	12.0401	12.2459	12.4796	13.2553	12.9517	12.6088	13.3617
ENSCAFG00000000745	474462	25771	TBC1D22A	-0.17471	-0.434357	0.692393	0.824262	-0.757355	-1.8871	0.130399	0.271619	0.113242	0.0817473	-0.063958	-1.01736	0.848189	0.102631	-0.457591	8.65843	8.50606	9.06223	8.31136	7.78913	8.77069	7.06835
ENSCAFG00000000752	474464	64781	CERK	0.139877	0.201288	0.850893	0.915155	-1.38412	-12.9063	0.000182852	0.0405262	2.02852	0.0425071	0.97167	1.05505	2.27882	0.492335	0.790238	9.45939	9.31764	9.34002	8.24743	7.99573	7.93231	7.77747
ENSCAFG00000000755	NA	NA	NA	-1.28143	-2.12997	0.107356	0.365233	-0.540982	-1.53126	0.191184	0.343904	1.55653	1.90497	1.25285	0.207007	-1.29637	1.1102	1.13923	9.21778	8.77613	8.31561	8.16716	7.7662	8.08582	8.89626
ENSCAFG00000000756	481202	23151	GRAMD4	0.497071	0.937517	0.401151	0.629592	0.355381	0.565115	0.618318	0.733658	0.294907	-1.17401	-0.428183	0.196447	0.755101	-0.784585	0.0782669	5.86511	7.69099	7.586	7.9037	6.87698	7.49808	7.33225
ENSCAFG00000000760	476262	4216	MAP3K4	0.334765	0.74302	0.499282	0.702965	0.200228	0.66162	0.55367	0.683515	1.84538	2.29591	1.0501	2.59902	1.81349	1.44662	2.40179	9.52316	9.58366	9.43106	9.58873	10.0775	8.92248	10.2627
ENSCAFG00000000765	NA	NA	NA	-0.765791	-2.10295	0.10414	0.360632	-1.09644	-3.87291	0.0140566	0.100435	-0.830119	0.0965263	-0.000258266	-1.52666	-0.622345	-0.693187	-1.19944	9.17126	9.6476	9.49407	7.61469	8.70092	8.50413	8.54508
ENSCAFG00000000772	606754	9444	QKI	-0.977141	-2.13758	0.102113	0.357676	-0.893618	-3.55142	0.0289985	0.129538	5.2071	4.63462	4.8792	3.76107	2.90061	4.96018	4.09746	10.2335	10.4748	10.2795	9.3286	8.96031	10.1058	9.34794
ENSCAFG00000000779	481204	55687	TRMU	1.39437	2.28028	0.14431	0.410025	0.346553	0.834483	0.446988	0.592714	1.93787	2.18366	0.260554	2.73221	2.78582	3.13459	2.76765	9.20073	8.75128	8.54368	9.64393	8.8926	8.28121	9.89607
ENSCAFG00000000782	608855	51512	GTSE1	1.53016	4.09508	0.0195097	0.187181	0.428769	1.14627	0.305787	0.464442	-0.832506	-1.93127	-1.36379	0.683023	0.117442	-0.273097	0.0898493	7.70872	7.26396	6.78836	8.23978	7.22682	7.23902	8.02418
ENSCAFG00000000784	474465	55020	TTC38	-0.048209	-0.0945779	0.928869	0.957552	-1.06796	-1.6586	0.185762	0.337783	-0.857626	-1.33216	-0.533545	-1.71627	-1.13924	0.357147	-1.32558	8.93583	9.31657	9.45944	7.9241	8.10656	9.83504	6.8116
ENSCAFG00000000793	474467	25814	ATXN10	-1.20156	-1.32777	0.258914	0.517045	-0.128288	-0.831692	0.451024	0.596029	3.8011	4.62534	4.82772	4.30812	0.710887	3.62783	4.21915	11.5362	11.3942	11.6142	11.4666	10.9795	11.4789	11.6213
ENSCAFG00000000810	482018	7227	TRPS1	1.62007	4.48387	0.00819211	0.137401	0.864242	3.14821	0.0361739	0.142847	1.83082	1.69663	0.963104	3.6086	2.46435	3.27902	3.11571	9.37935	8.84823	8.62474	9.75868	9.7544	10.2541	9.49293
ENSCAFG00000000811	476266	113402	SFT2D1	-1.50171	-1.82828	0.142313	0.408465	0.573415	1.6848	0.172911	0.323063	3.16712	4.25861	3.63042	2.38406	-0.0161093	3.08968	3.27707	11.4735	11.8618	11.7172	11.5556	12.7793	11.8708	12.8246
ENSCAFG00000000816	475081	8667	EIF3H	-0.181028	-0.38872	0.713496	0.836521	0.599128	2.69511	0.0658551	0.190515	5.56695	6.56755	6.30238	6.96091	5.97701	5.34601	5.57447	13.1386	12.9859	12.9774	14.1729	13.7854	13.3421	13.232
ENSCAFG00000000821	482020	84294	UTP23	-0.184372	-0.151626	0.885816	0.935203	1.30364	6.4442	0.00276708	0.0625036	-0.57207	2.49036	1.13243	1.33452	-1.64227	1.84937	1.78853	8.66361	8.95025	8.78467	10.3715	10.0913	9.58552	10.3642
ENSCAFG00000000822	482021	5885	RAD21	-0.880889	-1.71215	0.171044	0.435748	-0.244889	-1.75915	0.148597	0.294849	6.28884	6.31204	5.84607	5.79975	3.84549	6.02763	5.3995	12.5061	12.4091	12.2909	12.385	11.8497	12.3321	12.0619
ENSCAFG00000000824	474672	8974	P4HA2	-0.525741	-1.63609	0.165301	0.430882	-0.820664	-1.84724	0.144124	0.289501	0.419809	0.798565	1.02009	0.451214	0.820216	-0.432116	0.0423446	7.03892	8.01991	8.23899	6.62507	7.6243	6.99695	6.53479
ENSCAFG00000000826	482023	90390	MED30	-1.04096	-1.09994	0.349436	0.588388	0.381166	1.75007	0.1532	0.30047	2.33547	2.10874	1.92242	2.18275	-1.72883	1.9939	1.8772	8.9859	8.9596	9.24195	10.0057	9.1563	9.44009	9.17254
ENSCAFG00000000827	481207	27127	SMC1B	0.497722	1.79796	0.166041	0.431224	1.36339	5.20288	0.0083268	0.0813284	-2	-1.95941	-1.86098	-1.84456	-1.96489	-1.11601	-0.844168	5.54372	6.25209	5.66344	7.60766	7.11642	7.01545	6.99303
ENSCAFG00000000830	481498	8572	PDLIM4	-0.245499	-0.769493	0.47849	0.686677	-2.49148	-4.17806	0.0181706	0.109246	-1.7674	-1.15756	-1.01352	-2	-1.56577	-0.956406	-1.71112	7.78813	8.32692	7.84609	6.04196	4.41162	6.83658	4.69211
ENSCAFG00000000831	482024	2131	EXT1	-0.678287	-0.822357	0.452153	0.66793	-0.360554	-0.542498	0.61582	0.731762	2.34921	0.843502	0.277649	-0.0437337	1.31786	1.44918	-0.809299	9.79452	10.1832	10.7276	9.768	10.7	10.8325	8.19777
ENSCAFG00000000834	482025	4982	TNFRSF11B	-2.62308	-5.00263	0.0116068	0.159162	-1.42529	-4.71014	0.017243	0.107068	1.27033	0.620793	2.17751	-1.27449	-0.751895	-1.04109	-2	7.66418	7.5869	7.69324	5.40582	6.85724	6.30867	6.31955
ENSCAFG00000000838	481208	55007	FAM118A	1.38246	2.14634	0.153707	0.420332	0.340713	1.13109	0.344524	0.501902	-1.39618	0.124545	0.716692	0.978423	1.59924	1.12466	1.08761	7.90603	6.95704	7.45778	8.01847	7.50146	7.96316	7.64089
ENSCAFG00000000842	NA	NA	NA	-1.4107	-2.45278	0.059988	0.293599	-0.632725	-1.56416	0.204534	0.359113	4.79449	5.82465	5.59941	4.30568	2.65397	4.94043	4.08183	11.7135	12.067	11.8138	11.1921	10.2682	12.1792	11.2885
ENSCAFG00000000847	612453	11116	FGFR1OP	-1.06129	-1.72194	0.167186	0.431714	0.254963	0.634065	0.560691	0.688919	2.47609	2.59841	3.11474	1.84168	0.0333208	2.80344	1.99541	9.35849	9.39754	8.91011	8.98353	8.8686	10.4895	9.56638
ENSCAFG00000000851	481500	3659	IRF1	0.306339	0.529014	0.619623	0.777328	-0.840875	-2.08673	0.108237	0.245628	1.67669	1.25148	2.56453	2.06335	3.27426	1.1784	2.03295	9.58987	8.69741	8.52545	7.92847	8.07375	8.73792	7.64667
ENSCAFG00000000852	484080	1235	CCR6	2.15756	3.45614	0.0202202	0.18738	0.294368	0.704721	0.545423	0.67671	-0.984323	-0.369127	0.578755	1.88137	2.62707	0.70342	2.38545	8.34876	7.48894	6.96727	7.91567	7.60463	8.14357	7.92023
ENSCAFG00000000855	403790	3567	IL5	-0.117974	-0.177828	0.867074	0.924203	0.359515	0.811825	0.453971	0.598514	-1.37611	0.360005	-0.10899	0.57223	-1.38046	-0.823659	-0.340127	6.16	6.94655	7.10481	7.38528	7.63031	7.24354	6.1274
ENSCAFG00000000856	474470	10762	NUP50	0.0981304	0.366722	0.742019	0.852697	0.031458	0.154677	0.883625	0.924423	4.81989	4.12505	4.02057	4.37689	4.27714	4.69266	4.33319	10.9039	10.8239	10.4194	10.8271	10.4097	11.0671	10.6848
ENSCAFG00000000860	431695	4301	MLLT4	-1.4689	-8.05739	0.000608534	0.0569213	-2.70293	-7.12342	0.0008564	0.0489333	0.545138	0.559051	0.259834	-1.27138	-0.961266	-0.599912	-1.22435	8.71739	8.9655	8.12947	5.73744	6.4173	6.28851	5.16153
ENSCAFG00000000865	482026	5168	ENPP2	-2.10387	-3.07651	0.0430485	0.255179	-1.85088	-3.22181	0.041247	0.151373	5.04816	4.46098	4.40462	2.15975	2.05221	4.43944	1.48479	11.6827	11.2068	11.382	9.01079	9.71362	11.069	8.49837
ENSCAFG00000000867	474674	10111	RAD50	-0.762793	-0.677389	0.536732	0.728423	0.538096	3.39798	0.0203165	0.11255	4.85294	4.28599	3.44804	3.92023	0.352227	4.98247	4.47654	10.2699	10.3799	10.6435	10.9898	11.2359	10.6829	10.9682
ENSCAFG00000000875	475084	6873	TAF2	-0.416532	-0.732555	0.513768	0.712092	0.0395063	0.358124	0.734924	0.823501	2.89213	3.14797	2.80238	3.2676	0.869334	3.0925	2.89441	10.2026	10.2449	10.0257	10.3864	10.0799	10.3025	10.0202
ENSCAFG00000000876	481214	64098	PARVG	1.12832	3.55515	0.0195287	0.187181	0.108539	0.260254	0.805171	0.872757	1.69928	0.876566	1.35635	1.91	2.69039	2.30957	2.84624	9.81493	8.97391	9.49249	9.66902	8.78678	9.29611	10.3907
ENSCAFG00000000882	609036	79075	DSCC1	-0.112359	-0.104097	0.92125	0.953261	0.806184	1.59215	0.19364	0.346955	0.999841	1.41018	-1.01686	1.38511	-1.89734	0.534131	1.38621	8.38182	6.93224	7.45671	9.06045	7.96224	8.64625	7.91681
ENSCAFG00000000884	NA	NA	NA	2.20855	4.20243	0.0135825	0.161894	1.31402	6.23281	0.00202291	0.0585682	0.773245	-0.372522	-0.583212	1.7186	2.99003	2.26043	1.62182	6.82288	7.35666	7.11149	7.98272	8.58468	8.56815	8.50858
ENSCAFG00000000885	482028	64798	DEPTOR	-2.31822	-6.39797	0.00789052	0.135847	-3.30818	-3.85806	0.023459	0.117779	1.89785	1.36827	0.773498	-1.24009	-0.513183	-0.997659	-1.13577	9.2497	10.0014	9.91986	6.81982	5.92881	8.42373	4.48957
ENSCAFG00000000886	476271	29940	DSE	0.474474	1.40059	0.253866	0.512508	0.348656	1.155	0.31709	0.475636	2.96292	1.9371	2.60786	2.70547	2.80296	2.99003	3.40993	9.63919	10.2003	10.4936	9.98881	10.503	10.5628	10.7842
ENSCAFG00000000887	474473	25813	SAMM50	0.496122	1.30849	0.250427	0.509229	0.531333	1.93237	0.132769	0.274647	1.56309	2.21479	2.4756	2.74138	3.22337	1.97922	2.3785	9.97927	10.4941	10.7645	11.3908	10.7519	10.7869	10.8461
ENSCAFG00000000892	609552	51389	RWDD1	-0.756589	-0.793959	0.469714	0.679854	0.811321	6.6456	0.00132977	0.0527281	2.3743	4.93707	3.96607	3.28841	1.28809	3.4348	3.99893	12.52	12.7492	12.4715	13.6106	13.3454	13.1916	13.4187
ENSCAFG00000000898	474675	11127	KIF3A	-0.994457	-1.00497	0.377931	0.610911	0.0567644	0.0814996	0.941644	0.96436	1.22458	2.08686	2.15322	1.27956	-1.93688	2.26651	1.6992	7.23332	7.80697	5.56184	7.41675	6.95032	6.68755	6.64193
ENSCAFG00000000901	476272	221302	ZUFSP	-1.13366	-1.09086	0.352685	0.591162	0.532281	2.56604	0.0507075	0.166275	2.71862	3.17624	2.84887	2.26536	-1.24762	2.83538	3.27055	10.3419	10.3278	9.919	10.3804	10.8003	10.6206	11.1127
ENSCAFG00000000905	484094	3841	KPNA5	-0.608249	-0.729857	0.51489	0.712699	0.627009	2.23565	0.0844306	0.214786	0.800156	1.23991	0.729218	0.322551	-2	1.40469	1.53214	9.09188	8.96814	8.388	9.10349	9.53252	9.23302	9.90304
ENSCAFG00000000906	474677	23176	2012-09-08	-0.186857	-0.232942	0.829185	0.90389	-0.656113	-1.44691	0.233564	0.390934	2.27616	-0.0702181	1.4832	2.19925	0.837402	0.257784	0.87699	7.68399	8.04275	8.00367	8.27226	6.12736	7.32402	7.29246
ENSCAFG00000000909	474474	23170	TTLL12	2.09207	3.3915	0.019653	0.187181	0.014784	0.0704905	0.947615	0.96859	-1.00496	-0.576166	0.252459	2.14594	2.80082	0.818278	0.831675	7.76815	7.60002	7.57533	8.23831	7.35926	7.41858	7.63431
ENSCAFG00000000912	481735	6257	RXRB	0.507364	0.787633	0.470274	0.679854	-0.289614	-0.87073	0.44447	0.591344	-0.383703	-0.353847	0.573869	0.413161	1.93576	-0.793914	0.256209	8.2087	7.29476	8.12469	7.9303	7.30995	7.31839	7.7871
ENSCAFG00000000913	474475	706	TSPO	-0.547502	-1.44503	0.237608	0.499245	-1.03009	-1.84116	0.129618	0.270973	-0.086872	-0.348054	-0.205587	-1.26083	-0.00979154	-1.52251	-0.250893	7.89338	6.93517	7.63261	5.17481	7.30456	6.27572	7.07278
ENSCAFG00000000916	NA	NA	NA	0.433222	2.9229	0.0613518	0.294757	-0.253997	-0.932366	0.408095	0.558623	-2	-2	-2	-1.58594	-1.89968	-1.17808	-1.60341	6.30649	6.58659	6.33277	6.56433	6.51698	6.08294	5.45423
ENSCAFG00000000917	481736	7922	SLC39A7	-0.0440495	-0.11881	0.911113	0.948252	-1.07757	-2.43723	0.0829392	0.212934	0.697365	0.286225	0.757621	0.725191	1.40061	0.166587	-0.146972	8.74945	9.12771	8.89477	8.85507	7.42546	8.19783	6.90726
ENSCAFG00000000919	609744	27089	UQCRQ	-0.653862	-1.82499	0.161316	0.428466	0.598569	3.6423	0.0190571	0.10974	4.68004	5.72967	4.93838	4.45196	4.86843	4.48819	4.04008	12.6736	12.4449	12.6662	13.5844	13.241	13.0263	12.9223
ENSCAFG00000000926	481221	25809	TTLL1	-0.240029	-1.08651	0.332797	0.578943	0.405866	1.95343	0.11701	0.256213	1.69108	1.94586	1.59517	1.81401	1.09979	1.24263	1.8596	7.86442	8.35486	8.33255	8.97704	8.44051	8.54396	8.39772
ENSCAFG00000000927	607895	7923	HSD17B8	-0.549024	-1.21929	0.280017	0.536644	0.0279448	0.123498	0.907825	0.942846	1.1349	1.8642	1.84245	1.55402	1.57449	1.17632	-0.0455223	10.2025	10.4479	10.4623	10.811	10.4451	10.5247	9.8146
ENSCAFG00000000928	484100	57120	GOPC	-1.08006	-1.25401	0.29802	0.552148	-0.29442	-1.38439	0.241957	0.399158	4.30894	4.35086	4.17049	3.67784	0.693971	4.61218	3.80284	10.577	10.4675	10.3177	9.76049	9.94491	10.2652	10.668
ENSCAFG00000000930	474678	27125	AFF4	0.027242	0.0573799	0.959385	0.977291	-0.607821	-4.09459	0.0162691	0.105605	3.66487	2.5321	2.07395	2.81712	2.72682	2.88976	2.70315	9.44794	9.62781	9.57586	9.22587	8.75478	8.66045	9.12976
ENSCAFG00000000931	484102	116150	NUS1	-0.534532	-0.553577	0.603971	0.767294	-0.975235	-1.80468	0.157086	0.305056	-0.644756	1.25751	1.34629	1.06176	-2	0.533294	0.878874	8.24019	8.60782	8.70952	8.22143	5.9931	8.06714	7.8941
ENSCAFG00000000933	607905	6015	RING1	0.0704293	0.247832	0.814433	0.895704	-0.816686	-2.40462	0.0698258	0.194412	-0.361066	0.121843	-0.544441	-0.0947369	0.344408	-0.493033	-0.519807	8.40259	8.12459	7.87836	7.7243	7.29459	7.78742	6.46767
ENSCAFG00000000934	475085	7373	COL14A1	-1.63425	-2.70672	0.0459313	0.261089	-2.4326	-2.11216	0.110615	0.248169	0.478133	0.15896	1.20471	-1.6324	-1.21717	0.498833	-1.73052	7.28283	6.95354	8.1117	5.39338	6.25246	6.61101	1.81016
ENSCAFG00000000935	NA	NA	NA	-0.71316	-0.85288	0.45434	0.669264	-0.369542	-1.07961	0.355962	0.512856	1.29884	1.68478	1.5588	0.80062	-1.53563	2.11933	1.8196	8.61547	8.59487	8.44521	7.37487	7.99176	8.37702	8.98559
ENSCAFG00000000936	NA	NA	NA	0.482137	1.16557	0.296367	0.551183	-1.10422	-2.18742	0.0955075	0.229596	1.74539	1.72237	2.51345	2.66665	2.89842	2.81706	1.52137	8.11625	7.75172	8.40823	7.71294	5.98174	7.85213	6.40456
ENSCAFG00000000938	484104	254394	MCM9	-0.107759	-0.286539	0.786052	0.878956	-0.127803	-0.548692	0.60919	0.72625	1.76917	1.47044	0.999156	1.13151	1.31326	0.663235	2.11265	8.13807	7.88052	7.74872	7.66364	7.3418	7.86124	8.31185
ENSCAFG00000000939	476273	25842	ASF1A	-2.02867	-3.03763	0.0291501	0.217433	-0.378706	-1.34348	0.2611	0.420874	3.53921	4.67074	3.425	1.93195	0.566708	3.18546	1.7145	9.45979	9.39592	9.64223	9.15768	9.87148	8.80576	8.64749
ENSCAFG00000000940	482029	28998	MRPL13	-0.465221	-0.575646	0.597564	0.763939	0.596574	1.42995	0.230257	0.387265	-0.278127	1.54168	1.86618	1.14813	0.141188	1.50376	-0.480988	8.17533	7.76837	8.22083	9.69771	8.6642	7.81801	8.42576
ENSCAFG00000000943	474477	26286	ARFGAP3	-1.94826	-4.15681	0.00898322	0.144365	-1.57966	-3.72423	0.0364544	0.14313	3.15002	3.90682	4.1931	2.78233	1.77441	1.1555	1.49464	9.6891	10.7518	10.9173	9.11425	8.98919	9.0456	8.3432
ENSCAFG00000000945	476275	4121	MAN1A1	-0.898738	-2.26305	0.09125	0.34549	-0.301421	-0.86732	0.426388	0.575246	5.43034	4.99885	5.36321	5.00456	3.4544	4.05321	4.9494	11.5635	11.9692	12.2419	12.2272	10.9244	11.4206	11.9217
ENSCAFG00000000948	474680	3308	HSPA4	-0.403744	-0.591815	0.592154	0.760801	0.660825	2.71127	0.0672664	0.192169	4.73647	5.14758	4.67318	5.16081	2.45195	5.10703	5.07488	12.7652	13.0737	13.4989	13.9614	13.8887	13.4277	13.8158
ENSCAFG00000000950	403685	6222	RPS18	-0.00548184	-0.0127189	0.99036	0.993971	0.670033	3.59174	0.0206111	0.113114	6.88849	7.88362	7.66362	7.74555	7.84753	7.74649	6.55281	14.6245	14.3782	14.6271	15.2412	15.4161	15.4635	14.7323
ENSCAFG00000000951	609080	27085	MTBP	-0.462634	-0.516521	0.63337	0.787209	0.478089	2.01349	0.103607	0.241039	0.816952	1.86838	0.913393	1.44381	-1.73046	1.87999	1.35442	9.50737	9.35476	9.07809	10.2918	9.31296	9.71878	9.84249
ENSCAFG00000000953	474479	1727	CYB5R3	-0.572806	-1.71595	0.15986	0.426918	-1.88138	-5.00073	0.0114672	0.0921417	2.04696	1.16654	1.83624	0.927183	1.5007	0.629772	1.38409	10.2505	10.0771	10.4002	8.52641	7.33996	9.06972	8.50868
ENSCAFG00000000954	481738	9277	WDR46	1.49696	2.23057	0.0905445	0.344511	0.729017	2.92588	0.0332079	0.136915	-0.905769	0.792089	0.641833	1.99692	2.62206	0.870258	1.20282	7.78551	7.34735	7.79292	8.72689	8.63867	8.27329	7.84493
ENSCAFG00000000955	NA	NA	NA	-0.0533508	-0.105954	0.920483	0.953261	0.36674	1.41082	0.218325	0.374008	-0.950297	-0.244384	-0.82719	-0.455938	-2	0.146847	-0.60014	7.22775	7.04597	6.71302	7.24807	6.81594	7.75789	7.62738
ENSCAFG00000000958	NA	NA	NA	-2.43808	-2.93003	0.0463499	0.261426	-1.66063	-2.85139	0.0566737	0.176599	4.2161	3.26037	3.95001	1.36798	1.36132	3.29196	-0.538258	7.98351	8.16954	8.47082	6.95116	5.25157	7.88448	6.10208
ENSCAFG00000000959	474480	84271	POLDIP3	0.850671	3.13127	0.0269766	0.209162	-0.500377	-2.69262	0.0444519	0.156601	3.29628	3.11087	2.775	3.85757	4.56199	3.64564	3.58035	9.86404	10.2153	9.9631	9.83022	9.30897	9.71765	9.19824
ENSCAFG00000000963	481739	5863	RGL2	0.173394	0.678467	0.538995	0.730051	-0.962227	-7.00772	0.000912429	0.0489333	-1.47114	-0.91818	-0.759964	-0.955211	-0.574244	-1.21565	-0.760372	8.80865	9.10773	8.96161	8.19084	7.92878	7.72618	8.14261
ENSCAFG00000000969	476276	3298	HSF2	-1.44493	-1.92377	0.119197	0.382462	0.22729	2.18138	0.0813605	0.211248	1.26475	1.97808	0.730618	0.510699	-2	0.999957	0.00756725	7.4071	7.51979	7.64675	7.97146	7.74339	7.67924	7.61325
ENSCAFG00000000970	474481	253190	SERHL2	1.09259	2.37309	0.0941265	0.348545	-0.218047	-0.68887	0.525347	0.658127	-1.31303	-1.52747	-1.31052	-0.287616	0.124107	0.553528	-1.55437	7.20695	6.90614	7.42171	7.45514	7.40224	6.65717	6.32631
ENSCAFG00000000974	475086	79139	DERL1	-0.185726	-0.53444	0.616317	0.775086	-0.000511691	-0.00231602	0.998244	0.998929	4.49763	4.72444	5.18208	4.79664	5.28408	4.43863	3.94327	11.3979	11.8013	11.9025	12.0406	11.8356	11.6248	11.2992
ENSCAFG00000000979	NA	NA	NA	-0.312395	-0.840548	0.44262	0.659986	-0.276721	-0.80479	0.460738	0.60416	1.52192	1.76231	2.15163	1.42159	0.799237	2.36526	1.41215	9.80855	9.27576	9.31232	9.31114	8.37817	9.81177	9.25421
ENSCAFG00000000981	474873	1616	DAXX	-0.14104	-0.426973	0.692796	0.824305	-0.347395	-2.50748	0.0559635	0.175171	2.19513	1.25113	1.66769	1.54595	2.09375	1.28024	1.33451	9.22671	9.33356	9.55873	9.12077	9.14668	9.10232	8.73264
ENSCAFG00000000982	474483	4700	NDUFA6	-1.00312	-5.18902	0.0152389	0.168855	0.6818	3.23408	0.08209	0.212085	4.46487	4.8793	5.05486	3.84175	3.65834	3.67592	4.01021	10.7473	10.9678	11.458	11.7315	11.6947	11.7481	11.7837
ENSCAFG00000000983	609643	91689	C22orf32	-0.955591	-2.40728	0.0871278	0.339228	-0.279571	-0.652693	0.554194	0.683931	2.52121	3.66958	3.36762	2.50959	1.64478	2.33225	2.43557	9.29947	9.71956	9.54675	9.83439	8.36053	10.0404	8.7341
ENSCAFG00000000986	475088	93594	WDR67	-0.380251	-0.423017	0.694808	0.825665	0.828466	2.80197	0.0544256	0.171974	1.49364	2.60601	2.24856	2.69326	-0.771636	2.48874	2.5329	9.58589	9.84735	9.55339	11.1134	10.644	9.76149	10.4438
ENSCAFG00000000987	607916	3833	KIFC1	1.79808	1.66145	0.157575	0.42519	0.309439	1.44308	0.213307	0.368614	2.50013	0.429525	2.54553	5.41033	4.63413	2.02527	2.42282	7.60304	7.62797	7.14238	7.97757	7.4039	8.02362	7.66385
ENSCAFG00000000988	481226	4668	NAGA	0.470672	1.20858	0.333755	0.579642	-0.273502	-0.85088	0.437156	0.584905	1.41159	0.554225	1.82002	1.42588	1.74928	1.96173	1.79357	8.45343	8.25499	8.80393	7.79934	7.73302	8.87642	8.51369
ENSCAFG00000000989	476277	57515	SERINC1	-2.6968	-2.30823	0.097364	0.352677	-0.517144	-4.05744	0.0223393	0.115532	4.52467	5.19975	4.46047	2.60391	-1.30839	3.86099	2.96948	10.6277	10.6196	10.7089	9.78927	10.263	10.1305	10.3569
ENSCAFG00000000990	NA	NA	NA	-2.053	-3.14159	0.0258388	0.204247	-4.26073	-6.34544	0.00477526	0.0694505	2.23335	1.13448	0.800422	-1.70704	-0.971106	0.636562	-0.612748	9.41194	9.30605	9.935	5.79227	5.38869	6.49252	3.48758
ENSCAFG00000000992	475090	29028	ATAD2	0.0273148	0.0310087	0.977122	0.987211	0.887773	2.81299	0.0561445	0.175431	2.34602	1.87152	2.02799	3.35334	-0.445217	3.03477	2.49375	8.72059	8.99893	8.745	10.6099	9.40942	9.5054	9.31236
ENSCAFG00000000993	NA	NA	NA	-2.35893	-1.77007	0.168194	0.432854	-1.95836	-1.60692	0.20639	0.36085	3.71304	4.57208	3.91545	1.13393	-0.150825	5.54747	0.301149	11.709	11.7708	11.7339	9.4215	7.62176	13.2589	8.81594
ENSCAFG00000000996	476278	2173	FABP7	-2.95466	-5.7315	0.00725997	0.130367	-2.6267	-3.94064	0.0125193	0.0953455	2.22357	0.713361	1.26818	-2	-2	-1.27237	-0.939455	8.2761	7.72491	8.92415	4.57049	5.72016	7.23756	5.19852
ENSCAFG00000000998	481741	5252	PHF1	-0.635556	-0.977942	0.373339	0.608009	-1.26583	-4.42777	0.0185019	0.109307	0.686496	1.01828	1.98181	-0.304523	1.99136	-0.0878944	0.774275	9.3324	9.17874	9.34425	7.23068	8.55492	8.19983	8.0918
ENSCAFG00000000999	403608	5515	PPP2CA	-1.99716	-1.99267	0.124207	0.38653	-0.082323	-0.549679	0.610543	0.727488	4.69257	5.75091	4.97926	3.37205	0.386789	4.35522	4.46097	11.181	11.3911	11.2221	11.0307	11.4119	10.8782	11.4089
ENSCAFG00000001000	NA	NA	NA	-0.833193	-1.39797	0.221332	0.485738	1.1205	3.14219	0.025801	0.122768	1.29778	2.63799	1.72919	1.79958	-0.190047	1.58873	1.02223	8.69375	8.98588	8.17954	9.88537	10.3283	9.03919	9.70808
ENSCAFG00000001001	NA	NA	NA	-1.59813	-2.16201	0.0867648	0.338972	-0.847602	-1.99996	0.109884	0.247061	1.37455	2.32459	1.03934	0.377468	-1.89028	0.842359	0.595905	8.51934	7.85848	8.03701	8.02137	6.40554	6.94448	7.79131
ENSCAFG00000001002	476279	10924	SMPDL3A	-3.6939	-3.69046	0.0273902	0.210622	-1.58165	-2.41023	0.0719026	0.19759	3.39274	4.3055	3.87322	-0.500983	-1.30251	3.00734	-0.550809	10.3715	10.9349	11.3056	8.75514	9.53619	10.828	8.03679
ENSCAFG00000001004	609297	55093	WDYHV1	-0.164152	-0.210677	0.844266	0.912269	1.54892	5.77747	0.00225342	0.060278	2.2481	2.73563	1.8521	3.67661	0.19964	2.69866	1.88292	9.72731	9.17985	9.51076	11.5685	11.1519	10.6023	10.7636
ENSCAFG00000001007	475091	114907	FBXO32	-0.0092067	-0.0140862	0.989338	0.993423	-0.840686	-2.24313	0.091839	0.225023	-0.522354	1.04129	-0.154538	0.242073	-0.234868	1.29137	-0.849539	8.06997	7.87113	7.61267	7.41484	6.56593	7.77684	6.28467
ENSCAFG00000001008	474874	51596	CUTA	-0.648338	-4.3657	0.00805716	0.136578	0.345653	3.49509	0.0353943	0.14181	4.77761	4.49916	4.65131	4.22108	4.19886	3.76025	3.79722	11.8751	11.8439	11.81	12.2693	12.4247	12.0495	12.0111
ENSCAFG00000001010	608339	51265	CDKL3	-0.0599579	-0.0831928	0.937439	0.962717	0.993006	2.7226	0.0708432	0.196082	-1.60639	0.277167	-0.287313	0.0467062	-1.9253	-0.467272	-0.049339	7.36257	6.53561	6.29099	8.01177	7.48646	7.38471	8.00797
ENSCAFG00000001014	481742	8831	SYNGAP1	0.964618	1.88155	0.154382	0.421545	0.086071	0.248458	0.813884	0.878547	-1.19861	-1.37754	-1.2335	0.958724	0.0201331	-0.824863	-1.37506	7.1237	6.98137	6.47292	7.51229	6.17215	6.92345	7.17372
ENSCAFG00000001020	481507	91368	CDKN2AIPNL	-0.521938	-0.438579	0.680871	0.816505	1.01124	2.38793	0.0726104	0.198563	-0.298206	2.03063	2.57498	1.85504	-0.965598	0.195547	2.57045	8.52593	9.07509	8.53888	10.215	9.95794	8.58731	10.1379
ENSCAFG00000001023	NA	NA	NA	1.41931	3.27479	0.0233587	0.198399	1.11209	2.25299	0.100071	0.236207	-1.35551	-1.22945	-2	-1.11353	0.412814	-0.161676	0.42634	6.84547	5.44535	5.74933	6.71929	6.80061	7.16197	7.82
ENSCAFG00000001025	481509	51128	SAR1B	-2.16736	-2.88101	0.0496251	0.271006	-0.570545	-3.15019	0.0351507	0.141067	5.47986	5.69626	6.30259	4.45354	1.56169	4.00534	4.61493	10.4227	10.789	10.9095	10.0817	9.87405	10.2106	10.3798
ENSCAFG00000001027	482035	157769	FAM91A1	-0.267873	-0.475709	0.661765	0.804572	0.154725	0.829052	0.459502	0.60319	2.58695	2.03573	2.118	2.75721	0.400396	2.50837	2.25011	9.64218	9.75925	9.82629	9.93777	9.51255	10.3647	9.77423
ENSCAFG00000001028	NA	NA	NA	-0.665838	-0.586041	0.599581	0.76478	-0.343509	-1.02838	0.363331	0.519345	1.4339	-1.33009	-1.8584	-2	-2	-1.10935	0.106556	7.23754	6.94669	6.81586	5.91187	6.64586	6.63879	7.42958
ENSCAFG00000001030	476281	51020	HDDC2	-0.24097	-0.661829	0.540483	0.730566	-0.163199	-0.444812	0.67933	0.782506	1.82661	1.32229	1.2735	1.02505	2.17114	0.982795	0.753673	7.72966	7.83688	8.212	8.67562	7.36361	7.84886	7.16383
ENSCAFG00000001040	609411	55039	TRMT12	0.592924	0.683197	0.525011	0.720421	-0.320328	-1.64024	0.198782	0.353563	-0.592656	0.658975	1.36952	2.34502	2.04394	-0.0763868	-0.0264225	7.84105	7.85396	7.8126	8.04471	7.56642	7.1753	7.27575
ENSCAFG00000001041	609422	11236	RNF139	-1.34201	-1.38513	0.25421	0.512833	0.00946961	0.0247897	0.981214	0.988761	2.42337	2.72266	2.0889	1.79751	-1.77505	2.12339	2.13268	10.0836	10.7996	10.5857	10.5745	10.8777	9.5798	10.9645
ENSCAFG00000001042	474684	819	CAMLG	-0.521899	-0.703396	0.538826	0.730051	0.189305	0.865558	0.432579	0.581171	-0.14038	2.06447	1.75872	1.01369	0.849127	-0.103668	1.06366	8.57336	8.25739	8.84427	8.97484	8.82553	8.34542	8.84478
ENSCAFG00000001043	474485	2547	XRCC6	-0.513316	-3.31451	0.0211584	0.189413	0.147125	1.45591	0.210629	0.365806	2.80007	3.08374	3.11174	2.81879	2.3788	2.47279	2.27042	10.2659	10.3363	10.1631	10.4595	10.1419	10.5199	10.4877
ENSCAFG00000001044	475093	83940	TATDN1	-1.37556	-0.925253	0.420864	0.643239	0.951479	3.74471	0.031606	0.133602	3.63848	4.30959	3.81645	4.43787	-1.84447	3.97253	3.61786	10.9186	11.0217	10.9465	12.3848	12.1683	11.2243	11.8775
ENSCAFG00000001045	475094	4715	NDUFB9	-0.903221	-2.19957	0.0886558	0.341021	0.496002	2.75729	0.0399926	0.149711	5.71668	6.29864	5.80389	5.47388	5.62254	5.05916	3.99048	13.0189	13.2551	13.4169	14.1103	13.6644	13.6769	13.4537
ENSCAFG00000001046	609713	27351	PPPDE2	0.184449	0.703644	0.513154	0.712052	0.270029	4.23646	0.00909236	0.0835228	3.98825	4.28156	3.72741	4.51627	4.3508	3.57755	4.28947	9.06281	9.21995	9.14778	9.40425	9.29887	9.43625	9.5148
ENSCAFG00000001047	476283	135112	NCOA7	0.0945708	0.133762	0.899135	0.942379	0.00910609	0.0206601	0.984367	0.991023	3.3742	2.435	3.66265	4.40598	2.05367	2.38467	4.1631	7.67936	7.11783	7.8903	8.0824	6.58593	7.39172	8.22637
ENSCAFG00000001048	474685	9879	DDX46	-0.167041	-0.203326	0.849019	0.914308	0.74242	2.35948	0.065125	0.189253	4.57202	4.46142	3.5945	4.61308	1.77014	4.98596	4.7999	9.98256	10.3948	9.74843	10.5517	10.7348	10.3495	11.5013
ENSCAFG00000001049	NA	NA	NA	-0.128887	-0.255588	0.811806	0.894441	-0.638827	-2.63278	0.0506957	0.166275	0.81782	1.21183	1.38618	0.922761	2.24872	0.936764	-0.0693565	10.2264	9.72481	9.65492	9.52547	9.0134	9.49071	8.88992
ENSCAFG00000001050	482037	9788	MTSS1	-3.38339	-7.28687	0.000971837	0.0629756	-4.01929	-8.22136	0.00253829	0.0608801	3.21242	2.52949	2.43031	-1.0483	0.298184	-1.50574	-0.381431	11.047	11.4356	11.252	6.22237	6.90069	8.49087	7.28845
ENSCAFG00000001056	608021	6713	SQLE	-0.849381	-1.02399	0.372967	0.607946	-0.2135	-0.572932	0.592755	0.714125	1.61922	2.34096	2.08829	2.0491	-1.17427	2.3417	1.45056	8.53305	8.02965	7.60964	8.33659	7.11298	7.9086	8.01762
ENSCAFG00000001057	476285	60487	TRMT11	-0.862576	-1.40618	0.218987	0.483282	0.214275	0.593671	0.596116	0.716281	-0.606399	0.643404	0.259987	-1.08025	-2	0.155405	-0.129472	8.77033	8.31406	7.64463	8.48201	8.87359	8.30653	8.16698
ENSCAFG00000001058	NA	NA	NA	-0.359668	-0.488312	0.666386	0.807365	0.392338	1.25188	0.281787	0.441468	2.11681	4.25668	4.19141	3.61226	2.90451	2.67974	3.45136	9.84237	10.5431	10.6681	10.9602	10.9962	10.2213	10.7964
ENSCAFG00000001068	476288	81847	RNF146	-0.421245	-1.09934	0.371118	0.606967	0.252003	0.578287	0.592722	0.714125	4.36361	3.20595	3.32769	3.53819	3.11842	3.08416	3.10391	8.23802	8.79541	8.22856	8.48222	8.87252	9.61166	7.72426
ENSCAFG00000001069	609850	55862	ECHDC1	0.804452	1.02606	0.352912	0.591162	0.864834	1.07942	0.341119	0.498583	-0.844525	0.644853	0.278283	2.18715	-0.653087	1.57165	0.21691	6.85704	7.32633	7.9473	9.95177	6.47564	8.7503	7.78918
ENSCAFG00000001070	475095	9897	KIAA0196	1.06137	3.94224	0.0139298	0.16218	0.917176	6.20088	0.00244201	0.0605155	3.2629	3.13571	2.83427	4.52596	3.49531	4.46604	4.06868	12.0987	11.729	11.8092	13.0251	12.8828	12.6108	12.6658
ENSCAFG00000001073	475096	NA	NA	0.750848	0.983031	0.385038	0.616466	2.01961	7.15538	0.00384462	0.0654754	1.90485	3.50209	4.00392	2.83305	3.91026	4.92786	3.88002	9.75524	9.58995	9.81457	10.9927	12.0191	12.253	11.6933
ENSCAFG00000001075	474487	50	ACO2	0.808971	2.16677	0.102462	0.358029	-0.469253	-1.05438	0.341952	0.499176	1.79538	1.50759	1.91258	2.66305	3.46339	2.27133	1.79218	9.87662	10.1853	10.7086	10.6195	9.50933	10.1217	8.89983
ENSCAFG00000001076	481514	9555	H2AFY	0.132049	0.224068	0.832965	0.905638	0.835877	2.88843	0.0911874	0.224159	2.57692	2.58102	3.37255	3.37751	4.21442	1.77736	2.53289	8.39432	7.70442	7.44855	8.81051	8.51416	8.73685	8.67839
ENSCAFG00000001077	482039	10221	TRIB1	-0.109942	-0.17114	0.874305	0.92852	-0.815777	-3.97262	0.0217156	0.114726	1.63441	0.107968	-0.17289	-0.192259	0.0878579	1.24137	0.515914	8.04745	8.29126	8.6497	7.81729	7.51566	7.35457	7.36725
ENSCAFG00000001078	484120	387357	THEMIS	-3.03704	-3.99929	0.013207	0.161894	-5.1071	-4.14105	0.0195227	0.110885	2.68687	3.2581	2.01586	-1.26077	-0.754794	1.59857	-1.11672	10.0487	9.82316	8.97598	4.16742	3.45571	7.92407	2.48822
ENSCAFG00000001086	403924	4609	MYC	1.11335	2.43672	0.0613852	0.294757	1.08101	7.19402	0.000846204	0.0489333	3.73533	2.88317	3.34036	4.36851	5.54098	3.88551	3.93687	10.934	11.2655	11.1964	12.4437	12.2069	11.9134	12.288
ENSCAFG00000001090	474489	84844	PHF5A	-0.998933	-3.67842	0.038831	0.243864	0.448498	4.52112	0.00782516	0.080661	3.80878	4.58528	4.514	3.58166	3.19361	3.07051	3.36923	10.5925	10.4764	10.3376	11.019	10.9945	10.9294	10.7264
ENSCAFG00000001091	481519	7045	TGFBI	-2.2248	-4.27375	0.00901047	0.144484	-3.87677	-4.35144	0.013739	0.0998279	2.51527	1.26569	1.57772	-0.34047	-0.217293	0.253344	-1.44987	10.0629	9.50095	10.5777	7.82065	4.13614	7.20782	5.51706
ENSCAFG00000001093	482041	51571	FAM49B	-0.261183	-0.571496	0.602841	0.766569	0.206577	0.827218	0.44581	0.592248	5.73181	6.07293	5.68732	6.32318	4.29619	5.78464	5.874	11.0765	10.767	10.5216	11.2651	11.2038	10.4332	11.0776
ENSCAFG00000001094	481520	4090	SMAD5	-1.56306	-2.6131	0.0559534	0.287312	-0.97935	-2.19623	0.0949134	0.228751	5.6744	4.99039	4.06408	3.44528	2.70117	4.36327	2.87654	9.59386	10.1008	8.852	8.02037	8.36165	9.25112	8.51167
ENSCAFG00000001096	482044	50807	ASAP1	0.418207	0.664616	0.564314	0.744549	-1.23479	-7.2186	0.00252221	0.0608801	3.77478	2.67008	1.69885	3.19392	3.63623	2.75202	2.94894	8.64504	8.43791	8.15661	7.14814	7.4057	7.21902	6.94072
ENSCAFG00000001099	474490	23264	ZC3H7B	1.08225	1.60196	0.171701	0.435748	0.828917	0.692272	0.529501	0.66208	1.49608	0.0564823	0.123391	0.829265	2.5271	2.43705	0.770186	7.71761	4.37779	5.34302	6.65597	4.75626	7.78034	7.37432
ENSCAFG00000001100	475102	23167	EFR3A	-1.33056	-1.52515	0.217727	0.48281	0.174728	0.653767	0.549339	0.679374	3.60089	4.15585	4.09759	3.76684	0.077444	3.28404	3.35519	10.4691	10.454	10.1535	11.0179	9.84602	10.6006	10.6698
ENSCAFG00000001101	476290	5796	PTPRK	-2.50354	-3.44701	0.0360563	0.236269	-2.34759	-4.60968	0.00665652	0.0760215	3.00464	3.09738	2.61079	-0.643475	-0.0278735	2.49809	-0.223822	9.60046	10.4865	10.3067	8.25241	7.65202	8.60018	6.62993
ENSCAFG00000001104	NA	NA	NA	1.37024	2.24831	0.0864419	0.338791	0.245462	0.490492	0.656438	0.763644	-0.272925	-0.266476	0.479417	2.54194	1.87918	1.00413	-0.024248	7.49503	7.43995	7.65174	9.1581	7.32905	7.7544	6.85591
ENSCAFG00000001113	NA	NA	NA	-1.85906	-2.94255	0.0448195	0.25932	-1.92577	-6.51687	0.00222655	0.060278	1.83885	1.05924	1.47682	-1.63398	-0.828908	-0.310597	1.17046	9.5609	9.33815	9.79762	7.1504	7.32993	8.3409	7.73791
ENSCAFG00000001114	NA	NA	NA	-1.61496	-2.10268	0.0894964	0.342225	-1.75909	-3.37914	0.0421636	0.152468	2.5638	0.914786	1.65033	1.55097	-0.835626	0.614116	-0.950751	9.11848	9.24345	9.26164	7.944	6.38201	8.65135	6.8177
ENSCAFG00000001115	NA	NA	NA	-0.108652	-0.256922	0.807784	0.892514	0.19076	0.9804	0.386283	0.540633	2.37403	1.97615	1.5541	1.79146	2.72344	1.91183	1.01104	9.79498	9.67719	9.56904	9.87359	10.3544	9.78919	9.46746
ENSCAFG00000001120	481235	83746	L3MBTL2	-0.146467	-0.397902	0.709151	0.834286	-0.176904	-0.828531	0.445144	0.591879	1.20551	1.80754	1.47192	1.53881	2.05246	0.494999	1.30782	7.82114	7.70618	8.14792	7.76464	7.50609	8.16734	7.4213
ENSCAFG00000001124	608229	51105	PHF20L1	-0.0113928	-0.0218148	0.98344	0.98991	0.0648112	0.281724	0.789882	0.863943	4.47758	4.14701	3.36976	4.3295	2.77398	4.34251	4.5009	10.2496	10.1615	9.7243	10.03	9.95829	9.86362	10.5879
ENSCAFG00000001125	NA	NA	NA	1.16081	2.08242	0.162503	0.429196	-0.512078	-1.29288	0.279148	0.438653	3.42295	2.21261	1.55972	3.28894	3.54873	3.84281	3.55645	8.93675	8.97771	9.21581	9.16042	8.25432	9.14817	7.56247
ENSCAFG00000001127	474494	9978	RBX1	-0.549644	-0.828368	0.48179	0.688703	0.470383	1.81064	0.134073	0.276318	3.25784	5.36755	4.8316	3.52726	3.78235	3.9678	4.46668	11.7602	11.6668	12.1103	11.8285	12.7256	12.053	12.6575
ENSCAFG00000001131	608259	6503	SLA	-0.403627	-0.827586	0.466749	0.677699	-0.750627	-1.39093	0.253457	0.412957	2.09954	2.11743	1.91863	0.374366	1.42255	2.53925	2.23014	10.9571	10.9536	10.6732	9.08358	9.39091	10.6034	11.3648
ENSCAFG00000001134	481237	63929	XPNPEP3	0.264952	0.740636	0.496399	0.700392	0.155512	0.535519	0.617677	0.733133	2.37093	1.80532	2.21032	2.41	2.9035	1.49938	2.76234	8.06059	8.31023	7.56832	8.16958	7.74146	8.64741	7.98245
ENSCAFG00000001136	484127	2037	EPB41L2	-1.21372	-3.49244	0.025279	0.203197	-2.10959	-7.74913	0.00182804	0.0569934	2.99784	2.47524	2.02968	0.861161	1.78898	1.44146	1.05719	9.85326	9.73636	9.52383	7.26828	7.05286	8.03355	8.02487
ENSCAFG00000001140	610400	9499	MYOT	0.247362	0.464224	0.663712	0.806133	-0.0654374	-0.35642	0.736364	0.824257	-0.595086	-0.906751	-1.90361	-1.40571	-0.355101	-0.192919	-1.59743	7.15288	6.73811	6.82813	6.58474	7.21674	6.78729	6.77498
ENSCAFG00000001141	482049	10397	NDRG1	-0.872956	-0.946281	0.387481	0.61929	-2.57698	-2.24188	0.110673	0.248223	0.962142	0.155892	2.19182	-1.2235	1.80104	1.0145	-0.670725	8.90364	8.94686	8.85452	7.14266	5.63674	8.97043	3.54896
ENSCAFG00000001142	474498	10478	SLC25A17	-0.752071	-1.45033	0.240249	0.500042	0.556338	2.21063	0.0918978	0.225071	1.52364	1.74497	1.64423	0.831504	-0.542397	1.48949	1.76358	8.73236	8.03085	8.36504	8.65294	9.03324	8.73599	9.30751
ENSCAFG00000001152	474690	51306	FAM13B	-1.51055	-1.47742	0.225019	0.488101	0.0441863	0.152575	0.884812	0.924931	3.84921	3.93611	3.09541	3.05174	-0.843373	3.0769	3.18016	11.1157	11.1644	10.5469	10.7054	11.3135	10.5465	11.3806
ENSCAFG00000001166	475106	10656	KHDRBS3	-2.57019	-5.39926	0.00448444	0.114048	-3.52275	-3.16173	0.0406024	0.150679	1.72248	1.65616	1.03794	-0.140687	-1.78253	-0.63152	-1.83722	8.48267	8.94757	7.83527	5.1635	1.9684	7.07933	5.38512
ENSCAFG00000001174	475178	2987	GUK1	-0.427601	-0.631351	0.562354	0.743151	0.109633	0.182231	0.86646	0.913407	2.48354	3.17968	3.33784	2.95824	4.10185	2.03891	1.19201	9.86984	10.165	10.1648	11.2329	10.3577	10.6319	8.4821
ENSCAFG00000001176	607317	128308	MRPL55	-0.299962	-0.381611	0.719558	0.839789	0.443382	1.00753	0.38136	0.535478	2.97867	3.27366	4.31454	4.4781	4.28191	2.24395	1.88538	9.8218	9.84603	9.53486	10.9961	10.4494	10.2904	8.97448
ENSCAFG00000001177	607351	79169	C1orf35	-1.00563	-1.88292	0.118957	0.38217	-0.559413	-1.28177	0.266801	0.4266	2.5748	1.57817	1.44284	0.243608	2.02633	0.552475	0.616151	7.93341	8.43573	7.84207	7.59053	6.82356	8.59383	7.03604
ENSCAFG00000001181	482058	NA	NA	1.45032	3.12718	0.0494071	0.270423	0.228449	0.462677	0.672263	0.775958	-0.705982	-0.613809	-0.841446	1.97421	0.864454	-0.0356339	0.116579	8.80145	8.50694	8.43584	10.0345	7.80034	9.04379	8.36083
ENSCAFG00000001186	474692	10902	BRD8	0.193814	0.994061	0.374195	0.608422	0.250636	4.42991	0.0170289	0.106566	3.62256	3.64919	3.38669	3.41954	3.51581	4.19407	3.85708	10.1895	10.1761	10.2206	10.3864	10.6109	10.3981	10.3887
ENSCAFG00000001187	475182	65094	JMJD4	0.905855	2.2306	0.10365	0.359723	0.583201	1.57587	0.184959	0.336861	-1.52323	-1.21235	-1.33761	-0.264388	0.543268	-1.32284	-0.763543	7.97917	7.60741	8.17982	8.82157	9.0147	8.64292	7.54215
ENSCAFG00000001188	NA	NA	NA	0.181374	0.270833	0.797891	0.886228	0.502789	2.71945	0.0633395	0.186944	2.893	3.95722	4.52892	3.68138	5.36417	3.48112	3.37101	9.90296	10.1535	10.4519	10.4633	10.8354	10.5596	10.8306
ENSCAFG00000001191	607981	221496	LEMD2	0.203458	0.414236	0.69667	0.827026	-0.715168	-1.99624	0.115927	0.254682	0.0507803	-0.855484	-0.26668	-0.00542752	0.916782	-0.499787	-1.02625	8.48462	8.33024	7.99728	7.80005	7.26219	8.33661	6.82333
ENSCAFG00000001198	606835	195827	C9orf21	-2.91799	-7.4822	0.0136191	0.161894	-2.2956	-1.61972	0.203406	0.357839	0.389578	1.3315	1.66356	-1.76083	-1.7904	-1.60789	-2	8.12215	8.25692	8.32787	1.74088	7.31677	7.87531	6.82723
ENSCAFG00000001201	NA	NA	NA	-1.49655	-1.53565	0.246875	0.506546	-0.778409	-1.22206	0.293299	0.451934	1.96492	1.34279	-1.10406	-0.706396	-0.319488	-0.488913	-1.53321	7.9586	7.49649	6.19592	6.5669	7.34246	6.20642	5.63859
ENSCAFG00000001204	474693	10112	KIF20A	0.557391	1.92428	0.11265	0.372025	1.69024	1.48218	0.268663	0.428732	0.771286	0.204803	0.669816	1.70033	0.594998	1.17412	0.954658	6.73305	3.88616	7.59668	7.95085	7.17974	7.76669	8.15153
ENSCAFG00000001205	484133	22927	HABP4	-0.136932	-0.283656	0.798042	0.886228	-0.827074	-2.18765	0.0809624	0.210869	0.145023	1.53018	1.47303	0.408744	1.10682	1.06152	1.07283	9.21718	9.49526	9.97978	7.92837	9.07603	8.62514	9.31846
ENSCAFG00000001206	474499	158	ADSL	-0.0486277	-0.218187	0.842816	0.911666	0.535951	4.21958	0.0114242	0.0921417	1.66223	2.31616	2.23776	2.26764	2.00593	1.89593	1.92419	10.3083	10.3948	10.1956	11.0417	10.9413	10.5193	10.8396
ENSCAFG00000001209	481526	8697	CDC23	-0.700205	-1.20999	0.290067	0.545306	0.14638	0.74185	0.508343	0.643622	2.34391	2.21863	1.54278	2.00257	-0.22399	1.81689	1.74414	8.43171	7.87725	8.34493	8.43336	8.10897	8.34779	8.56726
ENSCAFG00000001211	NA	NA	NA	1.39335	3.09944	0.0297608	0.21905	0.86981	2.53107	0.0820504	0.212058	1.03435	0.268674	1.38575	1.96373	3.20532	2.02106	1.96833	8.13798	7.0875	7.57816	8.53749	8.51103	8.03024	8.80533
ENSCAFG00000001212	NA	NA	NA	0.481478	1.26529	0.281876	0.538651	-0.2999	-1.10738	0.333661	0.491021	3.61854	2.70236	3.70275	4.13709	4.13311	3.26975	3.75082	10.4465	10.123	10.2486	10.661	9.48455	10.0173	9.72831
ENSCAFG00000001213	476295	195828	ZNF367	0.381386	0.615104	0.578667	0.751773	0.904215	2.41902	0.099479	0.235267	-0.0898415	-0.549517	-1.88765	-0.250816	-0.303187	-1.34748	0.0576804	9.28864	8.49149	8.13752	9.84791	9.20847	9.35777	9.75957
ENSCAFG00000001216	NA	NA	NA	-0.250842	-0.437195	0.687291	0.821372	-0.5953	-1.15099	0.326992	0.484561	-1.61232	0.0053583	-1.19609	-1.78576	-0.922916	-1.58228	-0.449816	7.02021	6.92609	6.66216	5.09331	6.97975	5.78145	7.24224
ENSCAFG00000001217	475108	5747	PTK2	-1.55525	-2.50749	0.081765	0.332475	-2.03106	-2.94034	0.059903	0.18075	1.7139	2.07261	2.03017	0.7223	0.680945	1.48999	-1.35866	8.85531	8.84525	8.71985	6.6757	6.83484	8.48272	5.1097
ENSCAFG00000001219	NA	NA	NA	-0.713987	-0.840092	0.457758	0.671381	0.467759	3.04085	0.0454403	0.158224	3.38444	3.85504	3.26769	2.8602	0.432938	4.1753	3.68518	9.71781	9.58177	9.27677	9.7851	10.0818	10.1569	9.949
ENSCAFG00000001221	608087	29993	PACSIN1	1.77844	4.64578	0.00628257	0.124559	-1.16264	-0.793098	0.479677	0.619805	-0.0351622	-0.313816	-0.748544	1.05026	2.31717	1.41067	0.872293	7.7622	6.51399	7.16969	7.77487	1.76757	7.57639	6.82511
ENSCAFG00000001223	476297	375748	C9orf102	-0.299003	-0.324836	0.765839	0.868173	0.516797	2.63012	0.0884031	0.220735	1.85344	2.20572	1.77581	2.25127	-1.06121	2.85965	2.53424	10.1542	10.166	9.61437	10.2988	10.4683	10.5746	10.6382
ENSCAFG00000001229	NA	NA	NA	1.51995	3.10247	0.0280925	0.212617	-0.316179	-1.42613	0.214778	0.37035	3.98938	3.31995	4.22536	5.50684	6.33815	4.35532	5.25908	11.2749	10.9157	11.3036	11.1138	10.3933	11.1752	10.712
ENSCAFG00000001230	NA	NA	NA	-0.24692	-0.306176	0.77611	0.874517	-0.137755	-0.586173	0.584901	0.709466	1.25992	3.59125	2.35457	1.1223	3.03312	2.73887	1.72569	11.3395	10.9662	11.5508	10.7167	11.3401	11.4418	11.0925
ENSCAFG00000001233	474695	51780	KDM3B	-0.144861	-0.28334	0.788611	0.880579	-0.624995	-1.64967	0.192726	0.346082	4.13534	3.31932	3.2386	2.3266	3.30606	4.35226	3.69332	10.4171	10.1994	10.31	8.746	9.41817	10.3028	10.2684
ENSCAFG00000001234	481752	54887	UHRF1BP1	1.76737	4.50755	0.020969	0.188411	0.392296	2.203	0.0797326	0.209019	1.25786	0.113368	1.05093	2.81456	2.71414	2.0625	2.70783	9.37816	9.03435	9.29051	9.99476	9.28476	9.62099	9.60605
ENSCAFG00000001239	474881	6882	TAF11	-1.23851	-4.29062	0.0316805	0.225504	0.0730037	0.388291	0.725021	0.816698	3.05794	3.94198	3.76744	2.50063	2.05172	2.42736	2.42272	10.3523	10.944	10.6302	10.6439	10.8748	10.531	10.8109
ENSCAFG00000001246	NA	NA	NA	2.02443	2.16826	0.101836	0.357676	1.63204	1.91765	0.17972	0.330869	1.20025	-0.282581	-1.48677	2.38735	2.94062	1.39989	0.61105	5.71934	3.57712	6.28063	7.33472	6.99898	6.37218	6.59172
ENSCAFG00000001254	481528	1958	EGR1	-2.07202	-2.63632	0.0583899	0.291708	-2.86289	-5.86357	0.00403968	0.0657468	2.36868	1.55663	0.195069	0.376157	-1.50429	-0.221916	-1.44418	10.0102	9.3294	9.73267	7.18115	6.2405	7.91821	5.97154
ENSCAFG00000001255	481240	23112	TNRC6B	0.966791	1.54829	0.238754	0.499245	0.0829118	0.438073	0.696215	0.794142	3.7508	2.48828	1.71943	3.31162	4.16459	3.34111	3.66119	10.7853	10.3063	10.208	10.3621	10.4626	10.628	10.6118
ENSCAFG00000001277	608187	23294	ANKS1A	0.969496	2.25632	0.0754148	0.321958	-0.994647	-3.69254	0.0190508	0.10974	0.310618	-0.445655	-0.366052	1.11859	1.54501	-0.122477	0.668736	7.37646	7.23161	7.63317	6.82896	5.73253	6.67497	6.43993
ENSCAFG00000001293	474697	3313	HSPA9	-0.155145	-0.411389	0.707761	0.833547	0.606342	2.97242	0.0424475	0.152793	5.14589	5.2001	5.05349	5.73595	3.94579	5.17486	5.05547	11.685	11.7025	11.9214	12.9012	12.0691	12.4009	12.1325
ENSCAFG00000001296	481241	9402	GRAP2	-2.09664	-3.30561	0.0335954	0.230802	-2.51424	-2.9564	0.0491507	0.164396	2.38627	1.68511	0.573762	-1.35611	-0.0274529	0.105761	-0.915253	8.22365	7.94327	7.40243	5.68081	2.95042	6.22946	6.50816
ENSCAFG00000001300	482249	84912	SLC35B4	0.448142	0.733749	0.497089	0.701095	-0.686988	-2.46289	0.0587768	0.17935	1.84513	1.26479	0.375668	1.68511	1.6887	2.59648	0.46974	8.20605	8.67431	8.21441	8.09647	7.31352	8.06136	7.24039
ENSCAFG00000001307	NA	NA	NA	0.534102	0.901222	0.417379	0.640017	-0.725678	-1.69775	0.187772	0.340115	3.31552	2.3304	1.69735	2.15095	3.88191	2.78603	3.10853	9.46161	8.29229	8.3414	7.43754	7.95326	8.28156	8.21867
ENSCAFG00000001312	607574	54927	CHCHD3	-0.933451	-1.59236	0.200967	0.466365	-0.0802056	-0.222434	0.835186	0.893666	3.32476	4.82985	4.86417	4.07492	2.92556	3.72246	2.90164	10.0556	10.5181	10.288	10.9545	9.86583	10.5465	9.46138
ENSCAFG00000001315	474698	1495	CTNNA1	-2.47192	-8.42934	0.000389056	0.0547955	-2.40305	-7.58554	0.00285709	0.0626136	3.19506	2.65881	2.5946	0.812835	0.551934	0.236004	-0.22383	10.2949	10.5853	10.4856	8.04022	7.91583	8.8638	7.38907
ENSCAFG00000001317	475115	1936	EEF1D	0.166264	0.206731	0.844749	0.912269	0.558394	3.15761	0.038502	0.147151	4.02589	4.77025	5.53412	5.52755	6.57229	3.97818	3.69404	14.6171	14.6811	14.8128	15.5036	15.3373	15.4363	14.7711
ENSCAFG00000001323	474502	91582	RPS19BP1	0.201567	0.37266	0.726257	0.843531	-0.0193927	-0.0472359	0.965105	0.979333	-0.325541	0.0564018	0.586232	1.38081	0.802814	-0.62393	-0.330632	8.45801	8.63917	8.72029	9.58353	8.20403	8.83636	7.7218
ENSCAFG00000001324	474503	468	ATF4	-1.33353	-7.57655	0.000722449	0.0598976	-0.357938	-2.70353	0.0447471	0.15711	8.27297	8.55886	8.68743	7.32483	6.79535	7.30365	7.26775	13.248	13.3974	13.5744	13.2644	13.1023	12.8194	13.0086
ENSCAFG00000001325	482079	65263	PYCRL	0.426656	3.29402	0.045939	0.261089	-0.597767	-1.57947	0.183573	0.335518	-2	-2	-2	-1.22605	-1.68248	-1.83461	-1.55024	8.36905	8.186	7.42119	7.45013	7.85655	6.71305	7.55751
ENSCAFG00000001327	610014	54471	SMCR7L	0.448333	0.7873	0.476196	0.684427	-0.452242	-0.944139	0.41207	0.56185	-0.111125	-1.70186	-0.735939	-0.473018	0.55864	-0.822873	-0.867981	7.25928	7.48888	7.44714	8.01248	6.82778	7.21158	5.73292
ENSCAFG00000001330	NA	NA	NA	-0.608038	-2.10422	0.153703	0.420332	-1.14482	-7.6576	0.000654771	0.0489333	2.18424	1.71281	2.67963	1.44737	1.48945	1.62075	1.77918	8.728	8.57232	8.92494	7.63805	7.29934	7.82556	7.62478
ENSCAFG00000001331	476301	79670	ZCCHC6	0.289891	0.676443	0.528821	0.723608	0.393756	2.81449	0.0411921	0.151373	4.16678	3.45996	3.25055	3.86924	3.02116	4.52212	4.25008	10.49	10.2638	10.4547	10.617	10.7087	10.707	11.1538
ENSCAFG00000001343	481759	2289	FKBP5	0.321971	1.07772	0.340806	0.582002	0.352018	2.02714	0.122497	0.262017	4.62849	4.48112	4.21234	5.19478	4.05796	4.60519	5.19256	11.5266	11.6955	11.1938	11.992	11.5726	11.8096	11.9219
ENSCAFG00000001345	474700	9782	MATR3	-1.29354	-1.27398	0.291706	0.546696	-0.140153	-0.847071	0.472337	0.61429	6.16566	6.16587	5.96471	5.59189	1.77742	6.02478	5.82676	12.5329	12.2583	11.9877	11.9988	12.1477	12.0896	12.2417
ENSCAFG00000001347	474886	221481	ARMC12	0.3266	0.622389	0.565532	0.745191	0.855641	2.66018	0.0667505	0.191737	1.31756	1.15627	0.557435	0.162323	2.46534	1.42604	1.29439	8.46401	7.53261	7.81387	8.37792	8.90411	8.72206	9.16579
ENSCAFG00000001350	476303	51280	GOLM1	0.428767	1.01847	0.389611	0.620579	-0.093421	-0.230372	0.833259	0.892201	3.38775	2.97337	4.28368	3.78617	4.23736	4.27846	3.60615	11.0366	11.2756	12.24	11.2399	11.1208	11.8972	11.438
ENSCAFG00000001355	NA	NA	NA	-0.0558501	-0.0626563	0.952933	0.973153	0.112267	0.437269	0.680606	0.783234	0.978218	1.26523	0.012889	0.931403	-1.52451	1.0355	2.34265	7.83921	7.23181	7.61995	7.33955	7.38296	8.07883	7.90234
ENSCAFG00000001357	481531	26953	RANBP6	-1.04001	-1.73275	0.144785	0.410873	0.429871	0.578216	0.611069	0.727663	2.2394	1.52188	1.04835	1.05525	-0.906464	1.1003	1.00371	7.10508	5.52544	7.91474	6.70404	7.04617	7.58823	7.77472
ENSCAFG00000001358	NA	NA	NA	-0.85262	-0.705192	0.525754	0.720763	0.60002	3.34628	0.0273604	0.125491	3.14712	3.44612	2.39685	2.59694	-1.28261	3.58607	3.67591	9.66028	9.859	9.61532	9.9376	10.6861	10.1727	10.4498
ENSCAFG00000001361	481248	164668	APOBEC3H	0.866425	1.03391	0.352665	0.591162	0.386108	0.803874	0.470475	0.612852	-0.88574	1.08881	0.838694	0.553085	2.16143	-0.0316777	2.17188	9.3426	8.86133	9.30189	8.23979	10.0569	9.66786	10.2543
ENSCAFG00000001364	NA	NA	NA	0.0527771	0.078622	0.942203	0.966171	0.731211	2.30046	0.0902915	0.223084	3.75129	3.67579	3.53512	4.64324	1.82905	4.68407	3.67102	8.27598	8.23119	7.96354	9.66653	8.34541	9.06177	8.47875
ENSCAFG00000001371	481250	25777	SUN2	0.211922	0.401115	0.710755	0.835533	-2.52384	-2.70177	0.0698048	0.194412	0.364483	0.4389	0.899995	1.01616	1.75459	-0.623779	0.971884	8.33796	7.93352	7.86406	7.08293	6.03524	2.84759	6.11961
ENSCAFG00000001372	NA	NA	NA	0.617986	2.35068	0.0659681	0.303691	0.0945398	0.583401	0.585901	0.709735	-1.37276	-1.91417	-1.64889	-0.900414	-0.486004	-1.31719	-1.40554	8.47697	8.19219	8.09645	8.58441	8.04148	8.43951	8.33357
ENSCAFG00000001377	474506	9567	GTPBP1	1.25137	3.21278	0.0466331	0.261426	-0.732515	-1.9384	0.119709	0.259476	1.13718	1.17329	1.3027	1.77498	3.49544	2.57746	1.97515	8.60608	9.48128	8.6025	8.47127	8.34101	8.39396	7.45019
ENSCAFG00000001378	403856	1432	MAPK14	-0.167697	-0.284374	0.796937	0.88581	-0.583923	-2.77141	0.0454933	0.158224	1.36785	2.3394	3.26551	2.38647	1.66421	1.94025	2.6353	10.7281	10.5848	10.9218	10.6121	9.69915	10.1928	10.1398
ENSCAFG00000001379	481251	9929	JOSD1	0.499635	0.946836	0.387284	0.619111	0.351385	0.648221	0.579489	0.704894	0.0832256	0.878255	-0.206921	1.64487	0.887369	-0.368473	0.840854	8.33942	6.54532	7.81855	7.73734	7.87362	8.20271	7.86291
ENSCAFG00000001380	484147	NA	NA	-2.43123	-7.41518	0.000780836	0.0606062	-3.72432	-2.76962	0.0672876	0.192169	1.2701	0.785266	1.39642	-0.697544	-2	-1.15385	-1.27113	9.02229	9.16791	8.61793	5.52102	5.92489	7.88224	1.51874
ENSCAFG00000001381	474702	115426	UHRF2	-0.533997	-1.09919	0.349318	0.588388	0.273568	1.78615	0.137528	0.280751	4.09223	4.22489	3.99514	4.13245	2.13548	3.89637	4.11607	9.51507	9.16058	9.21472	9.77971	9.34109	9.72003	9.44061
ENSCAFG00000001384	NA	NA	NA	0.121087	0.164783	0.87994	0.931442	-0.594127	-2.78951	0.0388757	0.147558	-1.79336	0.500833	-0.805764	0.155514	-0.289838	-1.22737	-0.951683	6.8081	6.60862	7.0457	6.11191	5.80587	6.39662	6.59232
ENSCAFG00000001390	NA	NA	NA	-1.11894	-1.16337	0.322311	0.571833	0.193287	0.333965	0.765387	0.846085	1.91473	2.34364	1.64282	1.56543	-1.92968	1.52611	2.23061	9.70756	8.09502	8.01083	8.48563	8.69067	8.71984	9.29489
ENSCAFG00000001395	474508	10521	DDX17	-0.113478	-0.954947	0.392375	0.623109	-0.283991	-2.13189	0.0939222	0.227811	5.76013	5.50544	5.80951	5.43928	5.55471	5.7817	5.53719	12.8958	13.2459	13.0359	12.8712	12.518	12.8414	12.8701
ENSCAFG00000001398	474889	222658	KCTD20	0.368701	1.92773	0.116605	0.378877	-0.0682773	-0.451623	0.671168	0.77543	2.55757	2.57297	2.85681	3.43193	2.72104	2.80623	3.16541	9.24816	9.3116	8.96487	9.18164	8.7975	9.29208	9.15517
ENSCAFG00000001400	607245	22827	PUF60	-0.32344	-0.830626	0.454228	0.669234	0.558669	1.7968	0.137058	0.28036	4.56969	4.3227	4.82178	4.62697	5.07853	3.69488	3.59142	11.9964	12.3278	12.7845	13.4223	13.0607	12.4204	12.8095
ENSCAFG00000001402	474509	11015	KDELR3	-2.22758	-3.48962	0.0250991	0.203197	-0.797952	-3.36321	0.0222592	0.115532	1.40362	2.2549	1.99328	0.269198	-2	0.660664	-0.304455	8.78772	9.15044	9.38146	8.07586	8.3852	8.73663	8.03667
ENSCAFG00000001403	482252	5420	PODXL	-0.0192462	-0.0363316	0.972791	0.985762	-1.08763	-3.99042	0.0112092	0.0913546	-0.982184	-0.685315	-0.289967	-1.09031	0.473028	-0.281274	-1.78838	7.93727	7.59262	8.10483	7.07972	7.09537	6.85825	6.12908
ENSCAFG00000001404	476310	84267	C9orf64	-0.320192	-0.761921	0.488274	0.694163	-0.0541873	-0.367092	0.73038	0.820328	4.53058	4.67862	4.11779	4.60914	3.05966	4.76325	4.05651	10.3265	10.7023	10.4334	10.3086	10.7055	10.4333	10.2856
ENSCAFG00000001406	NA	NA	NA	-1.24132	-1.34568	0.251038	0.509619	-0.311378	-2.22454	0.0771074	0.204892	3.0264	3.57733	2.37366	2.74972	-0.644418	3.17313	1.72615	9.83383	9.79204	9.53572	9.48138	9.27749	9.66973	9.20802
ENSCAFG00000001411	481766	11329	STK38	-1.58355	-2.08259	0.116965	0.379529	-0.643035	-2.12606	0.0882825	0.220712	6.24395	6.06571	5.57021	4.58502	2.2428	5.37002	5.3078	11.4892	11.234	10.7737	9.90013	10.5394	10.8421	10.8088
ENSCAFG00000001413	474510	1454	CSNK1E	0.539108	1.12938	0.310338	0.562874	0.287586	0.594176	0.583874	0.708482	3.25982	2.63484	2.28263	3.18142	4.36503	2.8577	2.65533	7.23741	7.91793	7.54295	8.49776	6.74511	8.63127	7.54059
ENSCAFG00000001414	403687	6428	SRSF3	-0.107048	-0.263327	0.803574	0.889806	0.168034	0.603113	0.573398	0.700244	4.46268	5.43962	5.23444	5.18679	5.57481	4.31735	4.67519	12.134	11.6943	11.4787	12.4963	11.5862	11.7152	11.9504
ENSCAFG00000001415	NA	NA	NA	-0.199675	-0.823546	0.484781	0.691894	-1.32656	-2.09017	0.0949253	0.228751	-2	-1.19669	-1.57535	-1.69731	-1.73393	-1.73017	-2	7.51241	6.68595	6.42117	5.36838	5.92509	6.73928	4.15369
ENSCAFG00000001425	476311	80318	GKAP1	-2.28247	-2.67851	0.0544449	0.284141	-1.52539	-1.08929	0.34576	0.502923	1.64263	2.6625	2.69496	-0.302701	-2	1.08092	1.42537	7.59339	8.86247	8.57475	7.86225	2.83772	7.77848	8.79413
ENSCAFG00000001426	475189	NA	COPG2	-0.0932657	-0.150313	0.889484	0.936927	0.0550951	0.170965	0.874985	0.919049	2.21399	2.2954	1.92193	2.84127	0.488618	3.17886	1.69328	11.238	11.3049	11.2121	11.0499	11.0451	12.2618	10.8703
ENSCAFG00000001428	474891	51645	PPIL1	-0.688237	-3.54594	0.0176572	0.179772	0.531951	3.45951	0.0183282	0.109307	4.21651	4.28676	3.93935	3.30523	3.92321	3.1816	3.42716	9.36915	9.09865	9.37562	9.74537	9.49852	10.0641	9.94441
ENSCAFG00000001432	474892	221477	C6orf89	-0.482276	-0.80932	0.465238	0.676763	-0.159243	-0.255396	0.814864	0.879332	3.0817	2.31595	1.39942	2.03971	0.769806	2.01426	2.30989	9.15476	7.28593	8.63589	8.04361	7.72906	9.01311	8.01271
ENSCAFG00000001434	474704	NA	NA	-0.053183	-0.18389	0.866052	0.923249	-0.185039	-1.99992	0.102533	0.239701	3.76823	3.20225	2.87725	3.17579	2.90043	3.36475	3.47659	9.29299	9.41717	9.20319	9.19855	8.95096	9.06942	9.25872
ENSCAFG00000001435	476312	29979	UBQLN1	-0.42962	-0.694643	0.527482	0.72227	-0.107612	-0.744294	0.490771	0.628187	3.55993	3.40196	2.84341	3.274	1.10883	3.52361	3.44881	10.7293	10.4855	10.3995	10.6379	10.1592	10.5493	10.3757
ENSCAFG00000001437	474512	5435	POLR2F	-0.558874	-1.04429	0.364816	0.601257	0.369216	1.54173	0.193051	0.346325	6.89777	8.27545	8.27466	7.1204	7.91732	7.39283	6.59779	13.5763	14.0215	14.1985	14.6776	13.9343	14.3167	14.2766
ENSCAFG00000001440	484150	414328	C9orf103	-0.829689	-1.69394	0.177465	0.441906	1.02631	1.53723	0.192844	0.346124	0.198406	-0.166051	-0.197979	-2	0.0675974	-1.31395	-0.293233	8.00135	7.41356	6.26503	7.18058	8.22795	8.31353	9.28977
ENSCAFG00000001441	608507	23787	MTCH1	0.156407	0.389668	0.712829	0.836521	-0.230124	-1.08876	0.326226	0.484369	2.08432	2.96887	2.55433	2.73239	3.21596	3.00823	1.8124	11.3222	11.1417	11.6218	11.3886	11.0455	11.3728	10.7202
ENSCAFG00000001442	NA	NA	NA	0.732149	1.68571	0.170204	0.435459	-1.59868	-2.87569	0.0399262	0.149539	-0.663904	-1.89211	-1.19907	-0.430565	0.151399	-0.895207	-0.903819	9.94578	9.02828	8.50517	8.12152	6.56948	7.46743	8.08582
ENSCAFG00000001444	481771	221472	FGD2	0.949876	3.12193	0.035657	0.236115	-0.823046	-1.19261	0.310511	0.469394	0.2397	-0.497629	-0.491831	0.192857	1.04203	0.738413	0.826518	8.27212	7.88434	8.43985	7.19167	5.55737	8.22632	8.52754
ENSCAFG00000001445	475118	2907	GRINA	0.252863	0.784494	0.498359	0.702343	-0.705689	-1.68085	0.176635	0.327754	0.579055	1.33958	1.57878	1.17579	1.6241	1.27187	1.6029	9.74615	9.51323	9.31048	9.2674	7.9171	9.67946	8.40643
ENSCAFG00000001446	484151	257019	FRMD3	-3.27636	-6.99656	0.00111658	0.066232	-1.03721	-3.08195	0.0274524	0.125575	2.13112	2.07571	1.10247	-1.60758	-2	-0.552802	-1.86598	6.35111	7.0707	6.90257	5.763	6.27581	5.04155	5.86999
ENSCAFG00000001448	481772	5292	PIM1	-0.308462	-0.770411	0.479765	0.687424	-1.55927	-5.43952	0.0086433	0.0821114	0.0980867	-0.821863	-0.792844	-0.168463	-0.666306	-1.01488	-1.40636	7.9786	7.88073	7.72536	5.94048	5.72874	6.87839	6.66156
ENSCAFG00000001454	474705	90871	C9orf123	-0.62286	-1.67877	0.189491	0.454927	0.654515	2.30532	0.0895279	0.222024	2.41629	3.4814	3.30158	2.49733	2.15011	2.9053	2.22151	9.55116	9.72719	9.42292	10.0564	10.3531	9.59469	10.8822
ENSCAFG00000001456	481262	23464	GCAT	0.225377	0.622747	0.563098	0.743999	0.626988	0.846119	0.455374	0.5994	-1.84414	-1.21392	-1.53317	-1.47025	-0.49135	-1.25853	-2	6.49576	6.88546	6.40721	7.82622	7.87205	8.14013	5.05412
ENSCAFG00000001459	482256	95681	CEP41	1.30064	2.44397	0.0627982	0.297128	0.737702	1.11958	0.316359	0.475222	-0.0132076	-0.964517	-1.33347	1.0716	0.718044	0.854267	-0.522932	7.07688	6.04419	7.12417	8.69559	7.02084	8.05306	6.17496
ENSCAFG00000001462	476314	7088	TLE1	-0.72705	-4.65675	0.00647481	0.125775	-2.42057	-7.24997	0.000941289	0.0489333	-1.12017	-0.841761	-0.930743	-1.3118	-1.72617	-1.80418	-1.92295	8.79179	9.30437	8.73349	6.64501	5.82469	7.18139	6.43949
ENSCAFG00000001463	NA	NA	NA	-0.253657	-0.813631	0.470973	0.680171	-0.453256	-1.17092	0.294453	0.452907	-0.321039	0.258854	0.609188	0.0873977	0.00668437	-0.524454	0.145081	7.461	7.77664	6.95416	7.85373	6.5785	6.6626	6.68121
ENSCAFG00000001467	610251	3005	H1F0	-1.10854	-2.38937	0.084104	0.335808	-3.25037	-2.93539	0.0532627	0.169895	3.73427	2.43873	2.72242	1.95833	1.90058	2.37743	1.19005	9.87906	10.603	9.7889	8.20982	5.0458	9.1415	4.9627
ENSCAFG00000001477	481775	23070	FTSJD2	-0.0703588	-0.354142	0.737999	0.850757	0.434231	1.82447	0.149496	0.29607	3.68503	3.5997	3.2385	3.7372	3.04992	3.43105	3.53138	8.82616	8.63891	8.57811	9.64489	8.557	9.02886	9.23041
ENSCAFG00000001480	481263	11078	TRIOBP	-0.163731	-0.280928	0.79032	0.881542	-1.72554	-3.64434	0.0241314	0.118762	0.0997315	-1.03949	-0.469212	-1.01573	0.755375	-0.822705	-1.45049	8.89531	9.37985	9.40041	7.45347	7.57375	8.5709	6.40049
ENSCAFG00000001485	608474	79159	NA	1.55132	1.56852	0.182736	0.447914	-0.167474	-0.535986	0.61534	0.73143	-0.184123	-1.31541	1.2137	1.08903	3.36025	1.12108	0.253805	6.735	7.05074	7.36081	7.16703	6.32904	7.43762	6.59182
ENSCAFG00000001489	481776	60685	ZFAND3	-0.09194	-0.197735	0.851053	0.915155	-0.00759222	-0.0678789	0.948575	0.969135	3.34547	2.61616	2.39755	2.05017	3.64366	2.1911	2.89289	10.0615	9.84376	9.98152	9.80235	9.80132	10.1715	10.0435
ENSCAFG00000001493	474894	2739	GLO1	-1.88638	-2.76944	0.0594651	0.293345	0.188693	2.42425	0.0717468	0.197459	1.71668	2.33862	2.11964	0.264559	-1.71325	1.07916	1.05726	9.47244	9.57567	9.55277	9.74598	9.84856	9.51851	9.77624
ENSCAFG00000001495	475194	84928	TMEM209	-0.362666	-0.444358	0.675537	0.814529	0.206397	0.591816	0.580131	0.705439	1.50272	3.12223	1.94354	2.21077	-0.0306458	3.06647	2.06072	8.36644	7.7622	7.75676	8.44213	8.14099	8.70137	7.38829
ENSCAFG00000001497	NA	NA	NA	-0.844022	-1.28105	0.268627	0.525162	-0.670549	-2.17069	0.114567	0.252546	3.4134	2.49256	1.59127	0.929836	1.08898	2.62367	1.97775	9.10311	9.86455	9.00059	8.8436	8.94935	8.47752	8.33834
ENSCAFG00000001505	607816	7328	UBE2H	-0.513235	-0.670178	0.547333	0.734475	-0.544588	-2.81267	0.0639591	0.188088	3.16981	3.49616	2.96951	3.10866	0.492181	3.82618	3.36734	10.0248	9.99001	9.92851	9.77189	9.25841	9.73459	8.98121
ENSCAFG00000001506	481270	27128	CYTH4	0.0394654	0.0988377	0.926231	0.95638	-1.60102	-7.02734	0.00518774	0.0700221	1.77362	1.39238	1.85684	1.84333	2.43228	0.66712	1.91226	8.28697	8.97139	8.74323	7.10008	6.97792	7.34502	6.84169
ENSCAFG00000001508	481271	5880	RAC2	0.068621	0.14083	0.89369	0.940075	-0.0704689	-0.340343	0.754153	0.837233	1.32578	2.48375	2.11996	1.69784	3.07846	1.59553	1.80864	9.71122	9.72049	9.5804	9.72582	9.49081	10.0728	9.11151
ENSCAFG00000001511	403439	3560	IL2RB	-1.43295	-1.552	0.18156	0.446426	-3.05686	-6.62691	0.00436629	0.067246	1.87548	1.01931	-0.069514	-1.90844	0.0434649	1.31844	-1.41822	8.68443	8.31382	8.29663	4.82855	4.41746	6.03632	6.21672
ENSCAFG00000001513	NA	NA	NA	-0.0327491	-0.13839	0.895351	0.940614	-0.151794	-0.470186	0.671318	0.775468	-1.50371	-2	-1.57443	-2	-1.24815	-1.6537	-2	7.17481	6.54334	7.54265	6.81013	6.60747	7.20302	7.11994
ENSCAFG00000001516	481275	7263	TST	0.186683	1.58019	0.174915	0.4387	0.540958	1.25746	0.27526	0.43432	-1.7738	-2	-2	-1.66414	-1.7046	-1.58293	-2	7.27205	7.41047	6.81896	6.78184	7.5631	8.68257	7.80496
ENSCAFG00000001520	474709	4781	NFIB	-1.70485	-2.06199	0.0942632	0.348545	-2.24648	-6.23786	0.00185103	0.0569934	2.7217	2.70307	1.11038	-0.0406364	-0.54316	2.31392	0.164015	9.71364	10.3118	9.74855	7.27511	7.26005	8.55303	7.62455
ENSCAFG00000001521	482086	54512	EXOSC4	0.528716	0.842595	0.438678	0.656802	-0.353755	-0.629882	0.568019	0.695464	-0.221864	-0.443988	0.72792	1.45092	1.39053	-0.0607825	-0.583044	9.12327	9.61983	9.51156	10.3545	8.05832	9.55315	8.29186
ENSCAFG00000001522	481277	4689	NCF4	0.640627	0.916882	0.402323	0.630203	0.776182	2.43641	0.0664416	0.191332	1.93954	1.37042	2.73373	2.61573	4.23055	1.48731	2.28716	9.16189	8.91105	9.41684	10.0104	10.4671	9.14043	10.1399
ENSCAFG00000001523	NA	NA	NA	0.378604	0.915196	0.40461	0.631048	0.369156	1.19656	0.305872	0.464442	-1.64033	-0.737331	-0.746582	-0.290595	-0.0625727	-1.20283	-1.09525	10.1911	10.1897	10.4551	11.3591	10.6418	10.6785	9.91169
ENSCAFG00000001524	475197	23382	AHCYL2	0.0385028	0.0823953	0.938732	0.96356	0.732199	2.14951	0.0896637	0.22221	3.07341	1.90839	1.87853	2.21898	2.36906	2.96807	1.74501	8.93919	8.40871	8.45762	9.46458	10.0165	9.27059	8.5845
ENSCAFG00000001526	NA	NA	NA	-0.52329	-1.92001	0.132678	0.396242	-0.779291	-2.9079	0.0411019	0.151373	-0.588153	-0.780552	-1.34169	-1.7865	-1.49934	-1.36883	-1.05235	7.76049	7.38171	7.68996	7.35046	6.81337	6.19087	6.97103
ENSCAFG00000001529	475121	1537	CYC1	-0.160319	-0.315003	0.768922	0.870586	-0.0809385	-0.157454	0.881567	0.923312	1.94507	2.54741	2.02037	2.85598	2.80042	1.22658	1.15955	8.31433	8.45009	9.15179	9.75596	8.70022	7.95223	7.82278
ENSCAFG00000001532	481546	340481	ZDHHC21	-0.890394	-2.13989	0.0904929	0.344511	0.493927	3.50085	0.0179834	0.108886	1.4209	1.8886	1.17982	0.707127	-0.442365	1.07618	1.08324	8.09847	8.37573	8.22611	8.62529	8.45165	8.8713	8.96121
ENSCAFG00000001534	NA	NA	NA	0.496465	0.717648	0.51375	0.712092	-0.301481	-0.825659	0.466452	0.609025	3.16172	1.47406	1.47122	2.44409	3.23987	3.00916	1.43542	9.5551	9.76964	9.65872	9.61451	9.54682	9.96217	8.3152
ENSCAFG00000001536	475122	81858	SHARPIN	0.270391	0.783979	0.470058	0.679854	0.173728	0.577088	0.602751	0.721521	-1.54733	-1.16759	-1.81461	-1.53346	-0.504454	-1.08532	-1.83457	7.1855	7.3389	7.25172	8.31341	7.03848	7.10545	7.27241
ENSCAFG00000001538	482087	84232	MAF1	0.495768	0.496388	0.640697	0.792538	-0.375972	-0.771776	0.48137	0.621166	-0.574695	-1.52869	0.700724	0.283764	1.90146	-1.7862	-0.286172	6.48288	7.80079	7.23086	6.63219	6.15727	7.61167	6.78102
ENSCAFG00000001543	482263	23534	TNPO3	-0.246444	-0.434888	0.688806	0.822778	0.35284	1.1471	0.326666	0.484422	3.96491	2.59532	2.46925	3.04054	3.19846	2.94642	1.86811	10.3695	10.2642	10.5148	11.1178	11.0842	10.8887	9.85189
ENSCAFG00000001544	608665	8664	EIF3D	-0.633909	-1.86942	0.12483	0.386968	0.516724	1.99175	0.137076	0.28036	5.43971	6.06809	6.26011	5.97215	5.12819	5.11013	4.94443	11.3326	11.33	11.438	12.1982	12.3676	11.7492	11.2193
ENSCAFG00000001545	474710	158219	TTC39B	-0.533991	-1.00759	0.375049	0.608756	-0.468659	-1.01677	0.379872	0.534016	1.18068	0.578137	0.838532	0.45587	-1.11998	0.97758	1.01371	8.16759	7.9007	8.12791	6.26458	7.88714	8.29773	7.93752
ENSCAFG00000001548	611086	6619	SNAPC3	-1.44403	-2.42971	0.0756089	0.322409	0.0120236	0.0696082	0.950202	0.970555	4.03815	3.62452	3.3202	1.93856	0.787474	2.80618	3.33547	8.42026	7.89708	7.94085	8.15128	8.18772	8.02798	8.02537
ENSCAFG00000001549	608740	55776	SAYSD1	0.510002	1.12219	0.345424	0.585274	0.291211	1.65389	0.223224	0.380168	-2	-0.623836	-1.61317	-0.707524	-1.06325	-0.472465	-1.36609	7.43472	7.40753	7.9298	7.74743	7.95231	7.93845	7.88938
ENSCAFG00000001550	474518	80020	FOXRED2	2.50998	8.16613	0.000996506	0.0629756	1.55189	1.78253	0.157778	0.305913	-2	-1.54759	-1.70942	0.216259	1.14617	1.31767	0.350463	4.07286	6.53631	5.84353	8.0542	5.98104	6.55996	7.5493
ENSCAFG00000001551	NA	NA	NA	-0.782998	-1.22634	0.292876	0.547833	0.0482324	0.145775	0.889814	0.9289	6.96118	6.54189	6.24755	6.55869	4.07395	6.70464	5.86491	10.0295	9.73774	9.33495	9.22418	10.4419	9.49538	9.83442
ENSCAFG00000001553	474519	25828	TXN2	0.311826	0.334185	0.760027	0.864944	0.129711	0.242921	0.81792	0.88199	-1.14634	-0.527693	1.60039	-0.137126	0.998954	-0.697832	0.985121	6.61434	7.88401	7.19296	8.31282	7.02311	7.59749	6.50716
ENSCAFG00000001562	612979	NA	NA	-0.422586	-0.702462	0.528212	0.722911	-0.771945	-1.32853	0.273928	0.433155	0.345919	0.832234	0.558738	-0.407088	-1.09993	0.540216	1.59231	7.43696	7.20935	7.32234	6.13326	5.16213	7.09038	7.81798
ENSCAFG00000001563	475124	3297	HSF1	1.08366	1.70705	0.148606	0.414301	0.211237	0.536852	0.622307	0.736831	-1.31458	0.0026118	-0.19037	1.28334	1.52395	-0.447977	-0.0277897	8.59531	8.262	8.67665	9.75029	8.77069	8.30183	8.06743
ENSCAFG00000001566	481548	54875	CNTLN	-1.97931	-1.78692	0.146066	0.412029	-2.0033	-1.24235	0.298986	0.457796	2.62137	1.68126	1.01673	-0.744359	-2	2.67685	-0.757245	7.96072	8.37076	7.54614	6.85777	1.40295	8.8571	6.70582
ENSCAFG00000001570	476318	29968	PSAT1	-0.172305	-0.409029	0.700866	0.829843	0.197587	0.461766	0.671626	0.775468	4.19469	3.87953	4.61418	3.45515	3.56139	4.17285	5.03927	9.51444	10.1834	10.7749	10.2363	9.95525	10.2287	11.0004
ENSCAFG00000001577	607243	84131	CEP78	-0.843802	-1.82317	0.160631	0.427879	0.401855	1.14586	0.33114	0.488878	1.33984	1.38668	1.1303	1.41299	-0.786144	0.647213	0.493166	7.6873	7.6024	7.49086	8.45444	7.93546	7.0398	8.55181
ENSCAFG00000001578	NA	NA	NA	-1.72434	-2.07144	0.0951246	0.349637	-0.0829153	-0.298227	0.787702	0.862488	2.09667	3.61456	3.28177	2.98985	-0.294427	0.778276	1.61958	10.9064	10.0864	10.1788	10.3473	10.0358	10.5195	10.328
ENSCAFG00000001579	403928	2776	GNAQ	-2.16777	-2.23637	0.0956328	0.350094	-2.00287	-3.09217	0.0497088	0.165053	4.81607	3.99374	3.81936	1.83317	2.02862	4.39726	-0.0912455	10.0538	10.1787	9.80519	6.81245	7.94929	9.79221	7.48479
ENSCAFG00000001580	474897	4800	NFYA	0.599004	2.0471	0.0960734	0.351178	0.187285	0.589065	0.588973	0.710891	0.975762	1.5765	1.04913	2.01942	2.18366	1.16619	1.8286	9.24601	8.9614	8.87152	9.88215	8.4512	9.37774	9.1433
ENSCAFG00000001583	NA	NA	NA	-2.07354	-3.57901	0.0328642	0.229496	-3.41261	-4.4201	0.0211795	0.113539	0.401991	2.14492	1.41241	-0.844743	-1.28785	0.0463416	-0.928797	8.5548	8.64809	8.48871	4.5131	5.21673	7.24755	3.62765
ENSCAFG00000001584	474898	340205	TREML1	-0.901606	-1.74364	0.146886	0.412527	-0.558619	-0.790227	0.465555	0.608395	-0.762512	0.56136	-0.0909858	-1.74687	-0.161584	-1.35292	-0.734573	6.37576	7.73464	7.85356	5.75544	6.803	8.19921	6.29315
ENSCAFG00000001588	NA	NA	NA	-0.0969527	-0.198039	0.856167	0.918233	-0.0706215	-0.184991	0.86421	0.91209	0.87798	-0.592358	-0.242386	0.269818	0.282146	-0.408499	-0.473629	9.44587	9.44362	9.67188	10.5483	8.8656	9.19325	9.19223
ENSCAFG00000001596	NA	NA	NA	0.44155	0.982587	0.371285	0.606967	-1.54418	-1.41714	0.243278	0.400578	-2	-1.14552	-1.88692	-0.591227	-0.631399	-1.86895	-1.85214	7.70395	6.90491	7.54507	7.09985	2.94052	7.70737	5.61413
ENSCAFG00000001598	481551	54801	HAUS6	-0.642912	-0.646625	0.562353	0.743151	0.429618	1.83122	0.146164	0.291928	2.17363	2.57855	2.15959	2.49703	-1.28615	2.82386	2.6093	9.69685	9.53715	9.05085	10.1933	9.55571	9.8008	9.88184
ENSCAFG00000001599	609046	7942	TFEB	1.57478	2.84636	0.0460845	0.261089	0.68274	1.82919	0.156059	0.304156	-0.356982	-0.622061	0.134642	1.60324	2.48067	0.0668442	1.02248	6.71296	7.81748	7.42318	8.33298	7.70993	8.31344	7.6461
ENSCAFG00000001600	475126	29894	CPSF1	1.35502	1.6148	0.181667	0.446426	0.212049	0.625319	0.574843	0.701464	-0.327562	-1.37529	-0.453014	1.99478	1.91357	-0.990263	-0.372496	8.79985	8.65847	8.76385	9.5384	8.87016	9.36535	8.03718
ENSCAFG00000001601	474720	123	PLIN2	-0.516404	-1.82395	0.12778	0.391551	0.161827	0.671093	0.544545	0.676026	4.55631	3.96824	4.11253	3.19918	4.08101	3.44776	4.05587	9.49569	9.62398	9.71479	9.2402	9.88267	9.62232	10.3481
ENSCAFG00000001605	609079	100188893	TOMM6	-0.790626	-1.99008	0.105377	0.361972	0.513271	3.37356	0.0224635	0.115532	4.98778	5.72338	5.18926	5.25718	3.64935	4.49228	4.63924	11.1547	11.1092	11.3601	11.9444	11.8672	11.3536	11.7197
ENSCAFG00000001609	474899	25862	USP49	0.465977	0.983519	0.392832	0.623109	1.00134	2.04043	0.124803	0.264775	-0.607669	-1.92477	-1.75007	-0.920857	-1.28396	-0.319913	-1.32137	6.59781	5.142	6.03757	7.11093	6.55471	6.50045	7.54242
ENSCAFG00000001610	607677	51160	VPS28	-0.255619	-0.520932	0.624657	0.781196	-0.747383	-1.68232	0.164554	0.313411	0.0883547	0.125215	1.04444	0.438112	1.07163	-0.669545	-0.185333	7.59258	8.25279	7.95265	8.35344	7.00271	6.84692	6.53807
ENSCAFG00000001612	474721	55667	DENND4C	-2.09623	-1.8543	0.140888	0.406778	-0.653759	-2.42976	0.0656877	0.190257	4.72011	4.58779	3.45552	3.00054	-0.992334	3.53974	3.08503	8.66065	8.56851	8.00853	7.82816	7.26374	8.09414	7.84919
ENSCAFG00000001613	NA	NA	NA	0.39337	0.764292	0.486971	0.693121	0.154401	0.394035	0.710158	0.805176	-0.522126	0.0260578	-0.64309	-0.261467	-0.572935	1.41383	-0.524822	6.82406	6.91464	7.6751	6.50827	7.64486	7.76938	7.24682
ENSCAFG00000001614	474900	705	BYSL	0.856094	1.35803	0.235602	0.49766	-0.0206093	-0.103376	0.921771	0.950833	0.512611	1.48028	1.55502	2.97711	2.91794	1.36546	0.894395	8.68683	8.30066	8.42485	8.87665	8.19853	8.53738	8.18812
ENSCAFG00000001617	NA	NA	NA	0.0433124	0.0446868	0.966642	0.982259	0.41917	2.26751	0.0830021	0.212934	3.06112	2.44606	1.92318	3.0124	-0.171102	3.42862	3.81048	10.7473	10.5644	10.8333	11.1941	11.2096	10.6689	11.4642
ENSCAFG00000001618	608847	896	CCND3	0.112274	0.281835	0.794927	0.884343	-0.793625	-1.98188	0.157746	0.305913	1.86522	1.18279	2.37757	1.96886	2.38029	1.41704	1.91699	8.71165	7.95086	9.24556	8.24379	7.75822	7.60533	7.76226
ENSCAFG00000001620	475199	9296	ATP6V1F	-1.11415	-1.63148	0.187853	0.453235	-0.0280916	-0.0679743	0.948567	0.969135	3.55255	4.77375	5.54053	4.55525	3.03309	3.01036	3.43381	9.61696	9.5923	10.2725	10.3774	10.1394	9.87955	8.80037
ENSCAFG00000001622	481798	129685	TAF8	0.365501	0.819606	0.451622	0.667687	0.428658	1.73888	0.166833	0.315389	0.285618	1.37767	0.98799	1.28356	2.11582	0.83996	0.757697	8.51164	7.79063	8.2057	8.9894	8.44039	8.48419	8.47794
ENSCAFG00000001624	NA	NA	NA	-0.0691889	-0.113537	0.914191	0.949305	-0.415638	-1.57031	0.177304	0.328411	-0.732445	0.543377	0.570405	-0.499155	1.33504	-0.440859	-0.163336	7.97389	8.21733	8.56908	7.97403	7.29886	8.25415	7.82414
ENSCAFG00000001630	481280	4627	MYH9	0.941889	2.2055	0.0941134	0.348545	-0.790808	-2.85598	0.038754	0.147558	4.77242	3.61126	3.91533	4.57844	5.58358	4.66522	5.33898	10.8224	10.5553	10.3301	9.71403	9.25794	10.4108	9.7311
ENSCAFG00000001635	481556	4300	MLLT3	-3.33107	-5.08029	0.00767502	0.134608	-3.1696	-10.3718	0.000230415	0.0405262	2.56342	3.03978	2.20233	-1.6198	0.219739	0.415878	-1.93273	9.23847	8.70915	8.90449	5.62057	6.37285	5.13819	5.9928
ENSCAFG00000001640	475201	813	CALU	-1.92383	-3.28718	0.0332346	0.23054	-1.01255	-2.47057	0.0680889	0.193278	6.23711	5.55315	5.77897	4.76901	2.62324	4.9102	3.42786	11.8588	12.2221	12.4247	11.5853	10.5816	11.9908	10.4663
ENSCAFG00000001642	608906	55809	TRERF1	0.891447	2.06518	0.13065	0.394866	0.339711	0.949661	0.385932	0.540346	-1.13534	-1.18027	-1.14116	-1.23133	0.680171	0.204367	-0.69645	7.05421	7.79485	7.60349	7.08398	7.83107	7.93695	8.44356
ENSCAFG00000001646	484157	158471	PRUNE2	-2.18303	-6.94358	0.000961906	0.0629756	-1.25418	-2.37222	0.0638018	0.187852	0.811118	1.40895	0.854666	-1.06681	-0.532468	-1.31047	-1.72275	6.50771	7.6728	6.96639	5.6977	5.47797	6.94537	5.05812
ENSCAFG00000001649	484158	2650	GCNT1	-3.08798	-5.74639	0.00299371	0.098833	-3.21498	-2.74279	0.0590708	0.179614	2.90203	1.56611	2.5358	-0.793859	-1.46087	0.244063	-1.00266	7.93757	9.0964	8.2641	5.44423	4.95445	7.96903	2.50313
ENSCAFG00000001650	484159	55312	RFK	-0.575359	-0.717269	0.511579	0.711181	0.200363	0.9176	0.402168	0.553687	1.11493	1.35341	0.242726	0.52703	-1.78725	1.25947	1.31407	8.05258	7.56469	7.98267	8.08408	8.40885	8.12439	7.65072
ENSCAFG00000001652	611337	401494	PTPLAD2	-0.342573	-0.338639	0.749708	0.857481	1.34771	3.28559	0.0407432	0.150899	1.39454	3.13299	2.62825	1.34011	0.135334	4.22616	2.46915	8.50332	8.79169	8.581	8.88808	10.3803	10.7346	9.88921
ENSCAFG00000001667	475203	55131	RBM28	0.463102	0.953364	0.390082	0.620942	0.506796	1.18506	0.296439	0.455043	3.18432	2.43049	2.63674	4.21195	3.19712	3.33321	2.11218	9.01477	9.67543	9.18935	10.5604	9.73189	10.1259	8.78177
ENSCAFG00000001669	NA	NA	NA	0.777048	2.28894	0.099804	0.356073	0.865229	1.00518	0.362181	0.518886	-1.93661	-1.72183	-1.76642	-0.32825	-0.809276	-1.91818	-1.06926	5.65315	4.66531	6.7358	8.35287	6.24388	6.06316	5.54002
ENSCAFG00000001671	474729	4507	MTAP	0.229236	0.289508	0.784991	0.878284	1.07587	2.55646	0.0682237	0.193278	1.89107	3.23592	2.60264	3.85422	0.885215	2.7199	3.76376	9.17576	9.16448	8.75848	10.7129	10.175	8.96576	10.5815
ENSCAFG00000001674	475129	7553	ZNF7	0.482102	1.23094	0.296525	0.551336	0.758435	2.43461	0.0646597	0.188799	2.7236	3.00221	2.68605	4.38878	2.92869	3.13688	2.68987	10.9679	10.4748	10.5674	12.072	11.6652	11.1153	10.8614
ENSCAFG00000001677	475130	6132	RPL8	0.555646	0.739688	0.493148	0.697964	0.960319	4.84483	0.0118587	0.0935361	4.43048	5.54359	6.16459	6.61434	7.13402	5.10067	4.89176	13.9548	13.9997	14.1358	15.2724	15.2505	14.9858	14.453
ENSCAFG00000001685	403421	124961	ZFP3	0.127611	0.370537	0.726521	0.843657	0.233779	1.45849	0.210818	0.365981	1.17064	0.599177	1.39884	1.68761	0.495546	1.27394	1.27823	8.42299	8.00598	8.21726	8.66798	8.16091	8.46139	8.50649
ENSCAFG00000001686	NA	NA	NA	0.740149	0.961303	0.404686	0.631048	-0.139325	-0.173286	0.872014	0.917538	-1.12343	-1.46538	-1.44908	0.39026	0.998542	-2	-1.81206	6.83879	7.37572	6.62529	8.02198	7.02216	4.57331	7.61165
ENSCAFG00000001689	NA	NA	NA	0.349743	0.633975	0.57786	0.750991	0.134155	0.497367	0.653507	0.761416	1.19483	1.93105	0.151954	0.891707	1.57519	1.49736	1.80516	9.63922	8.85268	8.99284	9.30534	8.99724	9.30218	9.57816
ENSCAFG00000001690	484160	5125	PCSK5	-0.852806	-7.83281	0.0124071	0.160785	-1.50987	-3.37885	0.0334903	0.137636	-1.14996	-1.11281	-0.81334	-1.86421	-1.92784	-1.8236	-1.89706	6.91953	6.78253	7.9775	5.56529	5.2477	6.38057	5.67305
ENSCAFG00000001696	NA	NA	NA	-1.05458	-1.56447	0.178859	0.443863	0.247462	1.34995	0.245934	0.403666	1.94858	0.592856	1.578	0.988521	-1.29271	0.806134	0.772333	7.83361	8.10114	7.98571	8.43961	7.7772	8.50836	8.15862
ENSCAFG00000001697	474903	23304	UBR2	-0.621765	-1.25719	0.290576	0.545699	-0.0535646	-0.276431	0.794482	0.866319	2.52198	2.30421	2.15475	2.0532	0.276094	2.40526	2.0863	9.59145	9.59851	9.31327	9.59617	9.32305	9.04374	9.82709
ENSCAFG00000001698	NA	NA	NA	-1.01292	-1.13995	0.321624	0.571694	0.756028	3.22154	0.0395371	0.148888	3.36136	2.81635	2.29893	2.508	-0.683152	2.79181	2.63384	8.80618	9.02758	8.92362	9.85299	9.9768	9.00284	9.868
ENSCAFG00000001699	484161	26578	OSTF1	-0.628807	-1.16208	0.298225	0.552386	0.087612	0.300657	0.777091	0.855022	3.59847	4.83251	4.44113	2.95645	3.42199	3.45606	4.81308	11.7605	11.4409	11.2798	11.09	12.0263	11.1928	12.0162
ENSCAFG00000001700	475204	27044	SND1	-0.30832	-0.650737	0.543943	0.732215	0.0240308	0.0516419	0.960814	0.977081	4.8462	3.93606	4.79924	4.92216	4.5841	4.15598	3.21315	10.7094	11.3554	11.7131	11.6783	11.5809	11.6716	10.2026
ENSCAFG00000001701	481281	23543	RBFOX2	-1.06725	-1.76533	0.17084	0.435697	-1.53106	-3.81325	0.0235435	0.117779	-0.600768	0.566007	1.21588	0.184882	-0.927315	-0.896678	-1.05505	8.74798	9.11718	8.78129	8.32817	6.54418	6.9945	7.53751
ENSCAFG00000001702	484162	54981	C9orf95	-0.796733	-1.04371	0.34884	0.588062	0.724312	2.01689	0.101216	0.237756	2.01958	2.09662	0.923233	0.000819218	-0.226711	2.67767	1.08054	7.97353	8.49383	7.82093	8.01166	8.97177	8.86917	9.42903
ENSCAFG00000001703	476320	138199	C9orf41	0.129809	0.18938	0.861076	0.92023	1.05604	5.29719	0.00403532	0.0657468	1.61628	1.4432	1.8985	2.26124	-0.224769	2.5606	2.53281	8.51492	8.86336	8.73264	9.94347	9.54937	9.40238	10.1435
ENSCAFG00000001704	481282	80830	APOL6	-0.967975	-1.23642	0.299065	0.553014	-1.71699	-3.56693	0.026281	0.123389	1.61167	-0.0576154	-0.684058	-1.24551	0.266556	-1.33379	-0.399171	8.37986	8.44181	8.89732	7.74126	5.62914	7.26546	6.78816
ENSCAFG00000001706	474734	80173	IFT74	-1.20486	-1.32622	0.266739	0.523012	0.678652	2.68931	0.0683945	0.193278	3.48643	3.27754	2.71365	2.34271	-0.539404	3.58979	2.42428	9.14946	9.12551	8.98775	10.3762	9.20036	9.88631	9.602
ENSCAFG00000001709	610519	4174	MCM5	1.21189	1.85228	0.123386	0.385701	0.925447	3.29474	0.0325655	0.136159	0.122222	-0.231569	1.19325	2.2372	2.59272	0.868718	0.594109	9.22854	8.88673	9.05492	10.6134	9.5079	10.2153	9.59209
ENSCAFG00000001711	442987	3162	HMOX1	-1.81643	-5.70666	0.00421739	0.111891	-2.32523	-2.71391	0.0515409	0.167213	2.94716	2.16902	2.89739	0.734881	1.434	0.598918	0.651242	7.25552	8.48925	7.99031	7.36757	5.70716	5.7016	3.5695
ENSCAFG00000001712	NA	NA	NA	-0.268933	-0.644542	0.553042	0.737976	0.212843	0.656563	0.555239	0.684758	-1.19802	-0.635477	-1.1283	-1.25688	-2	-0.219636	-1.54828	7.723	7.60156	6.81952	7.76457	7.70512	7.78407	7.12305
ENSCAFG00000001713	NA	NA	NA	-2.26849	-4.50429	0.0130915	0.161894	-1.60578	-5.89212	0.00670474	0.0763384	2.06234	0.84062	0.769298	-0.487019	-1.78843	-0.79466	-1.1075	8.07667	8.5565	8.88011	7.09889	7.17134	6.58688	6.73748
ENSCAFG00000001718	607997	64101	LRRC4	0.673218	2.58612	0.071079	0.313146	-0.221653	-0.542075	0.622835	0.736978	-1.4932	-1.39348	-1.25844	-0.673849	-0.0993229	-0.731939	-1.32884	8.42093	7.31455	7.39136	7.0934	7.20633	7.7301	7.91934
ENSCAFG00000001720	481569	203228	C9orf72	-2.20329	-2.93278	0.0419264	0.251558	-0.40793	-1.35689	0.234447	0.391837	3.2375	3.08803	2.25868	1.47638	-1.38463	1.45551	1.0852	8.45341	9.02786	9.12256	8.12517	8.92285	8.73184	8.06019
ENSCAFG00000001725	474904	23506	KIAA0240	0.344075	0.718558	0.540138	0.730566	-0.459	-1.35598	0.236872	0.393674	2.67846	1.9002	1.06608	1.97092	2.1094	2.4524	2.3699	7.28417	7.84568	7.7737	6.85478	6.53444	7.54427	7.76859
ENSCAFG00000001728	481803	NA	NA	0.107428	0.126943	0.90435	0.94421	0.385376	1.72972	0.152138	0.299191	2.54574	1.5889	3.0447	4.33282	1.95161	0.878357	2.83938	9.6685	9.309	9.52358	10.2426	9.53782	10.2102	9.55235
ENSCAFG00000001732	481285	10042	HMGXB4	-0.753959	-2.07698	0.101311	0.357246	-0.227565	-0.698294	0.528318	0.661168	4.13385	4.68318	4.28053	3.12562	3.05702	4.42517	3.83977	9.89531	10.092	9.76991	9.94579	8.8756	10.3471	9.59758
ENSCAFG00000001733	475207	168850	ZNF800	-0.77593	-0.729357	0.506894	0.708622	0.458083	1.37999	0.226986	0.384243	2.69125	2.07871	1.29608	2.13756	-1.5885	2.89138	1.54387	10.1348	9.63377	9.3649	10.6509	9.9516	10.483	9.59157
ENSCAFG00000001736	609385	10695	CNPY3	1.08451	2.40317	0.0705932	0.312339	-0.133827	-0.283497	0.791264	0.865007	3.8352	3.63951	4.77993	5.41496	5.85073	4.67328	4.73856	10.1333	9.77537	9.53083	10.4689	9.02797	10.4007	8.81984
ENSCAFG00000001737	NA	NA	NA	0.268606	1.04477	0.372657	0.607942	0.734337	1.16333	0.360731	0.517478	-1.96269	-1.98503	-2	-1.96976	-0.943447	-1.96211	-1.98055	7.36722	6.46064	5.21133	7.02548	7.33597	6.92448	7.037
ENSCAFG00000001740	474521	NA	NA	-1.55296	-2.48763	0.0586818	0.292218	-2.18222	-4.38528	0.0214835	0.114244	0.795792	0.973288	-0.46822	-0.603301	-1.67756	-0.196487	-2	7.73856	7.75134	7.85293	5.05327	5.29417	7.07356	4.97388
ENSCAFG00000001741	474905	27232	GNMT	-0.87808	-1.88015	0.192458	0.458838	-0.314346	-1.32309	0.304756	0.463519	0.0672615	-1.29146	-1.32785	-1.85837	-1.65722	-1.87942	-1.52004	7.08945	7.29632	6.52388	6.81403	6.65628	6.57702	6.57482
ENSCAFG00000001748	481805	5190	PEX6	0.350822	0.646217	0.554576	0.738596	-0.39838	-1.25283	0.277389	0.436713	0.774637	-0.748396	0.182925	-0.0699818	1.26455	0.529451	-0.0418463	8.17215	7.32097	7.92941	7.24415	7.43707	7.9287	7.02661
ENSCAFG00000001749	475132	5685	PSMA4	0.432262	0.840282	0.448492	0.665216	0.223973	0.760706	0.501175	0.637701	3.08471	3.74959	4.5213	5.06073	4.1454	4.049	3.61471	11.8535	11.8497	11.9391	12.8188	11.5231	12.3326	11.7443
ENSCAFG00000001753	481806	5528	PPP2R5D	-0.359819	-0.691832	0.52812	0.722911	-0.509208	-2.36982	0.0726966	0.19865	0.99717	0.558806	1.21656	0.734066	1.85005	-0.331407	0.00473292	7.95581	7.91558	8.43462	7.9237	7.51395	7.65786	7.27567
ENSCAFG00000001754	609119	25913	POT1	-1.81387	-2.4052	0.0807997	0.331288	-0.438276	-3.31445	0.0434774	0.154737	2.7753	2.25341	1.97551	0.886815	-1.57119	1.67108	1.09677	10.0003	10.0072	9.95783	9.68722	9.44174	9.83251	9.23919
ENSCAFG00000001755	481289	7078	TIMP3	-2.69982	-4.56205	0.0121946	0.159162	-3.53892	-9.07947	0.000271112	0.0405262	4.71623	4.79179	4.16066	2.16249	2.08324	2.90153	0.278376	10.4689	11.2539	11.152	7.46734	6.76068	8.21025	7.23921
ENSCAFG00000001756	474906	4201	MEA1	-1.48551	-4.4316	0.00929388	0.146771	-0.35165	-1.15787	0.302176	0.460855	2.97999	3.81885	3.65183	1.59547	2.61023	1.87177	1.91474	8.48895	9.10103	9.18348	8.93341	8.72365	8.6689	7.96539
ENSCAFG00000001758	NA	NA	NA	-0.511963	-0.577052	0.589022	0.759411	-0.198739	-0.961173	0.383151	0.537486	3.84606	2.07745	3.46332	4.70182	2.13942	1.57265	2.05404	10.9839	10.6285	10.9183	10.3085	10.9862	10.9071	10.3774
ENSCAFG00000001763	474907	116138	KLHDC3	0.161985	0.42841	0.688199	0.822223	0.274761	1.80422	0.146286	0.292016	1.71739	1.85756	2.31942	2.76424	2.57214	1.83802	1.3327	9.16897	8.9685	9.09834	9.7643	9.18928	9.30302	9.15686
ENSCAFG00000001766	475134	3658	IREB2	0.889391	3.25695	0.0300401	0.219612	0.46073	1.89334	0.117181	0.25628	1.86032	1.1102	1.47087	2.7752	2.30105	1.97113	2.43203	8.75815	8.23994	8.67584	9.17779	8.47159	9.22753	9.19792
ENSCAFG00000001767	474526	11137	PWP1	0.144231	0.445796	0.674755	0.813855	0.556336	3.14451	0.0280792	0.127167	2.80971	3.44479	3.03759	3.76696	2.55989	3.53084	3.10869	9.29144	9.52364	9.21975	10.2818	9.99958	9.71472	9.60903
ENSCAFG00000001771	475213	8976	WASL	-0.478005	-0.787509	0.470274	0.679854	-0.777084	-3.31816	0.0344752	0.139313	1.79806	1.46029	0.78724	1.9007	-0.233508	1.64197	0.172929	9.8824	9.8644	9.65827	9.13125	9.14345	9.43397	8.38975
ENSCAFG00000001774	NA	NA	NA	0.151125	0.169208	0.878723	0.931043	0.135755	0.39464	0.713025	0.806922	1.83117	-0.791395	-0.636069	0.451625	0.977632	-0.281993	-0.00449088	7.50781	7.96927	7.62403	7.78466	8.22633	8.36579	6.96773
ENSCAFG00000001778	476322	301	ANXA1	-3.82984	-4.48225	0.0153044	0.168855	-2.41115	-5.39701	0.0089886	0.0830137	4.3615	5.14803	4.83445	1.87331	-1.07476	2.63694	0.370466	10.3938	10.7826	10.57	8.76748	7.51332	9.05397	7.3491
ENSCAFG00000001779	482279	142685	ASB15	0.23584	0.422102	0.691171	0.823925	-0.407781	-0.460347	0.671522	0.775468	0.13859	-1.07796	-1.00984	-0.195674	-0.0635132	-1.57713	0.180727	7.23116	8.19097	7.74691	7.99433	8.35892	4.80179	8.10588
ENSCAFG00000001782	NA	NA	NA	-0.121076	-0.235705	0.823161	0.900656	-0.237704	-1.2491	0.293784	0.452396	-0.147541	0.943156	0.853333	0.985406	1.09005	0.143706	-0.504864	8.85157	8.88305	8.98137	9.00008	8.55445	8.92463	8.19134
ENSCAFG00000001784	489183	91975	ZNF300	-1.0297	-4.34192	0.00785716	0.135843	-1.19126	-5.14688	0.00362606	0.0642129	0.980135	1.48009	1.46409	0.700422	-0.138535	0.274858	0.276866	8.5467	8.05807	8.19864	7.09458	7.57263	6.74482	6.89415
ENSCAFG00000001786	481576	48	ACO1	-0.705933	-2.52672	0.0808303	0.331288	-0.987078	-3.75614	0.0303006	0.131558	3.18067	3.02382	3.15378	2.13287	2.44233	3.17076	1.90801	7.93052	8.06465	7.95496	7.21482	6.53689	7.62688	6.6066
ENSCAFG00000001787	474909	89953	KLC4	-0.793746	-2.14693	0.0892653	0.341872	-0.729013	-2.77643	0.0976539	0.232658	1.47005	0.542426	1.15704	-0.350508	0.84762	0.401204	0.15273	8.39505	7.67819	8.48891	7.41915	7.40423	7.37881	7.63129
ENSCAFG00000001788	481291	11108	PRDM4	0.150829	0.859443	0.42953	0.648614	0.0812607	0.226235	0.830028	0.890002	0.698352	1.05098	1.03778	1.0566	1.17503	0.729601	1.35823	9.97525	9.26949	9.98979	9.06262	10.3185	9.89851	10.0248
ENSCAFG00000001791	476323	216	ALDH1A1	-2.29513	-4.11081	0.00925661	0.146499	-2.06387	-2.89472	0.0354473	0.141945	0.579306	0.836748	1.74238	-1.76507	-1.67191	0.0513206	-1.58361	7.50663	7.51225	8.69463	5.16503	4.58907	7.22091	6.38752
ENSCAFG00000001793	481292	NA	NA	-0.41836	-1.03725	0.407719	0.631949	-0.135042	-0.168085	0.873654	0.918337	-2	-0.708946	-1.80969	-1.93036	-1.88168	-1.88625	-2	5.51638	6.71775	6.75123	4.75693	5.56828	7.99456	6.45386
ENSCAFG00000001796	612937	55161	TMEM33	-0.260154	-0.358476	0.740053	0.852048	0.098672	0.809904	0.488537	0.626978	1.72867	2.4008	2.38499	2.96273	-0.122886	2.35205	2.45344	10.2892	10.3048	9.9515	10.3472	10.2024	10.3498	10.2226
ENSCAFG00000001798	482117	10463	SLC30A9	-0.319825	-0.569248	0.601803	0.766192	0.511369	2.41927	0.0827438	0.212934	2.23026	2.87839	2.49091	2.64616	0.722641	3.1858	2.29885	9.31857	9.38676	9.19096	10.1853	9.85708	9.9628	9.23536
ENSCAFG00000001805	481294	55188	RIC8B	-1.86136	-2.75609	0.0465796	0.261426	-1.3575	-2.84102	0.0430317	0.153747	1.31537	2.11328	0.320154	-1.05346	-0.681388	0.622284	-1.33448	8.4519	7.94706	7.7251	7.10938	6.66456	7.46075	5.50071
ENSCAFG00000001807	NA	NA	NA	1.3444	3.66899	0.0240537	0.20012	1.56318	4.18991	0.0153551	0.103064	1.77986	1.34899	1.53913	2.67243	2.35596	2.66289	3.91029	9.10775	9.36679	9.56309	10.3784	10.4371	10.9335	11.8872
ENSCAFG00000001809	481577	10210	TOPORS	-1.91326	-1.2522	0.290445	0.545622	-0.197592	-1.07011	0.335952	0.49318	5.27957	5.19277	4.12861	3.72476	-1.38931	5.25695	4.2225	10.711	11.0167	10.9974	10.2812	11.0116	10.7097	10.8407
ENSCAFG00000001811	476324	7763	ZFAND5	-1.20691	-1.47423	0.230582	0.493785	-0.299606	-3.33672	0.0207942	0.113114	3.63514	4.18225	3.87643	3.46896	0.28188	3.54129	3.47197	11.0609	10.9523	10.8556	10.6988	10.8072	10.4843	10.6364
ENSCAFG00000001812	442943	54840	APTX	1.01723	3.59626	0.0158844	0.172042	0.267893	1.27171	0.261203	0.420874	0.298739	0.478506	0.865887	1.9333	1.64934	1.77373	0.903378	8.54083	8.13474	8.33904	9.0573	8.24241	8.4442	8.68049
ENSCAFG00000001819	475217	9988	DMTF1	-0.845736	-2.51158	0.0538485	0.282922	-0.431531	-2.9348	0.045526	0.158224	2.74227	3.48041	2.95338	2.15906	1.62765	2.87372	2.19135	10.1232	9.99704	9.95038	9.60752	9.49684	9.95972	9.30401
ENSCAFG00000001820	608739	138241	C9orf85	-1.1854	-1.11417	0.316766	0.568699	0.77726	4.01205	0.0149536	0.10267	-0.0262668	2.42228	1.70739	0.585847	-2	0.466037	1.67772	8.93681	8.65937	8.75706	9.91313	9.09384	9.72473	9.51499
ENSCAFG00000001821	484170	51104	FAM108B1	-3.01204	-4.37053	0.0134553	0.161894	-2.19091	-5.49803	0.00421909	0.0660568	2.80799	3.62875	3.0674	1.40895	-1.1433	1.11094	-0.752546	9.27288	9.79753	8.73494	7.82826	6.72484	6.94627	6.81078
ENSCAFG00000001825	484171	23670	TMEM2	-1.81651	-2.20729	0.0819813	0.332475	-2.35602	-3.08212	0.05245	0.168728	3.01535	2.54262	1.55473	-0.468927	1.44456	2.04519	-0.803257	10.1897	10.2283	9.96676	6.26627	9.10559	9.05675	6.66025
ENSCAFG00000001827	482283	54677	CROT	-1.47307	-1.96733	0.119641	0.383019	-0.433277	-1.61646	0.172371	0.32255	0.956815	2.0013	1.5417	-0.313653	-1.57245	1.7304	0.263191	8.24578	8.06235	7.78492	7.48616	7.74847	8.13082	7.0255
ENSCAFG00000001829	612861	6722	SRF	0.969498	1.33425	0.246997	0.506546	-0.107873	-0.410528	0.701147	0.798185	2.6517	0.980647	1.00001	2.68152	3.6636	2.32171	1.38765	7.69681	7.06685	7.10652	7.62824	6.9553	6.905	7.24021
ENSCAFG00000001834	481809	23113	CUL9	0.904928	1.68008	0.154321	0.421538	0.326857	1.22141	0.276488	0.435787	0.601925	-0.526267	-0.423985	0.672941	1.91884	0.0372276	0.526269	11.4366	10.9464	10.8874	11.3611	11.5832	10.8829	11.8408
ENSCAFG00000001835	403879	5243	ABCB1	-1.42145	-3.68045	0.0240549	0.20012	-2.35751	-2.44435	0.0782755	0.206592	0.0604694	0.722475	-0.379278	-1.40148	-1.60858	-1.4858	-0.651713	8.15155	8.50771	7.50865	3.00637	6.95823	6.78666	6.04258
ENSCAFG00000001836	474740	55234	SMU1	-1.54411	-1.78055	0.168647	0.433409	0.264699	2.30108	0.0703575	0.195256	5.19144	5.48702	5.02277	4.35544	1.13081	4.73883	4.53346	11.1356	11.3601	11.1915	11.2949	11.5605	11.3995	11.7202
ENSCAFG00000001837	481810	10591	C6orf108	1.27195	1.67109	0.169658	0.434926	1.07732	2.18804	0.0893141	0.221796	1.32684	3.17908	3.13234	4.0695	4.96468	2.85929	3.37865	7.88783	8.17687	8.6446	10.2807	9.75876	8.29484	8.92069
ENSCAFG00000001840	481579	2683	B4GALT1	-0.655754	-1.22631	0.282992	0.540111	-0.820984	-3.67525	0.0337984	0.13838	1.64841	2.45978	2.21585	1.53551	0.191115	2.51396	1.56846	8.87816	8.95128	8.90109	7.90573	8.01351	8.72878	7.70875
ENSCAFG00000001841	475218	55972	SLC25A40	-0.582726	-0.618569	0.56638	0.745634	0.849878	2.61392	0.0889096	0.221427	1.76814	2.01434	0.551944	1.70956	-1.53888	2.14275	1.1349	8.71524	8.3027	7.68134	9.27922	9.19987	9.13117	8.72162
ENSCAFG00000001842	481812	401262	CRIP3	0.521245	1.01478	0.37275	0.607942	1.26	1.46483	0.202956	0.357501	-1.71797	-2	-1.43341	-1.12934	0.153218	-1.80739	-2	7.41155	5.91016	7.71479	9.37563	9.43621	7.13291	7.14392
ENSCAFG00000001844	611781	573	BAG1	-0.0663398	-0.165926	0.877121	0.930021	0.150812	0.385332	0.716022	0.808934	2.15482	2.51895	3.29431	3.18863	2.40632	2.5877	2.17608	9.64703	10.2436	10.4042	10.8792	9.91701	10.6701	9.5301
ENSCAFG00000001845	475219	10926	DBF4	-1.2428	-2.35319	0.0792186	0.328699	0.171901	0.778693	0.478598	0.618933	0.43874	0.596172	1.10738	0.173579	-1.9411	0.0693543	-0.416639	8.31588	8.60422	8.92192	8.79577	9.15416	8.66764	8.52606
ENSCAFG00000001846	474741	51510	CHMP5	-1.62829	-2.77288	0.0398106	0.244131	-0.185684	-1.24899	0.292578	0.451576	4.98257	5.9475	6.06995	4.21666	2.64412	4.60247	4.6903	10.5237	10.4765	10.5919	10.0601	10.3765	10.7339	10.2095
ENSCAFG00000001847	NA	NA	NA	-0.0194904	-0.0309102	0.976684	0.98697	-0.168712	-0.291073	0.787433	0.862397	3.98097	3.03203	2.33027	3.9029	3.01503	3.47309	1.9887	8.66019	8.32011	8.10166	7.89691	9.40891	8.65875	6.80318
ENSCAFG00000001848	481581	4799	NFX1	0.826646	2.53596	0.0767452	0.324548	0.801085	3.75524	0.021251	0.113671	3.11318	3.05418	2.23995	3.68235	3.74333	3.1629	3.92774	9.97122	9.96567	9.73551	10.6223	11.0039	10.1571	10.9842
ENSCAFG00000001850	482127	60558	GUF1	-0.328393	-0.427487	0.696051	0.826561	0.371814	0.921365	0.402705	0.553884	1.31651	1.81307	1.60018	1.94027	-0.97243	1.6555	2.36944	8.77342	9.07066	8.36974	9.93046	8.34654	8.76365	9.39836
ENSCAFG00000001851	474531	55703	POLR3B	0.410342	1.07275	0.335532	0.580307	0.628528	3.08647	0.0498717	0.165053	3.53523	2.69666	2.70677	3.82384	2.68996	3.2823	3.76349	9.87294	9.75254	9.81946	10.2572	10.8004	9.9668	10.7497
ENSCAFG00000001852	482286	53616	ADAM22	-1.98598	-4.86841	0.00461535	0.11532	-3.78217	-2.7557	0.066856	0.191813	1.20398	0.300101	0.865404	-1.59045	-1.85382	-0.566603	-0.773733	9.25786	8.59839	8.66763	4.42657	1.63404	8.01417	6.16171
ENSCAFG00000001853	NA	NA	NA	1.10161	2.57613	0.0562499	0.287312	0.336359	1.87904	0.119451	0.259225	-0.650542	-1.23972	-0.633443	0.254699	0.9135	-0.798697	0.672018	7.97692	7.68509	8.02939	8.26268	7.81901	8.42512	8.42717
ENSCAFG00000001855	475220	6717	SRI	-2.02725	-4.0428	0.0107515	0.153754	-0.381862	-2.58183	0.0650455	0.189189	5.80206	6.75368	6.30786	4.89848	3.28221	5.0176	3.84418	12.4959	12.8554	12.8684	12.5253	12.328	12.4401	12.1387
ENSCAFG00000001856	482287	79689	STEAP4	-2.15522	-5.13491	0.00540971	0.121418	-3.41263	-13.3005	4.56e-05	0.03329	1.06822	0.0856531	0.119113	-2	-2	-0.92355	-2	7.23194	7.70422	7.67459	4.59372	3.63416	3.97768	4.29159
ENSCAFG00000001868	481817	25844	YIPF3	-1.04928	-3.53084	0.016762	0.177271	-1.01935	-4.379	0.0128299	0.0966234	2.46235	1.83141	2.07537	0.586433	1.70031	1.09111	0.917195	9.57631	9.74836	9.8705	8.72021	8.2542	9.29215	8.58293
ENSCAFG00000001871	608049	132789	GNPDA2	-1.51621	-3.32668	0.023304	0.198165	-0.122027	-0.24238	0.824573	0.886607	3.09395	3.50673	2.36585	1.98414	0.594673	1.82673	1.48499	10.1591	9.92907	8.69466	9.28463	10.0834	9.08387	9.43705
ENSCAFG00000001872	474912	9533	POLR1C	-0.675678	-1.76526	0.137786	0.401778	0.384776	1.89717	0.117382	0.256542	2.54475	3.14549	3.35158	2.73798	2.84438	1.54695	2.22375	10.7118	11.0703	11.168	11.5939	11.3634	10.9515	11.5638
ENSCAFG00000001873	474532	255394	TCP11L2	-1.96546	-4.04262	0.0107843	0.153754	-0.844339	-3.16488	0.0470913	0.160765	2.03771	3.17827	2.30696	0.269696	-0.132507	1.48309	0.548456	8.41971	8.48625	8.57095	8.00076	7.26826	8.19155	7.13127
ENSCAFG00000001875	NA	NA	NA	-1.0236	-2.33141	0.0919324	0.346353	-1.4119	-4.14345	0.0140267	0.100435	1.27862	-0.0077696	0.439368	-0.137997	-0.194575	-0.369639	-1.1119	8.90421	9.15089	9.37856	8.54803	7.41156	7.85843	7.11259
ENSCAFG00000001876	476759	997	CDC34	1.84723	1.66083	0.217781	0.48281	0.277609	0.669423	0.542798	0.67443	-2	-1.66683	1.33844	1.71948	1.44989	0.219755	0.895287	8.83035	8.65394	8.36366	9.48391	8.91322	9.39692	7.78032
ENSCAFG00000001880	476327	23137	SMC5	-1.14802	-1.10818	0.339792	0.581681	0.497963	2.06656	0.0957349	0.229915	5.33697	5.62323	4.72589	4.41506	1.20106	5.79759	4.90899	8.65399	8.36012	8.19899	8.31528	9.22529	9.02902	9.03973
ENSCAFG00000001882	NA	NA	NA	-1.38274	-2.01715	0.101185	0.357246	0.369282	1.08748	0.340857	0.498526	0.857917	2.1279	1.10481	0.596487	-1.67532	0.78571	0.216327	7.72046	6.77071	7.09232	7.27777	8.1323	7.47487	7.37017
ENSCAFG00000001885	481297	55198	APPL2	-0.85688	-3.01649	0.0332067	0.23054	-0.576457	-2.63387	0.0729395	0.19909	-0.546279	0.176472	-0.280576	-1.32309	-0.543391	-1.37362	-1.0546	8.39123	8.25595	8.3026	7.33061	7.46543	7.88392	8.28057
ENSCAFG00000001890	608871	256691	MAMDC2	-2.73084	-7.54122	0.0132431	0.161894	-2.13864	-4.75053	0.0051163	0.0699246	1.39395	0.170943	0.857336	-2	-2	-1.69371	-2	7.81254	7.72724	8.63788	6.22771	6.37552	6.1832	4.8959
ENSCAFG00000001891	481583	55833	UBAP2	0.425223	0.939786	0.421915	0.64359	-0.223193	-0.922257	0.40535	0.5557	2.64909	1.59721	1.27569	2.42864	1.79326	2.63855	2.20309	7.3216	7.67665	7.60256	6.97882	6.89797	7.73554	7.62931
ENSCAFG00000001892	474913	57510	XPO5	1.18891	5.80865	0.00213753	0.0852746	0.663073	1.81204	0.130071	0.27122	1.85331	1.42083	1.51432	3.20894	2.60906	2.49647	2.82577	9.65979	9.57208	10.3379	11.3424	10.2427	10.2753	10.2183
ENSCAFG00000001894	474533	23325	KIAA1033	-0.995021	-0.967232	0.396244	0.625453	0.0399404	0.361162	0.735185	0.823501	1.39557	2.27372	2.15537	1.64633	-2	1.85142	2.28838	9.78966	9.54545	9.51998	9.54364	9.53227	9.78506	9.77223
ENSCAFG00000001895	484173	375743	PTAR1	0.191378	0.456052	0.670668	0.810534	0.818854	1.82115	0.162507	0.310942	-0.0911456	-0.41624	0.225556	0.401248	0.0796778	-0.930952	0.839766	5.97595	7.18984	6.02266	6.96382	7.30142	6.82308	7.7717
ENSCAFG00000001898	475223	5218	CDK14	-0.430595	-2.37517	0.0784044	0.327253	-0.427354	-0.926163	0.420802	0.569605	-0.675443	-0.639308	-0.458757	-1.33217	-1.27835	-0.644569	-0.831966	6.90565	6.7802	6.97562	5.91733	5.48918	7.4758	6.9569
ENSCAFG00000001899	475138	54951	COMMD8	-0.288825	-0.505213	0.646773	0.796896	0.920015	2.99972	0.054246	0.171606	2.10581	2.24743	1.95013	2.9212	0.298211	1.67629	2.35348	9.70632	9.7779	9.61279	11.4374	10.1651	10.1547	10.7189
ENSCAFG00000001901	481584	25853	DCAF12	0.096026	0.249105	0.816612	0.897559	-0.203419	-0.43443	0.683325	0.784946	1.0469	0.0780988	1.03858	1.44495	0.610445	0.514592	0.698885	7.93487	7.28718	8.46733	7.58318	6.83796	8.06354	8.28748
ENSCAFG00000001902	403854	9414	TJP2	0.58243	1.04088	0.383385	0.615575	0.390564	1.74047	0.154191	0.301927	0.580618	-1.02652	-0.922188	0.537962	-0.0778631	-0.357901	0.403399	7.99093	8.05057	7.49232	8.24865	8.60593	7.95105	8.13505
ENSCAFG00000001903	482134	57205	ATP10D	0.94695	2.63356	0.0463984	0.261426	0.276387	0.764002	0.490239	0.627946	2.48357	1.86614	1.72661	3.13681	2.25916	2.91811	3.57547	9.44776	9.20388	9.62772	10.142	9.19136	10.4218	9.05623
ENSCAFG00000001904	NA	NA	NA	-0.396762	-0.684113	0.524338	0.720176	0.971058	3.30887	0.0214779	0.114244	3.23058	2.02908	2.21785	2.73608	0.788143	2.31996	2.53879	7.86072	8.52899	8.27266	8.80945	9.72048	9.38563	8.85182
ENSCAFG00000001908	NA	NA	NA	-1.9389	-1.60489	0.202191	0.466962	-0.104637	-0.413703	0.696398	0.794142	3.23411	3.85222	3.29031	2.56294	-2	3.25933	2.25764	9.3284	9.59842	9.07892	9.54714	9.59307	9.02445	8.75777
ENSCAFG00000001910	474915	5429	POLH	-0.389035	-0.798815	0.480216	0.687612	-0.00946653	-0.037302	0.972184	0.984109	2.12309	1.82785	0.71476	1.43594	0.481433	1.4514	1.29601	8.043	7.33873	7.51545	7.87732	7.245	7.58307	7.78633
ENSCAFG00000001912	474746	318	NUDT2	-1.65356	-2.88709	0.0558595	0.287312	0.972947	2.97664	0.0499646	0.165053	2.94219	2.91229	2.5366	1.43313	-0.390527	2.27593	1.25534	9.41651	8.6215	8.53735	9.56215	9.59037	10.2864	9.88665
ENSCAFG00000001913	NA	NA	NA	-0.497819	-1.06812	0.35934	0.597072	-0.0122725	-0.0530523	0.959747	0.976753	2.4121	2.65245	2.38972	3.01752	0.857854	2.3362	1.73616	8.80882	8.65015	8.32264	9.1117	8.50274	8.29579	8.41618
ENSCAFG00000001916	476331	8395	PIP5K1B	-0.746878	-0.898127	0.410567	0.63464	-1.12557	-1.73897	0.160526	0.309268	0.308715	2.02627	1.28802	0.663654	0.237763	2.08923	-1.14748	7.03059	7.38074	6.58458	6.06612	4.68594	7.47686	5.26335
ENSCAFG00000001922	474916	9587	MAD2L1BP	0.983901	0.88141	0.459098	0.672428	-0.190201	-0.889591	0.415893	0.565163	-0.508639	2.39908	2.94423	2.51896	3.45083	2.46027	1.95177	7.24026	6.93305	6.85312	6.78623	7.33157	6.54818	6.60846
ENSCAFG00000001925	474535	121053	C12orf45	-1.88401	-1.36245	0.235491	0.49766	-0.103466	-0.299457	0.777967	0.855729	2.72141	4.36854	5.12295	4.17969	-1.22886	2.53691	3.2601	8.64095	8.13364	7.74287	8.6608	7.7908	8.18122	7.64327
ENSCAFG00000001926	609077	116224	FAM122A	-0.285445	-0.571352	0.598254	0.763958	-1.25392	-3.98869	0.01894	0.10966	0.919317	1.06385	-0.203995	-0.0461835	0.999935	-0.312542	0.589236	8.92362	8.91138	8.13408	7.50102	7.11331	7.85548	7.13995
ENSCAFG00000001928	474917	55168	MRPS18A	-0.117997	-0.303128	0.777295	0.875041	0.406979	2.01005	0.103638	0.241039	5.62845	5.87982	6.13096	6.3927	6.38205	5.14352	5.12871	11.0357	11.179	11.4085	11.9107	11.2574	11.9036	11.3872
ENSCAFG00000001929	481298	84102	SLC41A2	-0.25801	-0.519902	0.628838	0.784274	0.145164	0.515117	0.636002	0.74698	1.88903	2.50713	2.59414	1.70932	0.998881	2.94778	2.6324	9.12444	9.43311	9.22776	8.79516	10.087	9.45977	9.2858
ENSCAFG00000001930	476332	5239	PGM5	-3.78996	-14.5718	2.77e-05	0.0288892	-5.0235	-4.21414	0.0211683	0.113539	3.48001	3.02137	2.9411	-0.531442	-0.256759	-0.583312	-1.19836	10.4403	10.951	11.2114	2.61364	7.03208	7.98415	5.74636
ENSCAFG00000001935	NA	NA	NA	-0.428952	-0.433894	0.683986	0.818763	-0.328992	-2.64475	0.0685307	0.193278	3.31092	2.51061	1.58647	2.45178	-0.371232	3.65849	2.42248	10.2148	10.2655	10.3192	10.0186	10.2402	9.70722	9.78408
ENSCAFG00000001937	474750	11258	DCTN3	-1.23836	-3.37617	0.0206317	0.18738	0.150597	1.38143	0.270184	0.430143	5.05915	5.86687	5.1546	4.08899	4.23782	4.71953	3.44106	11.288	11.4599	11.6364	11.6607	11.6161	11.679	11.4922
ENSCAFG00000001938	403802	7422	VEGFA	-0.402203	-0.401937	0.712118	0.836052	-1.43426	-3.369	0.0747357	0.201505	4.13404	1.1763	2.25274	1.18927	3.35247	2.52333	1.41023	9.2574	8.70211	10.1524	7.88969	7.85202	8.08867	7.91519
ENSCAFG00000001939	481587	10280	SIGMAR1	-0.361913	-0.824199	0.449768	0.666026	0.134458	0.42949	0.693332	0.792004	2.74992	3.53203	3.02574	2.38224	3.58171	3.10434	1.89431	8.1012	8.13296	7.8803	8.95481	7.77949	8.33744	7.61872
ENSCAFG00000001940	474918	64928	MRPL14	-0.080695	-0.132168	0.900204	0.942849	-0.180333	-0.623873	0.569523	0.696827	3.72906	4.65675	4.79905	4.71514	5.56945	3.57345	3.39899	10.6883	10.9	11.0031	11.0726	10.796	10.9848	9.88051
ENSCAFG00000001941	NA	NA	NA	0.744045	0.882098	0.419745	0.64267	0.0201123	0.10711	0.919695	0.949766	1.68306	0.0684214	-0.24496	1.75414	2.69003	0.337197	0.203506	6.46727	6.1115	5.96856	5.96961	6.35302	6.44252	6.04506
ENSCAFG00000001942	482140	7006	TEC	-0.465968	-0.59006	0.595472	0.763046	0.510807	0.999873	0.363763	0.519345	2.3336	1.99503	2.12357	2.15537	-0.629809	2.81621	2.39729	7.36824	8.20744	8.51835	9.29071	7.56974	8.95832	8.34984
ENSCAFG00000001943	NA	NA	NA	-0.198495	-0.906735	0.407702	0.631949	0.443895	2.26176	0.0853585	0.215992	4.61807	4.6213	4.98045	5.01492	4.18006	4.62763	4.34317	11.225	11.4698	11.4593	12.1844	11.3388	11.8247	11.9666
ENSCAFG00000001944	474536	NA	TXNRD1	0.0124894	0.0289193	0.978801	0.987872	-0.0893816	-0.350909	0.740488	0.827097	3.69965	2.36485	2.84866	3.14175	2.49504	3.36466	2.93272	9.2595	8.95706	8.63801	9.04447	8.77715	9.23002	8.39693
ENSCAFG00000001945	475225	1595	CYP51A1	-0.334532	-0.59797	0.576353	0.750209	-0.11695	-0.292817	0.785892	0.86169	1.83776	3.1496	2.63364	2.55667	1.64893	3.19036	1.42724	9.1861	8.97729	9.39122	10.0791	8.87793	9.07397	8.2407
ENSCAFG00000001946	474751	2592	GALT	-1.00901	-2.00551	0.103827	0.360038	-0.299512	-0.879923	0.433551	0.581575	1.11211	1.02034	0.249983	-1.03423	0.0585853	0.847283	-0.731106	7.90333	7.60367	7.93496	7.1898	7.6556	8.35273	6.85977
ENSCAFG00000001952	NA	NA	NA	-2.37124	-2.36572	0.0949034	0.349602	-0.584059	-2.2986	0.0929907	0.226649	4.95258	5.43054	4.98608	2.96117	-0.109848	4.18032	3.97566	9.82974	9.88657	9.65384	8.77316	8.93413	9.23715	9.87952
ENSCAFG00000001954	448793	6363	CCL19	-3.85644	-8.47455	0.00214915	0.0852746	-3.20561	-7.63089	0.000693165	0.0489333	5.39667	5.84256	6.72727	2.37881	2.52455	2.15363	1.4726	13.3333	12.4569	13.3289	10.5422	9.06751	9.92603	9.80055
ENSCAFG00000001956	612977	57606	SLAIN2	-1.02467	-2.12588	0.0878786	0.339821	-0.0412873	-0.199359	0.850418	0.90194	4.36061	3.80693	3.22024	3.27064	1.72757	3.03151	3.05529	9.57171	9.91604	9.85758	9.55081	10.2168	9.40352	9.79087
ENSCAFG00000001957	NA	NA	NA	0.839864	1.84727	0.164403	0.429786	0.459121	1.60664	0.179103	0.330411	3.88256	3.01024	2.47538	3.70099	3.55974	4.22102	4.36861	10.64	10.5456	10.2227	10.3516	10.6466	11.2977	11.4182
ENSCAFG00000001961	482299	889	KRIT1	-2.23079	-1.94439	0.129448	0.393851	-0.322305	-0.910587	0.405128	0.555499	3.83798	3.57518	2.58841	2.31208	-2	2.81651	1.2837	8.35625	7.95252	7.65684	8.14304	8.18063	7.05415	7.28712
ENSCAFG00000001969	475226	54467	ANKIB1	-1.08524	-1.45264	0.209812	0.474957	-0.396238	-3.55441	0.0164511	0.105856	3.91771	2.93341	2.62148	3.14206	0.272114	2.76527	2.10972	9.45249	9.42245	9.2371	9.16417	9.08742	8.8308	8.81538
ENSCAFG00000001972	NA	NA	NA	0.184238	0.249192	0.813278	0.895218	-0.234935	-0.996335	0.365111	0.520283	4.14261	3.51658	2.65964	4.16044	1.86357	3.91375	4.55763	10.1967	9.71408	10.168	9.65913	9.47782	9.73229	10.2961
ENSCAFG00000001976	481590	7415	VCP	0.281958	0.618678	0.565818	0.745299	-0.184348	-0.646228	0.546632	0.677694	4.64162	3.86622	4.17531	4.97616	5.03805	4.67978	3.34469	13.7143	14.0209	14.3304	14.1669	13.8464	14.1328	13.2041
ENSCAFG00000001977	475227	5189	PEX1	0.0442986	0.08943	0.933351	0.960064	-0.0823401	-0.179567	0.865024	0.912817	0.430906	1.66112	0.425964	1.24631	1.16779	1.05862	0.0617942	8.8722	8.64835	8.0731	9.0116	9.2325	7.83254	7.71888
ENSCAFG00000001980	482302	84060	RBM48	-1.89687	-2.12591	0.095504	0.350094	-0.634789	-2.60963	0.0528487	0.169339	2.84948	4.11533	2.95718	1.83113	-0.760235	3.04812	1.52281	8.90774	9.31663	9.08459	8.57741	8.91122	8.49305	7.89112
ENSCAFG00000001981	NA	NA	NA	0.790602	1.64464	0.18919	0.454874	0.712463	2.8246	0.0569018	0.176928	6.07083	6.2726	6.46181	7.95581	7.75093	6.45847	6.07085	13.7214	13.8224	13.9496	14.9196	14.8294	14.5796	13.8459
ENSCAFG00000001989	474920	57505	AARS2	0.379755	1.28368	0.267417	0.523778	0.0638009	0.129655	0.902081	0.938155	-1.20768	-1.89943	-1.92805	-1.28083	-0.814126	-1.65808	-1.4415	6.27196	6.58302	5.65981	6.7981	5.7072	7.06283	5.37347
ENSCAFG00000001990	475140	54940	OCIAD1	-1.92392	-1.44797	0.231974	0.4943	0.288052	2.98032	0.0515436	0.167213	3.73805	4.823	3.77458	3.01895	-1.62363	3.62287	3.73364	10.4963	10.4639	10.4205	10.9626	10.5449	10.6454	10.8402
ENSCAFG00000001993	NA	NA	NA	-0.515407	-0.389852	0.720241	0.840378	-0.234958	-1.10734	0.347465	0.504309	4.58616	4.10977	3.52782	4.30968	-0.255563	4.94991	5.23268	10.3137	10.3858	10.3325	9.89739	10.3424	9.63169	10.5646
ENSCAFG00000001995	611887	2189	FANCG	0.26009	0.748968	0.487736	0.693669	0.223866	1.04302	0.350091	0.507	0.744807	1.23471	0.522176	0.52694	1.33194	1.7501	0.766968	8.91875	8.83788	9.17932	9.07059	9.76003	8.93193	9.04752
ENSCAFG00000001996	474921	988	CDC5L	-0.674901	-1.26064	0.278148	0.534888	0.431259	4.4889	0.01691	0.106404	5.11017	5.17328	4.55472	4.67589	2.82854	5.10027	4.47992	11.7312	11.7369	11.7962	12.3656	12.0591	12.3268	11.9926
ENSCAFG00000001998	609920	1021	CDK6	0.0554897	0.0801005	0.939619	0.9642	-0.636899	-1.76195	0.154711	0.3027	1.02876	1.28318	-0.39621	1.24634	-0.659167	0.983211	1.20588	8.83341	8.10772	7.85295	7.76861	7.03387	7.68479	8.02391
ENSCAFG00000001999	611020	23142	DCUN1D4	-1.40727	-2.23894	0.103067	0.359036	0.28426	1.17802	0.291797	0.450858	3.28889	3.75588	3.44365	2.58005	0.40222	2.08917	3.28403	9.50895	9.01183	9.10462	9.59266	9.16123	9.23935	9.97767
ENSCAFG00000002000	474754	84720	PIGO	0.79616	1.42245	0.242189	0.501564	-0.729987	-2.33793	0.0768681	0.204656	0.37332	0.723183	0.757791	1.94287	2.56867	0.048345	1.09715	7.15163	7.65677	6.81164	6.5849	5.97223	6.44914	6.9005
ENSCAFG00000002001	611066	6443	SGCB	-0.899624	-2.20166	0.0962019	0.351296	-0.994605	-3.77153	0.0158034	0.104137	4.55351	4.51969	4.96636	3.52838	2.92255	4.74827	3.92172	10.3069	10.6707	10.7093	9.46166	8.96224	9.8667	9.98014
ENSCAFG00000002002	474922	8464	SUPT3H	-1.3495	-3.62258	0.0243805	0.200766	0.0811505	0.325983	0.758491	0.840387	3.78423	3.77991	2.86338	2.65634	1.91528	2.25292	1.68081	10.3354	9.85534	9.74738	10.217	9.81807	10.4674	9.73972
ENSCAFG00000002004	474755	30968	STOML2	0.106652	0.223228	0.832895	0.905638	0.509275	1.27147	0.262386	0.42204	2.16487	1.80453	2.64385	2.73729	3.24683	1.7805	1.47965	9.82683	9.69859	10.6178	11.2639	10.7035	10.2861	9.97462
ENSCAFG00000002007	NA	NA	NA	-1.54924	-0.909583	0.425863	0.64598	0.751869	2.36958	0.0649027	0.189034	5.72789	6.30946	5.18694	4.814	-0.677839	6.77674	5.85588	10.477	9.99439	10.5939	10.3644	11.5483	11.1781	11.337
ENSCAFG00000002008	474923	860	RUNX2	-1.85647	-2.02803	0.0985225	0.354411	-2.69113	-2.70087	0.0715196	0.197281	3.52216	2.05993	1.5214	0.902228	1.60578	1.05607	-1.51865	8.51624	8.64115	8.24092	6.32397	6.72368	7.19671	2.85555
ENSCAFG00000002009	NA	NA	NA	-0.62905	-1.83929	0.153608	0.420332	0.181676	0.641691	0.578959	0.704366	0.408147	0.648226	0.405873	0.280668	-1.12221	0.260663	0.0143367	6.35276	7.20298	7.13546	7.2294	6.97869	7.18484	6.92204
ENSCAFG00000002013	476335	6595	SMARCA2	-0.789698	-1.36283	0.245532	0.505047	-0.567479	-1.57929	0.208326	0.363016	5.78249	4.7237	4.18853	3.17239	4.56058	4.66619	4.035	11.8753	11.8137	11.6891	10.219	11.8844	11.3437	11.4538
ENSCAFG00000002015	NA	NA	NA	-0.862065	-3.62243	0.0241835	0.200386	-0.644229	-3.80545	0.0327072	0.136538	4.5008	4.79154	4.68293	3.14025	4.03967	4.09869	3.90682	9.28081	9.73543	9.73879	8.72048	9.04511	8.99036	9.00718
ENSCAFG00000002018	475228	55610	CCDC132	-1.6959	-2.52116	0.0810511	0.331288	-0.729217	-1.89641	0.135861	0.278424	1.79592	2.05181	1.64408	0.814313	-1.71422	1.30922	0.129516	8.74584	8.41138	8.84056	8.07293	8.01708	8.70091	6.95592
ENSCAFG00000002020	481823	22875	ENPP4	-1.95874	-2.45244	0.0887196	0.341021	-0.606739	-1.25044	0.277555	0.436713	2.92547	2.89525	3.21739	1.22918	-1.21943	1.85001	2.35611	9.95439	11.2851	10.6585	9.27049	9.87856	10.3153	10.6394
ENSCAFG00000002021	481824	59084	ENPP5	-1.6349	-2.03591	0.102785	0.358617	-1.10399	-2.25571	0.077133	0.204892	4.39697	4.59333	2.71398	1.88992	0.92467	2.96651	3.28499	9.57461	10.7663	9.91818	8.27417	8.81638	8.94074	9.89815
ENSCAFG00000002023	609864	10231	RCAN2	-3.36782	-3.1758	0.0399147	0.244131	-1.54042	-5.23242	0.00350997	0.0635203	3.60225	2.62372	3.49861	-1.72141	0.626075	2.40145	-1.81129	7.57635	8.12605	8.21139	5.89842	6.68295	6.86981	6.27219
ENSCAFG00000002025	474541	9648	GCC2	-0.618759	-0.610719	0.57982	0.752468	-0.394735	-1.05241	0.362629	0.518966	2.78634	2.72928	1.99105	1.86568	-0.881906	3.34683	3.20326	8.63998	9.17567	8.0548	7.88527	8.00187	8.2915	8.73634
ENSCAFG00000002026	481825	51302	CYP39A1	-2.21338	-3.30975	0.029596	0.218334	-1.40881	-1.24241	0.293958	0.452568	0.226779	2.07211	1.34528	-0.80438	-1.81806	-1.39526	0.0230367	7.7993	8.13301	7.21356	3.11312	6.56839	7.76454	7.77988
ENSCAFG00000002029	609887	9481	SLC25A27	-0.302312	-0.377758	0.724147	0.842779	0.160518	0.314702	0.767054	0.847173	0.490529	1.04185	-0.12723	0.847123	-1.72912	-0.0999242	1.64621	8.02264	7.98619	7.26108	8.01512	6.67392	8.19577	8.7838
ENSCAFG00000002030	NA	NA	NA	0.290013	0.529586	0.627906	0.78388	-1.40935	-1.14478	0.311097	0.470126	-0.319921	-1.48512	0.0531906	0.577286	-0.524668	-0.667972	-0.560388	6.78148	5.41985	7.33725	7.72773	4.7425	5.5076	2.43622
ENSCAFG00000002034	NA	NA	NA	-0.195935	-0.27203	0.799046	0.887008	1.01125	3.45043	0.0253362	0.121694	5.24362	6.04054	5.14059	6.15102	3.33617	6.08534	5.54339	8.53772	8.41366	7.78378	9.12161	9.58498	8.81868	9.49993
ENSCAFG00000002035	476337	9933	KIAA0020	0.260283	0.715244	0.518795	0.716881	1.00562	5.92456	0.00814602	0.0813176	2.45269	2.73387	2.38801	3.29548	1.75729	3.00461	3.08317	10.1539	10.0644	10.0696	11.5037	11.2047	10.7155	10.9824
ENSCAFG00000002039	475143	84708	LNX1	-0.759238	-2.92425	0.0570854	0.289032	-1.46044	-2.24676	0.102385	0.239576	-0.789235	-1.51894	-0.892775	-1.47271	-2	-2	-1.83218	7.88907	7.84897	7.44742	7.01308	6.25436	4.48656	7.31819
ENSCAFG00000002040	475230	7980	TFPI2	-0.694716	-0.74076	0.507684	0.709127	-0.0461544	-0.0445122	0.967209	0.980786	0.397956	0.344408	1.0139	2.5749	-1.499	-0.640528	-0.872549	7.12346	7.46975	7.56207	10.2249	7.25037	6.40835	5.4721
ENSCAFG00000002046	610002	2791	GNG11	-3.87768	-8.68981	0.000651892	0.0587373	-2.71384	-5.47126	0.00301644	0.0626136	3.15796	3.85762	3.61893	0.1679	-1.51033	0.0984762	-0.0874206	11.1582	11.9888	12.0097	9.53387	8.50799	9.84992	8.12845
ENSCAFG00000002050	611250	26511	CHIC2	-1.59575	-1.12392	0.328101	0.576344	0.437563	0.995823	0.388282	0.542287	3.2785	4.54528	2.97804	3.38121	-2	3.45162	3.18658	11.2512	10.4047	9.93792	11.267	10.8254	10.4318	11.3511
ENSCAFG00000002053	476339	5991	RFX3	0.465959	1.31336	0.246248	0.505806	-0.0108127	-0.0242318	0.981714	0.988761	0.09504	0.625046	-0.101727	0.885801	1.14914	-0.138818	0.792197	7.26694	6.94784	6.52921	7.6894	6.32285	6.14347	7.45968
ENSCAFG00000002054	474926	221395	GPR116	-2.60402	-8.19628	0.000451768	0.0547955	-2.53515	-6.13958	0.00179818	0.0569934	2.38649	1.66677	1.93592	-0.887257	-0.647551	0.0772334	-0.972954	8.34934	9.28108	9.08738	6.21311	5.90995	7.25039	6.10967
ENSCAFG00000002057	442860	5156	PDGFRA	-1.76949	-3.64894	0.0148961	0.168855	-2.31846	-4.58012	0.0134102	0.0991052	2.37712	1.95676	1.27934	0.0827857	-0.0135643	1.05517	-0.718075	9.37918	9.70177	9.18969	7.39843	5.97476	8.26276	6.78438
ENSCAFG00000002061	481595	971	CD72	-0.243628	-1.07387	0.338529	0.581681	0.952057	3.0016	0.0304005	0.131559	3.12696	3.43647	3.72823	2.80579	3.12017	3.35615	3.46558	8.8436	9.2976	9.57126	9.8934	10.6491	10.529	9.68672
ENSCAFG00000002062	NA	NA	NA	-0.733483	-1.57867	0.223999	0.487269	-3.74078	-3.23458	0.044969	0.157435	-0.087013	-1.00086	-1.56621	-2	-1.77445	-1.50242	-1.19583	8.25617	8.68307	8.08699	6.54694	1.32063	4.92756	5.61005
ENSCAFG00000002063	611919	27240	SIT1	-1.97603	-11.5134	0.000180343	0.0453717	-2.63024	-3.43511	0.0322316	0.135306	0.506998	0.25728	0.268705	-2	-1.73056	-1.49666	-1.29957	8.23973	7.48807	7.74363	4.86257	5.05661	7.19012	3.66496
ENSCAFG00000002065	403811	3815	KIT	-1.17051	-4.73837	0.0306289	0.222357	-1.05688	-1.70538	0.171822	0.321768	-0.318254	-0.271103	-1.00563	-1.55622	-1.64299	-1.87642	-1.73306	6.90626	6.97137	6.38295	4.07153	6.47711	6.66016	5.57778
ENSCAFG00000002066	611925	203260	CCDC107	0.256944	0.63947	0.560163	0.74187	0.681959	3.71716	0.0224674	0.115532	1.34775	1.24111	1.67627	1.6539	2.75843	1.21667	1.08563	8.79559	9.05067	9.31774	9.67428	10.0459	9.58875	9.63759
ENSCAFG00000002068	474927	266977	GPR110	-2.39399	-11.1726	0.000129106	0.0396678	-2.05004	-5.61038	0.0100898	0.0867958	0.550398	1.00061	0.541098	-2	-1.44362	-1.42886	-1.91402	7.29477	7.34056	7.4648	4.82271	5.01714	6.39265	5.03417
ENSCAFG00000002069	403824	1278	COL1A2	-1.74116	-4.07003	0.0098218	0.148708	-1.91876	-4.59416	0.0122644	0.09457	2.79786	1.91793	2.368	1.39712	0.124103	0.995593	-0.0363809	10.9206	10.8132	11.2644	9.46974	8.85991	9.9066	8.08634
ENSCAFG00000002073	611930	84904	C9orf100	1.30822	2.70527	0.070001	0.311419	0.20891	0.420323	0.710954	0.805954	-1.81039	-1.58296	-1.60667	-0.664206	1.06343	-0.863685	-0.969356	7.84813	6.49406	8.01698	7.67984	7.59578	7.9785	7.39374
ENSCAFG00000002079	482154	3791	KDR	-2.90365	-4.97828	0.00948064	0.147801	-3.99277	-8.27372	0.0033618	0.0628141	3.37694	2.22511	1.73712	-0.077108	-1.22057	0.206477	-0.737856	10.7088	11.9948	10.7117	7.27886	7.53935	7.2584	6.506
ENSCAFG00000002081	476341	55664	CDC37L1	-1.95021	-2.86857	0.0529291	0.281056	-0.287547	-1.19574	0.292496	0.451555	2.50934	2.80852	2.13161	0.944191	-1.40362	1.33673	1.2545	10.0665	9.47099	9.57324	9.35991	9.55257	9.0129	9.73869
ENSCAFG00000002086	481598	7169	TPM2	-2.97343	-4.77855	0.0130876	0.161894	-2.66798	-3.44359	0.0401442	0.149817	5.14832	4.85126	4.60871	3.33843	2.09867	1.73653	0.410406	12.0363	11.8616	11.8088	11.4548	8.29843	9.09918	8.08458
ENSCAFG00000002089	NA	NA	NA	-0.770232	-0.638763	0.566027	0.745439	0.682632	3.32069	0.0277238	0.126341	4.50329	4.15355	3.78775	3.96642	-0.0812291	5.31486	4.3118	10.4138	10.3607	10.6442	11.2234	10.8257	11.653	10.9202
ENSCAFG00000002090	482155	79644	SRD5A3	-0.11293	-0.264517	0.80276	0.889253	0.146009	1.05562	0.339603	0.497439	1.37358	0.314375	0.635225	1.1867	0.156896	1.13925	0.163001	8.2545	8.32727	8.04569	8.26373	8.32798	8.1615	8.66743
ENSCAFG00000002091	484183	10171	RCL1	-0.351881	-0.928763	0.399358	0.628297	-0.331248	-0.954776	0.394423	0.547024	2.12637	1.4826	1.17317	1.82617	1.48479	0.696466	0.961223	8.81371	8.37803	8.72612	9.22159	7.80954	7.9234	8.27763
ENSCAFG00000002093	475232	64921	CASD1	-1.33804	-2.12958	0.105376	0.361972	-0.113199	-0.260406	0.80682	0.873816	0.53088	1.25554	0.98243	0.930586	-1.94719	-0.207856	-0.435899	8.11316	7.86181	7.46834	8.227	8.28848	7.69445	6.59501
ENSCAFG00000002094	475144	55858	TMEM165	-0.805435	-1.29897	0.251	0.509619	-0.0333144	-0.12126	0.908274	0.94291	2.1401	3.22534	3.48411	3.25952	1.00754	2.00796	2.30264	10.0003	10.448	10.6265	10.9138	10.0507	10.0725	10.2628
ENSCAFG00000002096	NA	NA	NA	-0.323475	-0.623901	0.587984	0.758669	-0.317102	-1.56272	0.223429	0.380341	1.5187	3.20531	2.67007	2.30741	1.70726	2.31234	2.23788	8.99262	9.42468	8.79496	8.89961	8.53504	8.7287	8.85124
ENSCAFG00000002102	484185	3717	JAK2	-1.40368	-1.73982	0.173151	0.437131	-0.453911	-2.02666	0.104749	0.242388	3.26091	3.06929	2.70613	1.70302	-0.656244	2.71809	2.66884	11.0153	10.6381	10.8036	10.0995	10.5995	9.97266	10.7887
ENSCAFG00000002104	475233	8910	SGCE	-2.53807	-5.2761	0.00747624	0.132074	-1.42903	-4.59124	0.0185938	0.109307	0.873073	2.23062	1.7638	-1.25455	-1.3345	-0.151612	-0.921612	8.39964	8.31245	8.30211	7.28632	6.6393	7.53723	6.17329
ENSCAFG00000002110	NA	NA	NA	-1.97281	-3.87879	0.0123337	0.160119	-2.69787	-5.59196	0.00510798	0.0699246	2.22705	2.23725	1.37505	0.567876	-0.422559	0.767646	-1.0184	9.27897	9.45727	8.82652	6.16358	6.38386	7.74479	5.66663
ENSCAFG00000002111	474930	4594	MUT	-0.466667	-1.38673	0.228395	0.49228	0.181969	1.21688	0.279514	0.438944	2.91788	3.76472	3.43129	2.87796	2.36544	3.48715	2.88797	9.79358	10.1546	9.96888	9.91201	10.1934	10.4249	10.087
ENSCAFG00000002117	611271	79074	C2orf49	-1.20475	-1.14311	0.334732	0.579969	-0.177366	-1.04827	0.342647	0.49989	5.14466	4.83235	4.89312	4.32183	0.690569	5.45529	4.54016	10.6702	10.4266	10.2928	9.92551	10.2801	10.4786	10.4593
ENSCAFG00000002120	484186	29126	CD274	0.720674	0.957136	0.384613	0.616266	0.578869	1.00964	0.369209	0.52428	1.24911	1.31297	0.0695441	0.294099	3.27111	1.78353	1.04278	8.3538	7.61038	7.72904	7.69604	9.8442	8.75526	7.61095
ENSCAFG00000002121	609699	80380	PDCD1LG2	-1.57304	-2.71151	0.0741995	0.318726	-1.53271	-4.05065	0.0192457	0.110021	-0.133162	1.65874	0.953139	-1.33777	-0.822062	-0.0953995	-0.73198	7.62166	8.64793	8.48482	6.57232	6.80287	7.23524	6.26461
ENSCAFG00000002122	474545	64965	MRPS9	-0.746961	-2.3374	0.128806	0.393206	0.5841	4.08895	0.0108157	0.0901847	3.22921	4.29093	3.6416	2.78387	3.1516	3.05626	2.90274	11.8207	12.0487	12.1749	12.5589	12.804	12.345	12.6875
ENSCAFG00000002126	474931	55166	CENPQ	-0.994271	-0.795815	0.464056	0.676041	0.0893763	0.265665	0.801179	0.870111	0.525898	2.39173	2.65018	0.827656	-2	1.61141	3.0076	7.64419	6.97937	7.49335	8.0718	6.83016	7.69704	7.24771
ENSCAFG00000002128	484187	57589	KIAA1432	0.811014	3.8524	0.0179634	0.180887	0.224937	1.36776	0.244771	0.402127	1.8802	1.41763	1.34137	2.29298	2.7293	2.17185	2.23552	9.182	9.03263	8.97475	8.88891	9.53525	9.21102	9.51708
ENSCAFG00000002129	482310	5166	PDK4	-2.20789	-2.30695	0.139812	0.405433	-1.52188	-2.18519	0.0935359	0.227233	-0.910708	2.25141	-0.0295071	-1.28729	-2	-2	-1.796	7.02917	8.92686	7.68091	6.7595	6.5233	5.13726	7.00832
ENSCAFG00000002131	484188	79956	ERMP1	1.84325	8.17249	0.000776364	0.0606062	1.1381	3.4538	0.0202252	0.112447	1.17813	1.35361	1.54868	3.39738	3.55427	2.64476	3.21713	8.36343	7.80032	8.24625	10.0459	8.73672	9.01928	9.29717
ENSCAFG00000002140	475145	9575	CLOCK	0.559301	0.883779	0.461519	0.674527	0.103484	0.608646	0.571756	0.698867	1.12203	1.2975	-0.629767	1.42984	0.821694	0.992565	1.37945	8.43063	8.14814	8.21936	8.59415	7.93636	8.49282	8.45479
ENSCAFG00000002147	481328	3554	IL1R1	-2.75642	-3.32196	0.0323222	0.227409	-2.11165	-4.02327	0.0187859	0.109337	3.17525	3.85051	2.89416	1.16194	-1.65139	1.98172	0.708611	9.83677	9.73194	9.28348	7.37957	7.12222	8.91544	6.60574
ENSCAFG00000002152	481330	7850	IL1R2	-5.2903	-10.2481	0.000389312	0.0547955	-5.60452	-6.5537	0.0012395	0.0510928	3.84751	4.13296	3.36457	-2	-2	-0.114852	-1.91966	9.49806	11.2955	10.8375	5.653	2.98812	5.87763	5.2379
ENSCAFG00000002154	474759	7094	TLN1	0.882548	1.8234	0.12954	0.393915	-0.773719	-3.44831	0.0267747	0.124346	2.3368	1.44172	2.14734	2.48211	3.99362	2.79497	2.16063	11.1952	11.4208	11.4742	10.7978	10.2847	11.0713	10.2049
ENSCAFG00000002156	403463	7021	TFAP2B	2.19186	20.8216	0.000242288	0.0506232	6.83454	22.0302	3.66e-06	0.0247439	-2	-2	-2	0.429707	0.110891	0.283046	-0.0562032	4.05897	3.46719	3.51134	11.207	10.091	10.2682	10.4886
ENSCAFG00000002157	NA	NA	NA	-0.111317	-0.909709	0.458848	0.672428	1.30997	7.29854	0.00946312	0.0849523	-2	-1.63308	-2	-1.98744	-1.98419	-1.9844	-2	9.47024	8.89793	9.29309	10.6183	10.628	10.3715	10.5037
ENSCAFG00000002160	484192	10558	SPTLC1	-0.752211	-0.994079	0.366329	0.602646	-0.533052	-1.82366	0.161385	0.310006	1.80094	3.46771	3.13462	2.28122	0.460239	3.08867	2.36539	9.07152	8.60023	8.18015	7.71225	8.32373	8.03798	8.26303
ENSCAFG00000002161	610138	10165	SLC25A13	1.07327	3.29729	0.0430837	0.255179	1.21945	2.69351	0.0579916	0.178503	0.643062	0.687285	0.802549	2.17495	2.35761	1.68831	0.916087	7.41967	7.47662	7.91671	9.34947	9.54359	8.74579	7.65626
ENSCAFG00000002162	NA	NA	NA	1.03007	3.02666	0.0618001	0.294797	0.433404	1.99433	0.112649	0.24998	5.27668	4.26883	4.44329	6.047	5.68939	5.66395	5.37168	11.472	11.1879	11.1805	11.4324	11.3581	11.8767	12.1871
ENSCAFG00000002165	474934	5314	PKHD1	3.97197	10.2843	0.000968433	0.0629756	4.48163	4.19003	0.0445617	0.156763	-1.10234	-1.46227	-1.38293	2.00745	2.55794	2.34487	3.71423	6.44879	3.62921	3.07516	8.18374	9.02381	9.06419	9.19232
ENSCAFG00000002169	476347	4783	NFIL3	-0.0573464	-0.161116	0.882397	0.932904	-1.70297	-7.12522	0.00089474	0.0489333	-2	-0.90064	-1.57263	-1.43339	-1.18102	-1.90607	-1.67328	8.32681	8.7468	8.32793	7.1092	7.07945	6.51948	6.34872
ENSCAFG00000002171	484196	6850	SYK	1.97093	4.48128	0.0315618	0.225428	0.70528	1.43319	0.233711	0.391091	1.47678	0.709185	2.15435	3.50307	3.40637	3.0491	3.71224	10.0556	8.91213	8.72596	10.1362	9.25861	10.5063	9.84491
ENSCAFG00000002175	475149	55763	EXOC1	-0.940829	-1.37316	0.254729	0.512833	0.15454	0.517794	0.628029	0.741154	3.09484	3.01066	2.5805	2.47015	-0.00451838	2.9791	2.37329	9.69158	9.21803	9.22343	10.2063	9.09707	9.63756	9.18798
ENSCAFG00000002188	476351	79048	SECISBP2	-0.269857	-0.703792	0.521264	0.717844	-0.128391	-0.941886	0.390454	0.543863	2.69285	1.90816	1.65955	1.59423	1.46533	2.46648	1.74195	10.3015	10.2125	10.4771	10.315	9.93351	10.4434	10.116
ENSCAFG00000002189	NA	NA	NA	-0.844298	-0.72413	0.515123	0.712887	0.678622	4.57259	0.0061889	0.0736758	2.50471	2.68514	1.68106	2.2145	-1.89791	2.93167	2.53575	9.5905	9.81854	9.53426	10.5126	10.5228	10.0184	10.2517
ENSCAFG00000002193	481333	284996	RNF149	-1.09484	-1.55051	0.189454	0.454927	-0.830329	-2.67682	0.0440041	0.15555	-0.45834	1.39472	0.633385	-1.01571	-1.48991	0.631309	-0.412023	7.97097	8.24749	7.57934	6.73403	6.66797	7.67315	7.33393
ENSCAFG00000002194	NA	NA	NA	0.12291	0.282291	0.790355	0.881542	0.975143	4.32104	0.00762302	0.0797354	-0.229722	-0.448709	0.629566	0.869034	-0.327768	-0.332869	0.218088	10.8456	10.5469	11.0564	12.2905	11.5558	11.5899	11.7295
ENSCAFG00000002195	610248	57001	ACN9	-0.0583883	-0.0790538	0.94031	0.964637	1.45013	1.96721	0.125441	0.265435	0.517709	1.61184	2.39601	2.50429	0.233149	1.0953	1.96777	7.89457	6.23076	8.18953	8.39228	9.71565	9.45573	7.99003
ENSCAFG00000002196	481839	4172	MCM3	1.64574	3.63543	0.016423	0.175693	1.63119	8.0271	0.00189047	0.0573874	0.513865	0.33096	1.38334	2.92446	2.81131	1.54246	2.27562	8.36523	8.2914	8.51335	10.4213	9.49557	10.0932	10.0747
ENSCAFG00000002199	481334	55571	C2orf29	0.0711228	0.195907	0.855503	0.918233	0.743487	1.89016	0.117441	0.256542	2.95822	2.55514	1.90109	2.617	2.43608	2.09732	3.02002	9.80329	9.61941	9.00239	9.43147	10.1595	10.3484	10.9347
ENSCAFG00000002203	NA	NA	NA	-1.04412	-2.80777	0.0386945	0.243585	-0.250558	-1.20986	0.284138	0.443627	3.64742	2.99373	3.60526	2.50575	3.16966	2.0348	1.77516	11.3262	11.5098	11.8428	11.3423	11.3937	11.5856	10.9146
ENSCAFG00000002206	474551	11138	TBC1D8	-1.14555	-9.53127	0.00100148	0.0629756	-1.2257	-7.28273	0.000773963	0.0489333	0.0199879	-0.0928109	0.029532	-1.23931	-1.03544	-0.925684	-1.43948	10.1384	10.3135	10.4942	8.70122	9.30255	9.20654	9.14843
ENSCAFG00000002208	476353	10927	SPIN1	-0.14887	-0.712122	0.508705	0.709387	-0.453351	-2.03663	0.121997	0.261713	3.70368	3.4783	3.28262	3.38535	3.54121	3.58501	2.84575	9.11214	9.30327	9.28523	9.25754	8.32544	9.00883	8.52896
ENSCAFG00000002209	482159	132949	AASDH	-0.314344	-0.356505	0.74362	0.85395	0.690913	2.38663	0.0626856	0.185539	1.35562	0.815657	0.942203	1.83346	-1.83659	1.7428	1.15425	7.454	8.09485	7.71339	9.01789	8.31346	7.95312	8.4955
ENSCAFG00000002214	474936	9697	TRAM2	-1.40014	-2.95213	0.0365453	0.236405	-1.8546	-3.44679	0.0205787	0.113098	2.88796	2.14139	2.73485	2.32212	0.679163	0.465034	1.2854	7.83123	8.87258	9.11426	7.81167	6.59251	6.47294	6.12859
ENSCAFG00000002216	NA	NA	NA	-0.0408371	-0.186357	0.85993	0.919275	0.230329	0.801449	0.462646	0.606008	-0.405224	-0.0175937	-0.29635	-0.384107	0.259583	-0.402485	-0.59523	8.43874	8.30309	7.95972	8.74294	8.92059	8.40566	7.78754
ENSCAFG00000002217	611407	5471	PPAT	0.343853	0.973778	0.374914	0.608673	0.820003	1.71287	0.167899	0.316616	1.55232	2.3207	1.79755	2.83275	1.59252	2.48911	2.0218	9.2361	8.92116	8.69357	11.0647	9.58031	9.47496	8.9612
ENSCAFG00000002220	474937	28978	TMEM14A	-1.43501	-2.73364	0.0616752	0.294797	-0.166601	-0.498216	0.639508	0.749895	0.322505	0.8124	1.84443	-0.556423	-1.12919	0.165908	-0.247877	9.09835	8.48052	8.48162	8.4722	9.14231	8.60719	7.85921
ENSCAFG00000002221	NA	NA	NA	0.716661	0.726895	0.503028	0.706194	-0.447473	-1.44615	0.212457	0.367755	0.233833	1.08932	-0.596724	1.53454	3.0087	-1.00247	0.29445	6.84003	7.57087	6.94849	6.69036	6.47598	7.24726	6.27569
ENSCAFG00000002222	475240	440	ASNS	-3.62808	-8.40329	0.000392201	0.0547955	-3.17955	-4.53757	0.011439	0.0921417	2.26628	2.68276	3.22314	-0.7502	-1.7912	-0.193475	-0.881202	9.88099	10.6763	10.6177	7.8314	6.91105	8.56649	5.53945
ENSCAFG00000002225	NA	NA	NA	0.0570401	0.12555	0.911528	0.948252	-0.242418	-1.05225	0.363403	0.519345	0.180201	1.68274	1.33222	1.0689	1.16535	1.11265	1.14146	9.21139	8.71057	9.37371	8.9483	9.08891	8.84112	8.54623
ENSCAFG00000002226	474553	79031	PDCL3	-1.44309	-1.62696	0.179895	0.444469	0.470277	3.71808	0.0222872	0.115532	3.99862	5.04435	4.04371	3.67335	0.488885	4.04301	3.4713	10.8525	10.9135	10.7584	11.4071	11.5884	11.0459	11.2057
ENSCAFG00000002227	482314	56913	C1GALT1	-2.24082	-1.56874	0.211817	0.477407	-0.333499	-1.167	0.309873	0.468884	4.19963	4.72055	4.14505	3.05738	-2	4.48603	2.91362	11.5763	11.3786	11.2104	11.2176	10.9558	11.6586	10.3877
ENSCAFG00000002228	NA	NA	NA	0.803645	1.16171	0.305866	0.558846	1.66137	1.85675	0.180467	0.331993	-2	-0.953984	-1.6882	-0.608644	-2	0.904049	-1.27041	6.70386	3.77408	5.44027	7.29688	7.49837	6.21378	6.86073
ENSCAFG00000002230	NA	NA	NA	2.28859	2.75983	0.0687972	0.309197	4.49309	2.1518	0.0930823	0.226678	-1.76701	-2	-2	0.552908	-2	1.16434	1.74775	2.1857	5.41541	3.51878	9.75173	2.6334	9.79855	10.6152
ENSCAFG00000002233	474762	4882	NPR2	-0.851922	-3.63738	0.0150223	0.168855	-0.69736	-3.28551	0.0250693	0.121314	-0.579844	-1.01428	-0.534113	-1.94913	-1.51251	-1.10278	-1.68092	7.15016	7.51132	7.37552	6.23644	6.59055	7.13238	6.63387
ENSCAFG00000002235	474555	9486	CHST10	-0.143249	-0.598006	0.582787	0.754841	0.232561	0.889727	0.423164	0.572059	1.29574	1.30871	1.03304	0.529801	1.6079	0.9967	1.14259	8.64166	8.68445	8.34701	8.14098	8.75076	9.24532	9.02401
ENSCAFG00000002236	475150	10606	PAICS	0.321409	0.704604	0.514809	0.712699	1.23676	5.6846	0.00468761	0.0690643	3.05214	3.05309	2.34918	4.24853	2.41652	3.01753	2.8756	10.0352	10.2901	10.2971	12.0258	11.3835	11.2106	11.157
ENSCAFG00000002238	482316	54468	MIOS	-0.885407	-1.19328	0.313404	0.565437	0.801475	3.86557	0.0212691	0.113685	3.16693	2.97605	2.69304	3.08338	5.48e-05	3.10334	2.05295	9.40734	9.58521	9.62517	10.4198	10.82	10.2488	9.87421
ENSCAFG00000002239	481336	164832	LONRF2	1.79287	3.55423	0.0165974	0.176505	3.49904	1.98474	0.170819	0.320549	-0.879237	-2	-1.73585	1.25753	0.352001	-0.467801	-0.123695	6.28827	6.19133	1.11323	8.22487	8.88256	8.18875	6.82375
ENSCAFG00000002240	481599	84681	HINT2	-0.457795	-0.797863	0.461551	0.674527	0.69771	2.10019	0.108315	0.245654	1.41888	2.18335	2.56873	0.905428	2.69399	2.03909	0.758252	11.4329	11.6422	11.2495	11.6952	12.6644	12.6876	11.5097
ENSCAFG00000002243	NA	NA	NA	1.48014	5.64724	0.00448625	0.114048	0.809172	2.54538	0.0571805	0.177376	3.3256	2.82145	2.62818	4.74288	4.2369	4.04755	4.59355	9.51961	9.05947	8.69138	10.1208	9.27314	10.1225	10.0808
ENSCAFG00000002246	612938	113263	GLCCI1	-1.29186	-2.213	0.0804451	0.33085	-1.19845	-2.5445	0.0532682	0.169895	3.67151	4.71705	4.46789	3.85701	1.92939	3.8005	2.38757	9.39801	9.78667	10.3014	9.10609	8.06181	9.47866	7.87441
ENSCAFG00000002255	481843	22858	ICK	0.583763	0.979402	0.395824	0.625364	-0.967062	-1.75677	0.164584	0.313411	0.692454	1.04625	0.828843	0.668092	1.74835	2.96293	0.379077	8.39019	7.54938	6.76696	6.75231	6.61959	7.21158	5.82366
ENSCAFG00000002256	611447	84273	NOA1	-0.503338	-0.806481	0.457006	0.671144	0.511566	1.61699	0.204359	0.358932	1.75116	0.692686	0.356719	0.998304	-0.860303	0.399718	1.18301	8.17746	9.07681	8.28905	9.44021	8.96636	8.87923	8.81821
ENSCAFG00000002257	475242	3382	ICA1	-1.10503	-3.14887	0.0349931	0.234659	-2.37789	-2.86405	0.0642486	0.188559	-0.557924	-0.272574	0.397135	-1.0959	-1.84147	-0.878138	-1.18243	7.51522	7.48746	7.43753	5.27933	2.78478	6.70782	5.63681
ENSCAFG00000002260	481337	51455	REV1	0.183197	0.861547	0.42895	0.648261	0.111669	0.494383	0.654416	0.761989	0.94587	1.40777	1.00697	1.36147	0.956027	1.19819	1.69793	9.50183	9.44709	9.43139	9.48906	9.7858	8.98386	10.0284
ENSCAFG00000002261	610549	23196	FAM120A	1.41299	2.19024	0.0996451	0.35568	-0.488276	-1.95476	0.126236	0.266525	2.29826	0.441409	1.48543	3.02974	3.74203	2.26647	2.24718	9.49863	9.19604	9.367	9.44071	8.40602	9.04027	8.57547
ENSCAFG00000002264	474940	26268	FBXO9	-1.57342	-1.89598	0.135806	0.3992	0.323491	1.60021	0.245358	0.40282	3.34093	4.27526	3.5607	2.80148	-0.181508	3.10208	2.88679	11.8376	11.1788	11.3235	11.689	11.7826	11.834	11.7749
ENSCAFG00000002270	610587	4814	NINJ1	-0.727261	-1.59974	0.179702	0.444469	-2.18704	-1.69408	0.18786	0.340131	-1.19319	0.0144624	-0.703732	-0.911316	-1.68445	-0.823213	-2	7.53558	7.68447	7.86098	6.42295	1.68035	7.26133	6.6619
ENSCAFG00000002271	NA	NA	NA	-0.818184	-1.26751	0.279165	0.536109	-0.0188199	-0.0775696	0.941648	0.96436	2.95865	3.03694	2.36743	2.80528	0.302394	2.9512	1.81907	10.0853	9.93446	9.70973	10.2988	10.1964	9.69186	9.37696
ENSCAFG00000002275	476359	84270	C9orf89	-0.322106	-0.866302	0.449341	0.665762	-0.47674	-1.03672	0.351554	0.508449	-0.602729	-0.575428	-0.504534	-0.119866	-1.30402	-0.409648	-1.69848	9.94551	9.3209	9.20496	8.33741	9.04316	10.1231	8.5512
ENSCAFG00000002276	610377	60481	ELOVL5	-0.296999	-0.711596	0.512782	0.711807	0.476546	2.43095	0.0672009	0.192169	4.22008	3.56513	4.02198	3.61866	2.69354	4.49515	3.74758	8.46822	8.37601	8.16757	8.3241	8.84585	9.14432	8.94099
ENSCAFG00000002278	474556	9669	EIF5B	-1.09381	-0.668062	0.546212	0.734007	0.398339	6.9422	0.00111267	0.0509885	6.31483	5.67769	4.81847	5.67641	-0.18488	6.65302	5.89489	12.7916	12.7156	12.6855	13.2504	13.0253	13.1515	13.0898
ENSCAFG00000002284	611995	152007	GLIPR2	-1.36284	-2.69836	0.0451119	0.259884	-1.34557	-3.24033	0.0229415	0.116584	1.79979	2.39767	2.72917	0.553184	2.21775	0.417477	0.595752	11.1491	10.3405	10.3881	9.06364	9.03532	8.79282	10.2296
ENSCAFG00000002287	474557	10190	TXNDC9	-1.20183	-1.60726	0.172414	0.435748	0.0239691	0.158671	0.882479	0.923754	1.25341	3.11418	2.33151	1.21614	-0.484328	1.72638	1.66662	11.0038	10.9153	10.8465	11.3474	10.6714	10.9287	10.8359
ENSCAFG00000002288	609822	2729	GCLC	-0.788145	-2.30547	0.100644	0.357174	-0.403406	-1.15403	0.301811	0.460576	3.14401	2.96941	3.03157	2.91633	1.48113	2.72542	1.91786	10.1333	10.7036	10.0823	10.5036	9.7021	10.2078	9.19847
ENSCAFG00000002292	474765	1211	CLTA	-0.478989	-1.90541	0.120568	0.383795	1.06336	4.94096	0.00504568	0.0699246	5.6255	5.93843	6.27197	5.18807	5.28951	5.94687	5.44079	11.3858	11.6294	11.777	12.208	13.0999	12.6976	12.6376
ENSCAFG00000002294	474559	129531	MITD1	-0.25305	-0.513731	0.636583	0.789405	1.12493	4.33401	0.00781593	0.080661	2.58618	2.60134	2.10469	1.53722	1.24822	3.16993	2.75538	8.78099	9.16332	9.27359	9.84569	10.5222	9.8165	10.6058
ENSCAFG00000002296	475152	5431	POLR2B	-0.521067	-0.565072	0.610776	0.771823	0.465498	2.40724	0.078293	0.206592	3.80746	3.94423	3.62028	4.16051	0.528841	4.39653	3.99248	10.7983	10.6057	10.5974	11.6781	10.9529	10.963	10.9365
ENSCAFG00000002297	NA	NA	NA	-0.737962	-1.20162	0.287237	0.543486	0.708625	3.51123	0.0257161	0.12263	2.33691	3.21903	2.22068	2.07215	0.407777	2.93724	1.99981	9.77628	9.70126	9.52228	10.6303	10.6736	9.86037	10.3367
ENSCAFG00000002298	476360	NA	NA	0.471751	0.625136	0.559921	0.741816	0.521505	1.02442	0.375834	0.530384	-0.0221838	1.24117	1.29272	0.459946	1.02443	3.13493	0.616631	8.90061	8.8615	8.57825	9.21197	8.10548	10.5448	9.34426
ENSCAFG00000002301	476361	1842	ECM2	-2.70209	-4.09956	0.0105114	0.153383	-2.58084	-3.34214	0.0411994	0.151373	2.88422	1.46982	1.45529	-1.36336	-1.02837	0.592388	-1.26325	10.436	10.605	10.8543	6.83876	7.69097	10.2764	7.39755
ENSCAFG00000002304	481607	10020	GNE	-1.26679	-4.33348	0.015308	0.168855	-0.641571	-2.40351	0.0617166	0.183714	3.48397	3.4562	3.19764	1.66294	1.81418	2.06509	2.90772	8.54348	8.41375	7.95849	7.10242	7.67839	8.01729	7.85659
ENSCAFG00000002305	481847	55227	LRRC1	0.584607	0.622966	0.588135	0.758669	1.13847	2.29122	0.0705432	0.195623	2.63189	-0.111514	-0.015103	1.31729	2.10497	1.46218	0.794362	7.11268	6.43834	6.03208	6.60234	7.6057	8.27114	8.18548
ENSCAFG00000002307	610685	54829	ASPN	-2.27679	-6.89008	0.0048197	0.115673	-1.32566	-2.21416	0.12474	0.264718	0.754015	1.71351	1.4704	-0.553183	-1.26651	-1.17468	-0.862213	7.6498	7.97537	9.4524	7.65771	6.95942	6.57976	6.93724
ENSCAFG00000002309	610693	4958	OMD	-0.101114	-0.164263	0.876058	0.929569	-0.260167	-0.807236	0.456608	0.600363	-0.386949	-0.373245	-1.63564	-1.22454	-2	0.0509711	-0.425335	7.17395	6.5676	7.09101	6.505	6.72434	6.13254	7.3742
ENSCAFG00000002310	474561	80705	TSGA10	-1.0801	-1.17735	0.301148	0.554569	0.251448	1.56561	0.207059	0.361585	0.90599	2.21858	1.94099	0.631319	-1.73033	1.63713	1.89557	8.92474	8.51023	8.93059	8.92588	8.8786	9.16828	9.18711
ENSCAFG00000002313	610704	4969	OGN	-1.56471	-2.25546	0.0759355	0.323424	-0.456467	-0.870958	0.423942	0.572898	-0.568381	0.957551	0.838234	-1.39189	-2	0.26276	-1.49319	6.81989	7.12692	7.98875	7.38979	5.70084	7.25617	7.07475
ENSCAFG00000002315	474766	152006	RNF38	0.63901	1.81106	0.138793	0.403601	0.216138	2.04965	0.110803	0.248363	3.61061	2.7326	2.88042	4.00978	3.13094	3.59048	4.12301	10.4626	10.5478	10.6008	10.5292	10.6854	10.8079	10.9903
ENSCAFG00000002318	NA	NA	NA	-4.85713	-10.5774	0.000242847	0.0506232	-3.22578	-7.90734	0.00114948	0.0509885	3.63204	4.08584	3.31988	-1.72608	-2	-0.596839	-0.388605	10.1227	11.2319	10.7133	7.04656	7.62179	8.10894	7.07668
ENSCAFG00000002323	474562	11320	MGAT4A	-1.25407	-1.57333	0.176457	0.440749	-0.566418	-1.42792	0.245984	0.403666	0.242791	1.96801	0.928078	0.230183	-2	0.846706	0.0920139	11.2347	11.1836	11.3506	10.1831	10.1225	11.8199	10.634
ENSCAFG00000002324	484216	55035	NOL8	0.682398	2.14479	0.1032	0.359059	0.314558	2.30993	0.119617	0.259476	3.83648	3.69136	2.98494	4.1191	3.98726	4.71044	3.92984	11.2854	10.8757	10.9352	11.3068	11.4716	11.3573	11.2509
ENSCAFG00000002326	611651	25972	UNC50	-2.42015	-3.2778	0.0287276	0.215456	0.160117	0.565109	0.596638	0.716554	4.30271	5.33099	5.131	2.7114	0.552948	3.39388	3.34745	9.864	10.2711	10.4281	10.1234	10.7806	9.81648	10.6708
ENSCAFG00000002329	611656	493753	COA5	-1.68882	-2.22818	0.100653	0.357174	0.0944068	0.472248	0.662606	0.769192	2.37118	2.9443	3.00351	0.978737	-0.792055	1.40013	2.74988	10.0403	9.94245	9.79772	9.9497	9.9198	9.66632	10.5491
ENSCAFG00000002330	608559	3490	IGFBP7	-3.59047	-4.86874	0.0157685	0.171456	-1.59216	-6.33191	0.002852	0.0626136	7.20489	7.46065	7.37921	4.51473	1.8906	5.25686	3.36894	13.6468	13.6818	13.9788	12.4567	11.7369	12.67	11.8444
ENSCAFG00000002334	481608	9833	MELK	-0.322421	-0.399635	0.711165	0.835533	1.12436	6.30964	0.00158226	0.0548472	1.93155	0.981889	1.38844	1.36775	-1.10057	2.21404	1.96492	8.38057	7.95935	8.20198	9.51227	9.20394	8.98408	9.51971
ENSCAFG00000002340	NA	NA	NA	0.838506	5.46744	0.00695013	0.127407	0.629832	2.86939	0.0422036	0.152468	2.95532	2.8843	2.7837	4.00528	3.88115	3.61055	3.35481	10.0446	10.2298	10.3808	11.3139	10.9686	10.7308	10.3796
ENSCAFG00000002344	474563	3631	INPP4A	-0.540723	-1.69354	0.166189	0.431224	-1.30767	-2.73854	0.0624834	0.18541	0.149914	-0.273054	-0.121036	-0.850155	-0.376418	0.0499318	-1.31182	7.9881	8.01036	7.6443	6.79153	6.40894	7.66241	5.43011
ENSCAFG00000002346	NA	NA	NA	-1.40733	-2.46465	0.108828	0.367391	-1.12324	-4.72259	0.012956	0.0971114	3.38499	2.45248	1.51226	1.36015	1.3525	0.65239	0.805259	9.73913	9.97592	10.4302	9.18207	8.58488	8.95738	8.9764
ENSCAFG00000002347	NA	NA	NA	0.136576	1.20566	0.313408	0.565437	0.897774	3.48531	0.0196913	0.111202	-1.90373	-1.92335	-1.89283	-1.92413	-1.54138	-2	-1.61474	7.88964	7.74098	8.36423	9.21993	9.173	8.5239	8.66742
ENSCAFG00000002349	484221	9040	UBE2M	-0.0466745	-0.115723	0.914304	0.949305	-0.0732344	-0.209183	0.843763	0.8987	0.416472	0.405132	0.731105	0.402253	1.12233	-0.600332	0.959332	7.32154	7.44935	7.85256	7.75223	6.87293	8.20654	7.03996
ENSCAFG00000002352	476364	27243	CHMP2A	-0.809963	-2.4832	0.0586147	0.292113	0.203796	1.351	0.282507	0.442027	4.18187	4.97042	4.75683	4.03562	4.18342	3.91736	3.16925	11.6865	12.1119	12.1062	12.3013	12.041	12.1501	12.1956
ENSCAFG00000002354	403689	10155	TRIM28	0.926483	1.49698	0.19573	0.461251	0.0847903	0.270825	0.799962	0.869877	0.972854	0.822698	1.96097	2.19875	3.5859	1.28149	1.64849	8.06104	8.09969	7.71409	8.4873	7.84236	8.52486	7.31772
ENSCAFG00000002357	612021	5079	PAX5	2.23334	2.64583	0.0555125	0.286638	0.166883	0.500837	0.642412	0.752265	2.67443	0.414406	1.97538	3.75332	5.34756	3.70538	2.87937	9.18525	8.72086	9.00454	9.09725	8.73222	10.0109	8.70803
ENSCAFG00000002362	481611	NA	NA	-0.0585696	-0.128452	0.902904	0.943781	0.208422	0.842091	0.438529	0.58642	1.77986	2.86327	2.25791	2.72609	1.35844	2.10872	2.77387	10.4457	10.1398	9.87088	10.3843	9.92509	10.8207	10.312
ENSCAFG00000002365	474566	23505	TMEM131	0.833678	1.32261	0.264184	0.52052	0.210755	0.636211	0.552985	0.683044	4.17385	2.98186	2.36552	3.25232	3.66844	4.78214	4.3268	9.92113	9.54791	10.3238	9.92703	10.5032	10.5816	9.55498
ENSCAFG00000002366	476366	6193	RPS5	-0.279511	-0.492133	0.651877	0.799339	0.954157	4.30274	0.01834	0.109307	8.02649	9.6799	9.05911	8.68285	9.38272	8.58791	7.91581	14.5677	14.4438	14.6231	15.5742	15.8932	15.642	14.8867
ENSCAFG00000002370	612041	9380	GRHPR	2.53761	2.90011	0.0340751	0.231139	2.31436	5.53931	0.00397411	0.0657468	-0.787331	-0.327466	1.14107	2.74355	4.18274	1.02455	2.23463	7.87813	8.17064	8.94909	10.3362	11.4518	10.3629	10.437
ENSCAFG00000002371	NA	NA	NA	-2.57353	-2.89577	0.0581735	0.291708	-3.1845	-3.50769	0.0264895	0.123751	3.13852	3.23177	2.71952	-0.741809	1.61121	2.26835	-1.31213	8.13435	7.46901	7.00716	2.46097	6.55338	4.45864	3.93636
ENSCAFG00000002377	NA	NA	NA	0.709531	1.70277	0.149556	0.41531	1.15048	6.46041	0.00183539	0.0569934	1.22295	1.28284	2.07059	2.57103	2.9547	1.71984	1.69439	8.852	9.18378	9.29022	10.212	10.5968	10.1952	10.0327
ENSCAFG00000002380	611680	10120	ACTR1B	0.490423	1.06405	0.345523	0.585274	-1.03555	-2.39177	0.0735592	0.199958	0.362846	-0.00561868	-0.304029	0.465515	1.70279	-0.139571	0.00388859	8.88466	7.71757	8.5068	6.79367	7.19535	8.05385	7.29363
ENSCAFG00000002384	NA	NA	NA	1.18535	1.07523	0.382794	0.615115	0.961709	5.49462	0.00420126	0.0659191	0.317421	3.93824	1.49757	2.55807	3.78591	3.32686	2.74156	10.0601	10.1917	9.91458	11.3227	11.2477	10.7656	10.7326
ENSCAFG00000002387	NA	NA	NA	0.197231	0.450539	0.671333	0.810934	0.623219	3.74226	0.0154188	0.103207	7.71269	8.1562	8.72088	8.76344	9.10487	8.01505	7.69192	14.4745	14.7632	14.887	15.4221	15.3032	15.5673	15.0332
ENSCAFG00000002389	481615	158234	RG9MTD3	-0.478996	-1.49682	0.197631	0.463342	-0.0207043	-0.0843051	0.936148	0.96145	2.83974	3.39456	3.30511	2.6017	1.99083	2.9774	3.2333	9.25564	9.74311	9.46354	9.3811	8.99693	9.97042	9.51845
ENSCAFG00000002391	481616	51010	EXOSC3	-0.763983	-0.6752	0.54379	0.732215	0.694802	2.84831	0.0384079	0.146945	3.38471	4.203	4.04904	4.26462	-0.187268	4.36992	4.01246	10.5745	11.0208	10.7854	12.0755	11.4529	11.1217	11.3033
ENSCAFG00000002396	474568	51239	ANKRD39	-0.509486	-0.726556	0.50322	0.706328	0.214425	0.89398	0.41883	0.568095	1.92312	3.49448	3.49006	3.66037	1.4212	2.58428	2.17308	8.69732	8.51295	8.88267	9.40927	9.08161	8.74522	8.41219
ENSCAFG00000002397	481619	6461	SHB	-0.38974	-0.807004	0.461611	0.674527	-0.886649	-0.718025	0.517771	0.651208	-0.227434	-0.456686	-0.972809	-0.148051	-0.29456	-1.915	-1.41059	6.58259	6.81563	5.67964	6.81736	5.65632	7.33979	2.07709
ENSCAFG00000002404	481346	26504	CNNM4	0.994173	2.977	0.0680479	0.30818	-0.632031	-1.87864	0.133795	0.275832	0.34728	-0.0182467	-0.707913	1.07299	1.06468	0.785793	0.548052	7.5853	7.25313	7.68856	7.52774	6.32573	7.28482	6.36958
ENSCAFG00000002405	NA	NA	NA	-0.345199	-0.90349	0.415129	0.638177	-1.45065	-1.55368	0.212727	0.368136	0.272405	-0.295957	0.0256185	-0.750094	0.427274	-1.07517	0.0199552	7.82451	7.57525	7.25593	7.40086	7.36174	3.48302	6.15936
ENSCAFG00000002413	NA	NA	NA	-0.41763	-0.604213	0.573695	0.748954	-0.725048	-2.31101	0.0746464	0.20146	2.40357	1.73751	0.683822	1.66503	-0.126269	2.06534	1.15858	9.31764	9.71126	9.20895	9.16108	8.23187	9.16331	8.19402
ENSCAFG00000002416	NA	NA	NA	0.0190244	0.0315388	0.976689	0.98697	0.444242	0.950367	0.405107	0.555499	1.47406	1.86447	1.75666	1.3094	0.431216	1.87618	3.25289	9.74754	10.1124	10.0507	9.82214	10.0965	9.97422	11.7649
ENSCAFG00000002420	482329	4223	MEOX2	-4.63604	-11.2654	0.000477007	0.0552529	-4.37318	-7.84298	0.000545095	0.0481064	6.71486	6.63786	6.24993	1.93297	1.70468	2.90829	1.04676	10.6155	11.6649	11.7317	7.02162	6.79359	8.05134	5.99021
ENSCAFG00000002424	475250	28969	BZW2	-1.282	-1.74975	0.161732	0.428466	0.26234	0.92671	0.420494	0.569315	3.36913	4.08142	3.38145	3.76787	0.547381	2.98657	2.01283	11.181	11.239	11.3045	12.1784	11.5647	11.4656	10.8066
ENSCAFG00000002428	475249	57037	ANKMY2	-1.58357	-6.80078	0.00106455	0.0645634	-0.503063	-2.37224	0.0721531	0.197889	1.45749	1.15471	0.973229	0.0832828	-0.281962	-0.749036	-0.606002	8.48395	8.44526	7.97379	7.78345	7.80574	8.13041	7.47214
ENSCAFG00000002432	482332	27075	TSPAN13	-4.18265	-7.31971	0.00327404	0.10155	-3.62346	-4.82187	0.0161356	0.105177	3.90257	4.42442	4.17762	-0.257481	-1.15767	1.49072	-0.13334	9.26533	9.02071	9.25509	5.48739	5.93627	7.20522	3.59882
ENSCAFG00000002436	NA	NA	NA	-2.35829	-2.49864	0.0583162	0.291708	-3.03283	-4.90847	0.0100506	0.0867958	3.40533	1.92551	1.0367	-0.203655	-1.23892	1.56961	-1.07015	10.3078	10.2987	9.70949	6.65557	6.35936	8.81867	6.45639
ENSCAFG00000002439	481622	158427	TSTD2	-0.381602	-1.55576	0.186892	0.452711	0.412317	2.04255	0.105147	0.242923	1.48076	1.38265	0.885887	0.514642	0.674578	1.10288	1.18054	8.43151	8.17728	7.89406	8.5651	8.79363	8.73953	8.22146
ENSCAFG00000002445	474772	4686	NCBP1	-0.215895	-0.295527	0.781679	0.877155	0.431701	4.40758	0.0073614	0.0789835	5.00416	4.19473	3.97405	5.10691	2.23606	4.8935	4.46386	11.6847	11.4869	11.4777	12.115	11.7849	11.9817	12.0442
ENSCAFG00000002448	475251	196	AHR	-2.65	-2.4075	0.0920772	0.34644	-1.74713	-2.522	0.0788958	0.207806	4.2512	3.83514	3.76998	1.8506	-1.40353	3.85014	0.911224	10.379	10.4902	10.8654	9.22874	8.10766	10.5374	7.45049
ENSCAFG00000002451	NA	NA	NA	-0.570479	-0.673243	0.54578	0.733837	0.674826	3.70169	0.0207135	0.113114	3.54269	4.03182	3.5288	3.96027	0.637963	4.00357	3.92069	9.23392	9.31541	9.07009	10.1729	9.85572	9.42019	10.0764
ENSCAFG00000002454	481623	7507	XPA	-1.48768	-2.44773	0.0693553	0.30949	-0.319438	-1.89075	0.118485	0.257973	3.73042	3.34733	2.87017	2.20575	0.20184	2.69972	2.20587	9.72602	9.84023	9.51003	9.51278	9.6046	8.97759	9.39565
ENSCAFG00000002457	610506	9532	BAG2	-0.493021	-1.02583	0.391497	0.622301	0.372247	1.95905	0.107985	0.24544	2.10131	2.96797	3.65542	2.72588	2.15521	2.08951	2.69026	9.18531	8.7642	9.08791	9.48923	9.461	9.61508	8.97357
ENSCAFG00000002459	481854	51715	RAB23	-2.00768	-2.55499	0.0560186	0.287312	0.0222398	0.10674	0.91923	0.94942	1.6041	2.73242	1.55151	0.978737	-2	0.824108	0.0171466	8.03263	8.27219	8.44465	8.61108	7.80292	8.39276	8.2815
ENSCAFG00000002460	474773	51531	C9orf156	-0.506923	-1.17756	0.291969	0.546767	0.423175	2.63139	0.0517675	0.167493	1.72616	2.64447	2.01471	1.43718	0.757552	2.22255	2.06881	9.30458	9.36631	9.56247	9.52658	10.0948	9.66534	10.0504
ENSCAFG00000002462	NA	NA	NA	-0.151756	-0.151366	0.88683	0.935435	0.735711	4.2955	0.00860997	0.0820087	3.49311	3.56206	2.28244	3.87643	0.344567	4.4672	3.15493	8.62317	8.62204	8.3447	9.52442	9.38486	8.85708	9.29638
ENSCAFG00000002463	NA	NA	NA	0.575677	0.821767	0.486228	0.692888	-0.225884	-1.65709	0.183764	0.335577	2.4143	0.419776	0.377301	2.05018	1.66385	1.10588	1.76463	7.67864	7.69184	7.7957	7.84311	7.25273	7.34064	7.54822
ENSCAFG00000002464	NA	NA	NA	-0.493146	-0.786199	0.482472	0.689407	0.504711	2.65468	0.0499225	0.165053	6.99699	6.8084	6.43744	7.01796	4.47661	7.02532	6.49796	13.2356	13.0082	13.3216	14.0184	13.7774	13.2314	13.7455
ENSCAFG00000002467	475252	23161	SNX13	-1.50506	-2.45757	0.0826291	0.332914	-0.526411	-1.83182	0.13531	0.278012	2.97929	3.43109	3.04352	1.71585	0.0550554	2.93965	1.8744	7.99871	8.39265	8.39271	7.96852	7.334	8.34528	7.29199
ENSCAFG00000002469	481624	54187	NANS	-0.879222	-1.40872	0.230805	0.493797	-0.345655	-0.6742	0.556407	0.68585	1.65978	2.32463	3.37086	2.25233	1.98556	0.542209	1.51005	9.05235	9.60139	10.6911	9.59157	9.6362	8.90901	9.60706
ENSCAFG00000002479	NA	NA	NA	-1.74192	-3.1508	0.0256474	0.203197	-2.16884	-3.61387	0.0304895	0.131784	0.97195	1.71109	0.588325	-0.909277	-1.79267	-0.0456741	0.141755	8.64147	8.58639	8.19621	6.4009	5.66081	7.90562	5.25607
ENSCAFG00000002489	481353	130271	PLEKHH2	-1.85614	-9.17952	0.00380749	0.106858	-1.50105	-2.09094	0.12485	0.264789	0.433729	-0.208496	0.0909659	-1.5412	-1.70965	-1.89275	-1.85937	6.95921	6.66369	6.89912	5.63485	5.5849	6.77132	3.36741
ENSCAFG00000002492	612138	203286	ANKS6	0.649856	1.56241	0.179774	0.444469	-0.53102	-1.68313	0.156225	0.304156	-0.984325	-1.77364	-1.87545	-1.62685	-0.883066	-0.12909	-0.939446	7.49446	7.95597	7.17849	6.6134	6.65378	7.32153	7.45912
ENSCAFG00000002493	481864	23469	PHF3	-0.686255	-0.67233	0.548292	0.735221	0.196788	0.947007	0.435168	0.582995	4.88743	4.96438	4.56803	4.98365	1.09584	5.42137	4.98056	10.2671	10.5762	9.87637	10.3779	10.3512	10.4588	10.5589
ENSCAFG00000002494	474777	79695	GALNT12	-0.4454	-0.619537	0.572295	0.74856	0.100603	0.18136	0.866427	0.913407	0.465473	0.0179262	0.800074	-0.742082	1.1838	-1.5797	1.06768	9.13504	8.66237	8.92774	7.64801	9.47558	8.74975	10.1626
ENSCAFG00000002498	482339	9734	HDAC9	0.366101	0.633671	0.554277	0.738496	0.857977	1.17756	0.297488	0.456077	3.6979	2.5494	2.56172	3.01454	3.17771	4.52902	2.4885	5.72754	6.7422	7.62061	7.31063	6.87661	8.97395	7.05785
ENSCAFG00000002499	474570	51626	DYNC2LI1	0.21965	0.682202	0.525462	0.720624	0.00134368	0.00260387	0.998078	0.9989	-1.83206	-1.16436	-1.64886	-0.771722	-2	-1.25531	-1.28808	5.94279	5.79918	5.65763	6.79379	4.8295	5.0212	6.56035
ENSCAFG00000002500	482437	6513	SLC2A1	0.0407744	0.186416	0.865174	0.923065	0.21568	0.708818	0.512954	0.647443	-1.44739	-1.54604	-0.897839	-1.27291	-1.03931	-1.25977	-1.45327	8.59774	8.16244	8.63621	8.91689	8.85313	9.05425	7.90029
ENSCAFG00000002511	610923	221830	TWISTNB	-1.48443	-1.22531	0.276668	0.533374	0.360136	1.43668	0.214044	0.36957	1.33858	3.68174	2.59855	2.70941	-1.85548	1.92173	1.44511	10.3564	10.0405	10.4809	11.1584	10.6043	10.7286	10.1198
ENSCAFG00000002512	NA	NA	NA	-2.4272	-2.31055	0.0839164	0.335666	-0.0722778	-0.182706	0.865479	0.9129	2.42662	2.19739	3.46451	2.61729	0.842794	-2	-0.384192	9.47675	9.69954	9.80328	10.254	10.1722	8.64719	9.27699
ENSCAFG00000002516	NA	NA	NA	0.256824	0.569692	0.604719	0.767977	-0.465741	-0.566016	0.607413	0.725607	-0.758785	-0.931533	-2	-0.97209	-1.21675	-0.331521	-1.37277	7.56816	6.92529	7.18899	7.91303	7.27923	4.3909	7.46381
ENSCAFG00000002525	NA	NA	NA	-0.0680223	-0.159317	0.880541	0.931617	-1.3213	-2.96896	0.0312007	0.132792	-0.831096	-1.49984	-1.06007	-0.138154	-1.84702	-1.62327	-1.18499	7.86692	7.49546	8.469	7.56242	6.34889	5.94955	6.62909
ENSCAFG00000002527	474572	10128	LRPPRC	-0.53205	-0.741108	0.507511	0.709078	0.827118	4.02912	0.0178488	0.108792	3.83131	4.39009	4.20286	4.48398	1.52194	4.25734	4.17421	9.24386	9.79411	9.34105	10.309	10.544	9.98117	10.313
ENSCAFG00000002532	474780	85365	ALG2	0.423681	1.11402	0.34166	0.582036	0.742834	6.16475	0.00164595	0.055855	-0.00074751	0.0397925	-0.188554	0.65317	-0.561988	1.20559	0.198605	8.48003	8.21076	8.37158	9.07899	9.33471	8.88753	9.0866
ENSCAFG00000002533	404018	10952	SEC61B	-1.98726	-2.18605	0.109158	0.36786	-0.113848	-0.369421	0.735944	0.824167	1.72168	3.82544	4.29051	1.73285	-0.00225236	1.41092	2.0263	9.52944	9.92972	10.4752	9.99398	9.52401	10.1738	9.76538
ENSCAFG00000002535	474573	5495	PPM1B	-0.828748	-1.06724	0.35852	0.596238	-0.333031	-1.35461	0.234759	0.391975	4.41338	3.96761	4.46646	4.29604	1.18147	4.02597	4.31147	10.9253	10.3434	10.6942	10.5621	9.83051	10.6074	10.2851
ENSCAFG00000002538	403700	6519	SLC3A1	0.0441349	0.124264	0.908414	0.946692	0.835364	7.83754	0.000603634	0.0489333	-0.76714	-0.889281	-1.01142	-1.02471	-1.64505	0.0333814	-0.744197	8.17036	8.38038	8.28551	8.85869	9.16994	9.17029	9.25752
ENSCAFG00000002539	481630	55014	STX17	-0.280891	-0.478672	0.652479	0.799339	0.260461	0.844987	0.441657	0.588876	2.9862	1.77394	2.53459	2.38714	0.804318	2.43526	2.97603	7.82745	8.01941	7.52438	7.8458	7.37587	8.54587	8.43595
ENSCAFG00000002542	NA	NA	NA	-1.50256	-2.30147	0.084908	0.337059	-0.0618324	-0.275809	0.802774	0.870935	3.44012	3.41761	4.15166	2.48542	0.383574	2.725	3.07496	11.0515	11.2699	11.7555	11.1913	11.1365	11.3554	11.5052
ENSCAFG00000002543	474574	9581	PREPL	0.263744	0.716445	0.519279	0.716975	0.458649	3.40325	0.0395483	0.148888	2.70686	2.49352	2.82801	3.4121	1.99462	3.55264	2.80013	8.48527	8.09068	8.1866	8.89149	8.59012	8.68365	8.68605
ENSCAFG00000002544	606899	10465	PPIH	-0.545396	-0.620864	0.562222	0.743151	1.11325	3.86936	0.0461509	0.159248	1.32263	3.18311	3.00444	3.26648	0.650902	1.05594	2.85866	8.37707	7.43298	7.78353	9.07689	8.74048	9.10462	8.98914
ENSCAFG00000002545	474955	55788	LMBRD1	-2.526	-2.44191	0.0901836	0.344148	-0.180468	-0.822354	0.448327	0.593539	3.61182	3.91055	3.52302	1.7659	-1.8656	2.72715	1.99576	9.33435	9.78476	9.68412	9.0627	9.19341	9.67153	9.75478
ENSCAFG00000002546	474575	79823	CAMKMT	0.122015	0.105578	0.92073	0.953261	1.05364	4.67102	0.00672783	0.0764583	-0.655201	2.46553	0.976474	1.00534	-0.976591	2.18615	1.9889	7.72102	7.34463	7.63952	8.30914	8.61499	8.39172	9.17224
ENSCAFG00000002549	475308	728621	CCDC30	-0.233568	-0.646692	0.551262	0.737717	1.08855	2.64096	0.0606969	0.181866	-1.08878	-1.08439	-0.61324	-0.74794	-2	-0.561111	-1.34043	5.41139	5.82116	5.86922	6.73625	7.06093	7.59753	5.76185
ENSCAFG00000002551	NA	NA	NA	1.10206	2.22708	0.0834749	0.335001	-0.560603	-1.25361	0.297028	0.455659	1.18466	1.33743	1.94927	2.77569	3.74643	1.81305	2.03489	9.48098	9.35327	9.32892	9.82676	7.69287	9.09218	8.69667
ENSCAFG00000002552	442950	27130	INVS	0.0813588	0.189326	0.857697	0.918233	-0.0125549	-0.0484442	0.963744	0.978496	0.817541	1.85471	1.10393	1.45388	2.04706	0.598946	1.26046	8.34215	9.01059	8.93004	8.99105	9.02678	8.51245	8.46321
ENSCAFG00000002553	475309	79717	PPCS	-1.39866	-1.67054	0.172017	0.435748	0.0103929	0.0373919	0.972474	0.984109	2.12717	2.56572	1.48912	0.806068	-1.43343	0.957981	2.31741	9.47473	8.70599	8.76585	8.61173	9.14868	9.12738	9.08254
ENSCAFG00000002554	611842	55133	SRBD1	-0.365529	-0.764416	0.479212	0.686913	0.764514	1.78693	0.134331	0.276701	1.41839	0.338384	0.91386	0.843686	-0.533616	0.693382	1.09528	7.74903	8.27851	7.39131	8.75795	7.79977	8.31519	9.41028
ENSCAFG00000002563	475310	22887	FOXJ3	1.06318	6.02348	0.00937913	0.147113	0.392864	2.25582	0.0993014	0.234923	4.02168	3.98183	3.52823	4.72632	5.10677	4.88067	4.9146	10.593	10.0945	10.4675	10.5561	10.7278	10.9704	10.8572
ENSCAFG00000002564	NA	NA	NA	0.121129	2.1661	0.0974887	0.352816	0.136892	0.442669	0.676555	0.780048	-1.94007	-2	-1.93316	-1.81957	-1.70043	-1.88546	-1.94101	6.4097	5.79686	6.39686	6.04684	6.59077	6.86108	5.85344
ENSCAFG00000002565	474782	54881	TEX10	-0.337501	-0.449649	0.67185	0.811212	0.86471	5.27981	0.00751132	0.0794241	0.170689	1.83283	1.32457	1.4792	-0.922027	1.22867	1.30162	9.53954	9.67406	9.48941	10.6755	10.2717	10.0773	10.7051
ENSCAFG00000002578	484294	89887	ZNF628	0.0800481	1.81286	0.133272	0.397203	0.882676	1.25574	0.31658	0.475278	-2	-2	-1.93028	-1.95069	-1.79765	-1.95909	-1.87942	7.02124	5.14707	7.2625	7.51345	6.71309	7.57289	7.63903
ENSCAFG00000002584	403671	27338	UBE2S	0.167769	0.346001	0.745094	0.854481	-1.48658	-2.93147	0.0439881	0.15555	0.342316	-0.361667	0.321795	1.15035	0.815149	-0.241989	-0.649172	7.37902	7.75054	7.09257	7.28802	5.35724	5.25369	5.78425
ENSCAFG00000002585	476378	6158	RPL28	0.134471	0.190913	0.856431	0.918233	0.47415	1.32878	0.241978	0.399158	4.32646	5.51841	5.42725	5.43451	6.80212	4.51501	4.14906	13.584	13.2362	13.9634	14.181	14.6031	14.2409	13.2496
ENSCAFG00000002592	482448	22955	SCMH1	0.676014	1.38551	0.247485	0.507138	-0.446407	-1.07852	0.34152	0.498745	2.81224	3.2848	3.11577	2.49692	4.74876	3.99435	3.74775	10.806	10.2424	10.5022	8.96108	10.2256	10.4307	10.6646
ENSCAFG00000002593	474785	54534	MRPL50	-0.599374	-1.05261	0.34176	0.582036	0.455498	3.21343	0.0254549	0.121798	1.39778	2.36989	2.37442	2.65147	1.09679	0.434476	1.60922	9.07178	8.88136	9.13356	9.66811	9.16721	9.4313	9.67098
ENSCAFG00000002596	474786	7743	ZNF189	-1.39468	-1.17347	0.305925	0.558846	-0.412129	-1.19449	0.292467	0.451555	2.62889	3.21001	1.6192	1.49474	-2	3.15195	1.71874	8.47831	7.92849	8.30839	7.53801	8.01406	8.57939	7.17361
ENSCAFG00000002599	474960	57579	FAM135A	-0.939781	-1.09931	0.322912	0.572392	-0.633218	-1.9186	0.113654	0.251354	1.19671	1.33733	-0.501498	0.218999	-2	0.885199	-0.153272	8.14362	7.85667	7.38693	7.67611	6.53813	7.03953	7.39631
ENSCAFG00000002601	484297	84446	BRSK1	-0.0241381	-0.186934	0.859719	0.919183	-0.504108	-0.802288	0.480386	0.620336	-1.91922	-1.87438	-1.70691	-2	-1.52396	-1.94695	-1.95965	7.30461	7.13267	7.20255	6.28837	6.21298	8.55764	5.77768
ENSCAFG00000002602	610894	135154	C6orf57	-0.327177	-0.738858	0.511883	0.711254	0.842959	2.99588	0.0714907	0.197276	1.39297	1.54143	1.3488	1.14328	-0.131399	1.90207	1.48827	8.59	8.89269	9.48992	9.83231	9.75476	9.64854	10.0997
ENSCAFG00000002605	476381	23640	HSPBP1	0.370882	0.640526	0.552244	0.737889	0.370334	1.44521	0.23483	0.391975	-1.08515	-2	-1.14952	-1.10378	0.372662	-1.89917	-1.53242	6.98742	6.54404	7.30562	7.47955	6.92832	7.44472	7.41153
ENSCAFG00000002607	474788	56254	RNF20	0.1064	0.221816	0.834908	0.906336	0.177916	0.977691	0.387986	0.542029	5.01983	3.92372	3.85454	4.47549	3.74935	5.14118	4.12371	10.2761	10.0699	10.1666	10.4879	9.98738	10.76	10.1598
ENSCAFG00000002608	484298	22870	PPP6R1	1.69855	3.86268	0.011928	0.159162	-0.523379	-1.15735	0.299453	0.458127	-0.00023085	-0.910976	-0.608641	1.38051	2.09174	0.542476	0.752988	8.28414	7.9577	7.32721	7.87885	6.60864	8.00054	6.84384
ENSCAFG00000002610	609934	5581	PRKCE	1.92912	2.97823	0.0321499	0.226852	0.0331862	0.109203	0.917824	0.948773	1.43278	0.276786	-0.0653159	2.30415	3.65605	1.40673	2.54189	8.64729	8.33666	8.15671	8.83029	8.41926	8.74915	7.65492
ENSCAFG00000002612	NA	NA	NA	0.847891	1.82441	0.130255	0.394659	0.498469	2.56781	0.0512488	0.16685	1.7567	0.90619	1.51862	2.26144	1.18522	2.47052	3.04974	8.85555	8.56015	8.49564	8.90313	8.8928	9.17446	9.57193
ENSCAFG00000002616	481875	135152	B3GAT2	0.238219	0.420523	0.691567	0.823934	0.527028	1.326	0.266354	0.426279	-1.73885	-1.65446	-0.617884	-1.79255	-1.90644	-0.474017	-0.222372	7.49913	6.4337	7.40204	7.06768	7.74101	7.69799	8.04792
ENSCAFG00000002621	481876	79627	OGFRL1	-0.665313	-1.15709	0.300914	0.554569	0.323629	1.13978	0.306464	0.465118	5.00773	3.93609	4.18492	2.64113	3.201	4.66932	4.3323	10.6985	11.1225	11.2588	10.9822	11.9934	11.352	11.0733
ENSCAFG00000002626	NA	NA	NA	1.13071	3.86279	0.027499	0.210622	0.479905	1.61804	0.177899	0.328845	-1.91784	-1.81237	-1.74119	-0.23966	-0.30957	-1.49476	-0.728371	7.10925	7.1342	7.50176	8.26039	7.02101	7.99438	7.63745
ENSCAFG00000002627	474578	2034	EPAS1	-1.44585	-4.24011	0.0118801	0.159162	-2.71444	-5.55431	0.00961282	0.0852189	1.99302	1.25722	1.14091	0.164382	0.419485	0.0665287	-0.578945	9.82587	10.1167	10.0679	7.36746	7.25078	8.44387	6.09416
ENSCAFG00000002632	474580	5281	PIGF	-1.62202	-2.03482	0.0976349	0.352995	-0.41036	-2.30341	0.0694912	0.194293	1.02437	2.71928	1.83049	0.319098	-1.5587	0.922685	1.26103	9.59091	9.42688	9.19833	8.79622	9.26038	8.72382	9.19964
ENSCAFG00000002633	609976	9419	CRIPT	-1.21564	-1.65161	0.16124	0.428466	-0.124793	-0.636479	0.565684	0.693375	1.9928	3.13255	3.3153	1.53403	0.0417785	1.81261	3.00323	10.0803	10.1897	10.0416	9.56888	9.86889	9.99224	10.4862
ENSCAFG00000002636	474582	90411	MCFD2	-1.44445	-1.51192	0.222379	0.486487	-0.613459	-1.49699	0.233213	0.390648	3.22468	3.81059	3.5407	3.42592	-0.703196	2.71869	2.88208	10.4601	10.1153	11.3535	9.56217	10.3242	9.94069	10.291
ENSCAFG00000002645	474965	56479	KCNQ5	1.16479	1.49677	0.198194	0.463767	1.38437	1.44131	0.224189	0.380922	1.06292	-0.881502	0.161485	2.0334	2.16028	1.09251	-0.169834	6.90791	7.1076	4.68054	8.43033	8.10019	7.98504	5.94998
ENSCAFG00000002649	476385	114823	LENG8	0.274104	0.479097	0.655681	0.800713	-0.909293	-1.97638	0.119816	0.259513	1.40997	0.0216403	0.118802	0.485283	1.80706	0.16466	0.706632	8.80591	8.19854	8.60315	8.67625	6.61706	7.74041	7.47257
ENSCAFG00000002652	476387	6203	RPS9	0.137729	0.203555	0.848521	0.913907	0.953107	7.01765	0.00169345	0.0569373	6.96463	8.60431	8.56508	8.54891	9.15283	7.62108	7.40678	14.4273	14.2588	14.4504	15.3326	15.5403	15.4645	14.9905
ENSCAFG00000002653	481360	4072	EPCAM	-0.270257	-0.46471	0.667484	0.808024	-0.150805	-0.190426	0.859401	0.908855	-1.59275	0.0243977	-0.480416	-1.88281	-0.308578	-0.806756	-0.814577	6.85928	6.74033	6.11648	4.39189	8.04901	6.47942	6.76458
ENSCAFG00000002655	474967	25821	MTO1	0.47423	1.77826	0.14174	0.408264	0.739345	7.32123	0.00438163	0.0673018	2.47301	2.28958	2.73935	2.85185	2.41828	3.0991	3.53028	9.31158	9.35387	9.36637	9.83039	10.0232	10.2042	10.2754
ENSCAFG00000002658	474969	26503	SLC17A5	-2.06488	-3.25695	0.0434468	0.255688	-1.38007	-5.27241	0.0194232	0.110626	1.74871	2.12558	1.92687	0.123093	-1.82824	1.17999	0.000520719	8.09052	8.81894	8.07726	7.11118	6.74029	6.84808	7.09579
ENSCAFG00000002659	494002	4436	MSH2	-0.375489	-0.494363	0.652489	0.799339	1.17908	4.99372	0.00889688	0.0828677	1.7538	2.27648	1.90844	2.23667	-0.614755	2.55994	2.23449	8.16489	7.88655	8.00104	9.3282	9.63255	8.57945	9.24608
ENSCAFG00000002661	481637	10592	SMC2	-0.298547	-0.210413	0.844687	0.912269	1.33831	5.88599	0.0100704	0.0867958	4.14976	3.03147	2.69913	4.23142	-1.03937	4.64853	4.13906	9.50608	9.31903	8.82234	10.7495	10.2731	10.5913	10.6026
ENSCAFG00000002664	474585	2956	MSH6	0.386216	0.821195	0.463045	0.675517	0.897265	6.99856	0.00572244	0.0723644	3.43942	2.97437	3.31491	4.38787	2.34903	4.07985	3.69973	10.0556	10.0702	10.0334	10.8846	11.3104	10.7068	10.8995
ENSCAFG00000002669	481363	80204	FBXO11	-1.17835	-0.841432	0.455654	0.670658	0.470705	1.81293	0.164796	0.313411	4.61907	4.06589	3.44	3.8336	-1.13004	4.95977	3.78986	9.49459	9.45605	9.38614	9.78066	10.5649	9.32347	9.9962
ENSCAFG00000002671	482345	6671	SP4	-1.01318	-2.28047	0.0764727	0.324548	-1.24662	-5.71956	0.00737553	0.0789881	1.61342	2.21145	1.07014	0.126209	0.869935	1.34327	0.134538	10.4954	10.3369	10.3185	8.8401	8.91471	9.75706	9.03601
ENSCAFG00000002672	NA	NA	NA	-0.838774	-1.04548	0.344213	0.584067	0.661402	4.21327	0.0207041	0.113114	-0.502468	1.15975	1.07083	0.328285	-2	-0.00762021	0.628382	12.7399	12.8112	13.1809	13.7348	13.4081	13.4774	13.6679
ENSCAFG00000002673	481364	3344	FOXN2	-1.40526	-3.25569	0.0391302	0.244131	-0.0647979	-0.206442	0.84641	0.899942	4.09843	4.38384	4.01319	2.63823	1.63045	3.46235	3.30856	10.089	9.84657	9.65118	9.10683	10.3973	10.1158	9.56987
ENSCAFG00000002675	611457	79042	TSEN34	-0.586949	-2.03552	0.113537	0.372928	-0.40718	-1.45567	0.228276	0.385534	-0.81847	-0.598507	-1.3861	-1.83319	-1.60084	-1.04543	-1.60578	7.7966	8.07462	7.96534	7.27839	7.13698	8.32348	7.41452
ENSCAFG00000002688	474586	129285	PPP1R21	-0.293102	-0.461443	0.663968	0.806191	0.372506	3.16898	0.03322	0.136915	2.4844	3.93524	3.11388	2.79797	1.57163	3.5049	3.66444	10.2811	10.2505	10.1255	10.5066	10.3584	10.6355	10.8656
ENSCAFG00000002690	NA	NA	NA	0.375664	2.22171	0.0825271	0.332914	0.886533	3.74744	0.0428766	0.153553	3.96085	3.57347	3.59137	4.1408	4.0098	4.36047	3.82584	8.82903	8.06246	8.44711	9.15905	9.54834	9.25511	9.36844
ENSCAFG00000002694	NA	NA	NA	0.277015	0.646488	0.546758	0.734329	-0.0957523	-0.98419	0.402993	0.553884	-1.83962	-1.64536	-0.895773	-0.720246	-0.579967	-1.89366	-1.53907	7.82406	7.54006	7.78707	7.62569	7.72378	7.53625	7.59952
ENSCAFG00000002697	476388	79165	LENG1	-0.133311	-0.174654	0.868324	0.925108	-0.561167	-0.952934	0.396349	0.548305	0.787809	1.90721	2.2471	1.12505	2.10024	2.85506	-0.0241131	8.34097	9.08068	8.80595	8.63035	6.57219	9.02422	8.49871
ENSCAFG00000002700	476389	26121	PRPF31	-0.759674	-2.18763	0.110928	0.368933	-0.157837	-0.654353	0.546989	0.677726	1.69133	1.49204	1.66498	0.267729	1.68812	1.14264	0.327285	8.67372	8.57339	8.92352	8.86419	8.25014	9.00975	8.13874
ENSCAFG00000002701	611475	29844	TFPT	-0.67991	-0.88639	0.417034	0.639756	-1.31835	-2.94415	0.0528246	0.169336	1.45652	-0.383915	0.59601	-0.0560022	1.26911	-1.42731	-0.28062	8.13627	8.48626	8.39066	8.05462	6.1887	7.41339	6.42083
ENSCAFG00000002702	481881	1303	COL12A1	-2.94773	-6.12302	0.00215245	0.0852746	-2.52643	-5.40986	0.00463937	0.0689778	3.27717	2.15244	3.11544	0.723436	-0.682863	0.138715	-0.576826	8.68649	8.86168	9.38131	7.40612	5.4033	6.69658	6.29424
ENSCAFG00000002703	NA	NA	NA	-0.52893	-1.42948	0.24694	0.506546	0.284524	1.00428	0.371215	0.526207	2.97308	2.90214	2.86425	2.14511	2.97005	2.97582	1.44593	9.53199	10.0699	10.2925	10.3548	10.3853	10.5113	9.74589
ENSCAFG00000002708	474973	55754	TMEM30A	-1.54891	-2.37807	0.0742027	0.318726	-0.173751	-1.44976	0.249381	0.407682	3.20077	4.08257	3.9283	2.20151	0.515501	3.13653	2.89968	11.0138	10.6572	10.7231	10.5499	10.641	10.7553	10.5509
ENSCAFG00000002711	481883	26054	SENP6	-1.8361	-1.29141	0.284641	0.540677	0.16389	0.633935	0.555047	0.684636	4.29132	4.67895	4.08264	3.75765	-1.71408	4.05356	3.96234	11.1609	10.7121	10.5514	10.8413	11.4995	10.6537	10.8936
ENSCAFG00000002715	NA	NA	NA	-1.35373	-2.28616	0.0717605	0.314072	-1.77107	-4.16585	0.0136081	0.0997839	1.62201	0.298664	0.591593	-1.6742	0.430885	-0.497445	-0.324469	11.6676	11.7388	12.2178	9.13481	10.0546	11.0319	10.1934
ENSCAFG00000002717	482346	8701	DNAH11	-0.500418	-2.88175	0.0383698	0.24322	-4.35742	-4.80302	0.0150295	0.102733	-1.11452	-1.52081	-1.47763	-1.98908	-1.98115	-1.52221	-1.99319	10.1575	9.70972	10.1899	3.11564	6.59275	7.15302	5.78514
ENSCAFG00000002720	NA	NA	NA	-0.972254	-1.83369	0.162417	0.429191	-0.687172	-2.08471	0.105378	0.243071	3.45746	3.51937	3.62987	2.48673	3.68402	2.91762	1.16487	8.14881	8.41995	8.59614	8.25245	7.02983	8.17277	7.34945
ENSCAFG00000002721	NA	NA	NA	-1.42168	-1.83644	0.149651	0.41531	0.317725	2.25004	0.149449	0.29607	3.03323	3.72343	3.07047	2.54077	-0.365695	2.70754	2.5335	9.84388	9.63563	9.36009	9.90785	9.89763	9.97476	9.94346
ENSCAFG00000002722	612017	494143	CHAC2	-1.68051	-1.43601	0.210487	0.475971	0.0710981	0.157178	0.884871	0.924931	1.92224	4.48756	3.094	3.17468	-0.97939	1.32895	2.42546	7.85767	7.74807	7.68994	8.71648	8.1105	6.58453	7.93378
ENSCAFG00000002724	474593	27248	ERLEC1	-2.444	-2.85837	0.0516923	0.276416	-0.708358	-3.11167	0.0273857	0.125491	3.96047	4.72536	4.79778	2.55475	-0.360577	3.11844	2.88953	10.5071	10.747	10.9548	9.74824	9.68077	10.4552	10.2275
ENSCAFG00000002727	481651	19	ABCA1	-0.75019	-1.93066	0.134107	0.398066	-1.40741	-3.7438	0.0184229	0.109307	2.59406	1.71121	1.53697	1.03662	1.03229	1.8188	0.901178	10.7364	11.2852	11.1084	9.35205	9.33079	10.6497	9.21107
ENSCAFG00000002728	482347	55536	CDCA7L	-4.02657	-4.89366	0.00565799	0.122132	-3.70449	-6.29919	0.00724465	0.0783454	4.37523	3.01773	3.29496	-1.39375	0.449102	1.02233	-1.93341	9.69825	9.59555	9.42534	6.04812	4.66306	7.39702	5.36604
ENSCAFG00000002729	474594	23198	PSME4	-0.418227	-0.615672	0.580963	0.752845	-0.45594	-3.03506	0.0304015	0.131559	2.40911	2.6293	2.54226	2.69864	0.104223	3.06291	2.56887	9.1085	9.46038	9.19369	8.64622	8.58547	8.95745	9.00385
ENSCAFG00000002732	NA	NA	NA	0.0711957	0.142216	0.893171	0.939801	-0.905221	-1.69183	0.151608	0.298873	4.09744	3.74758	2.82075	4.54316	3.54941	3.02266	3.39059	8.6541	7.97255	7.45036	8.14396	6.17989	7.22439	6.93355
ENSCAFG00000002734	482351	54543	TOMM7	-0.28579	-0.481656	0.651079	0.799233	0.020547	0.0514054	0.961266	0.977081	2.43816	3.66902	3.70368	4.1122	2.76784	2.98316	2.07478	9.3396	9.49947	9.95747	10.1104	9.45784	10.2242	8.68515
ENSCAFG00000002739	NA	NA	NA	0.996766	0.904487	0.437472	0.656478	2.1254	3.33606	0.0209995	0.113525	1.75265	0.58724	-1.68734	0.414027	2.46982	0.918195	1.05509	7.39903	6.34594	6.21056	7.54141	10.061	8.72904	8.77755
ENSCAFG00000002742	475254	84668	FAM126A	0.698204	1.45255	0.230027	0.493466	0.997899	2.85862	0.0382229	0.146545	3.87954	3.7518	3.43125	5.0728	3.41492	5.27071	3.78449	9.24104	9.09428	8.41822	9.99136	10.4764	9.88865	9.30657
ENSCAFG00000002743	482354	150678	MYEOV2	-0.400044	-0.492226	0.643475	0.794526	0.555307	1.25663	0.296769	0.455454	0.524896	2.11374	2.12688	1.02059	2.55059	-0.392432	1.57509	10.1727	10.9356	11.5327	11.556	10.8406	11.7118	11.6342
ENSCAFG00000002744	403743	6711	SPTBN1	-0.399685	-0.864173	0.454016	0.669058	-1.83053	-5.55945	0.0100198	0.0867958	4.76747	3.49584	3.51899	3.13253	3.81147	3.9048	3.26219	11.1429	11.3184	11.1877	9.44197	8.54795	10.1351	9.41818
ENSCAFG00000002745	414288	55422	ZNF331	-1.47176	-2.67115	0.0444826	0.25819	-0.827033	-5.8212	0.00213838	0.0600062	2.23579	1.63262	1.07884	0.113768	-1.02837	0.954167	0.669716	9.64316	9.46113	9.3216	8.68145	8.93384	8.44013	8.53764
ENSCAFG00000002746	475255	55975	KLHL7	-1.4282	-2.05868	0.102722	0.358594	-0.617453	-2.46709	0.0694101	0.194293	2.11027	3.22046	2.69587	2.07467	-0.465118	2.20611	1.17367	9.27376	9.02377	8.95082	8.46088	9.02251	8.48367	7.89426
ENSCAFG00000002749	611111	11097	NUPL2	-0.606417	-1.4231	0.215486	0.480644	-0.0798122	-0.296249	0.779299	0.856806	1.25907	1.14551	0.485901	0.445769	-0.604538	1.08357	0.503512	8.63497	8.12994	8.50126	8.01222	8.91957	8.46791	7.96929
ENSCAFG00000002751	475158	1060	CENPC1	-2.00383	-1.67678	0.187854	0.453235	0.0961521	0.396725	0.70836	0.803638	3.4157	3.89208	3.27534	2.37217	-2	2.82326	2.90008	8.96676	9.54382	9.32015	9.87816	9.3212	9.09284	9.20003
ENSCAFG00000002753	482355	10457	GPNMB	-3.903	-5.00587	0.00683014	0.126979	-3.73977	-3.10763	0.0707	0.195908	4.01703	6.0757	4.56183	0.302727	0.227463	2.28426	1.11295	9.01375	12.8845	11.7192	6.75207	7.49171	8.4652	7.15512
ENSCAFG00000002755	611116	115416	C7orf30	-1.50342	-1.62598	0.197965	0.463583	-0.309269	-1.18247	0.318763	0.477066	3.50155	3.81074	3.30484	3.49102	-0.541712	3.14829	2.0449	11.8811	11.9877	12.0094	12.092	11.8357	11.7696	10.9031
ENSCAFG00000002756	482171	26228	STAP1	-0.492618	-0.453456	0.680753	0.816505	0.834755	1.65323	0.16253	0.310942	1.63376	1.86199	1.65177	2.37102	-2	2.60558	1.91628	9.39631	8.46973	9.00275	10.4859	8.62239	10.3696	9.68618
ENSCAFG00000002762	481373	400954	EML6	1.15266	1.69789	0.186767	0.452711	0.584395	1.21084	0.311304	0.470243	-1.9326	-2	-1.80202	-1.64121	-1.61072	-1.00584	1.22225	5.44437	5.57804	5.44194	5.71911	4.90394	6.58618	7.08082
ENSCAFG00000002765	475160	55236	UBA6	-0.932085	-0.829777	0.467203	0.678082	0.3867	1.96947	0.106713	0.244463	2.34359	2.45102	2.24129	2.08648	-1.91923	2.70132	2.78429	9.18696	8.73432	8.89631	9.45437	9.33244	8.92181	9.59496
ENSCAFG00000002767	474793	83856	FSD1L	-0.821529	-1.45857	0.231796	0.4943	0.0912919	0.301254	0.775389	0.854146	2.17691	2.09605	1.7474	2.42164	-0.13753	1.62617	0.830742	9.33615	9.00424	8.69739	9.17479	9.75085	8.82396	8.66593
ENSCAFG00000002770	481652	2218	FKTN	-0.742591	-1.22496	0.278815	0.535748	-0.238797	-0.789236	0.47398	0.614723	1.30894	0.343749	0.390238	-0.0986894	-1.46488	0.329192	0.987917	8.70522	8.33765	8.68928	7.95707	8.23742	8.00826	9.1516
ENSCAFG00000002771	474598	57142	RTN4	-1.4577	-1.18696	0.319	0.569889	0.429329	2.13431	0.0915437	0.224581	4.06058	3.76286	3.62425	3.62401	-1.29959	3.38492	3.72347	11.2766	11.3137	10.9989	11.2612	11.6853	11.4748	12.0817
ENSCAFG00000002772	484335	5518	PPP2R1A	0.520081	0.957679	0.386397	0.617829	-0.725563	-2.21313	0.100987	0.237372	1.34985	0.452785	0.690971	1.24115	2.42804	0.148048	1.5879	9.10342	9.07591	8.25492	7.8581	8.08889	8.57428	7.82215
ENSCAFG00000002774	481655	NA	NA	-1.00311	-2.58179	0.087917	0.339821	-5.52226	-6.15649	0.00510004	0.0699246	-0.0691961	0.553921	-0.676805	-1.07454	-1.27436	-0.620199	-1.29943	7.35407	8.23233	8.05874	4.17125	0.311893	3.27941	1.67525
ENSCAFG00000002779	NA	NA	NA	-1.40918	-3.01446	0.0459557	0.261089	-2.4691	-2.01347	0.133777	0.275832	-0.499096	-0.292311	0.775228	-2	-0.780359	-1.49088	-1.38707	8.33105	8.88977	8.38753	7.25523	2.42733	7.33072	7.2548
ENSCAFG00000002788	482358	29896	TRA2A	-0.559973	-0.754124	0.495912	0.700111	0.159475	0.247631	0.815248	0.879499	3.12152	3.87476	3.15392	3.70174	0.851831	3.93351	2.80663	10.3694	9.73908	8.71847	9.71593	10.5939	10.1623	8.60177
ENSCAFG00000002792	481656	5887	RAD23B	0.000888194	0.00291837	0.997803	0.998898	-0.278977	-0.793861	0.468987	0.611638	4.23839	3.86631	4.29891	4.55691	4.3235	4.32724	3.33405	9.88487	10.0812	9.54475	10.3098	8.92247	9.82484	9.17475
ENSCAFG00000002804	474976	55023	PHIP	-0.664571	-0.705716	0.530605	0.724822	-0.144312	-0.721602	0.503553	0.640248	3.42549	3.30282	3.15794	3.32562	-0.101623	4.17151	3.12787	11.0615	10.6214	10.683	10.5293	10.897	10.8637	10.2872
ENSCAFG00000002809	NA	NA	NA	-0.782785	-1.31656	0.256956	0.515041	0.277754	2.12583	0.115694	0.254402	4.81339	5.64416	5.09237	4.89382	2.79322	5.15742	4.75763	12.2934	12.3174	12.2243	12.9213	12.3438	12.5314	12.4279
ENSCAFG00000002816	482362	51678	MPP6	-1.12126	-1.09442	0.339352	0.581681	0.299358	1.26742	0.285039	0.444559	1.54032	2.6925	2.40431	1.10082	-1.40173	3.29712	1.36827	9.01698	9.22038	9.09874	8.94215	9.58497	9.96759	9.15085
ENSCAFG00000002818	612455	8518	IKBKAP	-0.63602	-1.94147	0.111554	0.368946	0.435379	1.60516	0.20288	0.357501	2.38965	2.77868	2.14626	1.9183	1.02788	2.29128	1.97125	10.7072	11.4061	11.4422	11.9861	11.4108	11.5994	11.4859
ENSCAFG00000002819	481374	130162	C2orf63	0.954637	1.82296	0.135912	0.3992	3.26558	4.45774	0.013218	0.0981061	-2	-1.15367	-1.61782	-0.63469	-1.39096	-1.18569	0.66791	6.18893	4.36834	4.36284	7.12363	8.98942	8.16318	8.67954
ENSCAFG00000002821	475161	91746	YTHDC1	-0.27604	-0.445994	0.679857	0.8165	-0.0807419	-0.274191	0.80059	0.869989	4.48981	4.2967	3.76134	4.61575	2.18838	4.58858	4.23359	11.8796	11.527	10.9941	11.6147	11.0315	11.6219	11.2766
ENSCAFG00000002822	481893	167691	LCA5	-1.66364	-1.69567	0.163098	0.429196	0.0798184	0.230257	0.827019	0.888258	3.14567	2.51393	1.73203	1.16439	-1.81914	1.99237	1.86332	8.27076	8.59642	7.84758	8.37059	7.54242	8.60158	8.75771
ENSCAFG00000002824	NA	NA	NA	-2.61784	-2.66594	0.0747731	0.320155	-2.06632	-3.1888	0.0327329	0.136538	3.29541	3.15509	3.44705	2.33864	-2	1.90927	0.47748	8.20304	8.77941	9.09371	8.3084	6.14865	5.55556	6.49031
ENSCAFG00000002827	475312	4802	NFYC	-0.428832	-0.970728	0.385696	0.617114	0.168227	0.511548	0.630799	0.742484	2.03621	1.41316	1.68277	0.594864	2.44827	1.08676	0.997632	8.77169	9.48956	9.29154	9.7556	9.27749	9.70125	8.67562
ENSCAFG00000002829	474600	4528	MTIF2	-0.338889	-0.457485	0.675912	0.814744	0.816935	6.20222	0.00283382	0.0626136	3.21263	3.76077	3.52128	3.78159	0.992138	3.88006	3.98357	11.0329	10.682	10.8068	11.647	11.5738	11.5175	11.8919
ENSCAFG00000002832	474796	54942	FAM206A	-0.212328	-0.240335	0.827457	0.90295	0.599727	3.28756	0.0240391	0.118762	1.56928	4.18622	3.83601	3.58351	2.12541	2.83027	3.40018	8.94511	8.66354	8.95164	9.80085	9.15968	9.22278	9.6293
ENSCAFG00000002833	NA	NA	NA	-0.780527	-0.978889	0.375551	0.6093	0.716639	3.43859	0.0187197	0.109337	1.75445	3.01102	2.98543	2.88568	-0.187185	2.35927	2.15466	9.91444	10.1446	10.3963	11.319	10.8271	10.678	10.6495
ENSCAFG00000002834	NA	NA	NA	2.60901	10.2592	0.00132208	0.0709256	1.97444	7.75163	0.00136748	0.0529213	2.45286	2.2874	2.29205	4.44577	5.62536	4.77666	4.96469	8.80754	8.14073	8.28605	10.6374	10.011	10.6416	10.2535
ENSCAFG00000002835	NA	NA	NA	-2.13012	-2.40618	0.0940212	0.348545	-1.16003	-1.3495	0.236132	0.392799	3.03649	2.92842	3.19671	0.18032	-1.2192	2.26444	2.46944	6.76694	7.26483	8.43616	4.48513	6.7986	6.19109	7.84231
ENSCAFG00000002837	403527	23731	C9orf5	-0.000979899	-0.00180531	0.998647	0.999195	0.513593	1.07411	0.387124	0.541394	-0.494802	0.192121	1.01974	0.691016	-0.555259	0.822061	-0.00565344	4.81899	6.34271	6.05833	6.07695	6.48276	6.35543	6.09928
ENSCAFG00000002838	474602	112942	CCDC104	-2.11476	-2.59304	0.0606812	0.29393	-0.151678	-0.506445	0.644589	0.754278	2.17497	3.21005	2.35636	1.39186	-1.77721	1.07859	1.16955	8.3101	8.52645	8.46524	8.48749	7.41617	8.70224	8.52312
ENSCAFG00000002842	NA	NA	NA	0.100847	0.172499	0.872481	0.927224	1.57073	3.5073	0.0185954	0.109307	-0.74734	-0.167384	-0.390742	0.274023	-2	0.0276849	0.361061	6.0752	5.39116	6.48794	8.24823	7.59983	6.72553	7.64839
ENSCAFG00000002845	476398	4818	NKG7	-2.95293	-2.33674	0.0705814	0.312339	-1.9171	-2.03844	0.105859	0.243251	2.83202	4.89435	4.65013	-0.299042	4.28151	1.02944	-0.321618	9.28406	10.4729	10.6427	6.31355	9.9667	9.22107	7.36308
ENSCAFG00000002848	474978	594	BCKDHB	-0.663589	-1.56523	0.179446	0.444425	0.756588	1.58745	0.252186	0.411438	0.726814	1.73223	1.21071	0.163111	0.0862525	0.555463	1.43382	7.82781	6.24249	6.64803	7.70914	7.64429	7.71907	7.57829
ENSCAFG00000002849	NA	NA	NA	-0.570013	-0.889911	0.425706	0.64598	-0.133354	-0.281436	0.792943	0.865736	2.00592	1.20408	1.55483	0.944206	-0.634166	1.72242	2.0406	9.04053	9.60388	9.46855	8.89137	8.22019	9.55658	10.2824
ENSCAFG00000002850	482363	26031	OSBPL3	-1.49365	-5.30727	0.00456256	0.114501	-1.63792	-3.71598	0.0139439	0.100329	0.602656	0.170003	0.251782	-1.40672	-1.71376	-0.857937	-0.630264	8.00152	8.9007	8.59725	5.86314	7.19576	7.48104	6.90767
ENSCAFG00000002851	NA	NA	NA	-0.362261	-0.536681	0.641346	0.793016	0.433405	3.65115	0.0155587	0.103497	3.32967	5.3974	5.21355	3.90152	4.55348	4.38137	4.30209	10.9485	10.7702	10.9852	11.1753	11.6068	11.3507	11.2062
ENSCAFG00000002852	476400	2109	ETFB	-0.514061	-0.863553	0.443157	0.659986	-0.392254	-0.733267	0.509351	0.644569	5.2321	5.77612	5.66161	5.37768	6.48511	4.42754	3.87987	10.3689	10.8256	10.3709	11.3117	9.59624	10.6003	9.00992
ENSCAFG00000002856	475258	54205	CYCS	-0.524484	-1.42872	0.214124	0.479512	0.138858	0.449064	0.681541	0.783568	4.24626	4.95764	5.05806	4.57589	4.38831	4.50648	3.44733	11.5231	11.4602	11.6757	12.2719	11.674	11.96	10.8614
ENSCAFG00000002860	474603	57223	SMEK2	-0.871772	-1.25039	0.293795	0.548184	-0.0987174	-0.625091	0.559839	0.687987	4.03692	4.48393	4.11202	3.67343	1.32836	4.03029	4.32464	10.8181	10.6434	10.5037	10.8444	10.2243	10.5244	10.6324
ENSCAFG00000002865	482364	9603	NFE2L3	-1.07965	-1.01706	0.37733	0.610546	-0.235514	-1.9171	0.116515	0.255408	2.41255	2.76424	1.92734	1.43894	-1.67911	2.7962	2.59754	10.272	10.2506	10.4573	9.86435	10.232	10.2991	9.96901
ENSCAFG00000002868	610692	5774	PTPN3	0.238934	0.567129	0.595239	0.763046	-0.658673	-1.16732	0.30989	0.468884	-1.68618	-0.776535	-0.968136	-1.40944	-0.593685	-0.159784	-1.45583	6.27212	6.81049	6.12724	4.48899	5.87771	7.04001	5.57171
ENSCAFG00000002879	481900	90025	UBE2CBP	-0.541326	-0.887814	0.443108	0.659986	1.02196	2.95129	0.073381	0.199548	0.823195	-0.552626	-1.02286	-0.517947	-0.702954	-1.53536	-0.412101	7.70739	7.28421	6.59236	8.33737	8.19425	8.44276	7.89208
ENSCAFG00000002885	475260	3181	HNRNPA2B1	0.351141	0.928186	0.401671	0.630099	0.420937	2.43246	0.060029	0.181055	8.99904	8.39797	8.6292	9.70323	9.0076	9.27869	8.11666	13.7455	13.3402	13.5031	14.1715	14.0041	14.0408	13.5857
ENSCAFG00000002891	481376	87178	PNPT1	-0.493316	-0.504703	0.646789	0.796896	1.4103	6.6348	0.00291787	0.0626136	1.39688	1.94665	1.57073	2.05913	-1.74023	2.28472	1.97545	9.26909	9.05171	9.01329	10.8963	10.2075	10.1558	10.827
ENSCAFG00000002894	NA	NA	NA	0.247907	0.376276	0.730479	0.845696	-1.25896	-1.23864	0.286154	0.445479	0.691382	0.365737	0.70303	1.64814	1.71508	1.03417	-1.0589	8.52717	7.96418	9.21984	7.9824	7.2798	9.24556	4.738
ENSCAFG00000002897	NA	NA	NA	-1.0047	-1.01836	0.378839	0.611506	0.0878983	0.592521	0.593541	0.714487	1.89371	2.03846	1.42204	2.36959	-2	1.76297	0.987597	12.7737	12.7268	12.6982	13.0731	12.785	13.004	12.4211
ENSCAFG00000002898	474980	23033	DOPEY1	0.36825	1.06277	0.344228	0.584067	-0.140202	-0.889487	0.427718	0.576401	2.3222	1.60516	1.44885	1.85414	1.77003	2.30286	2.71424	9.49494	9.6395	9.19502	9.1753	9.26486	9.21111	9.56052
ENSCAFG00000002901	475261	29887	SNX10	-0.094673	-0.129916	0.902755	0.94376	0.335088	2.29286	0.083517	0.213668	1.29889	3.16454	2.86118	2.37516	1.11638	3.19903	2.69687	9.20452	9.38373	9.21761	9.7822	9.34521	9.88298	9.40445
ENSCAFG00000002906	474798	7295	TXN	-2.69268	-1.42825	0.232433	0.494851	0.456329	4.55585	0.00727476	0.0783998	4.93432	7.04124	6.20306	3.49075	-1.7155	5.92611	5.76606	12.423	12.2175	12.4495	12.9861	12.8678	12.6746	12.7501
ENSCAFG00000002911	475166	3512	IGJ	-6.32024	-7.24674	0.00146353	0.0750207	-3.83869	-4.55027	0.0187875	0.109337	9.95122	11.0551	11.1818	3.98273	3.08555	6.66799	3.90034	14.3311	14.4265	14.6573	9.35267	11.0872	12.8124	9.27939
ENSCAFG00000002913	475167	57050	UTP3	0.356079	1.52356	0.201849	0.466962	0.572174	3.38461	0.0208368	0.113114	4.98169	4.96863	4.69584	4.88836	5.72274	5.47486	4.86657	11.7801	11.8284	12.0792	12.4733	12.7863	12.0988	12.5139
ENSCAFG00000002918	475168	22902	RUFY3	1.68524	4.78312	0.0131054	0.161894	1.11792	11.0896	0.00103984	0.050083	4.71978	4.22201	3.67168	5.52809	5.66031	6.05853	6.31197	12.0586	11.7553	11.8984	13.0209	12.8833	13.1122	13.0716
ENSCAFG00000002919	474604	2202	EFEMP1	-5.93491	-16.9912	0.000193225	0.0458782	-3.9576	-5.86964	0.00205645	0.0588912	4.91041	4.61974	4.64833	-0.841549	-2	-1.50199	-0.49146	9.00148	10.087	10.3471	5.80909	4.39629	6.3231	6.88863
ENSCAFG00000002921	482366	8935	SKAP2	-0.903228	-0.822159	0.470596	0.680028	0.684316	4.29269	0.018361	0.109307	4.19598	4.41545	4.47337	4.67848	0.181646	4.65564	4.31773	11.0032	11.4784	11.2259	11.995	12.0514	11.9491	11.6852
ENSCAFG00000002922	475170	2926	GRSF1	-1.43272	-1.00629	0.385341	0.61668	0.262432	0.689945	0.532505	0.664925	3.29155	3.84632	4.0131	4.30982	-1.87563	3.53743	3.16545	9.07256	9.43553	9.38478	10.3847	9.18262	9.91049	8.76239
ENSCAFG00000002926	482187	92597	MOB1B	-1.46534	-1.34187	0.262658	0.519333	-0.295373	-1.15239	0.321956	0.480268	2.22181	2.5467	1.6261	2.52647	-2	2.19697	-0.0586307	9.49695	9.24992	9.36283	9.69287	8.88733	9.18824	8.52968
ENSCAFG00000002928	474799	79987	SVEP1	-2.71498	-8.60305	0.00745246	0.132042	-2.7929	-7.4222	0.00516355	0.0699246	1.61351	0.901502	1.91831	-1.45448	-1.29375	-1.00532	-1.19525	9.05033	9.40695	10.1919	6.69528	6.65659	6.44535	7.23007
ENSCAFG00000002929	474981	5238	PGM3	-2.3138	-3.88342	0.0273616	0.210622	-0.493089	-4.40478	0.0100789	0.0867958	2.65403	2.82766	2.48196	1.13955	-1.40008	0.693097	0.930419	9.21605	9.21018	9.06427	8.55163	8.72393	8.92855	8.47754
ENSCAFG00000002931	482188	1633	DCK	-1.35576	-3.01675	0.0365511	0.236405	1.00451	1.48169	0.231349	0.3886	1.87858	1.25942	1.81374	1.38883	-0.555134	0.0974652	0.24813	7.15278	7.42312	7.47221	9.8501	8.71904	8.22711	6.61926
ENSCAFG00000002933	482686	5425	POLD2	1.19195	2.65567	0.0533738	0.282426	0.491656	2.59046	0.0490015	0.164299	0.230764	-0.292428	0.347371	1.80273	1.89575	1.31036	0.139898	9.32651	8.9117	9.22318	10.0717	9.50949	9.45867	9.54197
ENSCAFG00000002935	NA	NA	NA	-0.262068	-0.308816	0.775902	0.874468	0.322785	0.600219	0.575282	0.701765	0.73625	1.37199	1.19196	0.875049	-1.50394	2.1777	1.80319	8.20854	7.16402	7.65505	8.18935	6.88434	9.0408	7.88014
ENSCAFG00000002937	610047	5424	POLD1	1.3816	5.82001	0.00244676	0.0915465	0.837566	1.86679	0.121457	0.261167	-1.1621	-1.69324	-1.21802	0.307727	0.251514	-0.0419859	-0.421989	6.39468	7.19244	6.39196	8.32309	7.03709	7.86376	6.7651
ENSCAFG00000002938	481901	112611	RWDD2A	-1.30037	-2.43713	0.0780632	0.326549	0.00181585	0.00537573	0.996046	0.997961	-0.299104	1.12674	0.93745	-0.289915	-1.56969	-0.561533	-0.426897	8.29378	8.26088	8.33258	7.35579	8.86052	8.27668	8.69727
ENSCAFG00000002939	475171	8671	SLC4A4	1.05538	1.165	0.320386	0.570827	0.918317	0.869771	0.445448	0.592011	0.338396	-0.305491	-0.291407	0.617298	3.54253	-0.358217	0.0752547	6.95663	7.17829	7.54398	7.1324	11.2647	7.23871	6.94263
ENSCAFG00000002940	612161	55120	FANCL	-1.3796	-1.80985	0.132502	0.396202	0.620516	5.52045	0.00293198	0.0626136	1.19814	2.62665	2.11556	0.140785	-0.99653	1.63047	1.62733	9.88622	9.79575	10.0132	10.4335	10.718	10.3032	10.6209
ENSCAFG00000002947	NA	NA	NA	-1.84529	-3.07896	0.0354881	0.23602	-2.14049	-1.93139	0.139657	0.283828	1.07383	-0.524002	0.603264	-2	-0.382152	-1.64883	-1.81273	7.28139	7.13479	7.96966	6.23252	6.3453	6.61165	2.09636
ENSCAFG00000002950	482370	3202	HOXA5	-2.66279	-5.57661	0.0220739	0.192547	-3.37793	-9.70415	0.00120374	0.0510376	1.39605	1.28693	-0.0361767	-1.5809	-2	-2	-1.54119	9.17936	10.0799	9.20589	6.60671	6.0217	6.08902	5.72439
ENSCAFG00000002951	403452	9892	SNAP91	-0.357604	-0.391956	0.717018	0.838494	-1.18407	-1.04027	0.365529	0.520472	-0.578433	-0.177167	0.407962	-0.517028	-1.67454	1.99077	-1.69314	7.01533	6.19971	7.18941	6.04952	5.6519	8.04245	2.72579
ENSCAFG00000002955	481381	53335	BCL11A	1.6103	2.94659	0.0944469	0.348545	1.11153	3.66	0.0157227	0.103906	3.62661	2.44743	1.77293	4.39693	4.29303	4.12667	4.08719	9.20908	8.93587	9.51018	9.83032	10.963	10.0208	10.5055
ENSCAFG00000002962	482193	285521	COX18	-0.42716	-0.734835	0.530004	0.724548	0.12125	0.568672	0.608329	0.725698	1.06603	1.41497	-0.413972	0.608118	0.296856	0.28292	-0.140492	9.14303	8.60803	8.54874	9.00834	8.79129	8.6605	9.09129
ENSCAFG00000002967	474982	51167	CYB5R4	-1.23666	-1.27088	0.276642	0.533374	0.931871	3.13919	0.0495175	0.164742	1.78272	2.86515	1.95385	1.53952	-1.7426	2.23082	1.82792	7.44898	7.60376	6.74928	7.9041	8.33921	8.04267	8.51086
ENSCAFG00000002968	611845	126119	JOSD2	1.35358	1.93604	0.114013	0.373523	0.310428	0.811231	0.473487	0.614594	-0.0476799	-1.61518	-0.168567	1.65964	1.45437	-0.346483	0.204893	8.60359	8.40075	8.59425	9.8964	8.76684	8.59256	8.11736
ENSCAFG00000002975	481382	64895	PAPOLG	-1.41703	-1.51334	0.224964	0.488101	-0.490142	-1.89152	0.119199	0.259105	2.72612	2.51735	2.34252	2.00944	-1.67337	1.93152	2.17893	9.66179	9.09621	9.13869	9.02806	8.26965	8.8712	9.06612
ENSCAFG00000002977	479610	11112	HIBADH	-0.621426	-2.33301	0.0811485	0.3315	0.375374	0.6199	0.564806	0.692809	-1.11163	-0.376412	-0.858918	-1.18269	-1.76596	-1.10599	-1.56035	5.98434	7.28535	7.36672	7.37219	6.69588	8.36054	6.5881
ENSCAFG00000002978	474800	1902	LPAR1	-1.24254	-2.56327	0.0709214	0.312843	-2.01217	-8.0523	0.00170772	0.0569934	3.81694	2.43757	3.43257	2.21197	1.97226	2.48063	1.28106	10.2334	9.96087	10.0008	8.46341	7.7028	8.45259	7.59262
ENSCAFG00000002979	474983	22832	KIAA1009	-0.641304	-0.559585	0.605003	0.767986	-0.241431	-0.595351	0.586254	0.709926	2.82302	1.75253	1.22277	1.26662	-1.64223	3.01447	2.52701	8.1819	8.25241	7.20618	7.16387	7.35314	8.08787	7.95006
ENSCAFG00000002981	474606	5966	REL	-0.205345	-0.18329	0.865915	0.923249	0.290739	1.13022	0.314381	0.473328	4.82691	4.344	4.50315	5.06787	1.04852	5.78702	5.50729	9.91529	9.84315	9.50119	9.62764	9.87712	10.6725	9.9985
ENSCAFG00000002982	476404	4606	MYBPC2	-0.461942	-1.26062	0.26348	0.519728	-0.466637	-0.961307	0.384364	0.538878	0.631672	-0.0137755	0.78136	-0.253751	0.794553	-0.441513	-0.0813802	7.67858	6.85462	7.42207	5.98753	6.54879	7.98151	6.88931
ENSCAFG00000002986	481383	150962	PUS10	-1.09135	-1.48949	0.223913	0.487269	0.31099	0.776614	0.484712	0.623494	1.35904	1.81369	1.92461	0.12859	-1.17193	1.99676	1.47765	8.87434	8.87934	8.49512	8.02521	9.28826	9.09032	9.83855
ENSCAFG00000002988	474607	5194	PEX13	-1.50732	-1.80726	0.150929	0.416797	-0.232876	-1.78801	0.134376	0.276717	2.35832	3.14989	2.29569	0.953146	-1.06242	2.49955	1.98565	10.0067	10.1831	9.88248	9.5678	9.73275	9.83406	10.0302
ENSCAFG00000002989	481384	84542	KIAA1841	-1.19671	-2.61648	0.0476804	0.264948	-0.506485	-1.74447	0.142124	0.286923	0.423051	0.496963	1.27543	0.563998	-0.990621	-0.436582	-0.996389	8.22727	7.68303	7.74586	7.49686	7.65838	6.68726	7.6731
ENSCAFG00000002990	NA	NA	NA	0.115518	0.149053	0.888846	0.936927	0.117401	0.404356	0.708521	0.803695	3.09746	2.083	2.49473	3.55208	0.591402	2.86794	3.68424	12.392	12.076	12.2825	12.6551	11.551	12.5342	12.73
ENSCAFG00000002993	482458	64744	SMAP2	1.07645	3.01641	0.0340427	0.231139	0.239469	0.869576	0.431458	0.580166	5.26918	4.40351	4.53779	5.73131	6.49915	5.49515	5.52752	11.1879	10.4442	10.7476	10.8187	10.9324	11.5402	10.8394
ENSCAFG00000002994	474984	4907	NT5E	-1.37823	-2.42802	0.0678118	0.307943	-0.237973	-0.948289	0.39377	0.546707	-0.205675	0.51544	0.594386	-1.2648	-2	0.36869	-1.41127	7.55774	7.5636	7.2295	6.55725	7.34057	7.36362	7.5878
ENSCAFG00000002995	475264	8887	TAX1BP1	-1.6132	-2.06835	0.119811	0.383113	-0.415084	-1.46867	0.209903	0.364893	5.96686	6.05765	5.42988	4.24686	2.22791	5.89933	4.44565	11.5312	11.175	11.1096	10.3413	11.0077	11.485	10.5933
ENSCAFG00000002998	475174	26057	ANKRD17	0.997879	1.64657	0.164829	0.430262	0.444658	2.50872	0.0660491	0.190849	3.23678	2.45534	1.70482	4.09508	2.2685	3.93817	3.55235	10.9173	10.9964	11.1554	11.9537	11.2604	11.3381	11.3187
ENSCAFG00000002999	NA	NA	NA	-1.65622	-1.97152	0.116062	0.377955	0.368627	1.25592	0.270503	0.430538	3.33721	4.60683	4.05504	3.21005	0.124029	2.66249	3.37733	11.6235	11.9949	12.0902	11.7483	12.9074	11.9849	12.4455
ENSCAFG00000003000	474802	22949	PTGR1	-1.29834	-6.40889	0.00361156	0.10415	0.0141156	0.045713	0.965888	0.979855	4.67426	5.23567	4.84164	3.30719	3.73786	3.59205	3.83831	10.7075	10.8633	11.0649	10.7162	11.2131	10.1606	11.4809
ENSCAFG00000003003	475315	6018	RLF	-1.28588	-1.56309	0.19732	0.463342	-0.330331	-1.41004	0.218575	0.374348	2.59537	3.11946	2.13136	1.3709	-0.860879	2.53591	2.27217	8.88564	9.33842	9.22048	8.25888	9.12076	8.92444	8.96732
ENSCAFG00000003004	475316	5538	PPT1	-1.23849	-3.615	0.0334405	0.230607	-0.487215	-2.05001	0.106953	0.244463	3.85997	4.02533	4.02424	2.94586	1.7321	3.22324	3.02423	11.5992	11.6038	11.9042	11.0107	11.3245	10.7641	11.7615
ENSCAFG00000003006	NA	NA	NA	-1.39399	-1.871	0.123377	0.385701	-0.99435	-3.32562	0.0216249	0.114579	0.220711	2.04667	0.878702	-0.415882	-1.65127	-0.196692	0.882643	9.63351	9.83463	10.3274	9.27447	8.47944	9.33882	8.65725
ENSCAFG00000003007	474608	9736	USP34	0.285721	0.354767	0.738799	0.851383	0.386023	1.45877	0.219366	0.37535	3.92668	3.5233	2.60576	3.71616	1.62271	4.53618	4.6755	9.9263	9.63052	9.94178	9.63617	10.6156	9.9933	10.6305
ENSCAFG00000003009	474985	57231	SNX14	-1.14039	-2.05235	0.128859	0.393206	0.299582	0.916456	0.414383	0.563939	3.11502	3.30254	3.03588	2.14137	0.425083	2.87957	2.597	10.326	10.3545	10.0038	9.8955	11.369	10.4468	10.3994
ENSCAFG00000003010	481666	7357	UGCG	-2.34183	-2.55003	0.0672564	0.307265	-1.26887	-8.1174	0.00071486	0.0489333	3.99804	4.796	3.74865	2.27193	-0.509656	3.62889	1.96512	11.9124	12.2409	11.8739	10.8358	10.4851	10.9676	10.6724
ENSCAFG00000003012	475317	NA	NA	-0.329785	-1.05701	0.339531	0.581681	-0.447027	-3.71802	0.0137439	0.0998279	6.34942	5.91328	5.73577	5.15438	6.34215	5.73109	5.4512	13.5088	13.5379	13.2983	12.986	12.7671	13.2233	13.0287
ENSCAFG00000003015	NA	NA	NA	-0.354	-0.68263	0.534403	0.726477	0.223432	1.43973	0.209851	0.364889	3.60477	3.49532	3.01682	3.32013	1.57774	3.48438	3.69098	11.214	11.0652	10.8591	11.2609	10.9877	11.2728	11.5567
ENSCAFG00000003023	475267	1124	CHN2	0.764949	1.47841	0.204226	0.469598	1.47745	3.56025	0.0266097	0.124054	2.69636	3.3575	2.48872	4.64618	2.80984	4.06694	2.92694	8.46999	8.95155	8.73458	10.8227	9.66131	10.909	9.39166
ENSCAFG00000003024	474986	10492	SYNCRIP	0.520428	1.40673	0.219109	0.483352	0.69718	3.5905	0.020229	0.112447	5.10314	4.39268	4.32801	5.5996	4.38193	5.4727	5.05925	11.32	11.0343	11.2663	12.4226	11.7013	11.7594	11.7328
ENSCAFG00000003029	403850	3576	IL8	-0.467282	-1.47358	0.276822	0.533433	-3.00892	-3.61765	0.0176128	0.108251	-1.86352	-0.875847	-1.7782	-1.89255	-2	-2	-2	7.25592	6.59138	5.80048	5.09901	4.38429	2.61273	2.06536
ENSCAFG00000003031	607232	10450	PPIE	-1.09868	-4.63618	0.00574685	0.12266	-0.648836	-2.18487	0.0838065	0.214094	2.09294	1.64408	1.60154	1.19101	0.642628	0.491268	0.398471	8.91637	8.43102	8.45769	8.59601	7.39785	8.04096	7.77661
ENSCAFG00000003041	608451	54606	DDX56	1.74276	3.10655	0.0271894	0.210364	0.278833	0.947135	0.389593	0.543338	-0.524683	0.662579	0.564446	2.08386	3.10144	1.31001	1.4122	8.90184	8.69581	8.36846	9.36937	9.2003	8.93325	8.23388
ENSCAFG00000003045	481908	23036	ZNF292	0.645475	0.923699	0.404489	0.631048	0.679239	2.01879	0.134522	0.276939	2.68745	2.80446	1.80792	2.46746	1.61576	4.05453	4.17726	10.6832	10.5521	10.6086	10.4336	11.5754	11.1623	12.0042
ENSCAFG00000003046	NA	NA	NA	0.872905	0.857454	0.437204	0.656346	0.688269	2.36402	0.0707674	0.196021	-0.696468	-0.0710347	1.94165	2.50842	-0.46907	1.22328	1.79451	7.02694	7.38361	6.92513	7.08486	8.11982	7.7821	8.21387
ENSCAFG00000003050	474609	7514	XPO1	-1.22932	-1.01627	0.384268	0.616266	0.407762	2.36917	0.0947241	0.228554	3.68533	3.7707	3.70317	3.45051	-1.1114	3.5227	4.09985	11.2043	11.1663	11.256	11.3526	11.8607	11.2966	11.9567
ENSCAFG00000003054	481671	58493	C9orf80	-0.0708285	-0.0678261	0.950453	0.971083	0.250591	1.21646	0.287885	0.447371	0.877784	4.07876	3.1703	3.2147	1.36353	3.00162	2.97263	9.4353	9.15676	9.18553	9.97496	9.15557	9.2708	9.63783
ENSCAFG00000003055	474988	57150	C6orf162	0.61001	0.505181	0.645805	0.79618	1.51938	7.14858	0.00190817	0.0573874	-1.66396	1.44728	1.54277	1.56127	-0.642831	1.22806	2.06166	8.34231	8.61787	8.37984	9.71639	9.98004	9.65818	10.5096
ENSCAFG00000003056	482381	84725	PLEKHA8	0.0465073	0.0941818	0.930674	0.958526	-0.540623	-1.70616	0.157972	0.306126	0.331889	0.504234	1.71689	1.3049	0.228929	1.02215	1.03405	8.79391	8.00315	8.66178	8.11141	8.21654	8.10877	7.34592
ENSCAFG00000003057	475498	222068	TMED4	-0.898525	-2.96989	0.038906	0.243864	-0.201968	-0.667947	0.534669	0.66717	1.08374	0.285388	0.857408	0.38342	-0.259898	-0.264932	-0.483971	9.30717	9.02693	9.7525	9.76265	8.85192	9.18695	8.8394
ENSCAFG00000003059	481672	401548	SNX30	0.633648	1.08745	0.360627	0.598393	-0.0595026	-0.147	0.890962	0.929832	2.29432	0.474452	1.60378	2.75599	1.60012	2.01047	1.99809	8.90959	8.49031	8.80298	8.9683	7.55536	9.30668	8.86883
ENSCAFG00000003063	403501	57864	SLC46A2	-0.98004	-2.15178	0.0846894	0.336727	-0.825679	-1.71194	0.167484	0.316324	-0.450242	0.388487	-0.594317	-1.86988	-1.68353	-0.55397	-0.687535	7.90122	8.456	8.11385	7.22899	6.80355	8.64403	6.64881
ENSCAFG00000003065	403594	10559	SLC35A1	-1.01502	-1.50377	0.206393	0.471164	0.305934	0.795483	0.482367	0.621794	0.513076	1.44643	1.06553	-0.272149	-1.64797	0.992232	0.90117	9.23872	9.42112	9.28689	8.87554	9.82004	9.19045	10.6
ENSCAFG00000003072	481911	57038	RARS2	-1.04695	-1.26322	0.26236	0.519244	0.636735	3.0611	0.0330151	0.13663	1.5462	3.25013	2.76308	1.91225	-0.462589	1.99319	2.44858	9.54046	9.29029	9.21665	9.6643	10.1215	9.71492	10.4428
ENSCAFG00000003077	611603	79017	GGCT	-0.846417	-0.928174	0.40743	0.63193	0.485795	1.5755	0.176912	0.327998	0.732781	1.8969	1.35824	0.82664	-2	1.71144	1.39349	8.90524	9.3507	8.63082	10.0826	9.12652	9.12135	9.46175
ENSCAFG00000003079	NA	NA	NA	0.2388	0.616165	0.571045	0.747868	0.964061	3.28274	0.0410951	0.151373	0.754708	1.04738	1.28495	1.28218	0.288628	1.9691	1.53134	6.79962	7.10773	7.67288	8.37602	8.15905	7.74879	8.34602
ENSCAFG00000003080	474991	23595	ORC3	-0.737827	-1.34895	0.247094	0.506546	0.345337	2.08977	0.121942	0.261673	1.46392	2.2233	1.68509	1.4965	-0.440853	1.56845	1.58767	9.57977	9.68471	9.63215	9.65107	9.99423	9.84798	10.4169
ENSCAFG00000003081	482464	8761	PABPC4	1.18195	3.70696	0.0152971	0.168855	0.514985	1.64517	0.161105	0.309893	3.59964	2.97078	2.86771	4.98225	4.18314	4.15487	3.99173	10.7592	10.4152	11.1278	11.3828	11.8814	11.0974	10.7679
ENSCAFG00000003083	NA	NA	NA	-0.310274	-0.518187	0.63267	0.787035	0.781501	5.01343	0.00526623	0.0704945	3.26727	3.89923	3.94061	4.56734	1.87966	3.62026	3.50112	12.3234	12.4564	12.5909	13.5528	13.3535	12.9352	13.1121
ENSCAFG00000003086	475268	2617	GARS	-0.799418	-2.35218	0.0979414	0.353301	0.673536	2.37493	0.0773642	0.205115	4.38784	4.31185	4.44367	4.41562	2.89492	3.8169	3.19938	11.7006	11.7256	12.0377	12.9194	12.9533	12.2013	11.9053
ENSCAFG00000003090	403590	150684	COMMD1	-0.43925	-0.54781	0.614585	0.774709	0.363733	1.84401	0.182266	0.334198	2.56589	3.5194	2.90607	2.90701	0.384238	3.83762	3.10262	9.55686	10.2003	9.81571	10.0423	10.2814	10.3302	10.2315
ENSCAFG00000003094	474611	10678	B3GNT2	-0.628064	-1.19522	0.329078	0.577319	-0.151235	-0.371262	0.727576	0.818267	2.52927	3.90826	2.36399	2.28086	1.77658	2.5405	2.62515	9.96494	9.57989	8.90512	9.81832	8.72774	9.05097	9.7313
ENSCAFG00000003101	474993	51465	UBE2J1	-0.786153	-1.39179	0.236072	0.498085	0.243827	0.855449	0.433301	0.581371	4.96592	4.74045	4.20875	4.26728	2.3917	4.80634	3.94357	10.102	10.5195	10.5936	10.6248	11.0716	10.916	9.98308
ENSCAFG00000003103	474994	58528	RRAGD	-2.70516	-8.11141	0.00309472	0.0999027	-2.28282	-4.42807	0.0169304	0.106404	1.546	2.1252	1.11638	-1.12928	-1.46514	-0.684909	-1.15787	10.4043	10.8122	10.5122	7.57728	9.03936	9.26361	7.29341
ENSCAFG00000003104	475499	4967	OGDH	0.168008	0.269177	0.798586	0.886697	-1.36024	-1.79357	0.132853	0.274745	0.559394	-0.831065	0.102106	0.0752259	1.20595	-1.09101	0.255786	7.90654	9.44141	9.23491	9.23507	6.9534	6.66785	7.14653
ENSCAFG00000003106	481386	23301	EHBP1	-1.06113	-2.01097	0.11125	0.368933	-0.491628	-1.24096	0.271415	0.431238	2.55981	3.24609	2.56384	2.44925	0.326836	2.07863	2.06043	9.90317	10.2961	9.53218	10.2111	8.70751	9.6636	9.09319
ENSCAFG00000003108	481920	57226	LYRM2	-2.31562	-3.1066	0.0312846	0.224658	-0.404718	-2.43682	0.070823	0.196082	2.55272	1.90656	0.629902	0.161904	-2	-0.053883	-0.584927	7.62023	8.04679	7.6848	7.5193	7.58062	7.23172	7.18525
ENSCAFG00000003109	474995	23195	MDN1	1.87815	3.09559	0.0743082	0.318726	0.867422	3.10548	0.0289095	0.129335	3.04782	2.3819	1.06348	4.40932	3.68045	4.23013	3.85033	7.32367	7.53091	6.84935	8.53109	7.60812	8.22884	8.0402
ENSCAFG00000003110	474612	200728	TMEM17	-0.278371	-0.565583	0.614751	0.774783	0.450358	1.47947	0.21083	0.365981	-1.75047	-1.46153	-0.270998	-1.33853	-2	-1.30159	-1.11737	6.29614	6.69838	6.33756	7.56302	6.25376	6.70967	7.05109
ENSCAFG00000003113	NA	NA	NA	-0.667814	-0.567961	0.606901	0.768829	0.357959	2.14162	0.0930079	0.226649	2.63845	2.95101	2.13125	2.28508	-1.45677	3.34479	3.44992	9.63253	9.60076	9.38584	9.5489	9.83235	9.94415	10.2653
ENSCAFG00000003120	475321	23499	MACF1	0.154474	0.228609	0.834306	0.906048	-0.819742	-2.72965	0.0456315	0.158311	4.0819	3.6163	2.06322	2.84749	3.08295	3.53762	4.16507	11.3477	11.0596	10.8326	9.60961	10.1501	10.4273	10.8539
ENSCAFG00000003123	NA	NA	NA	-0.629917	-1.0701	0.342043	0.582036	0.122564	0.435859	0.681119	0.783436	2.66175	2.99694	2.12116	2.41848	0.380053	2.41204	2.64289	9.72359	9.30454	9.11598	9.51219	8.97823	9.48728	10.038
ENSCAFG00000003128	475501	94239	H2AFV	-1.21911	-2.15735	0.0843915	0.33612	0.345618	1.37974	0.247532	0.405476	5.42429	6.35663	6.45146	5.00473	3.53913	5.2285	5.66105	12.8138	12.4216	13.1512	13.2019	13.2677	12.7455	13.3494
ENSCAFG00000003129	474614	4190	MDH1	-1.4015	-3.70145	0.0159962	0.172136	0.534588	4.08113	0.0121495	0.09457	3.0501	3.64138	3.62362	2.21429	1.16686	2.03705	2.72927	12.5181	12.2266	12.5295	13.1783	12.9126	12.766	12.9804
ENSCAFG00000003132	608648	NA	NA	0.361494	0.770671	0.486276	0.692888	-1.16918	-3.09623	0.0470411	0.160765	-0.104986	-0.661853	-0.298029	-0.755529	1.20873	-0.527816	0.100766	8.97507	8.36305	7.84241	6.94658	6.99099	7.19425	7.76552
ENSCAFG00000003137	474615	7360	UGP2	-2.05612	-8.23099	0.000586304	0.0568937	-1.01381	-8.53595	0.0103881	0.0882729	5.17534	5.71364	5.16391	3.52597	2.81697	3.56289	3.27356	11.6857	11.9022	11.4997	10.7057	10.6794	10.6158	10.7273
ENSCAFG00000003140	NA	NA	NA	-0.491324	-0.974136	0.374795	0.608662	1.15602	2.29942	0.0924367	0.225824	-0.959798	-0.139358	0.0556219	-0.447448	-2	-0.237316	-0.67191	6.35765	6.0172	4.94149	6.882	6.21625	7.1473	7.46699
ENSCAFG00000003143	482390	23080	AVL9	-0.147281	-0.420999	0.691329	0.823925	-0.131222	-0.459315	0.665309	0.771348	2.30016	1.8512	1.50244	2.42726	1.84716	1.43995	1.23491	9.24791	9.03794	8.6447	9.07769	8.83198	9.24949	8.22335
ENSCAFG00000003147	482391	25948	KBTBD2	-0.633907	-2.75007	0.0406571	0.247066	0.0914959	0.504908	0.638964	0.749378	3.95981	3.45353	3.56468	3.19588	3.05374	3.31644	2.53568	10.2061	10.0604	10.3311	9.91843	10.5418	10.5876	10.1151
ENSCAFG00000003151	475276	11328	FKBP9	-2.0522	-7.19962	0.00164272	0.0794426	-1.53315	-4.39901	0.0210525	0.113525	2.24262	2.16786	2.56754	0.356482	0.738759	0.459033	-0.45904	8.74507	9.69364	8.78251	7.73193	7.3011	7.88736	7.242
ENSCAFG00000003153	474616	51542	VPS54	-1.06859	-1.29755	0.274	0.530682	-0.32779	-2.24446	0.137129	0.28036	2.02234	2.35543	1.57941	1.79589	-1.4578	1.68377	1.64667	9.50018	9.10594	9.054	8.83884	8.92138	8.9875	8.82128
ENSCAFG00000003154	475277	51251	NT5C3	-0.537061	-0.433778	0.682925	0.817896	0.73448	1.63978	0.172623	0.32271	0.331522	2.77668	1.44477	1.7175	-2	2.57991	1.62499	8.99737	8.38431	8.44396	8.49052	10.1008	8.82254	9.95821
ENSCAFG00000003161	482393	27241	BBS9	-0.98884	-1.29167	0.270098	0.526486	-0.593492	-3.45305	0.0356751	0.142158	2.50252	2.46559	1.69216	1.886	-0.862664	2.36711	1.53456	8.67104	8.55874	8.56719	7.50649	8.23386	8.16386	8.11779
ENSCAFG00000003162	481388	57162	PELI1	-0.236654	-0.585826	0.58764	0.758567	-0.62378	-2.50702	0.0745399	0.201423	3.01434	2.5047	3.0637	3.5033	1.75553	2.77356	2.46464	9.75738	9.8295	9.58622	9.56272	8.52474	9.41123	8.90366
ENSCAFG00000003172	481389	29094	LGALSL	-1.03655	-1.22209	0.285765	0.541784	-0.787785	-1.90312	0.152539	0.299565	3.34862	2.63798	2.08296	-0.587108	2.79218	1.98071	2.42741	8.53535	8.53146	8.46123	7.10415	8.64248	8.19186	6.94776
ENSCAFG00000003174	482395	23333	DPY19L1	-0.925958	-1.81485	0.137531	0.40137	0.0264111	0.0679725	0.948679	0.969135	2.5253	3.08675	3.32358	2.39905	0.721338	2.35229	2.73767	9.46966	10.1222	9.65328	9.86636	8.79708	10.2484	10.1873
ENSCAFG00000003175	474618	54812	AFTPH	-0.28282	-0.716315	0.521045	0.717749	0.627479	3.42529	0.0362013	0.142847	3.91	3.62002	3.68152	3.71512	2.3263	3.71388	4.06214	11.0237	10.9027	10.9078	11.0606	11.8933	11.6451	11.6899
ENSCAFG00000003178	482396	57057	TBX20	-0.1845	-0.362363	0.741346	0.852634	-0.738692	-1.96139	0.112149	0.249464	-0.287617	0.857551	-0.661378	-0.84415	0.123983	0.0921966	-0.231955	7.99632	7.35233	7.55672	6.92932	6.11737	7.70684	6.83219
ENSCAFG00000003180	481391	6509	SLC1A4	-1.6774	-3.24868	0.0441108	0.257048	-2.40896	-5.32472	0.00354295	0.0638257	-0.0474651	-0.314487	1.16166	-1.28318	-1.72663	-0.773329	-1.86019	7.76413	8.26462	8.6166	5.48693	4.88431	6.43551	6.41791
ENSCAFG00000003185	475322	4725	NDUFS5	-0.611245	-0.989568	0.406753	0.63193	0.745373	5.23479	0.00996823	0.0867958	6.97414	8.78282	8.6324	6.99587	7.84025	7.34297	7.89507	12.8646	12.9867	12.932	13.5048	13.8019	13.3907	13.9951
ENSCAFG00000003186	NA	NA	NA	-0.936305	-1.97032	0.134734	0.399032	0.389998	0.879147	0.441269	0.588466	0.324085	-0.947556	-0.869631	-1.31203	-2	-1.56126	-0.862733	8.29818	6.96835	7.85149	8.37107	7.53268	8.45807	8.02219
ENSCAFG00000003187	403774	5861	RAB1A	-1.99749	-7.25546	0.000934097	0.0629756	-0.722888	-11.8515	9.09e-05	0.0405262	6.85155	7.2447	6.57097	4.93313	4.55338	5.42155	4.65826	11.8841	12.0001	11.9207	11.3411	11.209	11.0945	11.2037
ENSCAFG00000003189	482466	54933	RHBDL2	0.607564	1.12633	0.312755	0.564957	0.267529	0.538763	0.613583	0.730055	-2	-0.704778	-1.20116	-1.07647	-1.58517	-0.188674	0.072645	7.70339	7.46986	6.75175	6.66963	7.19314	8.51746	7.92322
ENSCAFG00000003194	475283	64224	HERPUD2	-1.00238	-3.17141	0.0282232	0.213164	-0.45321	-2.50621	0.0765446	0.204151	4.33751	4.7004	4.1685	3.30473	2.78054	4.11452	3.39924	9.37644	9.50886	9.3569	8.79863	8.89024	9.46885	8.6857
ENSCAFG00000003196	NA	NA	NA	-0.999431	-2.30322	0.0719575	0.314072	-0.17034	-1.37734	0.22692	0.384221	2.28099	1.93586	1.46935	-0.028927	1.01061	1.74777	0.854443	10.1331	10.0741	9.8702	9.61809	9.78848	10.0188	9.99648
ENSCAFG00000003197	481396	10097	ACTR2	-0.80388	-1.05397	0.364554	0.601257	0.621222	3.09611	0.0300877	0.131088	8.3725	8.44655	7.98535	7.9111	5.25444	8.56768	8.1238	12.5607	12.7842	12.2732	13.0479	12.8917	13.5287	13.1739
ENSCAFG00000003198	481677	23307	FKBP15	0.613357	2.98659	0.0430334	0.255179	0.191355	1.06935	0.371369	0.526279	3.34963	3.24131	3.09754	3.32335	4.23139	3.98813	3.82854	9.43145	9.35956	8.90332	9.51113	9.56713	9.32042	9.29251
ENSCAFG00000003202	475325	51118	UTP11L	-0.952039	-1.55314	0.21309	0.478665	0.124996	0.308753	0.775826	0.854146	4.63348	4.77416	4.99594	4.17914	2.05986	4.57458	4.58304	10.5142	10.547	10.8096	11.2378	9.57252	11.0499	11.1342
ENSCAFG00000003209	NA	NA	NA	0.283329	0.313586	0.768584	0.870586	-0.619464	-1.08953	0.347286	0.504309	-0.778254	-0.036443	-1.42242	0.728199	1.13065	-2	-1.70836	9.73507	8.61282	8.07741	8.44724	7.79845	8.88301	7.62718
ENSCAFG00000003215	481678	1317	SLC31A1	-1.52803	-2.58765	0.0559501	0.287312	-0.687931	-1.67686	0.158971	0.307148	3.24578	3.44548	2.54948	1.31418	0.827266	3.0952	0.972237	8.37698	8.95838	9.41586	8.22525	7.58083	8.94399	8.16649
ENSCAFG00000003216	475284	989	2012-09-07	-2.70865	-1.85176	0.158391	0.425803	-0.496756	-1.79273	0.165273	0.313956	5.39765	5.65765	5.03568	3.76999	-1.63914	4.76827	3.72092	12.051	11.9342	11.8841	10.9286	12.0341	11.8115	11.0644
ENSCAFG00000003220	481679	246184	CDC26	-0.840733	-1.22078	0.280191	0.536837	0.931875	4.14738	0.0178346	0.108792	5.16027	6.18091	6.27952	5.91485	3.37196	5.02504	5.81948	11.3201	11.0828	11.2031	11.8662	12.6157	11.6931	12.3606
ENSCAFG00000003224	474807	9128	PRPF4	-0.150158	-0.63576	0.555388	0.738596	0.980666	4.60252	0.0134869	0.0991777	2.3676	2.11404	1.76334	1.51429	1.88331	2.07354	2.25488	7.63791	7.39242	8.01322	8.41506	8.52492	8.86971	8.8377
ENSCAFG00000003227	482399	80820	EEPD1	-1.03948	-8.17263	0.00216225	0.0852746	0.655755	1.15942	0.298723	0.45749	-0.714531	-0.820981	-1.07891	-2	-1.71706	-1.92676	-2	4.81942	5.7225	5.96501	6.24607	4.90298	6.98328	6.49994
ENSCAFG00000003233	474619	4211	MEIS1	-2.90541	-3.80216	0.0130727	0.161894	-5.18413	-3.88254	0.0254131	0.121798	2.86785	1.35953	2.29578	-1.45201	-1.6211	-0.944824	1.09382	9.31211	8.52387	8.35198	1.64047	2.67145	2.47529	7.39355
ENSCAFG00000003236	NA	NA	NA	-0.26868	-0.922926	0.399101	0.628228	-0.516841	-2.03244	0.108982	0.246107	2.54036	2.07962	1.99963	1.25403	1.98136	2.22834	2.2877	10.7308	10.6326	10.3675	9.45264	10.0988	10.1182	10.5709
ENSCAFG00000003239	474621	54465	ETAA1	-1.77224	-2.06875	0.116384	0.378403	-0.304165	-0.937462	0.414653	0.564108	2.89916	2.61504	2.04667	0.929071	-1.61169	2.03532	1.63951	9.45999	9.28709	9.34126	8.27785	9.2125	8.92359	9.8205
ENSCAFG00000003243	482401	54443	ANLN	0.21439	0.405118	0.709049	0.834286	1.24097	1.5182	0.199968	0.354476	1.25861	0.800529	1.21379	1.75995	-0.219099	1.87672	1.80389	7.10448	6.43372	4.94239	7.42903	5.95441	8.20558	8.01563
ENSCAFG00000003245	612549	10438	C1D	-2.49829	-1.89474	0.136854	0.400203	0.0733361	0.264617	0.804284	0.872314	3.89901	5.02725	3.595	2.64727	-2	3.5154	2.5392	10.4333	10.5991	10.2164	10.9747	9.78693	10.7024	10.4944
ENSCAFG00000003246	474808	210	ALAD	0.17343	0.858753	0.429742	0.648614	0.0661811	0.243423	0.822584	0.885449	-1.33401	-0.964002	-1.3468	-1.45963	-0.691579	-1.0269	-0.987918	9.59397	9.6947	9.74901	9.1067	9.62528	9.84919	10.4005
ENSCAFG00000003247	608127	4520	MTF1	0.171694	0.264309	0.813657	0.895218	-0.115098	-0.457703	0.6707	0.775258	2.28559	1.32259	0.111292	1.56626	1.6456	0.933172	1.50103	7.23253	7.07928	7.42821	7.74826	6.67374	6.92186	7.18245
ENSCAFG00000003248	NA	NA	NA	-1.67919	-1.6478	0.194639	0.460534	-0.0677626	-0.275574	0.793902	0.866136	4.9586	5.27269	4.79915	4.03414	0.319931	4.43179	4.53795	10.6237	10.5779	10.1344	10.167	9.94846	10.7109	10.6839
ENSCAFG00000003249	612550	54107	POLE3	-0.0187752	-0.0339875	0.974499	0.986619	-0.313851	-0.614375	0.578317	0.704173	1.47101	0.722693	1.25312	1.82294	2.16494	0.38145	0.15133	9.44922	9.83157	9.50472	10.5341	8.31351	9.59382	8.68382
ENSCAFG00000003252	482402	313	AOAH	-1.92432	-4.31688	0.00869441	0.142073	-4.45336	-4.11985	0.0216886	0.114689	1.37637	2.08388	1.38082	-0.690994	-1.18999	0.389325	0.249154	7.71287	8.45219	8.3614	2.40214	6.75223	3.56885	2.16526
ENSCAFG00000003254	475647	51112	TRAPPC12	0.310569	2.80611	0.046224	0.261426	-0.252606	-1.39184	0.225767	0.382746	0.0565183	0.0618508	0.320177	0.411448	0.660125	0.366924	0.388509	8.94031	8.72146	8.48913	8.71437	8.64795	8.22085	8.27427
ENSCAFG00000003256	474623	56902	PNO1	-0.191824	-0.752394	0.495375	0.699718	1.05936	4.96945	0.00871021	0.0824057	2.25793	2.40205	2.57553	2.73589	1.83811	1.79393	2.51212	10.1735	10.4151	10.3811	11.287	11.7242	10.859	11.66
ENSCAFG00000003257	608836	55256	ADI1	-0.985237	-1.75649	0.192503	0.458838	-0.496506	-1.0706	0.33524	0.49263	0.557836	-0.518858	-1.25083	-0.932405	-1.25265	-1.51079	-1.8609	8.04714	8.0077	7.26741	7.5484	7.10175	8.15215	6.308
ENSCAFG00000003259	475648	246243	RNASEH1	-0.804074	-2.01547	0.110932	0.368933	-0.0459724	-0.16024	0.88042	0.923059	2.63444	2.10252	1.55001	1.26335	1.78057	0.620896	1.50151	9.91181	10.1364	10.3059	10.6885	9.41788	10.1976	9.98442
ENSCAFG00000003260	442956	5341	PLEK	-0.537577	-1.06983	0.380078	0.612017	-1.25347	-4.21822	0.0140492	0.100435	-0.29865	1.17806	1.0943	-0.222091	-0.050235	0.37303	0.380596	7.92244	8.10424	7.71448	6.07319	6.48517	7.389	6.69365
ENSCAFG00000003261	NA	NA	NA	-0.854432	-0.744557	0.504632	0.707222	0.370677	2.70124	0.0670884	0.192169	2.3072	2.9668	1.97554	2.35727	-1.75158	2.80488	2.83776	11.4049	11.4767	11.5006	11.8684	11.5888	11.6748	12.1937
ENSCAFG00000003262	481405	200558	APLF	0.592928	2.44977	0.0653716	0.302826	0.61988	3.25927	0.0361025	0.1428	2.58713	2.93258	2.90722	3.75966	3.63301	2.79133	3.42362	10.8557	10.7412	10.652	11.8699	11.2615	11.01	11.3367
ENSCAFG00000003263	475649	6201	RPS7	-0.0705617	-0.108179	0.918462	0.951946	0.818081	3.50234	0.0233868	0.117514	7.4197	8.69669	9.00686	8.67619	9.35992	7.57017	7.60913	14.367	14.5866	14.7037	15.3314	15.7291	15.633	14.7884
ENSCAFG00000003268	NA	NA	NA	1.77879	3.45266	0.0366403	0.236573	-0.264647	-0.801317	0.477289	0.617978	1.85981	0.88598	2.42888	3.22798	4.23185	3.13367	3.42122	9.0038	9.2207	9.18688	8.9019	8.1821	9.73141	8.67451
ENSCAFG00000003276	NA	NA	NA	-2.74504	-4.67687	0.0296567	0.218561	-3.67256	-2.91932	0.0394297	0.148721	5.47654	4.02887	3.6364	2.11324	1.68243	1.30708	1.43954	10.2228	10.4936	12.0518	8.95223	6.71241	9.0375	4.29843
ENSCAFG00000003279	608173	54955	C1orf109	0.167688	0.223693	0.832157	0.905506	-0.299627	-0.829273	0.45246	0.596953	-0.114861	-0.152143	1.11163	1.17105	1.82553	-0.428779	-0.770894	10.1074	10.7052	11.0925	10.7395	10.6931	9.96088	9.9482
ENSCAFG00000003289	475329	29889	GNL2	0.509847	0.882583	0.421244	0.643239	0.289813	1.18667	0.289838	0.449067	3.15249	2.82371	1.73983	3.8795	2.18076	3.56095	2.70621	9.96328	9.67768	10.2607	10.4184	10.6644	10.0777	9.86764
ENSCAFG00000003291	475286	4189	DNAJB9	-3.96398	-4.41047	0.0118964	0.159162	-3.03598	-6.38807	0.00142326	0.0532518	3.48742	4.66694	4.26003	0.890595	-1.65396	2.10555	-0.645597	10.3142	11.3204	11.179	8.41591	7.17211	8.60284	7.41661
ENSCAFG00000003296	474624	2673	GFPT1	-1.68703	-3.55802	0.0218645	0.191735	-1.22271	-2.07276	0.0937975	0.22766	4.25085	3.54598	3.9292	3.35837	1.7827	2.35828	1.38724	10.9001	11.6237	12.0788	11.4544	10.1457	10.5126	9.1333
ENSCAFG00000003300	609037	9781	RNF144A	1.05432	1.73237	0.203466	0.468735	-1.02015	-2.50032	0.0588758	0.17935	0.656881	-1.26797	-0.80184	0.584049	1.05815	0.536322	0.154851	8.11997	7.07517	7.55962	5.76035	6.80897	6.9871	6.70267
ENSCAFG00000003301	475330	79753	SNIP1	0.163654	0.789333	0.475239	0.683624	-0.366836	-1.0489	0.345723	0.502923	0.601991	0.805713	0.853493	0.887502	1.3494	0.419593	1.01305	8.99242	8.1489	8.33358	8.48102	7.66379	8.5873	7.76708
ENSCAFG00000003302	475331	64769	MEAF6	-0.75022	-1.77896	0.150831	0.416797	-0.00891008	-0.0378833	0.971301	0.983569	4.26035	3.127	3.40741	2.98169	3.29915	2.97281	2.13848	8.73824	8.90901	8.46414	8.89448	8.15015	9.04941	8.68552
ENSCAFG00000003305	612607	27247	NFU1	-0.96096	-1.28131	0.257196	0.51524	0.181116	0.628346	0.557549	0.686329	1.92806	3.68492	2.99278	2.23486	0.281729	2.66416	2.44975	9.84875	9.19626	9.41815	10.1041	9.97251	9.26702	9.33173
ENSCAFG00000003307	482407	9732	DOCK4	0.702268	0.732076	0.502884	0.706128	0.286442	0.507975	0.635334	0.74632	2.86413	1.51311	0.261284	1.99311	0.690274	2.90315	3.40724	7.18356	7.56769	6.62022	6.72087	6.61009	7.57095	8.73913
ENSCAFG00000003309	NA	NA	NA	0.222786	0.711563	0.547561	0.734646	-0.573795	-3.23383	0.0233104	0.117292	1.51426	0.943276	0.443257	1.30837	1.09579	1.13042	1.22429	9.05383	8.96445	8.69852	8.42883	7.91809	8.41789	8.56241
ENSCAFG00000003314	606756	307	ANXA4	-0.836244	-1.11424	0.343433	0.58352	-0.739174	-1.15561	0.331503	0.488945	1.66382	1.31701	1.36765	-1.13293	0.2003	0.961994	2.42363	8.40728	8.40425	8.38538	5.86631	7.64228	8.40361	8.72699
ENSCAFG00000003315	481414	64395	GMCL1	-0.306644	-0.602703	0.585852	0.757148	0.670634	4.56567	0.00721595	0.0783454	3.50938	3.85712	3.80413	3.9018	1.94352	4.10008	3.72218	10.1118	9.75439	9.84227	10.4029	10.7845	10.402	10.7044
ENSCAFG00000003317	475289	11179	ZNF277	-0.725722	-1.53699	0.190714	0.456661	-0.33286	-2.22218	0.0769662	0.204719	2.49077	3.68942	3.28525	2.97664	1.53169	2.70715	2.50222	10.0755	10.2557	10.4093	10.2223	9.66796	9.87642	9.88928
ENSCAFG00000003318	NA	NA	NA	0.663411	0.79698	0.477959	0.686185	1.16749	2.85618	0.0835055	0.213668	-0.64121	-0.139411	-0.803453	-0.0758028	-2	0.819938	1.79741	7.67159	6.58642	6.43625	8.38565	7.77536	8.0357	8.06561
ENSCAFG00000003319	474626	11017	SNRNP27	-2.10512	-1.78206	0.152946	0.41997	0.188339	1.18236	0.298306	0.457043	3.19766	4.47231	3.23405	2.45765	-1.76745	2.48882	2.9392	10.8924	10.6674	10.6895	11.332	10.8133	10.6694	10.9377
ENSCAFG00000003322	482408	3475	IFRD1	-1.63778	-2.68816	0.0606818	0.29393	-0.0588079	-0.280187	0.791957	0.865068	2.84416	3.50327	3.2525	1.91262	-0.0356531	2.71395	1.65788	9.23932	9.38074	9.039	8.76309	9.43385	9.51497	8.9316
ENSCAFG00000003323	475657	57498	KIDINS220	-1.00776	-1.42203	0.221831	0.485883	-0.775897	-3.28839	0.0241138	0.118762	4.92604	4.29303	3.77795	3.3046	1.56249	4.28889	4.14233	10.7355	11.146	10.8509	9.90437	9.68534	10.5087	10.4412
ENSCAFG00000003329	474627	54980	C2orf42	0.0167698	0.0731417	0.945348	0.968215	0.118104	0.550986	0.619563	0.734765	1.50259	1.36528	1.21631	1.36725	1.78101	0.788744	1.57564	9.32759	9.3127	9.37045	9.17954	9.93089	9.01915	9.69047
ENSCAFG00000003330	611975	64418	TMEM168	-1.26642	-1.69959	0.186811	0.452711	-0.64507	-2.18013	0.0982963	0.233454	1.974	1.98306	1.81636	1.28229	-1.42257	2.03754	0.73495	8.38996	8.9337	8.10485	7.97557	7.67212	8.22245	7.45427
ENSCAFG00000003335	NA	NA	NA	3.39802	6.44031	0.00562238	0.121724	0.951231	3.08894	0.0272196	0.125491	-1.39101	-0.155801	-1.63192	1.83479	2.16942	2.27253	3.07703	7.89402	7.8415	7.27543	8.51914	8.03276	8.77824	9.15606
ENSCAFG00000003336	475290	154743	C7orf60	-1.98947	-1.69331	0.186692	0.452711	-0.536305	-2.17374	0.0819634	0.211908	4.68471	4.45092	4.22668	3.79198	-1.01534	3.82894	3.25296	8.91228	8.40863	8.77162	8.1304	8.37029	8.51914	7.62499
ENSCAFG00000003338	610057	7376	NR1H2	-0.250283	-0.75141	0.493573	0.698179	-1.16792	-3.19846	0.0258665	0.122768	1.57215	1.2766	1.73942	1.15678	2.17066	0.949176	0.839823	8.89389	8.21756	8.58772	7.80528	6.7419	8.03004	7.01666
ENSCAFG00000003341	610625	7072	TIA1	-0.154036	-0.276107	0.793774	0.884044	-0.650324	-3.87592	0.01184	0.0935308	3.18975	4.37796	3.25859	3.70758	2.34096	4.25942	3.51095	10.9077	10.9392	10.5907	10.4392	9.84827	10.0993	10.2622
ENSCAFG00000003342	476406	9476	NAPSA	1.50025	1.49977	0.240292	0.500042	1.88935	3.6003	0.045564	0.158224	2.73088	-0.319631	0.372462	2.32643	3.09812	1.38381	2.90424	7.48998	6.78249	5.80553	8.28057	8.23558	8.80029	9.01162
ENSCAFG00000003347	NA	NA	NA	-1.44477	-1.4248	0.213834	0.479449	-0.266782	-1.25812	0.273559	0.433135	1.83327	3.40822	3.84775	1.17526	-0.404659	2.13436	3.43496	10.3063	10.046	10.6197	10.161	9.7931	9.89633	10.3783
ENSCAFG00000003349	481418	51449	PCYOX1	-0.70307	-2.16026	0.112677	0.372025	-0.460576	-3.5527	0.020354	0.11255	4.38083	4.16255	4.22216	3.4069	3.08176	4.48773	3.23205	10.6037	10.5075	10.8407	10.3003	10.0764	10.3634	10.02
ENSCAFG00000003361	NA	NA	NA	-1.71322	-1.18632	0.29537	0.54989	1.14564	9.90719	0.000191115	0.0405262	5.55797	7.84774	7.18555	6.72348	1.34411	6.17738	6.35715	13.8229	13.7719	13.9967	14.8932	14.8852	15.283	14.9765
ENSCAFG00000003367	612608	944	TNFSF8	-1.59922	-5.91745	0.00593402	0.123699	-0.302801	-0.842198	0.452377	0.596951	-0.114705	0.636042	0.0446641	-1.77088	-1.32465	-1.46794	-1.07873	7.97059	7.9217	7.62535	6.54562	7.61183	8.04551	7.94268
ENSCAFG00000003372	475660	9270	ITGB1BP1	-0.0366661	-0.0799254	0.942519	0.966361	0.576359	3.77093	0.0219667	0.115287	2.45451	3.68925	3.83815	3.17291	3.37639	2.99336	3.61989	11.248	11.0898	11.0915	11.4875	11.8671	11.4717	12.0516
ENSCAFG00000003375	482962	51692	CPSF3	0.939693	3.36029	0.0763189	0.324491	1.33569	6.4847	0.00838171	0.0814287	2.74425	3.30555	3.70385	4.18463	4.12064	4.24934	4.20903	10.281	9.87439	10.5123	11.6592	11.6293	11.2964	11.6482
ENSCAFG00000003377	475333	64960	MRPS15	-0.14894	-0.648693	0.558125	0.740917	0.982565	4.81927	0.00684939	0.0773349	3.47138	3.58181	3.39052	3.88601	2.8315	3.44168	3.16999	9.45757	9.56663	9.77782	11.0887	10.4716	10.2326	10.5402
ENSCAFG00000003379	NA	NA	NA	1.12457	2.03266	0.109502	0.368168	1.1209	7.07901	0.00547575	0.0713888	-0.932785	-0.109955	0.578311	0.934139	1.89047	0.259885	0.794561	8.93713	8.92159	8.8873	10.3651	10.0809	9.60619	10.0928
ENSCAFG00000003381	609656	285148	IAH1	-0.768099	-2.37999	0.096848	0.351894	-0.160621	-1.02095	0.355197	0.511854	3.44869	2.99985	2.45314	1.8384	2.14503	2.27151	2.54158	9.61159	9.40985	9.30717	9.17466	9.03824	9.27346	9.64263
ENSCAFG00000003382	475335	84967	LSM10	-0.0052117	-0.00500953	0.996225	0.997867	-0.296851	-0.690763	0.520924	0.653933	0.0805867	-0.780222	1.93496	0.952184	1.41172	-1.54703	0.809373	9.25262	9.09004	8.43426	9.36856	7.75958	8.97118	8.41583
ENSCAFG00000003383	609665	6868	ADAM17	-0.438512	-1.40766	0.219864	0.484192	-0.584507	-2.30021	0.104884	0.242472	3.1059	2.41247	3.00696	2.67402	1.75823	2.73599	2.44483	7.85654	7.85957	7.84158	7.69772	6.5778	7.5977	7.199
ENSCAFG00000003389	482476	9967	THRAP3	0.596599	2.40307	0.0792915	0.328699	0.206278	1.97905	0.141515	0.28601	4.37424	3.73031	3.7842	4.90566	4.64175	4.41891	4.27174	11.0744	11.0932	11.0936	11.5939	11.1163	11.2485	11.2147
ENSCAFG00000003393	612042	29969	MDFIC	-1.26461	-2.01492	0.101342	0.357246	-1.34432	-2.20019	0.0931162	0.226685	0.735999	1.97535	1.38427	1.29553	0.625168	-0.694193	-0.82415	9.69007	10.2886	9.5018	9.78557	8.60032	8.5081	7.03608
ENSCAFG00000003398	484374	81857	MED25	-0.0777262	-0.329424	0.756151	0.862492	0.145869	0.343802	0.748496	0.8326	-1.42588	-1.67229	-1.07771	-1.58588	-0.990062	-1.67864	-1.62417	6.38886	6.9545	6.66812	6.9914	5.66698	7.22043	7.38663
ENSCAFG00000003399	475293	26136	TES	-1.95474	-6.66543	0.00243834	0.0915465	-0.689911	-1.79775	0.148076	0.294099	4.32214	3.87422	3.51644	2.33343	1.97429	2.01787	1.47251	10.2736	10.7524	10.3808	10.3987	9.63061	10.2497	8.83711
ENSCAFG00000003404	403980	857	CAV1	-2.52843	-3.40558	0.0502471	0.272163	-1.97149	-4.35763	0.0214457	0.114244	-0.0978261	2.19909	1.59237	-1.4973	-1.37476	-0.50158	-1.81522	8.6902	8.5411	8.57701	7.27924	5.58173	7.47627	6.18788
ENSCAFG00000003405	NA	NA	NA	-0.0997149	-0.259965	0.809802	0.893337	-0.538071	-2.02687	0.128007	0.268388	-1.28487	-0.365024	-1.40587	-1.28316	-0.552954	-1.17287	-1.46423	8.47392	8.54143	8.66556	8.72257	7.79866	8.06114	7.50656
ENSCAFG00000003408	503863	830	CAPZA2	-2.80476	-1.84701	0.145746	0.412029	-0.29282	-1.31781	0.278796	0.438194	4.62179	6.22363	5.78012	4.28432	-1.53469	4.63872	3.55998	11.0272	11.0542	11.0195	10.9457	11.0052	10.9359	10.0765
ENSCAFG00000003409	482963	6241	RRM2	0.202744	0.429836	0.686061	0.820439	0.738916	3.29105	0.0370398	0.144129	2.52364	2.57125	3.30947	3.74485	2.93213	1.92292	3.41689	9.7666	9.6952	9.90672	11.0802	10.2625	10.1184	10.6526
ENSCAFG00000003410	475295	7982	ST7	-1.82802	-5.09977	0.00821413	0.137455	-0.863132	-2.66267	0.0584287	0.178965	1.18723	1.49149	1.60061	-0.100742	-0.855217	0.399499	-1.04985	8.02832	7.14236	7.79017	7.24757	6.37879	6.91035	6.62522
ENSCAFG00000003415	475666	4953	ODC1	-0.025776	-0.0420728	0.968578	0.983131	0.707612	2.63578	0.0530336	0.16965	6.2979	6.07266	6.78841	6.87365	4.77584	6.33975	7.45295	12.7968	12.7092	13.1156	13.6187	13.0684	13.4295	14.2093
ENSCAFG00000003416	481925	79694	MANEA	-1.74321	-2.62852	0.0547091	0.284718	-1.41242	-3.89525	0.0260526	0.12287	2.73961	3.74607	3.35954	1.54624	-0.138102	2.22633	2.51964	10.3917	10.6113	10.6039	8.82668	8.44915	9.1075	10.1096
ENSCAFG00000003420	484367	51231	VRK3	-0.197752	-0.308113	0.786358	0.878956	-0.690681	-5.93601	0.00248965	0.0608801	3.13723	2.91569	1.12517	2.20206	2.19971	2.38142	1.99659	11.1226	10.8279	10.9619	10.1079	10.2981	10.2279	10.4866
ENSCAFG00000003426	481689	3371	TNC	-3.81848	-10.652	0.000139305	0.0396678	-5.76011	-5.15796	0.00407727	0.0657468	2.47555	3.01375	2.17992	-1.02796	-0.66014	-1.5061	-1.85409	11.5838	13.3919	11.5565	8.69968	6.51318	6.34459	4.11171
ENSCAFG00000003428	484370	23636	NUP62	-0.202463	-0.294538	0.784648	0.878284	-0.268125	-1.3	0.258238	0.418693	3.26017	1.27781	2.00534	2.39218	2.80039	1.2224	1.49959	8.23235	8.39813	8.55998	8.65881	8.00486	8.03562	7.81549
ENSCAFG00000003430	474999	23376	UFL1	-1.6025	-1.39174	0.255923	0.513676	-0.205524	-1.58296	0.20679	0.361288	3.99726	4.29957	3.83807	3.31442	-0.962505	3.96173	3.45621	10.4454	10.4966	10.518	10.2057	9.97642	10.3575	10.585
ENSCAFG00000003435	482966	79954	NOL10	-0.0445199	-0.152085	0.885138	0.934718	-0.13692	-0.408171	0.700438	0.797751	4.04455	3.84934	3.45947	4.23338	3.23536	4.04146	3.44953	11.9505	12.0869	12.5785	12.8722	11.6431	11.9662	11.792
ENSCAFG00000003439	484371	259307	IL4I1	-1.8582	-3.52299	0.0180475	0.181121	-1.83232	-3.43028	0.0295942	0.130563	2.16257	2.07939	2.98455	0.820003	1.29125	0.822216	-0.730902	10.1856	8.87173	8.84611	8.01969	7.20852	7.89933	6.7478
ENSCAFG00000003447	475001	29078	NDUFAF4	-0.563231	-0.557492	0.606421	0.7688	0.130794	0.434728	0.68503	0.785565	3.49999	4.61259	3.28354	3.72691	0.53065	4.66399	4.02035	9.38184	9.26603	8.94265	9.73922	8.53202	9.55722	9.4821
ENSCAFG00000003458	NA	NA	NA	0.523294	1.22217	0.276206	0.533374	0.506756	1.66822	0.15867	0.306745	0.245982	-0.476611	0.435362	0.854921	0.122286	0.000676465	1.38827	7.00223	6.42678	7.12491	7.15794	6.86327	7.59308	7.81795
ENSCAFG00000003467	481932	26235	FBXL4	-1.22241	-2.26493	0.0734816	0.317985	0.0220358	0.121422	0.908118	0.942881	2.7769	1.73735	1.93524	0.797229	-0.20228	1.24933	1.86542	8.96167	9.03985	8.68178	8.60749	9.16409	8.72946	9.16484
ENSCAFG00000003469	475004	51805	COQ3	-1.41289	-2.39609	0.0622347	0.29573	-0.0736601	-0.352733	0.738792	0.825931	1.4059	2.56304	1.62898	0.970154	-0.942676	0.714373	1.07049	8.40039	8.42336	7.99403	7.8503	8.08837	8.26918	8.58788
ENSCAFG00000003470	483240	55915	LANCL2	0.308442	0.671072	0.532414	0.725774	-0.411173	-1.90681	0.135457	0.278065	0.802938	0.668301	1.66811	1.03739	2.22635	0.663272	1.49256	8.54447	8.62137	8.38297	8.34306	8.29675	7.49462	8.28596
ENSCAFG00000003471	475005	25957	PNISR	-0.0480645	-0.078831	0.940293	0.964637	0.209494	1.36636	0.267555	0.427381	6.40711	6.04472	5.0053	5.63338	4.64714	6.76612	6.03729	12.6995	12.3828	12.2298	12.531	12.5925	12.8361	12.6277
ENSCAFG00000003472	612262	23554	TSPAN12	-2.71895	-4.76781	0.0055238	0.121724	-1.73933	-4.99413	0.0109567	0.090532	1.86323	2.89604	2.07284	-0.367207	0.486828	-0.12441	-1.76153	9.21711	9.54071	9.36869	7.20687	8.09996	8.30839	6.92949
ENSCAFG00000003477	475668	10130	PDIA6	-2.13666	-4.63596	0.0171323	0.178558	-0.979962	-2.38813	0.0977321	0.232658	5.13501	5.0643	6.31737	3.74731	3.19292	2.83627	3.69911	10.9613	11.2395	12.1781	10.9516	10.2805	10.1254	10.5611
ENSCAFG00000003478	608597	55744	C7orf44	-0.358936	-0.59452	0.610921	0.771823	0.350778	4.03773	0.0109558	0.090532	0.777771	2.84792	1.94752	1.48404	1.29798	1.5898	1.62338	8.96003	8.76716	8.78242	9.25125	9.22828	9.0058	9.26392
ENSCAFG00000003480	483241	9263	STK17A	-1.38665	-1.18783	0.31384	0.565971	-0.576489	-3.24201	0.0271917	0.125491	2.37138	3.2248	2.80121	2.63533	-2	2.29829	2.7163	11.5474	11.5776	11.3103	11.0669	10.4742	10.8767	11.1899
ENSCAFG00000003481	475299	54556	ING3	-0.712522	-2.58939	0.0707606	0.312701	0.0855008	0.342857	0.753977	0.837233	2.43802	2.62922	2.39359	2.25838	1.80472	2.00643	1.02813	8.53087	8.49768	8.45224	8.3985	9.25852	8.08332	8.57605
ENSCAFG00000003487	609944	130814	PQLC3	-0.676084	-1.24424	0.279257	0.536109	-1.10375	-3.88146	0.0161456	0.105177	2.64188	1.90195	2.03209	1.10844	2.09406	0.334179	2.52687	10.9681	10.7195	10.5426	9.57864	8.95564	9.87358	10.1508
ENSCAFG00000003492	NA	NA	NA	-1.60546	-5.99591	0.0201204	0.18738	-1.44455	-3.51308	0.0336366	0.13795	0.229825	-0.0189043	-0.643931	-1.60167	-1.8334	-1.8787	-1.68542	6.66446	7.83529	6.90919	5.78583	6.08479	5.78093	5.11551
ENSCAFG00000003501	612336	10447	FAM3C	-1.97412	-2.15328	0.0973795	0.352677	-0.734003	-2.24803	0.0748534	0.201747	6.6993	5.64195	5.57827	4.72696	1.89173	5.82418	3.55332	11.5508	11.9582	12.2224	11.3693	10.7671	11.8293	10.7401
ENSCAFG00000003502	476409	80199	FUZ	0.313435	0.980048	0.373133	0.607946	-0.913047	-2.4022	0.0912497	0.224236	-1.0503	-1.71146	-1.04673	-0.987706	-0.292426	-1.26103	-1.28309	7.90977	7.93396	7.73705	7.34103	6.8743	7.6457	5.92781
ENSCAFG00000003507	475869	64983	MRPL32	0.0529326	0.109526	0.917858	0.95164	0.905563	2.44995	0.0836327	0.2138	1.62132	2.91615	2.47774	3.08974	2.46118	1.63289	2.38153	7.95711	6.84919	7.3701	8.27712	8.32976	7.83973	8.74417
ENSCAFG00000003516	610956	22954	TRIM32	0.489191	1.10351	0.321066	0.571153	-0.720751	-2.78247	0.0543932	0.171947	-1.64172	-1.84754	-0.849087	-1.36649	-0.745938	-0.145407	-1.56986	7.2754	7.14113	7.43619	6.12965	6.15713	7.05968	6.90749
ENSCAFG00000003518	403417	7099	TLR4	-1.48387	-2.04344	0.0980101	0.353301	-0.752893	-2.3644	0.0645408	0.188799	1.36412	2.47617	1.15613	0.215515	-1.47343	0.632613	1.35171	8.73544	9.45459	9.1222	8.17458	8.06292	8.09562	9.0716
ENSCAFG00000003519	483243	79020	C7orf25	-0.550379	-1.55849	0.237019	0.498787	0.293994	0.824133	0.458211	0.60182	2.33388	3.16434	3.4526	2.38382	2.43345	2.72556	2.19007	7.14833	7.39213	8.122	7.67126	7.4641	7.8421	8.41514
ENSCAFG00000003521	482477	27095	TRAPPC3	-0.131523	-0.665227	0.552851	0.737976	-0.0300055	-0.0593952	0.954939	0.974029	1.7637	1.74883	1.70755	2.02272	1.47668	1.81144	1.12316	9.72768	8.67523	9.5257	9.70462	8.37403	10.1108	8.92869
ENSCAFG00000003539	NA	NA	NA	1.10307	1.3493	0.236034	0.498085	2.69405	2.01971	0.169893	0.319386	3.19757	2.02596	1.61447	4.48114	1.45921	3.60052	3.98875	5.58751	2.54518	6.95846	8.48408	7.29071	7.31197	7.81099
ENSCAFG00000003543	475338	5690	PSMB2	-0.154566	-0.408883	0.705458	0.832201	0.250583	1.66086	0.159089	0.307148	4.48457	5.53305	5.27877	5.56199	4.68601	4.81628	4.71265	12.1871	12.436	12.5382	12.8776	12.7557	12.5189	12.3985
ENSCAFG00000003548	475339	23154	NCDN	0.736204	2.71031	0.0610574	0.294757	0.365469	0.576701	0.593747	0.714494	-1.91222	-1.93019	-1.68341	-0.48048	-0.925103	-1.68388	-1.33347	6.07949	6.35531	5.4381	7.29347	6.66704	6.6684	4.66349
ENSCAFG00000003549	482970	9475	ROCK2	-1.01328	-0.929326	0.401948	0.630203	-0.0801427	-0.594943	0.577795	0.703889	4.40242	3.71684	2.71712	3.23348	-0.297644	3.87557	3.58398	9.64362	9.72625	9.44325	9.30714	9.80563	9.54032	9.44382
ENSCAFG00000003554	475008	NA	NA	-0.498251	-1.2329	0.289657	0.545261	-0.427481	-1.86283	0.123039	0.262638	4.78506	4.49898	3.66875	3.79795	3.30048	4.40522	3.77375	13.1386	12.6536	12.6712	12.7785	12.0615	12.181	12.5536
ENSCAFG00000003557	NA	NA	NA	-0.326965	-1.65447	0.185499	0.452711	0.225319	0.682524	0.544168	0.675672	1.64545	1.19353	1.09566	0.817558	0.799046	1.15212	1.1696	6.4125	7.28831	6.38946	6.75245	6.73677	7.35584	6.84325
ENSCAFG00000003559	NA	NA	NA	-0.756096	-0.688843	0.521576	0.718003	0.580229	1.8113	0.129858	0.271155	2.34565	0.754597	-0.0221764	-0.0561567	-2	1.54221	1.59366	8.39257	7.69814	7.97323	8.85998	9.10657	7.96589	8.47374
ENSCAFG00000003560	612705	55755	CDK5RAP2	0.757577	2.83243	0.0513982	0.275534	-0.467266	-1.40795	0.220344	0.376406	1.21137	0.939979	0.453259	1.56943	1.74068	1.95018	1.24282	8.29523	8.60284	7.9698	8.2864	7.14597	8.26382	7.59189
ENSCAFG00000003566	481698	1955	MEGF9	-2.04762	-3.94055	0.0193732	0.187181	-0.831086	-1.7124	0.176805	0.327903	1.86542	1.47557	1.26575	0.952908	-1.03782	-0.92587	-1.03737	7.4767	7.5648	7.20638	7.67368	5.73583	7.07816	5.85183
ENSCAFG00000003567	475875	5898	RALA	-2.42654	-2.39641	0.0774962	0.326028	-0.0424096	-0.208336	0.845662	0.89941	4.90986	6.12317	5.21834	3.20451	0.289406	3.86157	4.60684	11.1954	10.9719	10.9894	11.4567	11.1874	10.629	10.7663
ENSCAFG00000003568	476410	126129	CPT1C	-1.58397	-3.77804	0.0623529	0.295939	-2.57998	-4.81158	0.0110685	0.0910434	0.415888	-0.361316	-1.03102	-1.8837	-1.89872	-2	-1.85538	8.5069	9.05146	8.93612	6.8497	4.77046	6.99269	6.39321
ENSCAFG00000003569	609096	57002	YAE1D1	-1.11689	-2.05966	0.103687	0.359723	-0.543428	-4.58097	0.00658655	0.0756779	5.08348	6.53637	5.8349	4.64981	4.02585	5.65382	4.47595	10.5053	10.7222	10.4458	10.2417	10.0371	9.90843	9.87017
ENSCAFG00000003570	610990	26190	FBXW2	0.257323	0.741654	0.491698	0.697401	-0.0924701	-0.369734	0.727106	0.818162	1.06995	0.479458	0.333973	1.36669	0.72104	0.212729	1.24	10.6963	10.7714	10.314	11.0777	10.3699	10.1035	10.4546
ENSCAFG00000003582	475876	27072	VPS41	-0.396437	-0.838956	0.462684	0.675148	-0.0837035	-0.430645	0.689293	0.788505	3.07761	3.1475	3.0538	2.75831	1.36312	3.53192	3.1328	10.2519	9.76098	9.80105	9.71253	9.62811	10.1309	9.94559
ENSCAFG00000003583	482484	9202	ZMYM4	-0.579935	-0.968112	0.384481	0.616266	0.178098	1.9251	0.188148	0.340458	3.29318	3.96509	2.36289	3.08571	1.49619	2.99101	2.93556	8.70656	8.73243	8.44618	8.7818	8.82146	8.7835	8.83921
ENSCAFG00000003589	476411	3276	PRMT1	1.08349	2.67886	0.0583966	0.291708	1.16372	5.4842	0.00277912	0.0625186	2.10054	2.29604	2.59145	3.93828	4.16545	2.94619	2.6014	12.0429	11.7855	12.2316	13.5897	13.2111	13.1674	12.7667
ENSCAFG00000003591	NA	NA	NA	-0.348475	-2.43264	0.060361	0.293599	-0.686303	-1.05534	0.347398	0.504309	-1.329	-1.4578	-1.61146	-1.91303	-2	-1.47028	-1.87493	6.06134	7.27131	7.76233	5.90268	5.4446	7.24011	6.79404
ENSCAFG00000003592	475010	57531	HACE1	-1.68463	-1.9063	0.148075	0.413462	-0.225841	-0.846736	0.436038	0.583945	4.25708	4.42508	3.94103	3.09486	-0.0729774	3.62019	3.45031	10.2166	10.5948	10.0554	9.92871	9.87741	9.75234	10.6939
ENSCAFG00000003593	NA	NA	NA	0.522456	1.61754	0.177319	0.4419	0.488502	1.67503	0.177359	0.328429	-2	-2	-1.57789	-1.60752	-0.465205	-1.65667	-1.61797	7.19664	7.50024	7.39208	7.50776	7.72564	8.67009	7.50247
ENSCAFG00000003594	476412	3661	IRF3	0.363719	0.732038	0.50543	0.707298	0.316228	1.12796	0.310549	0.469394	2.62379	2.5703	3.16075	2.6958	4.47592	3.01715	2.40579	11.1289	10.9848	11.5799	11.3995	11.9393	11.8452	11.0057
ENSCAFG00000003596	NA	NA	NA	-0.319978	-0.307447	0.775946	0.874468	0.695115	3.44907	0.0184137	0.109307	1.39288	1.9796	0.97673	0.872766	-1.59873	2.53492	2.71008	10.7033	10.2827	10.3297	10.7597	11.234	11.0614	11.4797
ENSCAFG00000003597	NA	NA	NA	0.466076	0.797944	0.464138	0.676041	-1.53584	-1.37303	0.248389	0.406607	0.585049	-0.429195	-0.01628	-0.0646549	0.89417	1.74082	-0.519938	7.05929	6.32755	7.54071	7.53415	5.68378	2.49001	6.05212
ENSCAFG00000003599	475341	9204	ZMYM6	-0.19852	-0.339351	0.751866	0.859159	0.526786	3.68014	0.0310842	0.132626	2.32768	2.49886	1.77718	2.34509	0.394701	2.76599	2.5051	9.81472	9.90491	9.86718	10.6538	10.0232	10.3199	10.5593
ENSCAFG00000003603	NA	NA	NA	-0.28277	-0.280481	0.792133	0.882844	-0.689312	-3.44698	0.0229054	0.116584	1.91018	2.0362	4.31342	1.598	4.17777	2.70661	1.39961	9.0976	9.40534	9.1848	9.05535	8.33943	8.49161	8.27335
ENSCAFG00000003604	476413	6237	RRAS	-1.42372	-3.51048	0.0322586	0.22718	-1.15625	-5.27878	0.00722705	0.0783454	1.17199	0.934886	0.829679	-0.668648	0.695263	-1.10425	-0.701825	8.7499	8.78363	8.99389	8.24355	7.67618	7.56312	7.26202
ENSCAFG00000003608	474817	11064	CNTRL	0.369452	0.508612	0.632901	0.787063	0.499038	0.942627	0.397439	0.549605	5.68648	4.94655	4.20272	5.21585	3.96486	6.82932	5.24879	9.95507	8.93815	8.55634	9.73122	8.70371	10.085	10.0756
ENSCAFG00000003611	484377	57479	PRR12	0.38583	0.447039	0.6791	0.816397	-0.929164	-0.958213	0.394429	0.547024	0.969079	-1.00339	-1.28335	0.141732	1.17945	-1.17543	-0.359335	8.37895	7.92786	7.18218	6.85458	4.40182	8.58466	7.76093
ENSCAFG00000003613	483808	2549	GAB1	-0.457371	-0.578496	0.589375	0.759535	-0.99851	-1.25694	0.288506	0.447866	2.91763	1.54067	1.00978	1.6312	-0.256975	2.04234	2.04473	8.52281	8.65934	9.17083	8.27651	5.49658	8.62519	8.74499
ENSCAFG00000003614	484378	51070	NOSIP	0.566678	1.26133	0.283841	0.540359	-0.126905	-1.98617	0.139474	0.283612	1.46131	1.61797	1.91058	2.12754	3.31608	1.21842	2.25782	7.82417	7.71699	7.9135	7.64835	7.63384	7.74759	7.73548
ENSCAFG00000003621	475670	23175	LPIN1	0.998236	1.58088	0.175118	0.438758	0.459397	0.680756	0.539483	0.671455	1.07128	0.212319	-0.369554	-0.0622805	1.49732	1.66911	2.10753	8.35506	8.63287	8.03951	7.02254	8.69629	9.46273	10.0259
ENSCAFG00000003622	476071	84640	USP38	0.0530447	0.138703	0.897829	0.941984	-0.0778147	-0.345906	0.743688	0.828824	0.999264	1.25048	1.04161	1.53715	0.048345	1.6857	1.32946	10.8019	11.247	10.9422	11.3012	10.4362	10.8809	11.0587
ENSCAFG00000003624	476072	NA	NA	-1.92076	-2.98736	0.0314111	0.224719	-3.02678	-6.63733	0.0012781	0.0515203	2.6062	2.21133	1.36182	-0.426055	1.17725	0.860129	-1.05521	9.40999	8.99907	8.51014	5.75061	6.24499	6.77537	5.01418
ENSCAFG00000003625	476414	2217	FCGRT	-1.12697	-2.72803	0.0437818	0.256463	-1.07431	-5.20031	0.00375875	0.0653373	0.733007	0.0625639	0.0799877	-0.56218	0.0197204	-1.2928	-1.50521	10.6647	10.6003	10.9773	9.79245	9.2919	10.083	9.52512
ENSCAFG00000003626	403584	3600	IL15	-1.61831	-2.67943	0.0453779	0.260483	-1.918	-5.20977	0.00812868	0.0813176	-0.454332	0.63143	0.940768	-1.36711	-1.7869	0.00839223	-1.83715	7.99854	8.06342	7.6755	6.54769	5.03794	6.47129	5.92101
ENSCAFG00000003629	474818	51552	RAB14	-0.371626	-1.34405	0.258613	0.516942	0.270529	1.66954	0.170083	0.319661	3.91623	3.73628	4.01163	3.1881	2.9694	4.11072	3.79746	12.1042	11.882	12.003	11.939	12.1123	12.4141	12.6023
ENSCAFG00000003630	476073	27309	ZNF330	-1.11071	-2.46866	0.0566335	0.287542	0.143259	2.15122	0.119442	0.259225	2.41341	3.35337	3.11392	2.43718	0.885387	2.29178	1.78373	9.87607	10.0684	10.035	10.1863	10.1504	10.0486	10.1604
ENSCAFG00000003632	403884	28951	TRIB2	-1.61687	-3.58026	0.0222778	0.192581	-1.51468	-3.36292	0.0302325	0.13153	0.0573227	0.478858	0.689755	-1.08095	-0.111536	-1.64042	-2	8.34707	8.59872	7.38722	5.84959	6.65226	6.9504	6.93302
ENSCAFG00000003636	NA	NA	NA	-1.10516	-1.92948	0.156952	0.424752	0.482908	1.85718	0.153159	0.30047	7.91389	9.73251	8.80722	8.00774	7.79549	8.00542	7.04218	14.5754	14.3979	14.4547	15.0954	15.2049	15.3273	14.2082
ENSCAFG00000003638	NA	NA	NA	-2.23006	-5.66585	0.0192283	0.187181	-2.74956	-4.184	0.0086567	0.0821317	-0.119014	0.0754012	1.091	-2	-2	-1.52373	-2	8.78035	10.0877	9.87034	5.63924	7.28084	8.01363	6.38585
ENSCAFG00000003644	483257	83930	STARD3NL	-0.822207	-2.64051	0.0923556	0.34644	-0.141454	-1.16211	0.297786	0.456343	1.73864	2.74961	2.19016	1.58683	1.59028	1.24394	1.19468	8.57915	8.70792	8.43272	8.65705	8.29931	8.50661	8.26426
ENSCAFG00000003646	483258	6424	SFRP4	-1.21504	-1.04418	0.361859	0.59962	-0.71832	-1.2806	0.286769	0.446017	1.96831	0.761234	1.44243	-0.316961	3.27718	-0.257742	-2	7.2728	7.02073	7.01756	4.95693	6.76405	7.60127	6.21925
ENSCAFG00000003653	481945	5550	PREP	0.991617	2.59006	0.049079	0.269234	-1.34816	-3.91806	0.0179267	0.108846	1.45169	2.13512	2.15452	3.2731	1.99237	3.16273	3.19337	7.86447	7.87871	8.26225	5.75556	6.8871	7.24589	6.72605
ENSCAFG00000003657	482975	51594	NBAS	-0.320924	-0.923791	0.398875	0.628024	-1.49568	-4.09254	0.0140023	0.100435	1.28761	1.14822	0.511428	0.408897	0.167689	1.33227	0.737116	8.5373	8.46078	8.95305	6.58775	6.66683	8.00328	7.36095
ENSCAFG00000003659	611943	55011	PIH1D1	0.265741	0.38538	0.716319	0.838214	-0.0665947	-0.558926	0.611822	0.728317	1.02801	2.14651	2.21066	2.46902	3.49244	1.02284	1.2589	11.0456	10.6974	10.8015	10.7001	10.9098	10.8542	10.6623
ENSCAFG00000003661	475880	50640	PNPLA8	-0.862711	-1.10833	0.338614	0.581681	0.151347	0.974711	0.378464	0.532653	2.23801	2.94687	2.42358	2.44316	-0.567592	2.5377	2.28051	9.71904	9.77504	9.51967	9.96617	9.44612	10.0569	9.82118
ENSCAFG00000003662	476074	23158	TBC1D9	1.36129	2.37748	0.0777533	0.326028	-0.0552938	-0.124101	0.908052	0.942881	2.03007	0.703677	0.575854	1.67215	2.15356	2.95513	3.07713	7.4812	7.44501	6.32723	7.38277	6.3477	7.09982	7.28646
ENSCAFG00000003663	474819	2934	GSN	-2.08665	-4.85797	0.0316664	0.225504	-4.10363	-7.67195	0.00358913	0.0640253	0.241008	-0.0694473	1.30847	-1.35209	-1.5778	-1.59335	-1.84999	10.7442	10.9073	11.091	7.36204	5.80459	8.01071	6.06467
ENSCAFG00000003678	606967	219771	CCNY	-0.439033	-0.796038	0.481687	0.688691	-0.0573771	-0.206987	0.84773	0.900558	2.61846	2.45403	2.3225	2.50778	0.392801	2.60377	2.59951	8.20269	8.01123	7.96783	7.36625	7.75753	8.48938	8.39967
ENSCAFG00000003682	606994	23741	EID1	0.5996	1.35687	0.255178	0.513028	1.99864	1.19049	0.352887	0.509677	-1.61761	-2	-2	-1.701	-0.0751658	-2	-1.31557	7.33597	1.7286	5.71598	6.84601	7.3443	6.38713	7.12452
ENSCAFG00000003683	482492	23594	ORC6	0.377675	0.478821	0.652938	0.799339	1.84772	4.96417	0.00827151	0.0813284	1.45455	1.74829	3.2396	3.86969	1.17692	2.23059	2.82341	9.3498	8.99448	9.45011	12.0233	11.1086	10.3488	10.9694
ENSCAFG00000003685	403887	1390	CREM	-1.31617	-2.2598	0.0934732	0.348127	0.0796506	0.188654	0.858019	0.908315	0.551432	2.08405	0.703393	-0.387361	-1.00399	0.459925	0.118599	7.9626	7.96889	7.07985	7.3504	8.35842	8.16591	7.12566
ENSCAFG00000003686	475671	1653	DDX1	-0.640069	-1.49515	0.226006	0.489675	0.291626	1.62808	0.237555	0.394267	4.453	4.6407	4.7185	4.55179	2.71546	4.32633	4.2624	11.3953	11.9959	11.792	12.0763	12.0715	11.9686	11.961
ENSCAFG00000003688	475346	55737	VPS35	-1.30058	-1.54176	0.218	0.483102	0.67262	2.26849	0.0731355	0.199206	4.78931	5.10821	5.1104	4.71937	1.19959	4.40769	4.48158	11.7806	11.5392	12.219	12.2198	12.9858	12.0756	12.7945
ENSCAFG00000003692	612719	2040	STOM	-2.53894	-3.98207	0.0383268	0.243207	-5.68161	-5.25336	0.0111101	0.0910776	2.10352	0.0317114	0.975799	-1.37421	-2	-0.96913	-1.66438	7.89853	8.24491	8.62615	5.58483	1.02415	2.54442	1.14628
ENSCAFG00000003694	481947	639	PRDM1	-1.56336	-2.25465	0.0843565	0.33612	-3.67745	-5.84399	0.00723791	0.0783454	2.41738	0.689979	2.21225	-0.497539	0.190114	1.42258	-0.275772	10.1457	11.3528	11.9954	6.54211	7.65724	7.90106	7.84838
ENSCAFG00000003703	476079	80854	SETD7	0.143289	0.888064	0.429414	0.648614	-0.610625	-1.90812	0.130915	0.271969	3.31417	3.26073	3.43265	3.72911	3.11445	3.73572	3.33729	8.95599	9.69825	9.76954	9.41316	8.73044	8.73079	8.5815
ENSCAFG00000003704	475347	79801	SHCBP1	-0.222953	-0.286846	0.785954	0.878956	0.354448	0.759344	0.482697	0.622108	2.10746	0.71396	0.822591	1.91805	-0.876501	1.29734	1.62797	7.79763	8.78682	8.74119	9.26835	8.3604	8.08767	9.46888
ENSCAFG00000003705	477952	8453	CUL2	-0.930407	-1.4254	0.221743	0.485883	0.490848	4.02517	0.0305528	0.131901	1.22074	2.20029	2.00167	1.41027	-0.855943	1.34995	1.60436	9.19416	9.33582	8.95562	9.75874	9.52944	9.61564	9.70704
ENSCAFG00000003706	NA	NA	NA	0.434995	0.333326	0.75252	0.859618	0.511435	2.17985	0.121881	0.261673	-0.372298	1.73087	2.54926	2.1702	-1.01205	3.57397	2.2183	9.7382	9.23312	9.01969	9.61321	9.77862	10.0803	9.89495
ENSCAFG00000003709	484382	951	CD37	0.908738	2.14909	0.146773	0.412527	0.0954294	0.352109	0.74355	0.828824	2.59263	1.19602	1.72798	2.79379	2.87931	2.41079	2.90656	9.28402	9.09696	8.95986	9.6912	8.51809	9.46148	9.16538
ENSCAFG00000003710	475012	202	AIM1	-1.4162	-1.92444	0.121032	0.384268	-1.30834	-2.91219	0.0362899	0.142965	5.18541	4.73036	4.02883	4.34396	1.59145	4.2288	2.76382	11.005	10.6274	10.202	9.35151	9.36094	10.1896	8.31065
ENSCAFG00000003711	484388	6625	SNRNP70	0.552269	1.65222	0.186082	0.452711	-0.174074	-1.19534	0.293197	0.451934	2.74133	2.4658	2.69579	3.36664	4.02457	2.6951	2.66	13.1017	12.9519	13.1783	13.2845	12.7867	12.8316	12.71
ENSCAFG00000003713	482495	79699	ZYG11B	-0.64337	-1.13296	0.309351	0.562043	-0.0679109	-0.2238	0.839205	0.895676	1.04952	1.92091	2.36077	1.6064	-0.073457	1.2384	1.76344	8.16122	8.33826	9.0834	8.4512	8.18283	8.48101	8.72383
ENSCAFG00000003716	483817	80155	NAA15	-1.13025	-0.778881	0.49191	0.69743	0.783425	5.27866	0.00331159	0.0627569	3.47283	3.7259	3.24748	3.57048	-1.94993	4.27861	3.50814	9.76077	9.45212	9.61055	10.6718	10.5006	10.231	10.1617
ENSCAFG00000003717	475673	81553	FAM49A	-0.148916	-0.301355	0.779038	0.87579	-0.68561	-3.51021	0.0301668	0.131323	1.65232	2.0383	1.45601	1.47024	0.389347	2.63521	1.77173	10.2795	9.97757	9.70744	9.28444	9.05424	9.56373	9.30779
ENSCAFG00000003719	475013	84816	RTN4IP1	-0.283096	-0.729961	0.51016	0.710194	0.593078	2.97391	0.0402863	0.15004	2.71323	3.08665	2.75337	3.20892	1.59252	3.06578	2.40472	9.4613	9.50752	9.72301	10.2003	10.0759	10.6175	9.73431
ENSCAFG00000003723	475014	55278	QRSL1	-0.50686	-0.670398	0.541599	0.731219	0.655204	3.98655	0.0166318	0.105856	1.71262	2.60759	2.10112	1.90041	-0.0856192	3.35283	1.36671	8.78125	8.96683	8.77206	9.59352	9.34694	9.86879	9.17174
ENSCAFG00000003724	607943	4717	NDUFC1	-1.01587	-1.36786	0.23837	0.499245	0.978163	4.40873	0.0121344	0.09457	0.858801	1.97008	1.123	-0.98029	-0.603045	0.936282	1.85275	10.9009	10.2832	10.6618	11.6207	11.8941	11.2595	11.5994
ENSCAFG00000003725	483818	25819	CCRN4L	0.0973593	0.179507	0.865247	0.923065	-0.471044	-1.30104	0.300262	0.458884	0.387583	1.73358	1.38498	1.80034	0.296823	1.12406	1.84307	9.01762	8.87579	7.92923	7.91376	8.19751	7.98704	8.44771
ENSCAFG00000003729	475675	79677	SMC6	-0.268282	-0.317052	0.769143	0.870701	0.630866	7.10222	0.0101982	0.087229	4.50547	5.07932	4.2679	4.68652	1.98493	5.62515	5.10052	11.398	11.4751	11.1942	11.9034	11.9953	12.0058	12.0421
ENSCAFG00000003732	NA	NA	NA	-1.74898	-1.37118	0.260388	0.518077	0.727206	3.35124	0.0435354	0.154868	6.22078	6.54255	5.89955	5.96396	0.736657	6.04925	5.13806	11.7369	11.7821	11.7526	12.8395	12.8256	12.3336	11.9388
ENSCAFG00000003733	476080	1998	ELF2	-0.389571	-1.48857	0.204611	0.470038	-0.0694946	-0.459179	0.672735	0.776257	2.99241	3.67196	3.2198	2.9021	2.48179	2.92717	3.30955	10.7977	10.3731	10.4779	10.424	10.2915	10.6752	10.5295
ENSCAFG00000003734	475349	23318	ZCCHC11	0.145002	0.339482	0.761061	0.865311	-0.0442874	-0.136743	0.899228	0.935916	3.47037	2.85646	2.07248	2.78015	2.68332	3.29797	3.01763	9.28954	8.53469	8.37651	8.7335	8.96643	8.82529	8.23194
ENSCAFG00000003736	NA	NA	NA	-0.530331	-0.78363	0.480991	0.688271	0.426909	0.922849	0.421594	0.570572	-0.23988	-0.375291	-2	-1.14217	-2	-2	-0.46605	8.21569	7.08143	6.91704	7.23077	7.79187	8.15945	8.14443
ENSCAFG00000003737	477953	NA	NA	-2.71842	-6.43655	0.00322666	0.101416	-3.17241	-5.43205	0.00610712	0.0736758	2.02815	1.60745	2.12648	-1.03241	-1.32251	0.362251	-1.19824	9.58264	10.3282	9.94036	6.59745	6.75073	8.20131	5.56241
ENSCAFG00000003740	475350	84950	PRPF38A	-0.901091	-2.78271	0.0789247	0.327924	0.123761	0.973515	0.393411	0.546489	4.31056	5.35058	4.83036	4.22348	3.6504	3.84372	4.00004	11.8419	11.4946	11.5442	11.8389	11.8188	11.5537	11.7911
ENSCAFG00000003741	481951	256380	SCML4	-0.679794	-1.71908	0.198832	0.464332	-1.79522	-1.52308	0.220829	0.377059	0.127921	-0.234854	-1.11764	-1.14126	-0.932009	-1.45752	-0.821139	7.85381	8.17799	7.53433	7.16776	2.57356	7.10118	7.39813
ENSCAFG00000003744	475351	4998	ORC1	1.91904	3.16251	0.041582	0.250522	1.36749	3.68722	0.0249199	0.121092	-1.18711	-0.740608	0.537902	2.39347	1.22002	1.22926	0.98034	6.77588	6.74738	7.69247	9.03525	8.34186	8.13651	8.24401
ENSCAFG00000003747	475016	11231	SEC63	-2.12027	-1.50889	0.22422	0.487439	-0.532471	-2.50441	0.0561174	0.175421	5.90703	5.7661	5.18595	4.70327	-0.63205	5.35458	4.57189	11.4118	11.7972	11.4966	11.3809	10.6823	10.7813	11.2996
ENSCAFG00000003748	482980	348654	GEN1	0.400469	0.34394	0.752222	0.859413	1.97449	5.17	0.027277	0.125491	1.40925	1.33532	0.735028	1.90352	-1.77421	3.12916	2.98287	10.2292	8.955	9.46575	11.2567	11.5369	11.6755	11.6287
ENSCAFG00000003751	482497	200014	CC2D1B	-0.31014	-0.450284	0.68427	0.818869	-1.93412	-7.18388	0.00244383	0.0605155	1.02122	-0.913097	-0.78206	-0.344582	0.195891	-1.107	-0.883449	9.9363	10.0283	9.71076	8.05384	7.24181	8.42455	8.1105
ENSCAFG00000003757	NA	NA	NA	-1.46617	-1.53163	0.203679	0.468932	-0.0179961	-0.0736156	0.945144	0.966632	1.50207	2.17527	2.68243	1.74479	-2	1.17061	1.69961	9.14424	9.38749	9.83924	9.77197	9.54651	9.22779	9.20971
ENSCAFG00000003759	475352	9372	ZFYVE9	-1.52687	-1.90246	0.136857	0.400203	-1.02107	-3.25263	0.0226563	0.115757	3.25352	4.02873	3.27573	2.20668	-0.207411	3.20203	2.76849	8.67461	8.66368	8.08408	7.76041	7.42948	7.85465	6.7677
ENSCAFG00000003765	606774	54946	SLC41A3	-1.25308	-1.46574	0.230467	0.493708	-0.299636	-0.7727	0.495884	0.632844	1.22403	0.656487	1.25294	-1.34019	1.20263	1.23383	-1.93065	7.31245	7.32193	7.35436	5.94392	7.70892	7.4325	7.03446
ENSCAFG00000003772	613007	8724	SNX3	-1.71913	-1.16607	0.319076	0.569889	0.923577	4.85787	0.0130593	0.0973244	6.3311	7.59845	7.05175	6.18835	1.02676	7.06103	6.82242	11.0782	10.9816	11.1303	12.1381	11.4514	12.0618	12.2964
ENSCAFG00000003776	477955	8829	NRP1	-2.10397	-6.44703	0.00349512	0.102225	-2.71648	-5.05851	0.00467783	0.0690643	2.1515	1.82126	1.78595	-0.127256	0.622677	-0.407536	-0.825471	9.31266	9.93972	8.98235	6.05515	7.07657	7.80572	5.84296
ENSCAFG00000003778	481952	246269	LACE1	1.16609	4.291	0.00830787	0.138402	1.97667	4.83625	0.00870531	0.0824057	1.77824	2.38005	1.85497	2.66651	3.57779	3.34623	3.09148	7.38935	7.66824	7.93228	9.1451	10.7521	9.46848	9.1942
ENSCAFG00000003782	475353	91408	BTF3L4	-0.889801	-0.950539	0.392746	0.623109	0.732944	5.07119	0.00386921	0.065522	1.93816	3.28549	3.01823	2.70489	-0.66068	2.58136	2.8044	11.1398	10.8482	11.1106	11.861	11.4336	11.8861	11.8826
ENSCAFG00000003787	609843	51060	TXNDC12	-1.11523	-1.36396	0.251672	0.509719	0.410834	2.02747	0.100559	0.236825	2.01531	1.51058	1.15053	1.31877	-1.7174	0.377524	1.7954	7.41963	7.84512	7.84954	8.23692	7.72637	8.09674	8.40235
ENSCAFG00000003791	475677	57539	WDR35	-1.21112	-1.61418	0.182382	0.447837	-0.135655	-0.253358	0.811333	0.876791	1.61075	1.22232	0.612371	-0.0768067	-2	1.11865	0.707604	7.83453	7.80045	8.5762	8.74778	6.58073	8.08113	8.32933
ENSCAFG00000003793	481956	27244	SESN1	-0.833344	-0.819381	0.452464	0.668119	0.5735	1.96317	0.14631	0.292016	4.48086	5.8629	4.14768	4.92246	1.44285	5.25684	4.3664	9.23157	9.97215	9.14252	10.3762	10.0202	9.78686	9.90573
ENSCAFG00000003798	475018	285753	CEP57L1	0.144225	0.234096	0.824384	0.90108	0.762286	2.43314	0.0796935	0.209002	-1.7077	-0.292208	-0.670865	-0.776313	-2	-0.170207	-0.0376168	6.8968	7.62447	6.77902	8.12956	7.91264	7.37598	8.03134
ENSCAFG00000003799	483828	132321	C4orf33	-0.828396	-1.07917	0.335205	0.580226	-0.00772933	-0.0157583	0.988052	0.992826	-0.0881566	1.81934	1.39627	0.259072	-1.20929	0.704615	1.10196	9.29852	8.29836	8.26267	7.92527	8.07882	9.18094	9.26345
ENSCAFG00000003801	483829	132320	SCLT1	-2.18189	-2.49958	0.0596895	0.293555	-0.361072	-0.958469	0.389844	0.543531	2.77818	2.87368	1.54458	0.809349	-2	1.4535	0.60483	7.11452	8.05129	7.94145	7.98297	7.05827	7.3834	6.94075
ENSCAFG00000003803	NA	NA	NA	-0.377982	-0.888293	0.415074	0.638177	0.43273	2.27822	0.0973468	0.232485	3.72865	3.36063	2.8104	3.06559	1.94639	3.32679	3.34888	10.0831	10.4696	10.6346	10.8258	11.0312	10.8887	10.5684
ENSCAFG00000003804	NA	NA	NA	0.742672	1.10959	0.327934	0.576344	0.889876	2.70285	0.0517512	0.167493	-1.8206	-0.997766	-1.83535	-1.6124	-2	-0.258442	0.636571	5.83747	6.31971	6.05141	7.0378	6.56366	6.46459	7.77157
ENSCAFG00000003808	483830	79960	PHF17	1.44043	3.24839	0.0291759	0.217433	-0.0649767	-0.247845	0.820265	0.883735	0.598337	-0.0478991	0.413269	1.44781	2.5281	0.78432	2.28644	9.25025	9.416	8.64423	9.01179	8.86953	8.89542	9.37732
ENSCAFG00000003810	612243	285755	PPIL6	-1.01097	-0.965089	0.392779	0.623109	1.02743	3.38972	0.0201329	0.112301	1.85328	3.06827	2.61513	2.99646	-1.40253	2.18951	2.22158	9.23838	9.81692	9.38693	10.7094	10.9737	9.81297	10.5366
ENSCAFG00000003816	481957	6610	SMPD2	0.905724	2.47663	0.0647086	0.300986	-0.355899	-0.941166	0.396717	0.54871	-0.206565	-0.952062	-0.0213826	0.491268	1.05853	0.564154	-0.064406	8.80205	8.41471	8.98559	8.84297	7.56919	9.02279	8.07792
ENSCAFG00000003821	477956	3688	ITGB1	-1.46117	-3.30925	0.041043	0.2483	-0.77451	-2.22797	0.091467	0.224543	5.46567	5.29128	5.57462	4.59159	3.07929	4.84671	3.41315	12.6864	12.8676	12.419	11.9346	12.0938	12.5154	10.9888
ENSCAFG00000003824	475020	64780	MICAL1	-0.803978	-1.80416	0.145985	0.412029	0.0666274	0.172092	0.870845	0.916837	4.40968	4.41233	4.93085	4.30999	2.58029	3.9188	4.31216	11.649	11.9463	12.2989	12.2946	11.0222	12.473	12.3357
ENSCAFG00000003828	475021	9841	ZBTB24	1.09577	2.66696	0.0637817	0.299553	-0.888044	-3.86466	0.0126308	0.0958702	4.0235	3.65975	3.67147	4.91839	5.96808	4.45601	4.18024	12.5024	12.0476	12.5552	11.7373	11.1669	11.788	11.2291
ENSCAFG00000003829	475678	9741	LAPTM4A	-2.54621	-5.27094	0.00326929	0.10155	-1.30593	-4.50864	0.0167188	0.106123	6.06584	7.09851	6.78803	3.78564	3.4903	5.18877	3.95359	11.696	11.7899	11.5742	10.0207	10.011	11.2079	10.2835
ENSCAFG00000003831	476085	55132	LARP1B	-1.04392	-2.05295	0.119934	0.383113	0.151945	0.450577	0.680485	0.783218	4.97756	5.45833	5.24711	4.63476	2.81032	4.22337	5.06653	9.14181	9.3873	9.25903	9.56366	9.41017	8.54501	10.1398
ENSCAFG00000003837	403978	1738	DLD	-0.367667	-1.15304	0.308779	0.561738	0.181518	1.00797	0.363833	0.519345	3.74877	3.94522	3.4495	3.46804	2.59121	3.96732	3.36076	11.0392	10.8019	10.7456	10.8362	11.4213	10.7443	11.1732
ENSCAFG00000003839	607618	23369	PUM2	-0.0866056	-0.206195	0.846119	0.913207	-0.239655	-2.05347	0.103108	0.240497	3.73893	3.43636	3.09509	3.42734	2.25653	3.96736	3.69619	11.9025	11.6316	11.6387	11.2959	11.5814	11.4336	11.6277
ENSCAFG00000003842	475023	9896	FIG4	-0.232302	-0.357434	0.735738	0.848955	0.445518	2.22563	0.109924	0.247075	0.549354	1.81295	1.31167	0.865262	-0.468986	1.92083	1.65232	8.60924	8.66962	8.68914	8.66475	9.52356	8.87984	9.3379
ENSCAFG00000003844	476418	10856	RUVBL2	1.00715	1.15593	0.332987	0.579019	0.254561	0.517389	0.628193	0.741154	-0.431158	1.60617	2.14431	2.52028	2.97184	1.59427	1.36799	8.03847	7.74551	8.92445	9.48247	8.06604	8.39824	8.01607
ENSCAFG00000003848	608676	80167	C4orf29	-1.49328	-1.36169	0.23565	0.49766	0.577899	4.11643	0.0118385	0.0935308	3.49326	2.82418	1.57103	1.00684	-1.44951	2.83585	2.15166	9.35441	9.27914	9.12783	9.86217	9.69581	9.60306	10.1657
ENSCAFG00000003849	475355	114883	OSBPL9	-1.35533	-1.87266	0.146096	0.412029	0.247918	1.68699	0.176202	0.327283	4.31252	4.62573	3.96651	3.2258	0.913998	4.05342	3.59181	10.3616	10.7805	10.6575	10.6784	10.8511	10.8057	11.0558
ENSCAFG00000003855	NA	NA	NA	-0.316678	-0.57104	0.602503	0.766364	0.178167	0.575187	0.59748	0.716917	0.479262	0.272451	-0.0627325	0.536988	-1.67833	0.4262	0.367069	8.22543	8.48324	8.11325	8.86891	7.65922	8.89931	8.38113
ENSCAFG00000003860	NA	NA	NA	-0.904941	-3.2475	0.0376892	0.241211	-0.0690888	-0.129455	0.902151	0.938155	-0.463486	-0.184429	-0.337153	-0.775305	-2	-1.01392	-1.14397	7.57703	6.33524	6.721	6.51856	6.56755	6.20286	7.9457
ENSCAFG00000003867	403523	581	BAX	0.241058	0.330186	0.770455	0.871474	0.485556	1.39496	0.225699	0.382746	0.791214	-1.4709	0.535297	0.430703	0.45898	-0.0178493	-0.100124	7.29301	7.90542	7.05494	7.58141	7.50374	8.54717	7.98108
ENSCAFG00000003868	475025	51362	CDC40	-1.1546	-1.1649	0.309995	0.562618	0.0684148	0.255992	0.811657	0.876791	2.37811	3.46524	2.30645	2.40888	-1.18238	2.34766	2.67384	8.83635	8.53842	8.65602	8.99252	8.03657	9.19641	8.75587
ENSCAFG00000003869	403786	27294	DHDH	-0.897385	-1.53105	0.202229	0.466962	-1.18487	-5.33622	0.00311173	0.0626136	-0.5679	0.955231	0.740841	-0.48164	-0.416804	0.237374	-1.42424	8.81367	8.93902	9.27336	8.03415	8.12601	7.78988	7.34522
ENSCAFG00000003871	475356	2060	EPS15	-1.80385	-4.12738	0.0195363	0.187181	-0.703075	-2.43061	0.0715772	0.197365	5.4413	5.63933	5.23168	3.50209	2.49375	4.29327	4.24526	11.984	12.1065	11.3583	10.6523	11.4574	11.0661	11.277
ENSCAFG00000003874	484391	4924	NUCB1	-0.539516	-0.85824	0.443149	0.659986	-1.63905	-3.46141	0.0373747	0.144738	2.79275	1.86485	3.67948	2.21081	3.22916	1.70103	1.81705	9.79806	10.0633	9.89437	9.13857	6.98811	8.74005	8.25133
ENSCAFG00000003875	476087	10733	PLK4	0.192885	0.180508	0.864027	0.922178	1.2201	4.37846	0.00760894	0.0797354	-1.45707	0.939377	0.536461	1.18102	-2	0.271801	1.34374	7.26411	6.7637	7.20395	8.81655	8.1765	7.73094	8.46541
ENSCAFG00000003877	483262	79872	CBLL1	-0.0134047	-0.0247513	0.981526	0.989118	0.28479	1.97653	0.105889	0.243251	4.63911	3.5119	3.14572	3.87565	4.42177	2.95668	3.75459	10.1356	10.1948	9.87671	10.4994	10.0392	10.4477	10.429
ENSCAFG00000003880	476419	23645	PPP1R15A	-0.353736	-1.40982	0.226062	0.489675	-1.60833	-4.0845	0.00950486	0.0849523	-1.12303	-0.456686	-0.83286	-1.21343	-0.691921	-1.31577	-1.41059	7.58257	7.54841	8.32057	6.05451	5.81952	5.85777	7.10361
ENSCAFG00000003894	487080	143098	MPP7	-1.07106	-2.15328	0.120217	0.383516	-0.0231047	-0.100321	0.924454	0.952643	0.889878	0.894814	0.930306	0.501373	-1.62483	0.0290924	0.430135	7.80645	7.36629	7.22819	7.51098	7.00117	7.65008	7.61325
ENSCAFG00000003895	476420	51171	HSD17B14	-5.80079	-12.0857	6.89e-05	0.0396678	-4.57367	-3.69952	0.0168412	0.106292	4.56582	5.55818	4.71381	0.133606	-0.852592	-1.62429	-1.07612	9.31454	11.3903	10.5783	6.80341	6.03996	7.77474	2.79803
ENSCAFG00000003896	476089	22824	HSPA4L	-1.15769	-1.27908	0.290737	0.54572	0.833874	3.5118	0.0334477	0.137622	1.81685	1.89227	1.8436	1.82787	-2	1.28659	1.65841	7.70828	7.69069	7.54058	8.68892	8.34304	7.90734	8.98225
ENSCAFG00000003897	475358	26994	RNF11	-2.54272	-6.05289	0.00219355	0.0856272	-0.534021	-2.02608	0.107664	0.245149	3.98422	3.57114	2.93935	0.364953	0.564807	1.56251	1.32981	8.44628	8.82675	8.49902	8.39542	7.55267	8.5143	7.76427
ENSCAFG00000003898	475359	1031	CDKN2C	-1.06644	-2.08848	0.109567	0.368217	-1.41734	-2.06076	0.124057	0.264043	0.407287	0.508733	0.976151	-0.511082	0.0471433	0.464804	-1.74373	8.27072	8.02432	8.51489	6.57543	7.82123	7.95293	5.06096
ENSCAFG00000003901	484394	587	BCAT2	-0.369186	-0.545249	0.615667	0.775086	-0.19729	-0.490458	0.649949	0.758846	1.72218	0.949976	1.64431	1.78977	2.48006	-0.0186237	0.0273494	7.47449	7.84916	7.9848	8.29246	7.69901	7.76859	6.52872
ENSCAFG00000003902	612317	23097	CDK19	-0.195368	-0.300586	0.777752	0.875286	-0.414238	-1.23113	0.274082	0.433304	2.28274	2.72838	1.72341	1.80479	0.616358	3.40503	2.37172	9.79531	9.77447	9.20559	9.16107	8.45738	9.79125	9.3005
ENSCAFG00000003903	NA	NA	NA	-0.211698	-0.4949	0.650928	0.799233	0.15702	0.525605	0.622543	0.736978	2.43488	1.25725	1.43069	1.21917	1.09586	2.07223	1.59638	10.596	11.128	11.0291	10.7575	11.6325	11.3482	10.5607
ENSCAFG00000003908	612013	284359	IZUMO1	1.31096	2.48706	0.124611	0.386764	0.507137	0.802271	0.460413	0.603842	-1.83438	-0.0377323	-0.805431	0.257256	0.583481	0.293572	0.539472	7.09421	6.61686	5.91292	5.6589	6.79082	7.99153	7.75261
ENSCAFG00000003912	NA	NA	NA	-0.845407	-0.783054	0.475337	0.683631	1.01086	6.36379	0.00209498	0.0597068	1.12259	2.71574	1.67219	1.28224	-1.84342	2.19039	2.33651	10.4702	10.5575	10.1636	11.2484	11.329	11.3382	11.7162
ENSCAFG00000003915	481961	112495	GTF3C6	-1.0662	-1.18839	0.302616	0.555443	0.0120295	0.0569994	0.957703	0.975444	3.63782	4.73619	3.93326	3.39745	0.592254	3.86	4.29518	10.6444	10.8334	10.7713	10.7628	10.2174	10.8698	11.1969
ENSCAFG00000003918	475029	84154	RPF2	-1.35174	-0.753884	0.503963	0.706691	0.736554	2.5879	0.0634695	0.187176	4.74374	5.5664	5.1931	5.9287	-1.48541	5.76265	5.0581	12.3609	12.618	12.2777	13.7915	12.9018	13.3541	12.5743
ENSCAFG00000003919	483264	11062	DUS4L	-0.370607	-0.813188	0.457311	0.671202	0.464971	1.938	0.135867	0.278424	2.49563	2.71467	1.97843	1.81923	1.00222	2.83363	2.44745	10.2392	10.1303	10.0163	10.4557	10.939	9.99929	10.9803
ENSCAFG00000003922	612335	117247	SLC16A10	-2.19876	-3.2026	0.0616397	0.294797	-2.4024	-1.98651	0.136476	0.279521	1.37125	0.73638	-0.79882	-2	-2	-2	-1.04998	6.80594	7.35714	7.42653	6.34447	1.47096	4.66338	6.69775
ENSCAFG00000003926	NA	NA	NA	-0.572601	-0.716563	0.507838	0.709127	-0.164983	-0.650263	0.557832	0.686331	3.03518	1.86955	1.72051	2.23425	-0.28786	1.72703	2.86983	8.693	8.88955	8.80259	8.67752	7.97576	8.68938	9.17759
ENSCAFG00000003928	484400	770	CA11	-0.495898	-0.803202	0.473702	0.682652	-0.390975	-1.23963	0.271875	0.431781	1.12474	-0.69586	0.354937	-0.686269	0.302686	0.32956	-0.884477	7.29771	6.69545	6.92403	6.23533	6.22669	7.33974	6.52395
ENSCAFG00000003929	483265	10466	COG5	-0.457284	-0.841583	0.451479	0.667687	-0.497356	-1.93721	0.11455	0.252546	0.939031	1.42476	0.86826	0.265894	-0.667284	1.59215	1.28951	7.60845	7.86561	8.25196	7.60888	6.89648	7.47805	7.66187
ENSCAFG00000003935	475363	79656	BEND5	1.02316	0.943514	0.392909	0.623109	1.2667	4.05977	0.0163138	0.105707	-0.455768	1.85782	2.07116	1.12916	0.859174	3.90893	2.82633	8.75272	9.11532	9.08001	9.72028	10.0062	11.0662	10.2048
ENSCAFG00000003939	475886	26959	HBP1	-1.85674	-7.19887	0.0129733	0.161894	-0.903562	-4.83619	0.0122568	0.09457	3.10735	3.93138	3.29484	1.56459	1.41055	1.68776	1.68825	9.3484	9.51568	9.45987	8.34785	8.12392	8.85162	8.82763
ENSCAFG00000003941	475364	54558	SPATA6	-3.57495	-10.0163	0.000692975	0.059105	-1.72375	-1.94483	0.134761	0.277275	1.80097	2.59312	1.65075	-1.71755	-2	-1.49173	-1.03072	6.73952	7.56061	7.05659	5.64933	2.91545	6.66748	6.34838
ENSCAFG00000003942	481963	5980	REV3L	-0.556256	-0.743136	0.497995	0.701965	-0.976752	-10.8671	0.000398197	0.0422347	2.90041	2.50581	1.8543	2.35961	-0.153272	2.88439	2.36494	10.6011	10.8137	10.8205	9.73034	9.77437	9.6565	9.91213
ENSCAFG00000003944	482992	165324	UBXN2A	-1.57571	-1.29593	0.274012	0.530682	0.109188	0.663828	0.541894	0.673766	2.41597	3.57628	3.16618	2.51356	-2	2.37107	3.02379	9.1637	9.32746	9.09334	9.21349	8.98825	9.31161	9.70274
ENSCAFG00000003952	475887	5577	PRKAR2B	0.014321	0.0261508	0.98029	0.988585	0.086088	0.211176	0.841818	0.897311	4.0054	4.24403	4.85384	5.52391	3.44987	3.71235	4.84219	8.35903	8.9066	8.24307	9.07115	7.62729	8.49744	9.16008
ENSCAFG00000003957	475682	51639	NA	-2.61088	-2.06316	0.12434	0.38653	0.0442931	0.291374	0.796027	0.866592	4.32478	5.05512	4.28993	2.79669	-1.75398	3.38933	3.35087	10.6458	10.887	11.1598	11.0213	10.9681	10.8793	10.8985
ENSCAFG00000003960	NA	NA	NA	0.47394	1.80336	0.149621	0.41531	-0.416831	-1.62109	0.167167	0.315809	-1.42006	-1.66531	-1.36521	-1.52859	-0.551148	-1.32953	-0.629079	7.48238	7.1994	6.87126	7.02944	6.6086	6.31597	7.11606
ENSCAFG00000003963	610825	9540	TP53I3	0.534004	1.61391	0.202077	0.466962	1.26181	2.59309	0.0975282	0.232658	-0.866692	-0.721875	-0.778754	-0.816909	-0.413909	-0.483003	0.693409	5.70427	5.98343	7.20012	7.67627	7.34801	7.25076	7.95597
ENSCAFG00000003966	483835	57182	ANKRD50	-1.71335	-4.26769	0.0095745	0.147925	-2.02519	-7.79747	0.00516576	0.0699246	1.41285	1.9917	2.04751	-0.215694	-0.568007	1.04406	0.155637	8.0182	8.76909	8.67076	6.56687	6.46094	6.65913	6.15638
ENSCAFG00000003974	477037	25994	HIGD1A	-0.338709	-0.479562	0.667749	0.808211	0.507878	2.35731	0.0800791	0.209637	-0.556009	1.66185	0.92967	0.696252	-0.358565	0.83071	0.190775	9.79449	9.68988	9.52241	10.6857	10.283	9.76376	9.97476
ENSCAFG00000003977	483266	5294	PIK3CG	-1.09354	-4.63764	0.00951212	0.147925	-2.72885	-6.34475	0.00251401	0.0608801	0.265194	0.501944	0.580435	-0.353181	-1.26768	-0.353788	-0.602762	10.8227	11.4842	11.1999	8.98007	7.40658	8.30092	9.07278
ENSCAFG00000003980	487085	1326	MAP3K8	-0.878534	-1.93264	0.125487	0.38787	-0.60631	-3.32604	0.0241398	0.118762	2.51527	2.66416	2.06925	0.675455	1.66362	2.6359	1.1758	8.93907	9.22192	8.96662	8.0662	8.32659	8.81298	8.53914
ENSCAFG00000003984	477963	55149	MTPAP	-1.28474	-1.33405	0.245491	0.505047	0.560231	4.7532	0.00545969	0.071387	2.62644	4.20573	3.77675	3.20039	-0.262914	3.11568	2.9531	8.88755	8.6055	8.72411	9.52698	9.11916	9.29852	9.25248
ENSCAFG00000003987	477964	57608	KIAA1462	-1.41565	-5.65064	0.00448143	0.114048	-3.82785	-5.34884	0.0094651	0.0849523	0.764151	0.0783625	0.474015	-1.31372	-0.990704	-0.57345	-1.02936	8.30507	8.88851	8.71901	3.75016	6.21139	5.78738	3.4898
ENSCAFG00000003988	483840	NA	NA	-0.293711	-0.536762	0.623115	0.78007	0.00886755	0.0356709	0.972938	0.98427	2.00969	2.41075	1.86136	2.03643	0.26212	2.47198	2.43037	9.62821	9.33673	9.11989	9.09793	8.97472	9.58819	9.82106
ENSCAFG00000003989	NA	NA	NA	0.460539	1.04175	0.346732	0.585998	-0.886178	-1.59988	0.183187	0.335138	-0.472121	-1.31791	-0.999022	-0.448392	0.543644	-0.819844	-1.15199	7.77246	8.24873	8.55791	8.6224	6.94813	7.43607	6.22084
ENSCAFG00000003991	476762	143872	ARHGAP42	0.654226	1.0962	0.339017	0.581681	0.669699	2.90542	0.0508459	0.166355	0.426061	1.07243	0.543852	1.2348	-0.0468286	2.7015	1.45055	8.06405	8.2778	8.08878	8.30238	8.65747	9.34076	8.95237
ENSCAFG00000003992	NA	NA	NA	-2.22176	-2.1395	0.107427	0.365233	-0.870315	-4.2299	0.00832654	0.0813284	3.02321	3.92348	2.95955	2.13893	-1.89018	2.09011	1.98244	11.5518	11.4151	11.1282	10.9635	10.2046	10.3812	10.4295
ENSCAFG00000003993	476423	9266	CYTH2	-1.09568	-2.19966	0.0936694	0.348295	-0.593266	-2.65907	0.0555214	0.174441	1.80288	2.10105	2.46197	1.47344	2.1052	0.344613	0.181879	9.27953	8.97195	9.07167	8.97113	8.4145	8.66522	8.00695
ENSCAFG00000003994	NA	NA	NA	-0.701248	-2.09366	0.0941618	0.348545	0.291375	0.928414	0.411035	0.561092	-1.29357	-0.470281	-0.731436	-1.10861	-2	-1.85748	-1.16595	7.5535	7.01946	6.64574	7.75466	7.25553	7.49317	6.95374
ENSCAFG00000003995	475032	2534	FYN	-1.518	-3.36505	0.0293602	0.217705	-2.96365	-2.00343	0.134804	0.277285	2.65352	3.22682	3.02851	1.95237	2.06148	1.55338	0.239237	9.8246	9.78102	9.13422	8.10061	7.55046	8.54244	2.27168
ENSCAFG00000004000	475889	6856	SYPL1	-1.5665	-1.60977	0.205094	0.470129	0.433721	1.39345	0.224742	0.381596	2.44655	2.36827	2.23395	1.10774	-2	2.48361	1.54102	9.95532	9.76846	9.38017	9.38617	10.3134	10.243	10.5976
ENSCAFG00000004006	477965	6840	SVIL	-0.968457	-1.81603	0.137403	0.401156	-1.53108	-4.09517	0.021815	0.115001	2.51987	1.67016	2.00869	0.306735	1.90735	1.92502	0.252039	8.73586	8.80141	8.52599	6.99112	6.97828	8.18777	6.4695
ENSCAFG00000004012	NA	NA	NA	0.0433035	0.0543408	0.960454	0.978151	-0.723607	-1.05894	0.349907	0.507	3.52149	1.3894	1.2386	2.5746	1.22476	2.14599	2.42717	7.35118	7.65857	6.76015	6.72365	4.6959	7.39183	7.32073
ENSCAFG00000004016	484406	10945	KDELR1	-2.10884	-5.721	0.00293048	0.0981725	-1.67759	-4.11887	0.00919277	0.083943	4.17058	3.54486	4.01798	1.72999	2.59834	1.05061	1.83028	10.2294	10.4932	11.0889	9.24031	8.4329	9.67046	8.36127
ENSCAFG00000004019	475683	50618	ITSN2	0.551484	1.48858	0.213025	0.478665	0.504899	4.27884	0.0088353	0.0825382	6.09564	5.44697	5.06117	6.33545	5.52052	6.49098	5.99736	11.2503	11.1868	11.037	11.5008	11.4973	11.9033	11.7504
ENSCAFG00000004022	NA	NA	NA	-0.616778	-0.81106	0.455562	0.670658	-0.550219	-1.74851	0.173257	0.323296	1.86908	1.37745	0.441898	0.663481	-1.17905	1.25014	1.71622	9.02783	8.95339	8.83834	7.75715	7.98869	8.73747	9.07523
ENSCAFG00000004023	477966	6935	ZEB1	-0.768165	-3.82956	0.0220133	0.19241	-0.331869	-2.09466	0.166337	0.314973	4.35677	4.15772	4.17115	3.66729	2.89356	3.68753	3.59315	10.8404	10.8493	10.3742	10.3227	10.355	10.3279	10.4187
ENSCAFG00000004024	475893	60561	RINT1	-1.05364	-1.79435	0.151448	0.417124	0.049984	0.239521	0.824454	0.886607	2.60736	2.87303	2.17218	2.11316	-0.0840019	1.59822	2.36151	9.83721	9.6575	9.72623	10.0132	9.56	9.35415	10.2339
ENSCAFG00000004031	610305	6491	STIL	0.595032	0.963683	0.402973	0.630407	1.03899	3.80757	0.0129908	0.0971114	-0.717152	-0.422575	-0.408805	0.680963	-1.74857	0.713124	0.669907	7.18341	7.74752	7.19142	8.63876	8.51484	7.82497	8.67385
ENSCAFG00000004034	484408	2014	EMP3	-1.4325	-1.8541	0.157406	0.42519	-2.12495	-2.33029	0.0816829	0.211684	2.16001	2.22883	1.88347	0.086171	2.84303	-0.708722	0.412597	9.25333	8.20718	8.23992	4.11613	6.52255	8.12458	7.00419
ENSCAFG00000004035	483269	54517	PUS7	-0.253569	-0.245117	0.820287	0.899118	1.07074	2.99483	0.0319421	0.134424	3.51745	3.22585	2.59225	3.83484	-0.132507	3.96474	3.76605	7.47243	7.86045	8.14565	9.31455	8.58789	8.20963	9.47563
ENSCAFG00000004041	484412	374920	C19orf68	0.619466	0.881083	0.421052	0.643239	-1.03475	-1.88044	0.181267	0.33271	-0.44625	-1.20489	-1.71754	-0.175504	0.99155	-1.79659	-1.03317	8.19906	7.46956	6.38324	5.92154	6.21668	6.62082	6.50446
ENSCAFG00000004043	475034	3910	LAMA4	-1.80026	-3.66438	0.0148252	0.168481	-2.58988	-5.79258	0.00527549	0.0704945	4.7545	3.81085	3.98797	3.17274	2.09646	2.86179	1.40572	11.3073	11.8229	11.6982	9.71966	8.56499	9.72822	8.06544
ENSCAFG00000004045	487088	94134	ARHGAP12	-1.30236	-1.34799	0.254549	0.512833	-0.820776	-2.53506	0.0752205	0.202078	3.24067	4.33715	3.81337	3.08174	-0.211002	3.3439	3.7642	10.2231	10.3094	10.032	8.7104	8.99375	9.68919	10.0763
ENSCAFG00000004046	NA	NA	NA	1.65848	2.82506	0.0379131	0.242219	0.15512	0.480346	0.653088	0.761165	0.610265	-0.794042	-0.0827562	1.59074	2.75761	0.863138	1.06704	8.60035	8.7357	9.37717	9.56086	8.97111	9.18337	8.52277
ENSCAFG00000004050	NA	NA	NA	-0.584453	-0.55255	0.606922	0.768829	-0.465949	-1.44629	0.221074	0.377299	2.4136	2.06717	0.730236	1.3651	-1.52396	2.28334	2.48573	10.0787	9.7559	9.65006	8.53113	9.64524	9.38633	9.88635
ENSCAFG00000004057	475894	6733	SRPK2	-0.287875	-0.605256	0.574446	0.749215	-0.309511	-1.55793	0.196657	0.350777	3.61809	4.02271	3.2323	3.65309	2.19577	3.33099	4.1661	10.2371	10.2484	9.75676	9.46302	9.76138	9.84996	10.0106
ENSCAFG00000004058	484414	56344	CABP5	-2.29777	-4.01798	0.0112105	0.15686	-1.50198	-4.44115	0.00882549	0.0825382	1.88848	0.512995	1.48791	-1.27291	-0.515359	-2	-0.216946	8.22174	7.45457	7.45636	6.5697	5.68016	6.58079	6.00498
ENSCAFG00000004060	475036	221294	NT5DC1	-0.301659	-0.701875	0.519047	0.716975	0.118638	0.57135	0.595904	0.716281	1.56846	2.09646	2.18199	1.84876	0.592636	1.71473	2.43312	10.033	9.96184	9.71651	10.3619	9.5968	10.2968	9.83423
ENSCAFG00000004071	475037	55274	PHF10	0.868149	4.97071	0.00444875	0.114048	1.13979	4.61572	0.0058611	0.0736017	1.98688	2.27047	1.86657	2.59797	2.89333	2.92649	3.22002	11.0379	10.7871	10.5258	11.773	12.4118	11.4795	12.0293
ENSCAFG00000004073	NA	NA	NA	0.384776	0.838182	0.443817	0.660533	0.973019	3.7932	0.0146572	0.102138	-0.19481	0.491073	0.47893	1.05226	-0.535081	1.20247	0.853046	8.37719	7.99268	8.64065	9.50379	8.80039	9.37301	9.56225
ENSCAFG00000004074	612109	NA	SEPW1	-1.06974	-2.64996	0.0462051	0.261426	-1.39405	-3.31412	0.0381726	0.146429	5.04803	4.60657	5.55843	4.32783	4.64855	3.66941	3.35931	10.6639	10.3237	10.4099	9.66628	8.57995	9.85637	8.18452
ENSCAFG00000004075	475684	8648	NCOA1	0.373047	0.678898	0.549049	0.735966	-0.314597	-1.83962	0.130732	0.271821	2.25715	1.99225	0.63671	2.05806	1.37203	2.42411	2.15282	7.84808	7.83642	7.58645	7.09276	7.50387	7.36734	7.80557
ENSCAFG00000004076	477968	3799	KIF5B	-1.47157	-1.51244	0.222005	0.485884	-0.644811	-12.9964	0.000355414	0.0422347	5.19924	4.84816	4.59005	4.25063	0.543021	4.53359	4.30307	12.1166	11.996	11.9883	11.4183	11.3137	11.3862	11.437
ENSCAFG00000004080	476424	29997	GLTSCR2	0.355717	0.444833	0.682054	0.817353	-0.646227	-2.32634	0.0736966	0.200138	5.13388	4.31808	4.58742	5.66483	6.89788	3.87244	3.70688	12.6889	12.9918	13.1433	12.6483	12.4392	12.5169	11.576
ENSCAFG00000004081	476764	8690	JRKL	0.292794	0.435088	0.68677	0.821018	0.209635	0.942997	0.401092	0.552942	0.863217	0.0192692	0.512672	1.28476	-0.935705	0.674424	2.00791	8.44958	7.95035	7.86755	7.99474	8.18348	8.54588	8.47109
ENSCAFG00000004083	485114	79780	CCDC82	-1.95588	-1.36513	0.259768	0.517683	-0.219468	-0.385353	0.716724	0.809477	3.93419	4.41485	3.47577	2.00723	-2	3.90924	4.02644	7.61594	7.67669	6.41632	5.89113	7.32939	7.12689	7.71999
ENSCAFG00000004084	475039	55780	C6orf70	1.8188	3.33832	0.0602073	0.293599	0.00953099	0.0264678	0.980089	0.988079	-2	-1.48438	-0.254625	0.302599	1.00816	0.30346	0.675626	7.3119	7.54423	6.60828	6.51111	7.3914	7.51332	7.2415
ENSCAFG00000004085	610857	79172	CENPO	0.878393	1.50779	0.252928	0.511039	0.241021	0.594885	0.588391	0.710863	2.12851	2.36396	0.580078	2.42977	2.83721	2.17614	2.83384	9.16482	8.80118	8.86481	8.96262	9.32357	8.29157	10.1607
ENSCAFG00000004087	NA	NA	NA	0.958494	1.57419	0.212276	0.477866	-0.186647	-0.540804	0.616093	0.731931	2.71004	1.10753	1.0602	1.815	2.90716	3.05752	2.55799	9.51238	9.07352	8.57558	8.2296	9.01459	9.07883	9.1457
ENSCAFG00000004090	482994	109	ADCY3	-0.297494	-0.854475	0.470961	0.680171	-0.293905	-0.50145	0.649412	0.75834	-1.94485	-1.71889	-0.849518	-1.83335	-1.51693	-1.96396	-1.89342	7.33082	7.06749	7.13767	7.16137	5.18809	7.38922	7.80033
ENSCAFG00000004092	606918	8898	MTMR2	-2.69025	-4.94333	0.00937082	0.147113	-0.849912	-1.75291	0.184775	0.336694	3.49383	3.79463	3.16116	0.852087	-0.675182	1.51784	1.47711	8.2316	9.3564	7.88839	7.63812	7.49799	8.18036	7.25239
ENSCAFG00000004093	476511	11343	MGLL	-2.16181	-4.70369	0.0318502	0.22583	-3.28573	-2.79549	0.0660863	0.190881	1.46854	-0.0249921	0.416807	-1.47066	-1.43419	-1.3593	-1.90261	7.95699	8.4163	8.10973	1.51877	5.10432	6.71271	6.16533
ENSCAFG00000004095	484417	30846	EHD2	-0.814524	-2.72694	0.104591	0.360632	-1.2691	-2.85534	0.0356056	0.142158	-0.678836	-1.58905	-0.739924	-1.66646	-1.84597	-1.92371	-1.83237	7.38647	7.72684	6.77284	6.73605	5.34897	6.49614	5.52397
ENSCAFG00000004098	482995	51277	DNAJC27	-0.815278	-1.16696	0.30958	0.562144	-1.57128	-1.66277	0.191085	0.343811	1.20354	-0.599751	-0.376907	-0.479333	-1.83052	-0.764969	0.116218	7.58025	7.14693	7.54783	6.78099	3.26024	7.55535	5.81834
ENSCAFG00000004100	477970	80314	EPC1	-0.425932	-1.24758	0.267607	0.52396	-0.0566979	-0.233617	0.824632	0.886607	3.83307	4.00538	3.2656	3.2994	2.57079	3.80371	3.42777	10.688	10.1324	10.4879	9.84034	10.5332	10.5428	10.6013
ENSCAFG00000004104	476766	9702	CEP57	-0.16688	-0.279028	0.791633	0.882468	0.66136	3.37792	0.0270909	0.125491	3.55019	4.71377	4.32736	4.48657	2.60419	4.81134	4.21879	10.0041	10.2755	10.0946	11.2435	10.3829	10.6869	10.8311
ENSCAFG00000004107	404006	29927	SEC61A1	-0.877527	-1.82513	0.162984	0.429196	-1.52979	-3.21187	0.0285	0.128197	5.81802	4.46507	5.65439	4.72038	4.77209	4.44309	3.80432	13.1348	14.1555	14.2843	12.6285	12.3541	12.8698	11.4613
ENSCAFG00000004112	612960	8775	NAPA	0.227229	0.652047	0.543207	0.732177	-0.511106	-2.97886	0.0400606	0.149785	2.4013	2.89693	2.12291	1.99269	3.26252	2.86006	2.68849	8.90621	9.04877	9.14532	8.89668	8.15006	8.61254	8.43003
ENSCAFG00000004116	475040	5689	PSMB1	-0.0211511	-0.0597435	0.95497	0.974606	0.0329427	0.120471	0.913713	0.946094	4.09851	4.23008	4.96426	4.82768	3.89247	4.15431	4.76474	10.953	11.5323	11.8512	11.3067	11.5215	11.6616	11.4239
ENSCAFG00000004117	608632	84898	PLXDC2	-1.93481	-3.37052	0.0200319	0.18738	-2.60329	-6.46365	0.00620024	0.0736758	2.18686	1.4598	0.878529	0.286015	-1.46175	0.284505	-0.814418	9.49503	9.28995	9.51179	5.97861	6.57276	7.87446	6.89003
ENSCAFG00000004118	485117	143684	FAM76B	-0.900346	-0.798723	0.4621	0.674566	0.458602	0.993559	0.369614	0.524747	2.64643	3.0566	1.03117	1.73766	-1.42411	2.42884	2.63516	8.03853	7.48198	6.86294	7.46928	7.33555	8.22053	8.65366
ENSCAFG00000004119	611193	6908	TBP	-0.0786277	-0.188254	0.859557	0.919158	0.111307	0.337207	0.750662	0.834756	0.930124	2.0721	1.54218	1.5513	1.95989	1.50107	0.732434	8.07023	8.00777	7.53275	7.21575	8.07552	8.58287	8.0521
ENSCAFG00000004122	475041	5134	PDCD2	-0.766594	-0.558594	0.612924	0.77346	0.72287	6.43714	0.00691819	0.0773349	5.37885	4.97392	5.87604	6.49259	0.653042	5.43706	5.98935	11.3492	11.3713	11.3976	11.9671	12.065	11.9313	12.4189
ENSCAFG00000004123	476512	8607	RUVBL1	0.437692	0.839026	0.463927	0.676041	0.9931	3.78589	0.0180189	0.10901	3.16895	2.27252	3.89366	4.15655	3.64284	3.14941	3.24882	9.44742	9.54877	9.17648	10.8393	9.71596	10.4648	10.5159
ENSCAFG00000004124	NA	NA	NA	0.122655	0.311419	0.770252	0.871474	1.08347	3.40055	0.0560134	0.175171	1.81187	2.0656	2.40451	2.75935	2.89795	1.60851	1.60077	6.96385	6.6538	5.94706	7.73682	7.52856	7.80884	7.34594
ENSCAFG00000004125	475895	55904	MLL5	-0.325066	-0.478363	0.655313	0.800596	-0.66028	-4.32147	0.0121801	0.09457	5.78782	4.92508	3.98827	4.07561	3.60901	5.45489	5.16177	12.4258	12.4129	12.2358	11.3299	11.6394	11.9626	11.8596
ENSCAFG00000004127	485118	143686	SESN3	-0.398066	-0.381376	0.725065	0.84315	-0.343641	-1.40559	0.240418	0.397483	5.84859	4.92225	5.07185	5.24102	1.96256	5.89399	6.43375	11.7135	11.6861	11.9203	11.5731	10.7378	11.7362	11.6715
ENSCAFG00000004128	476092	55212	BBS7	-1.02587	-1.60672	0.20557	0.470362	0.59742	1.73726	0.193246	0.346504	1.22207	1.23611	1.09372	0.876896	-1.69283	1.10094	0.347371	7.75233	7.01285	6.66882	7.66771	7.54656	8.1145	7.63958
ENSCAFG00000004133	483845	890	CCNA2	0.245533	0.223752	0.836966	0.90776	0.807651	2.8641	0.0616124	0.183554	1.39802	1.56202	1.83537	3.03574	-1.37673	3.30735	2.40963	9.01009	9.14137	9.09263	10.5493	9.54985	9.31977	10.1371
ENSCAFG00000004139	476093	5393	EXOSC9	-1.34289	-1.19946	0.307177	0.559592	0.420566	1.77655	0.164747	0.313411	2.99409	3.9024	3.12378	2.53784	-1.12705	3.87447	2.70352	10.7717	10.1977	10.1238	10.9274	10.9017	10.4297	10.881
ENSCAFG00000004145	487096	8028	MLLT10	-0.0987734	-0.218892	0.835402	0.906604	0.382322	1.66474	0.168115	0.316943	2.46333	1.98641	1.49992	2.15294	0.855456	2.48281	2.0466	9.43811	9.63179	9.29165	9.24447	9.95351	9.93178	10.2149
ENSCAFG00000004146	609937	5001	ORC5	-0.317446	-0.468467	0.662166	0.804791	0.132018	0.549331	0.634499	0.74594	-0.173765	1.58358	1.08731	1.06303	-0.582153	0.25452	1.32432	7.44822	7.75085	6.942	7.46316	7.61408	7.55983	7.41243
ENSCAFG00000004148	476516	6184	RPN1	-1.58934	-4.22822	0.0102972	0.1518	-0.705893	-2.61979	0.0683552	0.193278	5.39899	6.10353	6.3337	4.90596	4.59535	4.15611	3.76684	12.0455	12.3366	12.8331	11.9693	11.8819	11.5913	11.3542
ENSCAFG00000004151	476094	308	ANXA5	-3.74479	-19.2946	1.72e-05	0.0288892	-2.5847	-6.94263	0.00142317	0.0532518	6.12048	6.23805	6.44219	2.69172	2.34254	2.90459	2.14964	11.8118	10.8708	11.5263	8.3832	9.28083	9.20977	8.39926
ENSCAFG00000004152	607587	64215	DNAJC1	-1.36489	-2.89381	0.0362104	0.236405	-0.58538	-5.23309	0.00394204	0.0657468	3.01062	3.61127	2.76091	1.78989	0.628559	2.3694	2.26298	10.4678	10.4358	10.691	10.1009	9.85146	9.77801	10.0542
ENSCAFG00000004154	485125	54851	ANKRD49	-0.0564227	-0.113703	0.914714	0.94946	0.400732	1.55882	0.236053	0.392758	1.89302	2.21827	1.48116	1.90716	0.578639	2.72645	2.01867	9.09109	8.41868	8.31358	8.84007	8.90009	9.10966	9.18424
ENSCAFG00000004155	477977	23412	COMMD3	-0.876693	-1.96192	0.143218	0.409368	0.959681	5.04888	0.00404931	0.0657468	3.92696	3.99932	3.86551	3.05407	1.84237	3.36237	3.95681	10.1477	10.1213	9.79754	10.8165	10.8762	10.7962	11.4385
ENSCAFG00000004157	404007	7879	RAB7A	-0.36868	-0.978633	0.373964	0.608349	-0.417332	-2.51596	0.0581275	0.178568	7.92748	8.09214	7.3911	7.6596	8.14029	7.27394	6.66573	12.162	12.421	12.3963	12.0434	11.6638	12.2511	11.6782
ENSCAFG00000004162	494006	4361	MRE11A	-0.298675	-0.43056	0.691347	0.823925	0.657918	4.67451	0.00552262	0.0714907	3.80278	3.1156	3.23604	3.26029	1.20679	4.27021	3.60724	10.2209	10.4732	10.2138	11.1578	10.6446	11.068	10.9719
ENSCAFG00000004163	484628	56941	C3orf37	-0.304045	-0.496248	0.643464	0.794526	-0.350616	-0.918593	0.402656	0.553884	1.50164	1.38331	2.29894	2.01298	0.0334716	1.14966	2.49957	9.4128	8.64635	9.5144	8.58839	8.70849	8.44426	9.62113
ENSCAFG00000004165	483848	79625	NDNF	-1.56413	-1.81516	0.158391	0.425803	-4.5192	-2.13257	0.121175	0.260996	0.0717119	0.734942	0.482435	-2	-1.92195	-2	1.38422	9.98199	10.5486	10.5915	2.42648	2.76966	6.77282	11.4505
ENSCAFG00000004166	475897	9512	PMPCB	-0.588985	-2.82374	0.0692667	0.30949	0.414769	3.40962	0.0265211	0.123751	3.44858	4.10177	3.77019	3.26926	3.37987	2.97086	3.11813	10.8753	10.8603	11.0144	11.3193	11.6296	11.0916	11.2853
ENSCAFG00000004167	NA	NA	NA	-0.792156	-2.21208	0.0781014	0.326549	0.33864	1.62997	0.16458	0.313411	-0.361652	0.3242	0.359926	-0.602521	-1.32832	-0.0174988	-0.790325	11.6355	11.209	11.397	11.958	12.0066	11.7705	11.2748
ENSCAFG00000004171	NA	NA	NA	-0.134147	-0.129107	0.902476	0.943604	-0.170993	-0.269882	0.799323	0.869519	-1.14107	-2	0.485355	-2	1.13072	-1.20826	-2	7.3203	6.70063	5.67548	6.42163	7.00981	5.21558	6.93089
ENSCAFG00000004175	442974	728	C5AR1	-1.29433	-2.02361	0.115042	0.376339	-0.106411	-0.167552	0.881056	0.923059	2.32558	1.89814	1.50241	0.532856	0.572482	2.12786	-0.775686	5.75853	7.7136	7.50203	6.92768	7.01799	7.11382	6.48041
ENSCAFG00000004179	483850	11107	PRDM5	-0.942886	-1.46598	0.213463	0.479208	-0.106636	-0.529743	0.619656	0.734765	0.601525	2.3386	1.64452	0.561566	-0.356558	0.542714	1.59359	7.97558	7.64911	7.62807	7.80196	7.16332	7.91983	7.69203
ENSCAFG00000004180	476425	10055	SAE1	-0.51034	-2.09781	0.0902306	0.344148	0.226906	1.0129	0.363669	0.519345	3.79114	4.08286	3.57295	3.72513	2.79053	3.38892	3.31666	8.74426	8.53023	8.38503	9.31314	8.42982	8.5337	8.84365
ENSCAFG00000004182	612160	23211	ZC3H4	1.25604	3.40329	0.0320369	0.226713	-0.722933	-2.07115	0.126433	0.266548	1.69464	1.49461	1.30177	2.6509	3.75877	2.45935	2.14316	8.9654	8.80629	8.82549	8.40604	7.16558	8.77611	8.22344
ENSCAFG00000004186	608414	NA	NA	0.404373	2.451	0.0841821	0.335808	-0.164577	-0.487559	0.656199	0.763644	3.388	3.418	3.29986	4.23354	3.73858	3.49884	3.62101	11.0385	11.3027	11.1286	11.6499	10.086	11.1891	11.043
ENSCAFG00000004193	476427	1175	AP2S1	0.477741	0.557642	0.630988	0.786014	-1.36675	-3.55679	0.0165225	0.105856	-0.74297	1.58159	1.96989	1.27086	1.36849	1.78917	1.22712	9.20489	9.13315	9.85113	8.36458	7.2915	8.68295	7.77955
ENSCAFG00000004201	484425	6510	SLC1A5	-0.111984	-0.364888	0.731014	0.845912	-1.36368	-1.63448	0.179016	0.330408	0.837741	1.35951	1.27514	0.433184	1.55401	0.799394	1.39534	7.04066	9.234	8.85319	7.7079	6.65	7.89162	5.79956
ENSCAFG00000004204	475896	5701	PSMC2	-1.2343	-1.66978	0.179195	0.444092	0.564962	3.39427	0.022635	0.115757	6.09966	6.84763	6.57294	5.95958	3.15543	6.05141	5.92335	13.0637	13.122	13.3329	13.4579	14.0304	13.5215	13.9415
ENSCAFG00000004209	NA	NA	NA	-0.811858	-0.476562	0.654562	0.800422	0.61523	2.6372	0.0686761	0.193278	2.22877	5.11263	4.94295	0.99295	0.714839	6.30846	5.11544	13.8889	13.8242	13.6927	14.555	14.9971	14.0515	14.0649
ENSCAFG00000004211	476769	9440	MED17	-0.997134	-1.92383	0.134357	0.398644	0.104511	0.792007	0.493488	0.63078	2.28121	2.07203	1.73005	1.05217	-0.346461	1.93028	1.48653	9.63313	9.36046	9.21442	9.48783	9.64933	9.4368	9.45477
ENSCAFG00000004212	482507	9813	KIAA0494	-0.227367	-0.333363	0.760565	0.865016	-0.518781	-1.51179	0.214124	0.369588	3.05837	2.90071	2.90401	3.05028	1.56719	4.51458	1.77593	11.1952	11.5092	11.4799	11.1026	10.1599	11.6725	10.569
ENSCAFG00000004215	608357	22921	MSRB2	-0.256722	-0.572196	0.60865	0.770021	0.0657205	0.489803	0.647852	0.756882	-0.452317	0.584703	0.888554	-0.152086	-0.1897	0.0391721	0.63698	7.69664	7.78324	7.56946	7.53068	7.55681	7.9294	7.97845
ENSCAFG00000004217	610408	64756	ATPAF1	-0.925918	-1.88089	0.185826	0.452711	0.0405703	0.133124	0.899772	0.936348	-0.648926	-1.00852	0.568129	-0.9435	-1.49818	-1.40575	-1.30866	6.91197	6.39014	6.70004	6.29682	6.20549	7.17431	7.15519
ENSCAFG00000004219	487102	220213	OTUD1	-1.26223	-3.25742	0.0356955	0.236115	-2.06995	-2.88335	0.0561847	0.175481	0.121917	0.53665	0.242726	-1.54957	-1.60188	-0.112492	-0.583236	7.04996	7.485	7.57379	5.36981	5.68335	6.74825	3.39714
ENSCAFG00000004222	483857	130074	FAM168B	-0.0192538	-0.056427	0.958946	0.977161	-0.299594	-1.06553	0.349848	0.507	3.50452	3.43305	2.52337	2.86492	3.46144	3.20321	3.00801	9.6076	9.31485	9.31042	9.4111	8.58103	9.69302	8.7603
ENSCAFG00000004224	483858	55041	PLEKHB2	-0.632568	-1.01835	0.356693	0.594598	-0.0679437	-0.262752	0.80457	0.872495	4.63266	4.16656	3.44264	2.46578	2.64849	4.3278	4.35015	10.726	10.3621	10.0446	9.9633	10.0951	10.5055	10.6745
ENSCAFG00000004225	607137	28970	C11orf54	-0.848828	-0.959183	0.382929	0.615115	0.781323	3.29454	0.0237222	0.118222	1.75674	2.63944	3.4626	2.66772	-0.397268	2.70107	2.11154	7.69958	8.29156	7.9416	8.40179	8.64838	8.80361	9.18182
ENSCAFG00000004234	NA	NA	NA	0.0409096	0.0434956	0.967217	0.98247	0.738328	3.19751	0.0306764	0.132122	2.37924	2.46169	1.11008	2.90882	-0.45037	3.09089	2.54897	9.01377	8.63468	8.39294	9.78628	9.08349	9.39537	9.41003
ENSCAFG00000004235	483275	27000	DNAJC2	-0.635911	-0.394565	0.718874	0.839531	1.49174	13.1659	0.000425746	0.0435501	4.60314	5.07095	4.43769	5.06301	-0.673279	6.29559	5.58673	11.1898	11.1918	11.2854	12.75	12.9588	12.4296	12.7181
ENSCAFG00000004237	607411	56243	KIAA1217	-0.522358	-0.422694	0.69158	0.823934	-0.619853	-0.558485	0.614313	0.730805	2.21536	0.590798	0.175444	-0.93863	-1.40995	0.948638	3.28598	7.948	8.36254	7.92006	5.85049	5.44271	8.448	10.0869
ENSCAFG00000004238	607744	56935	C11orf75	0.0216482	0.0188292	0.985712	0.991449	0.222713	1.46097	0.206568	0.360986	0.665402	-2	-0.72764	-2	1.57184	-0.2349	-2	8.73227	8.44653	8.5907	8.43728	8.93895	8.86825	9.0057
ENSCAFG00000004241	NA	NA	NA	0.724219	1.18498	0.350872	0.589445	-0.0250586	-0.0614102	0.954411	0.973628	4.07775	2.7561	2.02486	3.69104	3.3589	3.78462	3.87392	7.68268	7.37762	7.33006	7.55622	7.20765	8.43776	6.55196
ENSCAFG00000004244	NA	NA	NA	0.338547	0.689217	0.534625	0.726551	-0.0409304	-0.0915936	0.933868	0.959648	-1.08934	-1.01244	-1.42421	-0.762649	0.420768	-1.84177	-1.16347	7.79026	8.43009	6.97232	7.42892	7.90426	7.98303	7.44363
ENSCAFG00000004247	607058	83787	ARMC10	-0.280665	-0.686491	0.526575	0.721482	0.428714	1.02955	0.380164	0.534324	2.21882	2.83133	2.76823	2.89471	1.27172	2.56449	2.57092	9.84674	9.42446	8.57339	10.2265	9.41994	9.49308	9.70144
ENSCAFG00000004250	403958	10890	RAB10	-0.880619	-2.97812	0.0309823	0.223588	-0.0992202	-1.19385	0.28622	0.445479	6.20092	5.54191	5.77029	5.30982	4.3701	4.84521	5.30323	12.2709	12.292	12.4329	12.1722	12.2315	12.1114	12.4157
ENSCAFG00000004252	NA	NA	NA	-0.666107	-1.50467	0.224769	0.487955	0.315192	2.20001	0.112214	0.249531	1.26871	1.52268	1.39341	0.357124	-0.318164	1.28564	1.5907	9.06035	9.00162	9.00799	9.01672	9.53954	9.1857	9.61208
ENSCAFG00000004253	476101	56886	UGGT1	0.288177	0.464657	0.667411	0.808024	0.203986	0.756231	0.503967	0.640248	2.67034	1.96148	2.05919	3.21855	0.794337	2.89269	3.16847	9.65029	10.0896	9.25696	9.65659	9.67913	9.98199	10.1608
ENSCAFG00000004255	476517	22820	COPG	-0.78651	-2.80302	0.0385895	0.243573	-0.703703	-4.53755	0.00624392	0.0739539	4.43351	3.77126	4.1193	3.29793	3.7287	3.49434	2.76508	10.6844	10.964	10.9698	9.92057	9.99773	10.4176	10.3403
ENSCAFG00000004256	484427	25865	PRKD2	0.370743	0.641153	0.552859	0.737976	-1.27472	-4.69674	0.00637614	0.0747915	1.03047	0.0708331	0.608166	0.742136	2.08089	-0.337784	1.27703	9.02174	9.06337	9.46329	8.40496	7.89273	8.04355	7.29108
ENSCAFG00000004259	610446	387338	NSUN4	1.0385	1.93132	0.185942	0.452711	-0.403729	-1.93852	0.143175	0.288306	-0.742357	0.987801	0.653629	1.09783	1.3249	1.53679	1.39327	7.64885	7.68179	7.56737	7.55973	6.9487	7.60204	6.80531
ENSCAFG00000004260	NA	NA	NA	-0.569031	-0.937584	0.442253	0.659986	0.551468	3.3173	0.0333135	0.137164	5.59562	7.44711	7.32212	6.29882	6.43947	6.20611	5.93261	13.2365	13.1538	13.3419	14.1566	13.9536	13.5903	13.4816
ENSCAFG00000004265	477983	79896	THNSL1	-1.03297	-1.36776	0.261153	0.518499	-0.125027	-0.408045	0.703237	0.799566	0.942526	1.03978	1.31937	-0.0606515	-1.94116	1.55821	0.71396	7.57245	8.0215	7.86577	7.59662	7.51803	8.48046	7.1844
ENSCAFG00000004267	475687	3030	HADHA	-0.00736999	-0.0224297	0.983177	0.98991	0.336151	2.57677	0.0512841	0.166888	3.69525	3.17217	4.08168	4.21135	3.49927	3.31274	3.54596	11.1852	11.435	11.2918	11.8378	11.809	11.3994	11.5143
ENSCAFG00000004272	475368	8438	RAD54L	1.4032	3.83674	0.0205221	0.18738	0.0425545	0.0777549	0.941233	0.96436	-1.20382	-0.799789	-1.15883	0.903578	0.775354	-0.609722	0.32702	7.68924	7.82484	6.57101	8.32889	6.62575	6.99305	7.66932
ENSCAFG00000004274	NA	NA	NA	-2.84807	-7.32473	0.00434617	0.112446	-4.81181	-3.16314	0.0500425	0.165105	1.30903	1.33309	1.12725	-2	-2	-0.442793	-1.92364	8.9446	8.58544	8.86378	5.9846	1.65211	7.16466	1.14313
ENSCAFG00000004283	475901	222234	FAM185A	0.36803	1.10997	0.330949	0.5779	1.19945	5.14206	0.00376385	0.0653373	1.71137	1.70585	1.33974	2.09525	1.63725	2.74905	1.33318	7.17595	7.63122	7.52334	8.3983	9.01413	8.91205	8.24734
ENSCAFG00000004289	NA	NA	NA	0.0428141	0.136473	0.89821	0.942113	-0.0440393	-0.198751	0.85029	0.90194	5.94334	5.54215	6.42449	5.78361	6.53056	5.73041	6.00664	12.031	11.9807	12.4182	12.3948	11.6674	12.3633	11.9715
ENSCAFG00000004290	476102	79595	SAP130	0.646369	1.57794	0.185122	0.452303	-0.573789	-1.56948	0.205271	0.359726	1.10956	0.494538	0.674434	0.713907	2.33112	1.64385	0.934645	8.64572	8.49523	8.34837	7.91956	7.13518	8.85777	7.7781
ENSCAFG00000004292	476773	26973	CHORDC1	-0.0903264	-0.139584	0.895573	0.940614	0.717216	4.52442	0.0118452	0.0935308	3.66617	4.57864	4.263	4.47959	2.41126	5.17162	4.2533	10.9468	10.7513	10.8565	11.9771	11.2842	11.4442	11.5694
ENSCAFG00000004293	610021	57639	CCDC146	0.149561	0.404464	0.705513	0.832201	0.54423	1.38829	0.232916	0.390648	-0.203957	-0.071497	-0.60785	-0.102845	-0.561128	0.778284	-0.693805	6.76288	6.97416	5.97566	6.96467	7.57454	7.43768	6.48363
ENSCAFG00000004294	482511	55624	POMGNT1	-0.591083	-0.865031	0.458509	0.672283	0.459406	1.69165	0.18287	0.334859	1.71531	-0.288033	-0.0733462	-0.596394	0.55095	-0.0975513	-0.41609	6.42869	6.99667	7.22721	7.63946	7.12559	7.49354	7.11578
ENSCAFG00000004295	607281	79621	RNASEH2B	-0.0189416	-0.0285058	0.979037	0.987974	1.33254	7.48177	0.000779211	0.0489333	3.33953	3.30093	3.43465	3.84058	1.37784	3.83083	4.30847	10.5971	10.6238	10.9068	12.2274	11.9848	11.6482	12.3067
ENSCAFG00000004301	475902	10875	FGL2	-3.95557	-9.57513	0.00201607	0.0845887	-3.01349	-10.175	0.000229335	0.0405262	4.07659	3.97442	3.86536	0.796307	0.0172492	0.364808	-1.11215	9.33847	10.0622	9.85727	7.03648	6.32248	6.46214	7.13558
ENSCAFG00000004305	607835	283518	KCNRG	0.115069	0.107955	0.918692	0.951946	-0.471246	-1.11965	0.329966	0.487828	0.617863	2.08542	0.47075	1.71852	-1.56124	1.89631	2.63873	9.26319	9.66785	9.22933	9.42609	8.23759	8.23986	9.75863
ENSCAFG00000004306	483862	83607	AMMECR1L	-0.707712	-1.91013	0.125015	0.387144	0.250596	1.11968	0.349106	0.506531	1.88328	2.44123	2.14323	1.71559	1.04151	0.779982	2.25572	7.5738	6.86708	7.21579	7.67846	7.24413	7.53692	7.41844
ENSCAFG00000004307	485139	10003	NAALAD2	-0.289519	-0.602608	0.57327	0.748954	0.297129	0.830973	0.448191	0.593467	-0.553602	-0.219908	-1.30423	-0.379318	-1.82954	-1.32063	-0.39892	9.77766	9.79891	9.27513	9.58394	10.1958	9.23418	10.6435
ENSCAFG00000004308	607845	10206	TRIM13	-0.774078	-0.842402	0.460294	0.673277	0.222479	1.05883	0.33951	0.497403	1.28081	1.60073	1.44148	1.94307	-2	0.961157	1.76348	9.62172	9.64445	9.28002	9.55284	9.68526	9.47081	10.2426
ENSCAFG00000004309	476908	57213	SPRYD7	-0.127352	-0.342884	0.746245	0.855263	0.588191	1.95488	0.172634	0.32271	1.25711	2.02028	1.20276	0.991136	0.964938	2.08347	1.42457	8.98469	8.56499	7.98406	9.0584	9.04638	9.33022	8.96275
ENSCAFG00000004311	483863	5433	POLR2D	0.305789	0.461048	0.664131	0.806239	0.222286	0.639591	0.572688	0.699771	1.38148	2.6236	2.62841	3.16704	3.37912	1.08844	2.4332	9.4806	8.54629	8.49051	9.36171	8.89371	8.78921	9.20104
ENSCAFG00000004313	612199	5536	PPP5C	0.228751	0.582864	0.587955	0.758669	-0.0708986	-0.204053	0.847258	0.90032	2.40758	3.05653	2.84338	3.33213	3.80349	2.4428	2.41324	7.75479	7.87081	7.32032	8.15235	7.30733	8.00107	6.8502
ENSCAFG00000004316	475903	54103	PION	0.383491	0.775946	0.48147	0.688691	1.37404	4.63124	0.0136669	0.0998279	1.42762	2.07124	1.61458	2.14655	0.824369	2.97896	2.40201	9.28709	8.60279	8.4723	9.75546	10.1133	10.2885	10.4884
ENSCAFG00000004318	NA	NA	NA	-1.35985	-1.76953	0.181011	0.446029	-1.80888	-2.07055	0.124515	0.264394	-1.48749	0.464574	0.739096	-2	-0.925306	-0.892502	-2	7.39584	7.49962	7.91014	3.27403	6.38455	7.15049	6.36287
ENSCAFG00000004320	476518	7555	CNBP	-1.34478	-3.16781	0.0260677	0.204979	0.482339	2.96449	0.0530388	0.16965	7.88364	8.78392	7.90002	6.82916	6.07363	7.55199	6.92289	14.0095	13.6733	13.5331	14.3057	14.3098	14.2889	13.9795
ENSCAFG00000004321	475370	10103	TSPAN1	1.14123	1.08796	0.337262	0.580757	1.2544	3.40198	0.0421032	0.152468	1.16086	-1.0728	-1.56511	-0.173879	-0.662351	1.9269	1.50487	6.85025	6.88653	6.82539	7.33472	7.62494	8.78679	8.68738
ENSCAFG00000004322	608089	57136	C20orf3	-1.44717	-2.5531	0.110534	0.368933	-1.17557	-2.2864	0.0949367	0.228751	3.14216	1.24276	2.26164	0.796913	1.11357	0.742084	0.4208	8.79834	9.25751	8.92947	8.25599	7.95807	8.66641	6.39768
ENSCAFG00000004324	NA	NA	NA	-1.97599	-1.41754	0.238514	0.499245	-0.0725842	-0.344877	0.747705	0.831855	4.40518	5.70785	4.65738	4.1845	-1.05506	4.45912	4.20137	10.3132	10.0435	10.107	9.90435	10.4011	9.6184	10.404
ENSCAFG00000004325	476909	3839	KPNA3	-0.604181	-0.615391	0.574098	0.749038	0.0393351	0.248115	0.814973	0.879332	3.16871	3.67162	2.54605	2.85208	-0.168758	3.96728	3.44784	11.0585	10.8671	10.8019	10.6509	10.8634	10.9648	11.315
ENSCAFG00000004326	483865	NA	NA	-0.124902	-0.22838	0.82847	0.903515	-0.539148	-1.94651	0.138963	0.282967	2.30817	1.33351	1.32707	2.00813	0.249682	1.68854	2.17903	6.91841	7.27809	7.74972	6.97514	6.88946	6.37091	6.86953
ENSCAFG00000004329	477985	54518	APBB1IP	0.42519	1.19111	0.289758	0.545261	0.0854521	0.453665	0.67083	0.775285	4.5392	3.72763	3.82535	4.28119	3.85192	4.99594	4.69461	11.4006	11.4683	11.1592	11.5963	11.0111	11.7611	11.3441
ENSCAFG00000004331	482512	8503	PIK3R3	0.326635	0.392512	0.713915	0.836527	0.843628	2.12251	0.119356	0.259225	1.29359	2.0379	0.819161	2.35506	-0.428449	3.0466	1.86753	8.568	8.47505	8.34761	9.79593	8.16651	9.85026	9.41602
ENSCAFG00000004332	607944	23590	PDSS1	-0.970834	-2.29461	0.104292	0.360632	0.625565	1.73596	0.143205	0.288306	2.63758	2.75255	2.73137	1.99838	2.34519	0.49017	2.11159	9.81063	9.15828	9.1341	10.3443	10.3966	9.16966	10.0623
ENSCAFG00000004333	NA	NA	NA	-0.994536	-1.68864	0.167013	0.431714	0.338219	2.65513	0.0765326	0.204151	4.67974	4.1566	3.90175	4.20069	1.75862	3.16575	3.88091	11.0346	11.0224	11.028	11.7237	11.1648	11.3732	11.2045
ENSCAFG00000004336	NA	NA	NA	-0.649087	-1.57337	0.17661	0.440982	-0.784359	-6.97624	0.00127806	0.0515203	2.26032	1.5744	1.36972	1.78352	0.620774	1.43928	0.499323	10.1875	10.4722	10.3034	9.541	9.32516	9.59856	9.68203
ENSCAFG00000004337	476910	84650	EBPL	0.21656	0.133055	0.899873	0.942753	1.26914	4.71091	0.00532723	0.0709261	-0.282172	3.16184	3.55323	4.0869	-0.597815	2.11694	3.8374	9.79829	9.34095	9.27532	10.8976	11.2726	10.3701	10.4223
ENSCAFG00000004341	485441	83852	SETDB2	-0.45412	-0.369387	0.734994	0.848499	0.7678	2.0327	0.102914	0.24016	2.35881	2.81558	2.06768	3.03638	-1.66608	3.31092	3.1584	8.68697	8.70946	7.85979	9.63372	8.55534	8.99659	9.56051
ENSCAFG00000004345	485440	55213	RCBTB1	0.752537	3.42573	0.0568752	0.288569	0.139284	0.46914	0.661591	0.768503	0.553537	1.18176	1.17711	1.57974	1.86841	1.63588	1.80934	8.6003	8.93497	8.48237	8.15819	9.12728	8.62506	9.3368
ENSCAFG00000004350	476519	28976	ACAD9	0.394414	0.858892	0.432611	0.652	0.459851	1.52337	0.208611	0.363338	1.54279	2.05818	2.34534	3.15363	2.78678	1.34016	2.2255	10.3191	10.4501	10.6549	11.4885	11.3195	10.6687	10.2614
ENSCAFG00000004351	NA	NA	NA	1.00029	2.16071	0.086722	0.338972	0.799684	5.27747	0.00523674	0.0703048	3.63751	2.80855	3.33972	3.55276	3.86751	5.36101	4.26759	10.8659	10.9114	10.5367	11.3213	11.5317	11.6787	11.7522
ENSCAFG00000004354	483280	57157	PHTF2	-1.91136	-3.40242	0.0246006	0.201398	-1.13021	-3.94253	0.0112061	0.0913546	1.43049	2.25497	2.06591	0.0211272	-1.41085	0.545118	0.867651	8.18956	8.08888	7.56574	6.716	6.27575	7.02596	7.25369
ENSCAFG00000004355	612895	55679	LIMS2	0.571709	0.643229	0.552401	0.737889	-1.36462	-3.54668	0.0252929	0.121646	0.839057	-0.295456	-0.460687	-0.958009	2.76043	-0.0182876	0.613249	8.43912	8.3639	7.98378	6.22086	7.8813	6.56329	6.92513
ENSCAFG00000004357	NA	NA	NA	0.442923	0.742169	0.496653	0.700615	-0.0799242	-0.1985	0.850514	0.90194	-0.2779	-1.53905	-1.76472	-0.126632	-0.0774535	-1.50072	-1.29905	7.72281	6.81106	7.38082	7.72175	7.30561	7.51802	6.35451
ENSCAFG00000004358	484632	9922	IQSEC1	0.0331033	0.0549281	0.960632	0.978196	-1.12591	-2.58969	0.052365	0.168603	3.07644	1.83204	1.07826	1.57087	2.11813	2.20714	2.21861	9.64622	9.83541	9.08858	9.05206	7.5158	8.97669	8.04544
ENSCAFG00000004360	NA	NA	NA	-0.378558	-0.817469	0.473221	0.682605	-0.923328	-3.5826	0.0353361	0.141655	1.46539	1.46502	1.54078	1.12342	2.40239	0.299002	0.622546	9.01392	8.99521	8.90803	8.17439	8.71373	7.56818	7.73993
ENSCAFG00000004365	607247	10006	ABI1	-0.887976	-3.79681	0.015122	0.168855	-0.245243	-1.33326	0.254735	0.414299	7.54171	7.45992	6.98312	6.00251	6.59482	6.71735	6.44642	10.4514	10.0237	10.4888	10.2246	9.80977	10.2745	9.99525
ENSCAFG00000004371	485564	955	ENTPD6	0.296441	1.00079	0.381671	0.613905	-0.144404	-0.495518	0.651838	0.760199	0.146342	0.37157	0.118124	0.314998	1.35809	0.156734	0.203995	7.02383	6.84528	6.85179	7.12227	6.23648	7.374	6.3175
ENSCAFG00000004375	NA	NA	NA	2.18549	5.28777	0.00323514	0.101416	-0.000238722	-0.000551543	0.999595	0.999732	1.97014	1.26361	1.15292	3.48629	4.43671	2.87664	3.79121	9.26931	9.23988	9.23649	9.97471	7.9943	9.57265	9.45163
ENSCAFG00000004377	477987	91452	ACBD5	-1.06269	-2.42518	0.0744781	0.319079	-0.600829	-2.84658	0.0802204	0.209775	2.73582	3.15022	2.61854	1.84549	0.620624	2.11222	2.51037	9.14313	9.17589	8.56392	8.16988	8.43614	8.33965	8.49493
ENSCAFG00000004382	607216	84930	MASTL	0.744097	4.31714	0.0077769	0.135403	1.45382	1.35638	0.27512	0.434225	-0.569974	-0.187068	-0.481247	0.318198	-0.0253312	0.52099	0.511478	6.71771	3.76954	6.71753	7.74497	6.6741	6.26718	8.06874
ENSCAFG00000004387	608181	23682	RAB38	-1.31468	-2.3157	0.0851424	0.337059	-0.424704	-0.695095	0.518087	0.651493	-0.881382	0.730149	0.0463053	-2	-1.79143	-0.938578	-0.668632	6.88972	5.90582	7.11418	5.85998	6.77726	7.19167	5.01857
ENSCAFG00000004390	482513	23139	MAST2	0.651808	1.00193	0.369305	0.605767	-0.202609	-0.652302	0.549121	0.679374	0.155868	-0.766743	-0.674252	0.435991	1.78242	-0.637949	-0.686731	6.58763	6.80836	7.02815	7.08468	7.09664	6.22467	6.01576
ENSCAFG00000004393	607444	65084	TMEM135	-1.17423	-2.28491	0.0719189	0.314072	0.00833994	0.0285781	0.978309	0.987103	1.35051	0.462544	0.443755	-0.647253	-1.46519	-0.0628922	0.487507	6.98682	6.74186	7.39108	6.47259	6.94377	7.48425	7.29244
ENSCAFG00000004397	NA	NA	NA	-1.64032	-1.52685	0.219151	0.483352	-0.0332265	-0.116031	0.912185	0.945505	4.27994	4.84617	4.30395	3.60261	-0.314923	4.22613	3.83164	11.3297	11.6333	11.9925	12.1686	11.1859	11.4065	11.7132
ENSCAFG00000004400	NA	NA	NA	0.0699742	0.584392	0.589787	0.759658	0.320216	1.03693	0.403011	0.553884	-1.20261	-0.9503	-0.892058	-1.05232	-0.73234	-1.01717	-0.978227	8.75684	8.07246	7.7216	8.45271	8.55029	8.63031	8.38208
ENSCAFG00000004402	485150	11098	PRSS23	-1.07215	-1.46647	0.239071	0.499245	-1.07289	-2.08248	0.109005	0.246107	1.12488	1.84801	3.34766	1.18493	1.89295	0.579518	0.481433	10.1146	9.4769	9.79232	8.64174	8.37393	10.0669	7.80432
ENSCAFG00000004407	485151	10873	ME3	-1.94768	-15.7836	0.000450989	0.0547955	-2.09241	-3.51622	0.0170065	0.106566	1.49309	1.53929	1.54589	-0.248788	-0.414991	-0.253011	-0.769578	8.19872	9.48136	9.12586	6.18049	6.577	8.18879	6.42534
ENSCAFG00000004408	485442	81617	CAB39L	0.124032	0.142521	0.892307	0.939162	0.794547	1.48117	0.201716	0.356262	1.43983	-0.180979	0.0252982	1.95884	-0.671685	1.57447	-0.653305	6.78792	6.13701	7.469	8.47837	7.48241	7.74357	6.66574
ENSCAFG00000004409	476434	24139	EML2	0.0237876	0.066496	0.949589	0.970745	-0.275662	-0.574364	0.597085	0.716737	-1.22184	-1.1614	-0.561903	-0.916832	-0.155407	-1.35043	-1.40903	9.05101	9.33732	8.05335	7.79051	9.08021	8.45019	8.832
ENSCAFG00000004412	NA	NA	NA	0.443022	0.668198	0.533962	0.726125	0.0882399	0.236307	0.829002	0.889209	-0.965128	-1.08784	0.310611	0.0320952	1.11411	-1.21569	-0.481568	8.05805	7.48816	6.8865	7.85996	7.2011	7.40316	7.79902
ENSCAFG00000004413	606791	221079	ARL5B	-1.30784	-1.16351	0.319337	0.570071	-0.184785	-0.553613	0.606218	0.724601	1.97064	2.95397	2.65125	1.83335	-2	2.64417	2.39228	9.4713	9.06731	8.93055	9.07427	8.25965	9.67479	8.8777
ENSCAFG00000004420	403936	7408	VASP	0.286492	0.657799	0.540938	0.730664	-0.716485	-1.22806	0.306982	0.465739	2.11295	1.34935	1.99896	2.64113	2.8121	1.64018	1.33424	10.0534	10.0555	10.0441	10.0827	9.80399	9.85771	7.59364
ENSCAFG00000004421	476913	81602	CDADC1	-1.01343	-1.48424	0.226112	0.489675	-0.389268	-1.98852	0.108978	0.246107	2.83803	3.21911	2.71147	2.79581	-0.0651831	2.59179	2.31534	11.7749	11.377	11.3079	10.7756	11.2564	11.0001	11.3571
ENSCAFG00000004422	487112	221078	NSUN6	-0.0173343	-0.0376299	0.971493	0.985242	0.480791	3.17856	0.0323591	0.135607	0.620896	1.44478	1.2993	0.702143	0.651821	2.2532	0.810139	8.78751	8.89524	8.67819	8.92799	9.18947	9.38071	9.57291
ENSCAFG00000004423	NA	NA	NA	-1.84342	-4.20492	0.0184187	0.182834	-0.555316	-1.30852	0.249017	0.407381	1.22642	0.986447	0.816993	-0.311961	-1.91026	-0.0307607	-1.08089	7.58091	8.40095	7.46877	7.5001	6.78567	8.01807	6.74239
ENSCAFG00000004424	NA	NA	NA	1.07998	1.08777	0.354123	0.592245	1.03079	1.47802	0.220027	0.375953	-1.45678	-1.79225	-1.85011	-0.658577	-2	-2	2.17967	6.52913	6.58029	5.88721	7.57808	7.30671	5.67459	8.89263
ENSCAFG00000004432	485446	1102	RCBTB2	0.753003	2.00198	0.101992	0.357676	-0.546807	-1.04938	0.347109	0.504231	0.911768	1.51131	0.771387	0.921535	2.04353	2.17326	2.13297	7.46536	7.07375	7.94883	7.18872	6.43114	6.0576	8.11923
ENSCAFG00000004434	NA	NA	NA	0.0256176	0.0421202	0.96902	0.98331	0.949173	5.87858	0.00227386	0.060278	-0.374139	-2	-2	-1.75347	-2	-1.20531	-0.770934	8.63929	8.27879	8.32478	9.55312	9.46737	9.40241	9.03095
ENSCAFG00000004436	476915	5925	RB1	-0.3897	-0.367632	0.734382	0.84819	-0.184748	-0.759821	0.481716	0.621393	2.21592	1.56765	1.21438	1.75469	-1.72873	2.56135	2.51783	9.70156	9.53499	9.19555	8.88008	9.22661	9.25406	9.80973
ENSCAFG00000004438	476520	131474	CHCHD4	1.65083	2.32584	0.0708756	0.31283	0.231032	0.53881	0.614903	0.731149	-2	-0.742222	-0.28112	0.290687	2.10553	0.080131	0.0958542	6.44139	6.7797	7.5081	7.48907	7.55136	7.23021	6.2924
ENSCAFG00000004445	475371	3652	IPP	-0.742905	-1.9208	0.112939	0.372178	0.468367	2.10516	0.135146	0.277832	2.91913	3.32476	2.4542	2.79924	1.41394	2.38874	2.0239	9.54432	10.252	9.94552	10.5156	10.4889	10.1352	10.3896
ENSCAFG00000004446	484637	79188	TMEM43	-0.891897	-1.8096	0.157628	0.42519	-0.489353	-1.22684	0.278734	0.438192	2.47997	2.89893	2.72622	1.34306	1.71592	3.17499	1.00525	8.97927	9.65386	9.48858	9.60854	8.28811	9.33392	8.30763
ENSCAFG00000004447	476916	9445	ITM2B	-3.66442	-4.11114	0.0241872	0.200386	-1.78346	-4.97314	0.00857092	0.0820087	7.91734	8.34533	8.09055	3.54743	2.42115	6.12477	5.71993	12.9617	13.1918	13.4069	10.6347	11.0531	11.9095	12.0161
ENSCAFG00000004452	NA	NA	NA	-0.466118	-0.830127	0.448181	0.665025	1.22031	5.35534	0.0273004	0.125491	1.90712	2.84735	2.48964	2.1161	0.536003	2.77604	2.36619	8.6586	7.89003	8.33618	9.59279	9.45258	9.415	9.6006
ENSCAFG00000004453	485570	51099	ABHD5	-0.585497	-1.53375	0.186579	0.452711	-0.656199	-1.91817	0.115086	0.253294	1.08333	1.50706	1.85138	0.516671	0.324062	1.71385	1.02579	7.96354	8.39754	7.74855	7.30217	6.61381	7.71117	7.89421
ENSCAFG00000004454	485448	8803	SUCLA2	-1.75193	-1.39902	0.252473	0.510545	0.0161995	0.208811	0.844205	0.898777	3.59979	3.8005	3.1601	2.64949	-1.89659	3.552	2.7679	10.354	10.4963	10.5575	10.6305	10.4185	10.4438	10.4491
ENSCAFG00000004455	612284	10849	CD3EAP	0.954697	1.53722	0.200442	0.466038	0.545329	1.5348	0.219845	0.375814	-1.69523	-1.04861	0.0303799	0.190911	1.02344	-0.529731	-0.483785	8.12828	8.21446	8.27617	9.80055	8.44497	8.48799	8.27301
ENSCAFG00000004456	NA	NA	NA	-0.641188	-0.767954	0.487914	0.693787	0.832822	5.43401	0.00287706	0.0626136	1.73345	3.72738	3.86821	3.80044	2.15093	1.59116	2.33142	10.7093	10.3871	10.6527	11.7126	11.4859	11.2725	11.1923
ENSCAFG00000004457	475692	1058	CENPA	0.783641	1.06514	0.340324	0.581909	1.0397	3.11158	0.0328626	0.136541	-0.480585	-0.361133	1.22589	1.393	-0.531371	1.60326	1.1819	6.24119	7.04191	6.99627	8.3789	7.3811	7.77864	7.65931
ENSCAFG00000004461	476778	51501	C11orf73	-2.47652	-2.78372	0.0431561	0.255179	-0.345241	-1.26994	0.261809	0.421575	2.60543	4.11833	3.4709	1.95438	-1.27603	2.05997	0.948489	10.5502	10.5702	11.1315	10.4794	10.8603	9.91836	10.3635
ENSCAFG00000004466	475372	60313	GPBP1L1	-0.18804	-0.418846	0.694844	0.825665	0.121295	0.765287	0.48936	0.627413	2.06413	2.68798	2.03637	2.13539	1.09557	3.02965	2.03853	10.6904	10.5026	10.5826	10.5444	11.1376	10.4745	10.6962
ENSCAFG00000004467	476521	7508	XPC	0.865886	1.90853	0.135272	0.3992	-0.4236	-2.27865	0.0722338	0.197904	0.791422	0.33174	0.36878	2.15316	1.92794	0.268355	1.10335	7.88235	8.2242	8.19773	7.84758	7.32536	7.9931	7.54526
ENSCAFG00000004471	476779	8726	EED	-0.349045	-1.48908	0.213056	0.478665	0.508218	2.70534	0.0635243	0.187262	4.41589	4.65851	4.38685	4.066	4.51468	3.55164	4.41985	11.7857	11.9541	11.8488	12.0357	12.5979	12.0902	12.7606
ENSCAFG00000004473	607116	2098	ESD	-1.29857	-1.87816	0.121977	0.385701	0.270257	2.00112	0.150291	0.297047	2.56873	3.65257	2.49806	1.77732	-0.082637	2.46321	2.27366	10.1565	10.0975	9.75542	10.1276	10.3568	10.2813	10.328
ENSCAFG00000004474	487113	783	CACNB2	2.70293	3.36532	0.0212744	0.189547	2.55759	3.87623	0.0143508	0.101408	1.38689	-0.579639	0.40056	4.13365	1.54049	3.0399	3.70811	6.91334	6.08738	7.14144	10.2934	7.62176	9.46175	9.70972
ENSCAFG00000004475	476103	55677	IWS1	-0.480392	-1.58566	0.194458	0.460534	0.0555693	0.400393	0.715428	0.808682	5.01382	4.7366	4.70703	4.64096	3.52906	4.82824	4.35678	12.0133	12.0341	12.0004	12.4218	11.9557	12.1363	11.7721
ENSCAFG00000004478	NA	NA	NA	0.252924	0.589058	0.597769	0.763939	-0.407489	-1.59619	0.176377	0.327442	2.89971	1.58553	2.03396	2.05102	2.15123	2.74731	2.7544	9.27527	9.43742	8.99565	8.45058	9.27381	8.4494	9.14071
ENSCAFG00000004479	477010	55129	ANO10	-0.841441	-1.64304	0.174612	0.43821	-0.666583	-3.59636	0.0215574	0.114388	2.84233	2.76021	2.1817	1.75658	0.89344	3.05408	1.30912	9.77196	9.49854	9.26546	8.87787	8.93071	9.05099	8.52204
ENSCAFG00000004480	485452	80183	KIAA0226L	1.75354	4.46409	0.0120612	0.159162	1.50657	3.4844	0.0177166	0.10844	-0.367138	-0.817831	-0.40966	1.09816	0.23751	1.72529	1.82702	6.1314	6.60805	7.03665	8.79301	7.17527	8.03671	8.38939
ENSCAFG00000004481	NA	NA	NA	1.08822	2.72865	0.0810298	0.331288	0.539682	2.63118	0.0712369	0.196724	3.50854	2.71023	2.24745	3.5461	3.76851	4.1619	4.16467	9.47069	9.4194	9.32121	9.37109	9.99268	10.1186	10.2914
ENSCAFG00000004486	476780	8301	PICALM	-1.54558	-3.30233	0.0292307	0.217616	-0.858433	-4.30451	0.00789894	0.080661	4.07877	3.99526	3.47298	2.32195	1.08701	2.90242	2.9023	10.417	10.7441	10.3722	9.58462	9.22766	9.95212	9.84617
ENSCAFG00000004487	NA	NA	NA	0.852429	2.76098	0.0540187	0.282929	0.629385	0.982074	0.391831	0.544949	-1.83603	-1.48604	-1.77577	-0.785796	-0.0671481	-1.40635	-1.1281	7.00565	5.55804	5.19254	7.33106	5.78015	6.69569	6.38562
ENSCAFG00000004490	NA	NA	NA	1.12628	2.32798	0.076604	0.324548	-0.370416	-1.27163	0.28832	0.447857	-0.303796	-1.0366	-0.745691	-0.384996	1.52455	0.718605	-0.134475	8.12769	8.29437	8.26313	8.47271	8.15795	7.17635	7.62492
ENSCAFG00000004491	476921	3936	LCP1	0.0335101	0.119032	0.911714	0.948252	0.485476	4.36458	0.0074935	0.0793507	8.03732	7.57729	7.21374	7.92057	7.35611	7.88239	7.41277	14.5489	14.4798	14.3286	14.9912	14.7549	15.1655	14.8402
ENSCAFG00000004495	NA	NA	NA	-0.68282	-1.95946	0.108789	0.367391	-0.152287	-0.331764	0.753526	0.837048	3.58976	3.60851	3.00546	3.04843	2.32107	3.35121	2.15299	8.67521	8.20517	7.68066	6.98172	8.27317	8.58498	8.29904
ENSCAFG00000004496	NA	NA	NA	-6.04432	-12.9235	0.00012607	0.0396678	-5.42805	-11.0566	0.000150766	0.0405262	6.35639	5.19268	5.38817	-0.108839	-1.1776	0.207396	-0.51526	12.042	12.8309	12.8078	6.40111	6.73529	8.3117	7.08063
ENSCAFG00000004497	476105	2071	ERCC3	0.451111	4.46066	0.00830868	0.138402	1.00497	5.74504	0.00656228	0.0755408	1.59626	1.73018	1.56782	1.94447	2.32443	2.10023	1.96099	8.87029	9.04696	8.95118	9.85179	10.4257	9.63341	9.93357
ENSCAFG00000004498	403472	6752	SSTR2	-0.717627	-1.99441	0.107023	0.364539	-1.16431	-2.72405	0.0505367	0.166088	-0.958617	-0.366377	-0.875111	-1.85904	-1.30166	-0.643281	-2	7.51284	6.88554	7.16273	6.22954	5.4426	7.03035	5.38843
ENSCAFG00000004501	483282	9382	COG1	0.1765	0.559675	0.60298	0.766569	0.0328133	0.188877	0.86254	0.910987	2.45546	1.84867	1.65824	1.88136	2.66886	1.78767	2.31793	10.5646	10.8911	11.1033	11.0823	10.9063	10.8282	10.7265
ENSCAFG00000004504	475906	84923	FAM104A	-1.71935	-1.81978	0.148444	0.414073	0.616165	2.00599	0.175108	0.325832	4.70805	5.70725	5.5906	3.42292	1.16879	4.87664	4.99542	9.61261	8.56843	9.01514	9.6595	9.67641	9.82443	9.56591
ENSCAFG00000004505	610011	55028	C17orf80	-0.484253	-0.595383	0.592186	0.760801	0.104136	0.333833	0.752333	0.836359	1.71231	1.6706	1.37085	0.583654	-0.898979	2.78865	1.92799	8.37537	7.95868	7.7709	7.45142	8.40896	8.62353	8.07255
ENSCAFG00000004511	NA	NA	NA	-0.332016	-0.44486	0.680702	0.816505	0.399778	1.58797	0.196877	0.35103	4.12391	4.10964	3.33621	4.16436	1.45877	4.53595	3.9392	12.1277	12.2147	12.3759	13.2176	12.0566	12.5338	12.7488
ENSCAFG00000004516	477990	8027	STAM	-1.10543	-2.41444	0.0742234	0.318726	-0.486447	-4.3071	0.0394559	0.148721	2.41857	2.51529	1.94982	1.45186	-0.0683094	1.63817	1.73478	9.39936	9.77783	9.58328	9.02586	9.11459	9.09721	9.16384
ENSCAFG00000004517	475373	4678	NASP	-0.539631	-0.7833	0.490557	0.696323	0.578444	2.25402	0.0964356	0.231006	5.16706	5.1851	5.21472	5.81849	2.89051	5.67175	4.21656	10.2676	10.1412	10.0131	11.0818	10.9688	10.8276	9.99812
ENSCAFG00000004520	485156	55863	TMEM126B	-1.93737	-2.12833	0.0983808	0.354112	0.214845	0.623635	0.572054	0.699114	1.5652	2.79979	2.57228	0.533464	-2	1.26685	1.6999	8.11102	7.97639	7.80413	8.2708	7.7809	7.58451	9.07856
ENSCAFG00000004521	484640	152273	FGD5	-1.74181	-3.62326	0.0201426	0.18738	-1.87696	-3.63381	0.0160555	0.105135	1.11097	0.0159828	1.16593	-1.18929	-1.34562	-0.0785591	-1.29657	8.38138	9.46453	9.48439	7.11411	6.31889	8.08461	7.41495
ENSCAFG00000004526	485455	83548	COG3	-1.17087	-2.4212	0.0676416	0.307943	-0.15489	-0.684033	0.525144	0.657986	2.41677	2.36077	1.72646	1.21767	-0.225064	1.20281	1.79312	8.59723	8.28972	8.05515	7.91485	8.0521	8.02919	8.64043
ENSCAFG00000004527	NA	NA	NA	0.0934104	0.145246	0.892697	0.939437	-2.35463	-2.48761	0.0768651	0.204656	0.371838	-1.5384	-0.584877	-0.653838	0.478982	-0.786097	-1.00066	6.76963	6.89608	7.61561	6.58379	4.54118	5.51591	2.3157
ENSCAFG00000004528	612902	10746	MAP3K2	0.0386396	0.0783388	0.942886	0.966465	-0.203515	-1.83338	0.143577	0.288816	4.59195	5.22812	3.66971	4.88472	3.97341	4.68092	4.60189	9.50981	9.80786	9.7456	9.33107	9.43397	9.55198	9.61994
ENSCAFG00000004529	NA	NA	NA	-0.645937	-1.02531	0.37091	0.606967	0.00721438	0.0158129	0.988206	0.992826	4.81171	4.80933	5.33881	3.00238	5.9396	4.14337	4.27737	14.6153	14.3588	14.8698	13.4736	15.5553	14.8383	14.6202
ENSCAFG00000004530	477012	23122	CLASP2	-0.96737	-1.92927	0.131191	0.394866	-0.377967	-2.08372	0.125905	0.265952	2.87166	2.38661	2.34715	2.07418	0.158245	1.90808	2.13057	9.84993	9.70076	9.31077	9.00928	9.23881	9.32697	9.39503
ENSCAFG00000004531	609084	253512	SLC25A30	-1.23383	-1.37893	0.254961	0.512875	-2.40419	-2.37002	0.0942088	0.227907	2.94218	2.89813	3.4683	3.13494	3.34195	-0.417554	1.4168	9.10103	8.78625	8.54081	7.40128	7.18425	7.62213	3.41304
ENSCAFG00000004535	484641	7182	NR2C2	0.325243	0.684966	0.553528	0.737976	-0.388599	-1.72449	0.146103	0.291886	1.9676	0.811331	0.471406	1.06842	1.34788	1.45935	1.7591	10.2734	10.0913	9.8212	9.39686	9.32062	9.94682	10.0292
ENSCAFG00000004545	487116	1787	TRDMT1	-0.364319	-0.491616	0.65136	0.799233	0.388461	0.95316	0.418456	0.567799	0.417045	1.13904	0.488042	1.04517	-1.71988	0.512702	1.43023	9.08705	8.11323	7.84566	9.08135	8.35064	8.85065	8.66579
ENSCAFG00000004557	609189	55425	KIAA1704	-0.987297	-1.38526	0.245167	0.505047	0.742202	5.61307	0.00458365	0.0688066	4.95114	5.41543	4.64909	4.28738	2.07915	5.22324	4.48194	11.2078	11.2223	11.0514	12.0189	12.0628	11.5448	11.9843
ENSCAFG00000004564	485458	26747	NUFIP1	-0.302259	-0.503261	0.636948	0.78953	0.332409	2.99169	0.0408232	0.150961	1.64921	0.623605	0.230144	0.775177	-0.38365	1.59565	0.141061	9.33134	9.28041	9.42654	9.94086	9.58191	9.72648	9.46478
ENSCAFG00000004568	403767	8029	CUBN	0.0587796	0.145849	0.889785	0.937049	0.261197	0.478287	0.660007	0.767152	-0.882422	-1.69285	-1.44864	-1.85648	-1.62544	-0.382288	-1.26588	5.24436	6.82664	5.91292	5.86626	5.89864	7.1277	6.13074
ENSCAFG00000004571	476523	64432	MRPS25	-0.482134	-0.690449	0.520663	0.717609	0.0962586	0.318753	0.763015	0.844118	0.41511	1.28886	1.91624	1.11931	1.82625	-0.761392	0.714241	10.4613	11.054	10.8655	11.5765	10.4456	10.8896	10.6477
ENSCAFG00000004573	482514	NA	NA	0.144833	0.201975	0.854226	0.917209	0.654411	2.07629	0.0925018	0.225868	-1.76256	-0.637976	0.532706	-0.517906	0.271182	-1.0417	-0.622681	6.82794	6.16412	6.31885	7.50336	7.44297	6.9593	6.4599
ENSCAFG00000004577	NA	NA	NA	-1.043	-1.67172	0.169576	0.434879	0.324196	0.753335	0.486407	0.624839	2.79712	2.89277	2.106	2.12239	-0.0265944	2.6082	1.51851	10.0462	10.487	11.091	11.3654	11.4218	10.2875	10.3877
ENSCAFG00000004578	610565	NA	CCDC163P	1.3576	2.27211	0.0978413	0.353301	1.01468	1.86431	0.133357	0.275085	-1.34845	-0.896163	-0.921926	-0.0656466	2.0226	-0.462779	-0.285826	7.09476	5.71038	5.92748	7.48503	7.53994	6.27096	7.73961
ENSCAFG00000004581	484642	64145	ZFYVE20	0.172664	0.676927	0.532493	0.725774	-0.490555	-0.547619	0.607623	0.725607	2.49422	1.90407	1.91552	2.56306	2.45142	2.27905	1.81554	8.2104	6.48732	6.71435	7.78692	6.28768	7.73782	4.77478
ENSCAFG00000004586	477993	6251	RSU1	-0.728433	-1.84824	0.124104	0.38653	-0.669842	-3.14263	0.0296642	0.130634	3.68847	4.51213	4.04268	3.32382	3.40553	4.10786	2.57343	9.98755	9.63303	9.76927	8.98793	9.37455	9.47891	8.66571
ENSCAFG00000004587	476436	11129	CLASRP	0.0978101	0.222213	0.837641	0.907898	0.545332	3.37451	0.0198462	0.111383	1.4344	1.61858	1.69162	1.28947	2.97876	1.20837	1.24076	10.8135	10.5703	10.9036	11.5678	10.9577	11.3418	11.3638
ENSCAFG00000004593	476785	60492	CCDC90B	-1.06772	-1.1388	0.310445	0.562874	0.00639327	0.0381499	0.971063	0.983464	2.29433	4.59953	3.99571	3.28999	0.677296	3.3425	2.93877	10.2973	10.48	10.0885	10.5891	10.3871	10.1855	10.0183
ENSCAFG00000004596	484644	23023	TMCC1	-1.2194	-3.20783	0.0477803	0.265166	-1.19054	-7.26276	0.000985966	0.0492713	3.02141	2.27713	1.86643	1.27697	0.681116	1.50233	1.21526	10.6352	10.7043	10.4163	9.06676	9.42238	9.34664	9.74316
ENSCAFG00000004598	485572	7342	UBP1	0.626246	2.6202	0.0470868	0.262657	0.267759	0.962959	0.400464	0.552427	2.65481	2.85402	2.33425	3.46473	2.69442	3.47241	3.33084	10.4698	10.2618	10.3142	11.1829	9.92198	10.867	10.4936
ENSCAFG00000004599	483299	9368	SLC9A3R1	-0.887875	-1.65711	0.188807	0.454632	-2.70638	-2.91226	0.0525634	0.168868	0.754776	0.449736	0.798465	0.170911	0.822118	-1.65587	-0.218023	8.77563	7.98123	8.135	6.67123	5.83806	6.86932	2.98501
ENSCAFG00000004601	483300	26151	NAT9	0.890615	0.917471	0.424573	0.645656	1.04641	3.3811	0.0347858	0.140219	-2	-0.695765	0.969373	0.428861	1.52911	-0.547651	-0.149716	7.33086	7.61868	7.46605	9.36162	7.95758	8.39782	8.35606
ENSCAFG00000004602	476928	144811	LACC1	-1.26321	-1.13693	0.336457	0.580328	0.569818	1.47547	0.235185	0.392207	2.26513	2.31915	2.64801	0.870511	-1.79852	2.17101	3.34721	9.14158	9.24154	9.13573	8.89919	9.50183	9.82794	10.7421
ENSCAFG00000004603	475377	114034	TOE1	0.16941	0.26544	0.801377	0.888579	-0.263643	-0.704312	0.519998	0.653559	0.395238	-0.881943	0.411947	0.179347	1.17896	-1.11168	0.331338	8.28411	8.66024	8.77417	9.29171	7.68722	8.10456	8.1533
ENSCAFG00000004606	NA	NA	NA	1.33851	3.165	0.0372751	0.239823	0.757962	2.97842	0.0367451	0.143518	3.02403	2.64872	2.55014	4.23667	4.42543	2.92646	4.72931	10.3103	10.257	9.69913	10.9254	10.4315	10.811	11.2193
ENSCAFG00000004608	484455	1209	CLPTM1	-0.230427	-0.773836	0.48985	0.695861	-1.04816	-7.72169	0.00153951	0.0548472	2.36026	2.17587	2.12509	1.51143	2.2936	2.65462	1.50026	8.05524	7.67768	7.84521	6.87627	6.99827	6.74415	6.62618
ENSCAFG00000004609	NA	NA	NA	0.330481	0.95846	0.39113	0.621853	0.394554	2.68877	0.0688954	0.19348	3.91998	3.65721	2.99781	3.4748	3.51867	4.15057	4.27788	11.2009	11.236	11.1399	11.3537	11.8978	11.3302	11.7657
ENSCAFG00000004612	482515	4595	MUTYH	-0.102603	-0.215752	0.839077	0.908719	-0.155336	-1.02834	0.376384	0.530955	0.803086	0.134743	0.73404	0.165355	1.41018	-0.569374	0.812589	7.16259	7.14977	7.08839	6.60604	6.97532	7.33701	6.99461
ENSCAFG00000004613	476526	23129	PLXND1	-0.413351	-0.947734	0.398143	0.62754	-3.05139	-2.49703	0.0809013	0.210806	0.148175	-1.05944	-0.643106	-0.83446	-0.509409	-0.713933	-1.6681	8.44464	9.29426	8.64045	6.99624	3.64541	8.48698	3.83829
ENSCAFG00000004615	476437	341	APOC1	-1.85821	-2.17299	0.0845465	0.336343	-0.93252	-1.5964	0.171322	0.321167	3.61413	5.17366	4.69339	1.51911	1.98692	4.74251	2.29353	10.6922	11.4475	11.9845	9.8677	9.60801	11.5883	10.7048
ENSCAFG00000004616	476787	27314	RAB30	-3.92123	-6.93548	0.00456281	0.114501	-1.84184	-4.10576	0.00999761	0.0867958	3.28064	1.73444	3.12159	-1.21397	-2	-0.811295	-0.810756	8.9693	8.12998	8.37529	5.99413	6.01545	7.23931	7.34984
ENSCAFG00000004617	476438	348	APOE	0.710835	0.931042	0.406662	0.63193	-0.841301	-3.0334	0.0372025	0.144454	-0.617138	-0.168463	1.44165	0.580425	1.64155	1.6458	-0.149705	8.27046	8.22241	7.90238	7.89084	7.30709	7.30736	6.65651
ENSCAFG00000004621	485160	220042	C11orf82	0.0594916	0.207509	0.844699	0.912269	0.66532	1.50278	0.214687	0.37035	-1.10485	-1.75085	-1.75281	-1.10308	-2	-1.35966	-1.44396	6.50553	5.33577	6.3839	6.89768	6.64478	6.13431	7.28479
ENSCAFG00000004628	476788	5547	PRCP	-1.25337	-1.87502	0.119938	0.383113	-0.510931	-1.98355	0.116355	0.255163	2.51991	3.51909	4.02008	2.80729	0.634389	2.26162	2.69532	9.34779	9.61864	10.0485	9.29741	8.8363	9.53313	8.97601
ENSCAFG00000004636	484456	4059	BCAM	-0.0868322	-0.776805	0.483659	0.69063	-1.17182	-1.72867	0.151272	0.298374	-1.7135	-2	-1.73152	-2	-1.73884	-1.86852	-2	6.70324	6.36398	5.59855	5.74049	3.33159	5.19346	5.93487
ENSCAFG00000004638	475910	2232	FDXR	-0.0881679	-0.65094	0.577738	0.750974	0.0998989	0.158608	0.880719	0.923059	-1.69619	-1.48118	-1.23591	-1.61561	-1.49085	-1.56008	-1.57051	7.83664	7.02879	6.22335	7.65456	5.97923	7.86845	7.01573
ENSCAFG00000004646	475378	7389	UROD	-0.438034	-0.875008	0.421641	0.643307	0.150192	0.645216	0.551547	0.681587	2.80117	3.89938	3.52793	3.09528	3.63679	3.28037	1.87341	12.2939	11.9091	12.5254	12.6871	12.602	12.1958	12.0872
ENSCAFG00000004648	NA	NA	NA	0.242324	0.470881	0.659994	0.803491	-0.157811	-1.06283	0.341335	0.498689	4.73034	3.79288	5.10644	5.28517	4.51452	3.96473	5.37774	10.4154	10.0942	10.4384	10.3582	9.91134	10.0969	10.2664
ENSCAFG00000004652	403873	2720	GLB1	-0.153113	-0.657355	0.545069	0.733191	0.51713	1.05493	0.340646	0.498367	1.46284	1.58876	1.80996	0.868703	1.7501	1.76545	1.48537	8.82345	9.46247	9.78294	8.84109	10.6546	10.3319	9.66605
ENSCAFG00000004656	487119	8516	ITGA8	-0.620015	-1.67991	0.163334	0.429401	-1.61464	-2.07982	0.113075	0.250529	-0.634753	-0.763374	-1.54828	-1.09619	-2	-1.31241	-2	6.92963	6.92566	6.19349	5.68549	2.93787	6.2988	5.351
ENSCAFG00000004658	403541	1233	CCR4	0.0198117	0.015845	0.98828	0.992907	-0.813674	-0.420506	0.701448	0.798299	0.592895	1.33425	0.550172	-1.85531	2.57636	-0.569618	3.23089	7.85659	8.10569	7.21252	1.35354	8.30565	7.85692	10.1289
ENSCAFG00000004661	NA	NA	NA	-2.36478	-3.68975	0.0203971	0.18738	0.0549059	0.431697	0.692269	0.790917	7.12053	7.9677	7.81679	5.68368	3.54482	6.15387	5.69855	10.2718	10.2058	10.3087	10.3287	10.0888	10.6572	10.1933
ENSCAFG00000004664	476930	29103	DNAJC15	-1.49762	-1.16516	0.296993	0.551786	0.367578	1.70451	0.192274	0.345526	0.630881	3.60649	1.96342	0.425717	-2	2.49002	1.3615	9.25759	9.7436	9.91265	10.1248	9.81627	10.1871	9.8939
ENSCAFG00000004672	482518	79654	HECTD3	1.00132	2.37703	0.0720028	0.314072	-0.514265	-2.19514	0.082781	0.212934	-0.0351622	-0.12501	0.478558	0.961527	2.12599	0.306608	1.03567	7.8012	7.92574	8.22007	7.64617	7.02249	7.92393	7.2797
ENSCAFG00000004673	NA	NA	NA	0.568724	1.30469	0.274861	0.531651	0.44832	1.47648	0.20003	0.354476	-0.779952	-1.11596	-0.871115	-1.05261	0.85954	-0.793589	-0.42782	9.07627	8.43396	8.96859	9.15166	9.53148	9.72866	8.68656
ENSCAFG00000004675	609418	8600	TNFSF11	-3.20312	-5.9235	0.00649907	0.125775	-2.09837	-11.639	0.000155132	0.0405262	2.67256	2.58157	2.20778	-1.10382	-2	-0.0647062	0.305261	8.92065	9.12976	8.83266	6.52324	6.93022	6.73385	7.26331
ENSCAFG00000004677	609431	11215	AKAP11	-0.716457	-0.868027	0.428656	0.648245	-0.274573	-0.897471	0.433271	0.581371	4.84197	4.30497	3.43014	3.92255	1.35303	4.18584	4.44219	10.729	10.5339	9.83855	9.71049	10.1582	10.4034	10.0982
ENSCAFG00000004678	NA	NA	NA	0.994455	2.13439	0.120986	0.384268	-0.472555	-0.91534	0.40721	0.557621	0.118536	0.00916512	-0.0232185	1.17012	1.93132	1.28425	-0.268558	8.55949	7.90679	7.20024	6.63064	8.16469	7.72796	7.14187
ENSCAFG00000004679	612778	25904	CNOT10	-0.206382	-0.389776	0.714362	0.836527	-0.150704	-0.428436	0.687599	0.787184	0.286792	0.889684	1.16826	1.16327	-0.800902	0.935437	1.00298	9.52844	9.06294	8.94264	9.14563	8.15809	9.24392	9.56157
ENSCAFG00000004681	475379	8891	EIF2B3	-1.4556	-7.73173	0.00211042	0.0852746	0.39765	1.57766	0.175548	0.326401	2.56333	2.56194	2.37869	1.24945	1.13862	0.51921	1.27562	10.173	9.61475	9.822	10.6886	10.4482	10.1295	9.804
ENSCAFG00000004688	483007	10113	PREB	-0.000985885	-0.00140295	0.998946	0.999357	-0.509898	-2.81831	0.0503016	0.165465	1.61704	2.0218	2.62179	2.10329	3.43161	2.44434	0.364315	7.44494	7.22917	7.27921	7.15697	6.75948	6.95109	6.36396
ENSCAFG00000004692	487123	64421	DCLRE1C	-0.297264	-0.383408	0.725237	0.84315	0.72521	3.82183	0.0511609	0.166713	2.96002	2.55479	2.46809	2.84216	0.297053	3.92477	2.39083	9.76336	9.21879	9.20434	10.105	10.0065	10.2315	10.1398
ENSCAFG00000004696	477995	79723	SUV39H2	-1.08581	-1.6593	0.180425	0.445175	0.352048	2.12886	0.112344	0.249668	0.68054	1.32645	0.787182	0.271791	-2	0.73391	0.376613	7.81624	7.71523	7.6748	8.26283	8.35629	7.63595	8.09481
ENSCAFG00000004697	NA	NA	NA	-1.41111	-2.17121	0.099531	0.3555	-1.28886	-1.60452	0.202953	0.357501	1.39133	0.799253	0.644364	0.866924	0.0197105	-2	-0.751154	7.51828	7.25024	7.10541	6.64479	6.01731	3.81124	7.53645
ENSCAFG00000004699	475911	3396	ICT1	-0.836166	-3.7343	0.0135113	0.161894	0.276976	1.6634	0.208069	0.362902	3.21982	3.65462	3.63658	2.82709	2.81114	2.88165	2.15015	10.0625	9.71616	10.2452	10.4167	10.1496	10.3508	10.2227
ENSCAFG00000004700	NA	NA	NA	-0.59197	-0.87379	0.425576	0.64598	0.362665	1.60957	0.225798	0.382746	1.63713	3.22648	3.03378	3.02528	1.10851	1.44021	2.58797	11.0025	10.5663	10.2661	10.8382	10.9686	10.9185	11.1718
ENSCAFG00000004702	477996	51182	HSPA14	-0.740206	-0.712045	0.524216	0.720152	0.947025	8.30179	0.00405336	0.0657468	2.30451	3.01953	2.73247	3.4376	-1.06593	2.6725	2.73701	10.3414	10.1569	9.98504	11.1414	10.9872	11.0831	11.221
ENSCAFG00000004706	607252	441549	CDNF	0.77855	1.9462	0.146818	0.412527	0.775734	0.410266	0.714878	0.808267	-2	-2	-2	-1.25012	-1.52054	-2	-0.11514	6.71631	1.64258	7.29366	6.43874	6.1682	4.30347	7.06259
ENSCAFG00000004710	476111	84365	MKI67IP	0.014111	0.0287808	0.978521	0.987846	1.09087	6.21532	0.00381587	0.0654626	2.86441	4.25688	3.75187	3.91103	2.83576	3.76636	4.04084	10.449	10.4398	10.6375	11.9522	11.75	11.1957	11.5006
ENSCAFG00000004711	609652	23510	KCTD2	1.17472	1.80983	0.163557	0.429401	-0.0915666	-0.582951	0.587086	0.710462	-0.618143	-1.56856	0.410417	0.734257	0.862487	-0.319731	1.0535	6.72867	7.00895	6.62367	6.71008	6.62556	6.46756	6.97892
ENSCAFG00000004714	607279	83641	FAM107B	-0.130095	-0.294701	0.793647	0.884038	0.191811	0.692239	0.520894	0.653933	3.67005	5.01231	4.90353	4.20737	4.31708	4.66681	4.40289	9.08646	9.16207	9.57306	9.07366	10.1231	9.44704	9.21893
ENSCAFG00000004721	477015	10015	PDCD6IP	-0.484643	-1.49235	0.198974	0.464332	-0.267543	-1.1511	0.312002	0.471102	2.88658	2.73704	2.12451	1.91224	1.55139	2.5408	2.38784	8.45867	8.2075	8.13935	7.39934	8.30492	8.28486	8.01474
ENSCAFG00000004722	450237	51155	HN1	0.0770899	0.193803	0.854498	0.917366	0.104032	0.389748	0.715988	0.808934	0.853269	1.23594	1.56446	1.63382	1.99359	0.422061	1.13043	11.2184	11.0258	10.8313	10.987	11.4721	10.5058	11.5519
ENSCAFG00000004723	484464	3783	KCNN4	-0.749564	-3.1225	0.0262097	0.205392	-1.60152	-3.51397	0.0172266	0.107057	-0.577556	-0.622081	-1.04523	-1.31272	-1.06832	-1.89823	-1.71214	8.07282	8.20364	7.32701	6.47894	6.16458	5.33441	7.08729
ENSCAFG00000004726	476444	56006	SMG9	1.5641	4.09681	0.0205869	0.18738	0.122384	0.366798	0.736999	0.824635	1.93909	1.63132	1.9013	3.48107	4.38006	3.01105	2.67985	7.14417	6.83387	7.82801	7.53073	7.67213	7.41955	6.94186
ENSCAFG00000004728	607414	55691	FRMD4A	-0.831941	-2.03584	0.131454	0.394866	-1.80021	-5.37717	0.00905717	0.0835225	0.944611	-0.0658157	-0.20117	-0.564192	-0.121356	-1.04329	-0.695424	7.50802	8.36802	8.37124	5.9087	6.10048	6.44056	6.67912
ENSCAFG00000004729	475913	79902	NUP85	-0.108286	-0.624947	0.569344	0.747515	0.659147	3.7431	0.0309558	0.132376	1.84968	2.11066	1.60699	1.89227	1.84579	1.77813	1.47377	10.2482	10.1186	9.7309	10.7177	10.8862	10.6802	10.4828
ENSCAFG00000004730	476446	5329	PLAUR	-0.513035	-1.49861	0.266844	0.523077	0.0253047	0.0963566	0.931145	0.957524	-1.81039	-0.641505	-1.16525	-1.7158	-1.64041	-1.8728	-1.64598	6.12038	6.98008	6.37674	6.50209	6.5027	6.68704	6.37898
ENSCAFG00000004735	477998	8559	PRPF18	-1.55145	-2.31286	0.0978743	0.353301	-0.229198	-0.918998	0.403299	0.553991	2.70838	2.37165	2.30168	1.80344	-0.963099	0.935822	1.8603	9.39765	9.05218	8.98287	9.11346	8.28873	9.24251	9.01545
ENSCAFG00000004736	487127	222389	BEND7	-2.30029	-4.87808	0.025271	0.203197	-3.41564	-2.69929	0.065244	0.189273	1.03706	1.15986	-0.234779	-1.7413	-1.57734	-1.26632	-2	7.78178	8.80989	8.08375	5.11262	5.88144	6.94254	1.30142
ENSCAFG00000004738	611184	126299	ZNF428	0.272201	0.631277	0.558678	0.741246	-0.0372963	-0.0921742	0.930221	0.956965	-2	-2	-1.02535	-1.08962	-0.776469	-1.74557	-2	11.614	11.6071	12.4478	12.6682	11.8835	11.4778	11.3799
ENSCAFG00000004741	483310	23163	GGA3	0.903074	1.61943	0.229373	0.493173	0.178518	0.755055	0.487475	0.625835	4.11046	2.78312	2.31985	3.92304	4.41453	3.82611	3.73318	6.1758	6.77669	6.56839	6.67664	6.67185	7.08264	6.31077
ENSCAFG00000004743	477999	22929	SEPHS1	0.177265	0.42992	0.685702	0.820279	-0.0333808	-0.145566	0.890808	0.929805	2.70987	2.2337	3.02667	2.75768	3.3224	3.36066	1.89532	9.42375	9.7163	9.75188	9.97937	9.24086	9.92204	9.24676
ENSCAFG00000004745	475381	6202	RPS8	-0.314291	-0.488594	0.65049	0.799233	0.584752	3.25206	0.0360536	0.1428	6.84195	8.35565	8.41293	8.11873	8.31944	6.96627	6.81911	14.572	14.5874	14.7489	15.3703	15.5403	15.2266	14.7464
ENSCAFG00000004746	476447	7515	XRCC1	0.804787	1.64306	0.172396	0.435748	1.09736	5.48023	0.00414577	0.0658988	2.23897	1.01721	2.08365	2.2906	3.47621	2.44397	2.12814	8.93484	9.15496	9.46304	10.0395	10.3249	10.6253	10.1368
ENSCAFG00000004749	478002	221044	UCMA	-0.576119	-0.326729	0.757549	0.863083	0.410091	0.595354	0.593337	0.714472	1.28163	-0.904316	2.4366	1.40443	-2	4.04298	-2	6.9828	6.90128	6.86697	8.47198	6.24982	8.55939	6.02723
ENSCAFG00000004751	484469	284346	ZNF575	0.182052	0.336544	0.750259	0.857976	-0.241792	-0.973211	0.399474	0.551551	-2	-0.761431	-1.56184	-1.42549	-0.117863	-1.4928	-2	7.66435	7.7848	7.69047	6.7462	7.61671	7.69259	7.83016
ENSCAFG00000004752	609623	51081	MRPS7	-0.336	-1.22291	0.279934	0.536625	0.490201	2.28516	0.0767224	0.204518	3.19944	3.68563	3.42182	3.29406	3.59332	3.03002	2.48111	10.4506	10.7279	10.7932	11.3277	11.5883	10.8434	10.8304
ENSCAFG00000004754	487128	55388	MCM10	1.0093	2.726	0.0688701	0.309216	0.985595	2.08144	0.0925786	0.225975	1.23023	1.04562	1.16813	3.08922	1.30069	2.16771	2.07156	9.13033	8.99352	10.0119	11.3754	9.8517	9.94304	10.2866
ENSCAFG00000004756	608610	57409	MIF4GD	-1.56239	-5.11271	0.0199952	0.18738	-0.189363	-0.498133	0.641735	0.752023	2.81861	2.10394	3.04916	1.07898	1.35406	0.81189	1.13444	6.94758	7.15678	7.578	7.76078	7.26869	6.17943	6.94347
ENSCAFG00000004759	NA	NA	NA	0.885687	1.39438	0.286516	0.542403	-0.0417358	-0.170646	0.873521	0.918337	2.00494	1.29144	-0.102256	1.86433	1.58277	2.14966	2.20481	7.89925	7.77428	7.62749	8.02106	7.18074	7.51138	8.1879
ENSCAFG00000004762	483311	60386	SLC25A19	0.165878	0.323426	0.763418	0.866875	0.276401	0.629329	0.565743	0.693375	0.862297	0.284421	0.777864	0.548614	2.22178	0.103714	0.355512	7.97385	7.18551	6.72621	7.81808	7.82515	7.80734	6.83578
ENSCAFG00000004764	NA	NA	NA	-0.138668	-0.414584	0.701383	0.829921	0.0288295	0.0828753	0.939635	0.963539	1.59293	1.20472	0.635216	1.17639	0.476568	1.04146	1.32807	7.11801	8.15129	7.9814	7.74051	7.83416	7.4395	8.10208
ENSCAFG00000004766	483312	2885	GRB2	-0.332537	-1.05179	0.341415	0.582036	-0.455412	-3.02264	0.0424725	0.152793	4.58453	4.33231	5.05149	4.00909	5.01345	4.23984	4.0319	9.63102	9.45732	9.50833	9.00455	9.24762	9.34477	8.71031
ENSCAFG00000004767	483009	790	CAD	1.74654	3.72933	0.0287031	0.215456	0.143353	0.369371	0.72741	0.818267	-0.13292	-0.480329	-0.337286	1.95835	2.44347	0.577093	0.739874	7.09757	7.23792	7.8104	8.32746	7.73455	7.15828	6.88098
ENSCAFG00000004769	478003	10133	OPTN	-0.990293	-2.94369	0.0500974	0.271755	-0.332233	-2.12654	0.106853	0.244463	5.1008	5.35846	5.06025	4.12232	3.34788	4.90592	4.35538	11.5472	11.3729	11.474	10.855	11.0663	11.5511	11.0575
ENSCAFG00000004770	NA	NA	NA	1.09969	1.75127	0.147157	0.412786	0.147678	0.580445	0.586826	0.710266	-1.91301	-1.22614	-0.280331	0.490139	-0.430925	-1.00431	0.784529	7.51224	6.96971	7.20526	7.95478	7.28049	7.0327	7.23901
ENSCAFG00000004771	608831	79731	NARS2	-0.253866	-0.406902	0.701206	0.829921	0.862678	4.53278	0.0329948	0.13663	0.368634	1.35119	0.192069	0.690775	-1.12709	0.910994	1.05904	7.62532	7.72311	7.13373	8.21241	8.33321	8.4323	8.449
ENSCAFG00000004776	477018	9881	TRANK1	1.15308	2.36154	0.0762784	0.324491	-0.529639	-1.09609	0.331242	0.488878	0.969042	0.353493	0.388234	0.457678	2.26311	1.75016	2.42239	8.91102	8.525	7.6402	7.22532	7.76184	7.65977	8.66947
ENSCAFG00000004778	485464	79612	NAA16	-0.176731	-0.295928	0.781783	0.877155	0.573337	2.60993	0.107135	0.244574	2.77968	3.15319	2.3138	2.57546	1.03924	3.17455	3.4994	11.8483	11.2693	11.1618	11.9476	11.8968	12.1424	12.0124
ENSCAFG00000004780	607593	83643	CCDC3	-0.969157	-2.18211	0.160827	0.428111	-1.63135	-2.52864	0.0529977	0.16965	-0.213745	-1.74112	-1.13766	-2	-2	-2	-2	7.91161	8.40896	6.94517	6.14952	6.02976	4.98202	7.33432
ENSCAFG00000004782	485167	9846	GAB2	-1.81965	-4.12642	0.0394385	0.244131	-1.94025	-4.14457	0.0166545	0.105856	1.5524	2.00386	0.577083	-0.21325	-0.25823	-0.780996	-0.514992	7.79466	8.38637	7.04449	6.49758	5.78142	5.23162	5.69576
ENSCAFG00000004783	477019	4292	MLH1	0.164369	0.988518	0.368309	0.604269	0.823651	3.23532	0.0401789	0.149822	1.99391	2.25144	1.894	2.4558	1.87986	2.35986	2.14775	8.82705	8.56347	9.30943	9.42552	10.0376	9.62156	9.80982
ENSCAFG00000004784	607636	57118	CAMK1D	0.951527	1.96141	0.138632	0.403417	0.215377	0.537585	0.636518	0.747231	1.82946	1.53616	1.59476	2.05806	1.91788	2.44898	3.99502	9.6213	9.13774	8.31302	9.02733	9.11708	9.23351	9.57966
ENSCAFG00000004789	478005	8872	CDC123	-0.381826	-0.614018	0.573417	0.748954	1.08962	3.31046	0.0394632	0.148721	4.26502	4.86697	4.11704	4.79113	2.31502	4.42496	4.60696	10.7038	11.5313	11.586	12.6307	11.9774	12.2043	12.6409
ENSCAFG00000004792	NA	NA	NA	-0.169496	-0.308498	0.77048	0.871474	-1.74434	-3.01231	0.0487038	0.163628	3.59337	2.55433	2.84255	2.68502	3.89721	3.02526	1.70153	11.8607	11.9775	12.3446	11.343	9.52196	11.2149	9.18655
ENSCAFG00000004793	485582	9209	LRRFIP2	-1.27644	-3.17528	0.0438747	0.256463	-0.467866	-3.20067	0.0437913	0.155214	4.04945	4.07631	3.79428	2.04173	2.23237	3.79077	2.72275	10.1715	10.2699	10.1892	9.49997	9.90559	10.0619	9.50177
ENSCAFG00000004794	478006	11164	NUDT5	-0.622512	-1.0843	0.342074	0.582036	0.667515	2.43107	0.0750025	0.20192	1.34778	2.7197	2.8009	2.49412	1.85859	1.00184	1.31325	9.58782	10.2021	10.3118	11.1334	10.723	10.4212	10.5281
ENSCAFG00000004795	485465	9617	MTRF1	-0.663036	-1.52808	0.187079	0.452821	0.722987	2.37903	0.0696907	0.194412	2.56632	1.61599	1.93437	2.20926	0.796731	0.887424	1.61001	9.44038	9.30734	9.79166	10.3569	10.4961	9.45279	10.6387
ENSCAFG00000004798	483315	283989	TSEN54	0.427382	1.21419	0.304238	0.557158	0.534345	1.12099	0.330673	0.488477	-0.685918	-0.954879	-0.845627	-0.290595	0.523311	-0.989701	-0.848718	7.80945	7.4598	7.9743	9.0088	9.09126	7.72515	7.30358
ENSCAFG00000004802	476934	89890	KBTBD6	0.378978	1.5438	0.185454	0.452711	-0.170497	-0.31268	0.774854	0.85372	-1.1016	-0.86095	-0.506877	-0.508516	-0.00899723	-0.402754	-0.856392	6.59799	7.48394	8.28266	7.27996	6.90397	7.98102	6.97252
ENSCAFG00000004805	476935	11193	WBP4	-1.34516	-1.12067	0.337378	0.58082	0.598891	3.76977	0.0254505	0.121798	3.83038	4.73689	4.33939	4.27154	-0.542063	4.27863	3.82015	11.5773	11.4992	11.4287	12.4185	12.0929	12.2021	11.6891
ENSCAFG00000004806	NA	NA	NA	-1.35544	-1.06104	0.350566	0.58926	-0.530954	-3.62473	0.0266524	0.124174	4.78681	3.9501	3.17295	3.269	-0.890784	4.35492	3.72488	11.7464	11.8982	11.8527	11.0056	11.1409	11.4412	11.6182
ENSCAFG00000004811	475385	55929	DMAP1	0.386227	0.661016	0.540622	0.730575	-1.13345	-2.30414	0.0695996	0.194346	1.88237	1.19417	2.16872	2.11604	3.53722	1.73244	1.15288	8.02294	8.84725	8.9808	8.01218	6.56379	8.23829	7.11993
ENSCAFG00000004817	476936	1997	ELF1	-1.03296	-1.2282	0.281549	0.538399	0.141382	0.488021	0.646373	0.756002	4.48213	5.39988	4.09417	3.93169	1.4383	4.70954	4.42354	10.6301	10.1218	9.99552	9.76441	10.4553	10.6396	10.7028
ENSCAFG00000004818	475698	8884	SLC5A6	1.25216	3.1181	0.041816	0.251102	-0.198392	-0.21641	0.840128	0.896385	-0.366156	-0.708165	-0.339705	1.08526	1.7062	0.340505	-0.00869095	7.18	7.98437	7.01555	8.6897	7.48332	7.90057	4.70607
ENSCAFG00000004820	477021	3680	ITGA9	-2.04374	-3.08927	0.0335329	0.230668	-2.47786	-3.56273	0.0161949	0.10528	3.15451	2.30702	2.24162	0.169098	0.495552	2.1324	-0.701135	9.47593	10.6541	10.8607	7.57884	7.58819	9.40248	6.83994
ENSCAFG00000004822	476793	79053	ALG8	-0.76012	-1.08973	0.328204	0.576344	0.385078	1.99903	0.103955	0.241486	2.55477	2.24057	0.917943	1.54238	-0.295268	1.51143	1.81869	9.0347	9.25987	8.79322	9.46592	9.26431	9.14939	9.77774
ENSCAFG00000004823	NA	NA	NA	-0.516729	-0.650611	0.558562	0.741228	0.860887	5.21279	0.00408509	0.0657468	1.36331	1.90063	1.62065	0.232032	-0.636432	2.40799	2.44228	10.6607	10.7676	10.9584	11.5802	11.9767	11.3129	11.756
ENSCAFG00000004825	475699	51374	C2orf28	-0.616221	-1.40514	0.224278	0.487439	-0.30837	-0.894258	0.449265	0.59455	1.77879	2.76991	2.74157	2.11072	2.03492	0.937088	2.17275	8.76269	9.73813	9.74251	8.86287	9.30971	9.28578	8.96594
ENSCAFG00000004827	NA	NA	NA	-0.123108	-0.221784	0.836184	0.907249	-0.0142266	-0.0816758	0.938489	0.96277	2.41672	2.27148	0.965908	2.07063	0.835777	2.09129	2.04868	8.00224	8.04567	7.78253	7.93978	7.61089	7.82277	8.34359
ENSCAFG00000004839	NA	NA	NA	-0.497958	-0.3173	0.768792	0.870586	0.239729	1.80294	0.144846	0.290291	4.84944	3.873	3.26259	4.40628	-0.950099	5.52063	5.01141	9.52041	9.53441	9.36692	9.61538	9.47428	9.71863	10.0463
ENSCAFG00000004842	NA	NA	NA	-0.885002	-1.1819	0.29786	0.552101	-0.36027	-1.12998	0.318424	0.476754	1.44699	3.31668	2.97886	2.13178	0.36727	1.69286	2.59145	8.2729	8.06354	8.54533	8.24082	7.1969	8.50688	7.79002
ENSCAFG00000004843	485470	10562	OLFM4	2.38516	3.59216	0.0168744	0.177271	3.58395	3.25667	0.0677607	0.192667	-2	-0.914333	-2	-0.354652	0.480317	2.29667	0.56586	5.59095	1.92117	3.76946	6.6097	8.02206	7.55331	7.19284
ENSCAFG00000004844	483881	5899	RALB	-3.10428	-5.52243	0.00335803	0.102084	-1.93737	-5.20735	0.0114522	0.0921417	3.41889	4.37959	4.14147	0.442705	-0.213946	1.99518	1.27888	9.6718	9.90502	9.71669	7.56443	7.24511	8.89572	7.60329
ENSCAFG00000004850	NA	NA	NA	-0.913837	-1.76303	0.142281	0.408465	-0.606742	-1.36534	0.234049	0.391477	1.72463	0.814189	1.09121	-0.864108	0.0731457	0.984159	0.991485	7.2817	8.03772	7.42236	6.20673	6.46369	7.78375	7.44122
ENSCAFG00000004854	482528	533	ATP6V0B	-0.974674	-1.84494	0.127028	0.389942	-0.296051	-1.61895	0.170881	0.320583	3.20267	3.38463	4.40884	1.93557	3.7124	2.62165	2.49321	8.72129	9.18496	8.96651	8.41097	8.59065	9.00471	8.63981
ENSCAFG00000004861	476796	28971	C11orf67	-1.31767	-3.40961	0.0194588	0.187181	-0.0532274	-0.258042	0.809257	0.875755	3.07537	3.68932	3.95824	1.45734	2.3895	2.80716	2.37257	10.6356	10.9066	10.7333	10.9781	10.8554	10.8466	10.1411
ENSCAFG00000004862	475387	1802	DPH2	0.462558	1.10976	0.31796	0.569685	0.0968834	0.280479	0.80059	0.869989	-1.41453	-1.26847	-0.604531	-0.678979	0.324096	-1.13911	-1.03915	7.76741	6.89148	7.94425	7.34268	7.90873	7.64774	7.62591
ENSCAFG00000004866	487132	9712	USP6NL	-0.538438	-0.770165	0.476266	0.684427	0.000107613	0.000751697	0.99944	0.999714	3.09916	1.91466	1.79092	2.18145	0.119745	1.91445	2.70361	8.21339	8.31048	8.36814	8.29888	7.93914	8.35464	8.59713
ENSCAFG00000004867	NA	NA	NA	-0.630488	-0.844014	0.444134	0.660768	0.954844	2.98413	0.0315052	0.133485	1.87913	2.98186	2.56124	1.75181	-0.00768402	3.07408	2.55614	8.80444	8.54876	9.17882	9.74424	10.5149	9.25305	9.68324
ENSCAFG00000004869	NA	NA	NA	-0.24163	-0.537393	0.616348	0.775086	-1.05007	-1.42015	0.237295	0.393938	-0.13195	-0.0752038	-1.11064	-1.09043	-0.23786	-0.103496	-1.2918	7.00519	6.65437	6.25623	6.12163	5.76768	6.87998	3.58479
ENSCAFG00000004872	483882	5775	PTPN4	-1.52181	-2.0682	0.111014	0.368933	-1.22251	-5.80576	0.00509032	0.0699246	1.85814	2.09351	1.2209	0.991267	-1.81092	0.456501	1.17267	8.16198	8.62364	8.72316	7.38779	7.30791	6.93727	7.48872
ENSCAFG00000004874	611074	200634	KRTCAP3	-0.971166	-1.2016	0.30153	0.554569	-0.634076	-0.717576	0.513223	0.647443	-1.54067	0.533663	0.429653	-2	-0.191145	-1.83184	-0.631484	7.41456	7.22994	8.32423	4.62761	8.0341	8.08988	7.33707
ENSCAFG00000004875	475388	9670	IPO13	0.405646	1.07565	0.331773	0.57854	-0.486699	-1.58276	0.181254	0.33271	0.592101	0.0743273	-0.159462	0.163915	1.39405	0.679505	0.0610711	7.33774	6.56526	6.75821	6.25509	6.0944	6.25749	6.9945
ENSCAFG00000004881	483010	2976	GTF3C2	0.74068	2.56043	0.0736833	0.318291	-0.159694	-0.575016	0.596041	0.716281	2.09577	2.11835	1.89153	2.79836	3.51928	2.61133	2.17462	8.1481	8.37011	7.61863	8.21914	7.72772	8.09668	7.50013
ENSCAFG00000004882	484476	2931	GSK3A	0.211253	0.540049	0.618231	0.776342	-0.520687	-0.919626	0.41324	0.56292	1.16598	0.692249	0.747929	0.997032	1.56543	1.66753	0.0899008	8.2139	7.94428	7.55302	7.97903	5.85495	8.22361	7.47461
ENSCAFG00000004884	608519	29115	SAP30BP	-0.342768	-0.967585	0.399228	0.628293	-0.143297	-0.302456	0.775812	0.854146	4.08114	3.34999	4.38875	3.90103	3.09259	3.70083	3.69431	10.3448	9.89533	9.55231	10.4864	8.81728	10.4687	9.37775
ENSCAFG00000004888	475702	8890	EIF2B4	0.31011	0.922829	0.411612	0.635261	0.498027	2.20604	0.0844857	0.214824	2.20755	2.48296	2.5933	2.71105	3.62522	2.44839	2.16753	10.2904	10.2285	10.5848	11.2234	11.0613	10.8614	10.3176
ENSCAFG00000004896	476116	130355	C2orf76	-1.13544	-1.31308	0.248103	0.507249	0.398823	1.27106	0.286098	0.445479	0.327963	1.60897	1.88369	0.806357	-2	1.11444	0.631626	8.57704	8.46972	8.34155	9.20822	8.98953	7.96223	9.28639
ENSCAFG00000004897	476797	51773	RSF1	-0.147481	-0.30694	0.771337	0.872109	0.24574	1.01794	0.403039	0.553884	4.77721	4.15967	3.67673	4.18877	3.03019	4.70572	4.30354	9.49037	9.40942	8.75602	9.498	9.44214	9.61539	9.30186
ENSCAFG00000004899	483011	9784	SNX17	-0.801332	-1.86626	0.125959	0.388008	-0.747576	-2.92383	0.0452169	0.157963	0.291101	0.0431079	0.783339	-0.221622	0.218511	-1.49541	-0.216745	9.87623	9.76714	9.56011	9.00441	9.12879	9.47654	8.33793
ENSCAFG00000004909	483012	130557	ZNF513	0.905671	2.23806	0.0769838	0.324855	-0.0706256	-0.34944	0.741434	0.827275	-1.24057	-0.71305	-1.68753	-0.0339284	0.367013	-0.909082	-0.65619	6.6274	6.86663	7.11633	6.4305	6.72179	6.95531	7.09039
ENSCAFG00000004911	484478	5452	POU2F2	1.13383	2.58125	0.0494776	0.270606	0.0896593	0.134481	0.898421	0.935476	0.691561	-0.240236	0.242655	1.68027	1.96165	1.44608	0.37264	7.84661	6.89981	8.13848	8.61292	6.66644	8.72837	6.8641
ENSCAFG00000004913	476117	8685	MARCO	-6.36245	-16.2077	4.8e-05	0.0388952	-6.40267	-14.6873	0.00407864	0.0657468	6.22191	5.75286	5.63526	-0.49077	0.169024	-1.45902	-0.189009	13.5236	15.022	14.2359	7.84349	7.77106	8.00979	7.80704
ENSCAFG00000004916	NA	NA	NA	-0.983533	-4.8719	0.00498175	0.116427	0.172865	1.29596	0.258557	0.418834	8.09245	8.49734	8.53088	7.29869	7.15048	7.30011	7.81082	13.7563	13.5533	13.7232	13.605	13.7795	13.8494	14.1679
ENSCAFG00000004919	NA	NA	NA	0.116365	0.489771	0.646823	0.796896	0.673563	3.01656	0.0803212	0.209819	-1.86472	-1.38046	-1.94238	-1.82895	-1.25276	-1.44004	-1.92954	8.96882	8.26333	8.40187	9.07953	9.28311	9.17382	9.33647
ENSCAFG00000004923	NA	NA	NA	0.343967	1.01451	0.37426	0.608422	-0.104785	-0.364042	0.739901	0.826948	3.26672	3.13843	3.48365	4.00746	4.20292	3.60759	2.74296	9.83121	9.86882	9.86068	10.4986	9.56529	9.80942	9.12184
ENSCAFG00000004925	444855	85451	UNK	0.618601	0.704828	0.525126	0.720444	-0.493804	-1.75265	0.140486	0.284876	2.92985	1.74048	0.347722	1.63057	3.66042	1.95007	1.92409	8.38276	8.04373	7.7337	7.73805	7.07339	8.04166	7.38527
ENSCAFG00000004927	476119	54520	CCDC93	-0.0167492	-0.0566255	0.958428	0.976906	-0.296109	-1.36374	0.296035	0.454614	3.32718	3.22494	2.48552	2.89035	3.36711	2.75837	2.96739	9.76001	10.4509	10.3233	9.87332	9.80047	10.0117	9.84245
ENSCAFG00000004946	608477	23558	WBP2	-0.420514	-1.24019	0.272022	0.529246	-0.846259	-3.93059	0.011219	0.0913546	3.70687	3.08308	3.25329	2.89354	3.63088	2.94087	2.24363	8.67529	8.98505	9.10891	8.19772	7.77386	8.50971	7.826
ENSCAFG00000004950	476120	NA	NA	-0.141978	-0.248839	0.817813	0.89823	0.714537	4.9892	0.00425103	0.0662725	3.47043	3.68349	3.96288	4.12327	1.92155	3.9217	4.28797	9.87095	10.1985	10.0808	10.8774	10.6261	10.5497	11.0053
ENSCAFG00000004951	484648	5894	RAF1	-0.309805	-2.38045	0.0798318	0.330376	-0.518901	-2.22407	0.0880263	0.220322	3.50037	3.43827	3.34478	2.89907	3.17128	2.96184	3.43981	10.6535	10.4293	10.0236	9.58865	9.61614	10.098	10.0968
ENSCAFG00000004954	475704	29959	NRBP1	-1.39092	-3.14188	0.0446841	0.258948	-1.08152	-7.22759	0.00172039	0.0569934	5.46059	5.43287	5.75325	4.04465	3.20471	4.08491	5.29766	8.70209	8.91849	8.82157	7.73674	7.46631	8.10487	7.6222
ENSCAFG00000004956	607885	5058	PAK1	-1.0025	-2.38291	0.0637798	0.299553	-1.16227	-2.4874	0.0800564	0.209637	3.17247	2.36899	2.54161	1.75016	2.0723	2.23535	0.709626	9.09436	8.82643	7.77282	6.9904	7.32288	8.07869	7.2171
ENSCAFG00000004959	477023	30	ACAA1	0.55173	0.831076	0.459552	0.672731	0.686035	3.35416	0.0209765	0.113525	3.00718	1.67061	3.58359	2.97971	4.33997	2.88293	3.01948	11.482	11.4932	11.837	12.1118	11.9695	12.7397	12.3394
ENSCAFG00000004960	483320	64978	MRPL38	0.19269	0.439202	0.681204	0.816505	0.335304	1.45259	0.235574	0.39234	0.165203	-0.395659	0.266226	0.449207	1.18096	-0.259611	-0.552103	6.84809	6.74735	6.68947	7.31554	7.2205	7.42187	6.42986
ENSCAFG00000004966	477024	4615	MYD88	0.475581	1.33711	0.240015	0.500042	0.306079	2.22995	0.0941019	0.227907	3.09949	2.92499	2.42161	3.13394	4.14703	3.04299	2.83981	9.23721	8.86371	9.15606	9.4022	9.52094	9.17165	9.47215
ENSCAFG00000004967	476531	23609	MKRN2	-0.281858	-0.663221	0.559155	0.741474	-0.487142	-1.5963	0.184336	0.336312	0.159765	-0.280016	1.05169	0.113208	0.443819	-0.324497	-0.118043	8.58105	8.69297	7.91495	8.36202	7.60915	8.05983	7.60572
ENSCAFG00000004972	607809	9943	OXSR1	-0.512554	-1.47639	0.205292	0.470129	-0.118767	-1.50764	0.19957	0.354359	3.47763	3.49679	2.71381	2.8533	2.03019	3.05071	2.93323	10.01	9.88208	9.9554	9.86467	9.63401	9.96194	9.86097
ENSCAFG00000004973	607310	10659	CELF2	0.827666	2.25536	0.110622	0.368933	-0.269077	-1.20488	0.282278	0.441953	1.91234	1.52339	0.788076	1.8146	2.58581	2.20124	2.34074	11.4421	11.217	10.9676	10.6736	10.8262	10.8002	11.4593
ENSCAFG00000004975	403535	10567	RABAC1	-2.70439	-6.30967	0.00148067	0.0750207	-3.08779	-2.96305	0.0557739	0.174872	3.4779	3.47628	4.27032	0.533533	2.01642	0.940167	0.658326	9.91921	10.1383	10.4892	8.20506	7.96916	8.19119	4.0123
ENSCAFG00000004976	484482	9138	ARHGEF1	1.4758	3.47444	0.033152	0.23054	-1.14792	-4.23728	0.0166057	0.105856	-0.185848	-0.0363158	-0.40288	0.969027	2.41486	0.480224	1.20569	9.10709	8.56247	8.34115	7.64972	7.13366	7.82294	7.48297
ENSCAFG00000004980	484483	973	CD79A	1.27166	4.03712	0.0106298	0.153519	0.249529	0.446815	0.677447	0.780953	2.36663	1.79636	2.52014	3.63886	4.0158	2.93943	3.40339	10.092	9.74763	10.5541	11.5198	9.2924	10.9052	9.80565
ENSCAFG00000004981	476944	79866	BORA	-0.928949	-1.24404	0.270843	0.527426	0.117987	0.751849	0.486012	0.624647	0.915246	2.17667	2.09848	1.46416	-1.01692	1.00412	1.75337	8.47146	8.14735	8.40037	8.24222	8.27414	8.75645	8.55803
ENSCAFG00000004985	403702	10096	ACTR3	-0.532172	-0.544517	0.621531	0.778487	0.749347	6.01594	0.00187275	0.0573874	6.64966	7.2867	6.89451	6.68868	3.62118	7.54782	7.78812	13.2635	13.0035	13.0282	13.72	13.9316	13.6704	14.069
ENSCAFG00000004987	484651	80746	TSEN2	-0.361401	-0.654141	0.541938	0.731289	0.672266	3.43724	0.0295985	0.130563	0.36936	1.52844	1.16625	1.65517	-0.258027	1.07972	0.162941	6.94022	7.01736	7.1636	8.26347	7.49293	7.5701	7.52413
ENSCAFG00000004989	483322	51	ACOX1	-0.510402	-1.7369	0.151058	0.416955	-0.422429	-2.97478	0.042102	0.152468	2.68348	2.22158	1.91105	1.45207	1.66546	2.31418	1.61482	9.34443	9.16109	9.55975	9.04735	9.04767	8.94018	8.69546
ENSCAFG00000004990	476123	80255	SLC35F5	0.118492	0.258248	0.807862	0.892514	1.36095	5.48845	0.00457492	0.0688066	2.11198	2.48282	1.73997	2.30635	1.06419	2.86355	2.68624	9.74308	9.70188	9.14259	10.7047	11.2908	10.5958	10.9692
ENSCAFG00000004991	403606	5468	PPARG	-3.88886	-6.37367	0.00147602	0.0750207	-5.24783	-4.08467	0.0197719	0.111383	2.83728	3.57856	2.15137	-1.32865	0.302131	-1.6496	-1.45637	8.77188	10.0066	9.4882	1.83227	6.79333	2.32029	5.75168
ENSCAFG00000005005	476532	132001	TAMM41	0.200662	0.23991	0.822886	0.900634	0.495746	2.99045	0.057449	0.177547	0.211041	1.20782	0.61976	1.70634	-1.32851	0.910464	2.23251	8.70313	8.72558	8.74157	9.39426	9.20306	8.76236	9.517
ENSCAFG00000005006	484488	593	BCKDHA	0.401334	0.768041	0.477584	0.685781	0.12034	0.319113	0.765907	0.846419	-1.11343	-1.35667	-0.197345	0.299458	-0.174985	-1.51688	-0.558848	7.22586	7.38428	7.71086	8.28272	7.24231	7.97433	6.74333
ENSCAFG00000005008	483895	4249	MGAT5	-0.0206001	-0.0337829	0.975541	0.986771	-0.323417	-0.695709	0.532734	0.665097	2.54167	2.04527	0.626364	1.37591	1.34477	2.08036	2.06764	8.40249	7.02464	7.92494	7.72216	6.78965	7.79343	7.53719
ENSCAFG00000005009	607588	9686	VGLL4	0.775511	1.34498	0.244815	0.504995	-2.41589	-1.93799	0.147896	0.293866	0.946873	0.0393083	0.521011	1.27321	2.54733	1.25941	0.0316916	8.1398	8.23863	8.21768	6.9867	6.43319	7.59847	2.11291
ENSCAFG00000005010	611350	56915	EXOSC5	0.623554	1.83656	0.160257	0.427196	0.792062	2.35602	0.0722993	0.198009	-1.70778	-1.55667	-1.678	-1.24429	-0.0605131	-1.62446	-1.16645	7.20905	7.49087	6.94906	8.78888	7.6051	8.15113	7.48844
ENSCAFG00000005014	403998	7040	TGFB1	-0.0489731	-0.158955	0.88278	0.933061	-1.05647	-3.85474	0.0149147	0.102603	-0.883915	-0.687758	-0.641403	-1.29019	0.079772	-1.00465	-0.931585	7.54885	7.47209	7.12379	6.0566	7.02868	5.97647	6.23866
ENSCAFG00000005015	484489	90324	CCDC97	1.49605	2.31686	0.0906558	0.344511	-1.16052	-2.11454	0.110766	0.248355	-1.34471	-1.06272	-0.711237	0.15449	1.92483	-1.04134	0.788001	8.56482	8.02006	8.40171	7.96168	5.74543	7.95729	7.00897
ENSCAFG00000005016	485491	22894	DIS3	-1.33201	-1.04887	0.365923	0.602251	0.284813	1.50565	0.240949	0.397937	3.18124	3.4266	2.56992	2.52377	-1.95673	3.48693	2.855	8.94487	9.29568	8.68963	9.18973	9.32326	9.10841	9.42475
ENSCAFG00000005018	476533	10533	ATG7	-0.190319	-0.609626	0.577513	0.750974	-0.207013	-1.61866	0.202268	0.356806	2.05685	2.50057	1.60239	1.58182	1.57867	1.99886	2.29244	8.32418	8.28395	8.29088	8.3796	7.76837	8.05552	8.16715
ENSCAFG00000005019	487134	2625	GATA3	-1.87493	-2.81731	0.0500389	0.27164	-1.86041	-3.16987	0.0516379	0.167351	0.811981	1.53336	1.54675	0.649468	0.319022	-1.49214	-1.78664	9.68809	9.40125	7.98141	6.6804	7.88651	7.10446	6.98132
ENSCAFG00000005022	487135	83860	TAF3	0.0338251	0.0837647	0.936774	0.962363	-0.756036	-2.01791	0.128635	0.269303	2.79961	2.15501	1.77681	1.95886	1.83833	3.04721	2.26614	8.27499	8.01507	8.24509	8.03025	6.66011	8.06569	6.93334
ENSCAFG00000005024	478009	509	ATP5C1	-1.40807	-2.39432	0.062259	0.29573	0.680635	3.87371	0.0339508	0.138537	3.76477	4.95771	4.64565	3.62247	1.65539	3.36966	3.54436	12.5855	12.7995	13.1357	13.4863	13.7265	13.3867	13.4841
ENSCAFG00000005026	476452	11100	HNRNPUL1	0.632162	0.94572	0.397684	0.62708	-0.463554	-2.29331	0.0991449	0.234705	5.31364	3.69942	3.71187	4.71747	5.8999	4.91777	3.96008	11.4591	11.5964	11.5183	11.4057	11.0156	11.3024	10.5205
ENSCAFG00000005027	403952	6730	SRP68	-0.92752	-4.90157	0.00470886	0.115406	-0.510093	-1.1507	0.312387	0.47139	3.89741	3.79759	3.4686	3.00758	2.95	2.39693	2.82021	9.68537	9.92324	10.3157	10.2852	9.53654	9.68036	8.35657
ENSCAFG00000005028	609126	9942	XYLB	-1.16074	-4.32822	0.00751675	0.132469	-1.93804	-1.66234	0.190516	0.343381	-0.320565	-0.731697	-0.169964	-1.90757	-1.77107	-0.964244	-1.62972	7.67945	7.73356	7.14957	6.62396	5.52262	7.76865	2.41604
ENSCAFG00000005031	476126	905	CCNT2	0.869515	4.25203	0.013848	0.16218	0.449244	2.27517	0.0910672	0.224046	3.08996	3.19097	2.64987	3.89021	4.0529	3.93912	3.50355	10.4262	10.3679	9.90626	10.7087	10.3674	10.8536	10.801
ENSCAFG00000005032	476945	10464	PIBF1	-1.04768	-0.95967	0.398819	0.628024	0.202746	0.713627	0.508387	0.643622	1.98973	2.60529	1.55176	1.12018	-2	2.38732	2.49748	9.0338	9.71691	9.4501	9.48685	9.31818	9.40385	10.2032
ENSCAFG00000005034	478010	22944	KIN	-0.550397	-0.824846	0.448848	0.665474	0.175903	1.46952	0.211846	0.366872	0.806967	2.01969	1.18171	1.59258	-0.870055	1.05553	1.36485	10.0075	10.1247	9.80497	10.1394	10.053	10.0561	10.3714
ENSCAFG00000005037	612788	688	KLF5	-1.45744	-1.72493	0.165461	0.430966	-2.09279	-1.77631	0.173031	0.323122	2.02481	-0.381889	0.514339	-0.539218	-0.682974	-2	0.268783	7.46662	7.67313	7.70328	6.71458	5.70667	2.16948	7.4955
ENSCAFG00000005040	485493	11278	KLF12	0.75586	1.22536	0.326249	0.574831	-0.225383	-0.836261	0.447145	0.592714	4.85643	4.41362	2.91602	4.62612	5.18348	5.08054	4.38138	8.72659	8.65552	8.33532	7.95822	8.11765	9.04538	8.26712
ENSCAFG00000005041	484490	558	AXL	-2.06575	-4.73428	0.00517667	0.118277	-3.63329	-3.74095	0.0300495	0.131088	1.49378	0.693578	0.645416	-0.817783	-0.338017	-1.86433	-1.46586	8.23792	8.6759	8.12067	3.41348	6.78971	5.84934	2.79365
[truncated: 5,516 more rows]

## Sheet: Input-Genes-5738
GeneID	CanineEntrezID	HumanEntrezID	HumanEntrezSymbol	RNA-Seq.CmN	RNA-Seq.t	RNA-Seq.p	RNA-Seq.fdr	Microarray.CmN	Microarray.t	Microarray.p	Microarray.fdr	RNA-Seq.0063	RNA-Seq.2970	RNA-Seq.3024r	RNA-Seq.FS21	RNA-Seq.NE42	RNA-Seq.RB03	RNA-Seq.RB16	Microarray.0063	Microarray.2970	Microarray.3024r	Microarray.FS21	Microarray.NE42	Microarray.RB03	Microarray.RB16
[truncated: 5,738 more rows]
