# Supplementary material for: Comparative RNA-Seq and Microarray Analysis of Gene Expression Changes in B-Cell Lymphomas of Canis familiaris
Source: PLoS One. 2013 Apr 4;8(4):e61088. doi: 10.1371/journal.pone.0061088 (PMC3617154; doi:10.1371/journal.pone.0061088)
Supplement: Data File S2 — GSEA Results Files. (ZIP) [file pone.0061088.s005.zip]

Archive with 21 entries (21 files):
- RNA-Seq/gsea_report_for_LymphomaSeq_v2.html
- RNA-Seq/gsea_report_for_LymphomaSeq_v2.xls
- RNA-Seq/gsea_report_for_LymphomaSeq_v3.html
- RNA-Seq/gsea_report_for_LymphomaSeq_v3.xls
- RNA-Seq/gsea_report_for_NormalSeq_v2.html
- RNA-Seq/gsea_report_for_NormalSeq_v2.xls
- RNA-Seq/gsea_report_for_NormalSeq_v3.html
- RNA-Seq/gsea_report_for_NormalSeq_v3.xls
- RNA-Seq/GSEA-Lymphoma-Enriched-by-RNA-Seq.pdf
- RNA-Seq/index-RNA-Seq-v2.html
- RNA-Seq/index-RNA-Seq-v3.html
- Array/gsea_report_for_LymphomaArray_v3.html
- Array/gsea_report_for_LymphomaArray_v3.xls
- Array/gsea_report_for_LymphomaMicroarray_v2.html
- Array/gsea_report_for_LymphomaMicroarray_v2.xls
- Array/gsea_report_for_NormalArray_v3.html
- Array/gsea_report_for_NormalArray_v3.xls
- Array/gsea_report_for_NormalMicroarray_v2.html
- Array/gsea_report_for_NormalMicroarray_v2.xls
- Array/index-array-v2.html
- Array/index-array-v3.html
