# Supplementary material for: Comparative RNA-Seq and Microarray Analysis of Gene Expression Changes in B-Cell Lymphomas of Canis familiaris
Source: PLoS One. 2013 Apr 4;8(4):e61088. doi: 10.1371/journal.pone.0061088 (PMC3617154; doi:10.1371/journal.pone.0061088)
Supplement: Data File S2 — GSEA Results Files. (ZIP) [file pone.0061088.s005.zip › RNA-Seq/gsea_report_for_LymphomaSeq_v2.xls]

NAME	GS<br> follow link to MSigDB	GS DETAILS	SIZE	ES	NES	NOM p-val	FDR q-val	FWER p-val	RANK AT MAX	LEADING EDGE
SIG_BCR_SIGNALING_PATHWAY	SIG_BCR_SIGNALING_PATHWAY	Details ...	30	0.5872287	2.2288647	0.0	0.009804986	0.0090	923	tags=37%, list=16%, signal=43%
HSA04662_B_CELL_RECEPTOR_SIGNALING_PATHWAY	HSA04662_B_CELL_RECEPTOR_SIGNALING_PATHWAY	Details ...	39	0.5284765	2.16924	0.0	0.011110563	0.02	480	tags=26%, list=8%, signal=28%
SHEPARD_GENES_COMMON_BW_CB_MO	SHEPARD_GENES_COMMON_BW_CB_MO	Details ...	21	0.6351893	2.168804	0.0	0.0074070413	0.02	858	tags=43%, list=15%, signal=50%
MANALO_HYPOXIA_DN	MANALO_HYPOXIA_DN	Details ...	45	0.5109864	2.0766246	0.0	0.019064976	0.069	804	tags=31%, list=14%, signal=36%
CELL_CYCLE	CELL_CYCLE	Details ...	40	0.4951227	2.0680768	0.0	0.015488344	0.07	1280	tags=48%, list=22%, signal=61%
CROONQUIST_IL6_STARVE_UP	CROONQUIST_IL6_STARVE_UP	Details ...	15	0.6465109	2.0542042	0.0	0.015162255	0.083	931	tags=53%, list=16%, signal=64%
ZHAN_MM_CD138_PR_VS_REST	ZHAN_MM_CD138_PR_VS_REST	Details ...	16	0.620636	2.0509186	0.012552301	0.013298273	0.085	1600	tags=88%, list=28%, signal=121%
BRENTANI_REPAIR	BRENTANI_REPAIR	Details ...	24	0.57211715	2.0306864	0.0	0.014214968	0.103	1259	tags=54%, list=22%, signal=69%
BRCA1_OVEREXP_DN	BRCA1_OVEREXP_DN	Details ...	50	0.46840754	2.0185106	0.0	0.013735153	0.111	1007	tags=42%, list=18%, signal=51%
P21_P53_MIDDLE_DN	P21_P53_MIDDLE_DN	Details ...	15	0.61711884	1.9521257	0.0	0.021709166	0.185	1194	tags=53%, list=21%, signal=67%
DOX_RESIST_GASTRIC_UP	DOX_RESIST_GASTRIC_UP	Details ...	19	0.58132493	1.9378606	0.0	0.023050709	0.209	1281	tags=58%, list=22%, signal=74%
P21_P53_ANY_DN	P21_P53_ANY_DN	Details ...	22	0.506613	1.8200299	0.0	0.05377883	0.459	1194	tags=50%, list=21%, signal=63%
DNA_REPLICATION_REACTOME	DNA_REPLICATION_REACTOME	Details ...	24	0.50296247	1.8167174	0.0056818184	0.051413067	0.474	1049	tags=42%, list=18%, signal=51%
BCRPATHWAY	BCRPATHWAY	Details ...	23	0.48991355	1.7724893	0.006756757	0.06487172	0.582	380	tags=22%, list=7%, signal=23%
ADIP_DIFF_CLUSTER5	ADIP_DIFF_CLUSTER5	Details ...	16	0.5443474	1.7632859	0.009302326	0.06425338	0.602	982	tags=56%, list=17%, signal=68%
LI_FETAL_VS_WT_KIDNEY_DN	LI_FETAL_VS_WT_KIDNEY_DN	Details ...	69	0.3855585	1.7474462	0.017857144	0.067585476	0.635	1052	tags=35%, list=18%, signal=42%
CANTHARIDIN_DN	CANTHARIDIN_DN	Details ...	21	0.4950681	1.7459178	0.00591716	0.06409544	0.638	1302	tags=43%, list=23%, signal=55%
RIBOSOMAL_PROTEINS	RIBOSOMAL_PROTEINS	Details ...	22	0.47965616	1.728716	0.010526316	0.06909913	0.683	2988	tags=100%, list=52%, signal=208%
SIG_PIP3_SIGNALING_IN_B_LYMPHOCYTES	SIG_PIP3_SIGNALING_IN_B_LYMPHOCYTES	Details ...	19	0.5091227	1.7284198	0.010416667	0.065575115	0.683	1050	tags=37%, list=18%, signal=45%
ST_B_CELL_ANTIGEN_RECEPTOR	ST_B_CELL_ANTIGEN_RECEPTOR	Details ...	27	0.47011632	1.7066927	0.006451613	0.071881145	0.73	167	tags=15%, list=3%, signal=15%
SHEPARD_CRASH_AND_BURN_MUT_VS_WT_DN	SHEPARD_CRASH_AND_BURN_MUT_VS_WT_DN		47	0.38561064	1.6813334	0.0	0.07969442	0.784	1213	tags=38%, list=21%, signal=48%
P21_ANY_DN	P21_ANY_DN		19	0.4834012	1.6667137	0.014150944	0.083201006	0.811	1321	tags=53%, list=23%, signal=68%
LEE_TCELLS3_UP	LEE_TCELLS3_UP		35	0.41284594	1.6643691	0.008196721	0.081287354	0.816	1049	tags=46%, list=18%, signal=56%
IDX_TSA_UP_CLUSTER3	IDX_TSA_UP_CLUSTER3		43	0.39487198	1.6617033	0.0	0.0793997	0.823	1321	tags=49%, list=23%, signal=63%
ADIP_DIFF_CLUSTER4	ADIP_DIFF_CLUSTER4		17	0.49347076	1.6020334	0.036036037	0.11145974	0.915	1191	tags=41%, list=21%, signal=52%
HSA04110_CELL_CYCLE	HSA04110_CELL_CYCLE		59	0.36009258	1.5879687	0.0	0.11703181	0.933	1280	tags=41%, list=22%, signal=52%
REN_E2F1_TARGETS	REN_E2F1_TARGETS		25	0.42325726	1.5819458	0.023952097	0.11611219	0.937	506	tags=24%, list=9%, signal=26%
REOVIRUS_HEK293_DN	REOVIRUS_HEK293_DN		94	0.31348667	1.5134774	0.0	0.16989511	0.986	683	tags=27%, list=12%, signal=30%
HSA00790_FOLATE_BIOSYNTHESIS	HSA00790_FOLATE_BIOSYNTHESIS		18	0.44222173	1.4997123	0.06435644	0.1776556	0.989	796	tags=33%, list=14%, signal=39%
HSA00240_PYRIMIDINE_METABOLISM	HSA00240_PYRIMIDINE_METABOLISM		45	0.35590303	1.4792581	0.021978023	0.19192812	0.996	243	tags=16%, list=4%, signal=16%
HDACI_COLON_CLUSTER6	HDACI_COLON_CLUSTER6		18	0.4402122	1.4724511	0.049751244	0.1931265	0.997	708	tags=28%, list=12%, signal=32%
BRENTANI_TRANSCRIPTION_FACTORS	BRENTANI_TRANSCRIPTION_FACTORS		23	0.40745506	1.4666246	0.04761905	0.19294958	0.997	919	tags=48%, list=16%, signal=57%
H2O2_CSBDIFF_C2	H2O2_CSBDIFF_C2		17	0.42931446	1.4585532	0.06603774	0.19543387	0.997	875	tags=35%, list=15%, signal=42%
CMV_IE86_UP	CMV_IE86_UP		29	0.3806769	1.4450265	0.050632913	0.2042502	0.999	758	tags=28%, list=13%, signal=32%
DNMT1_KO_UP	DNMT1_KO_UP		25	0.3710168	1.3885891	0.08227848	0.2697485	1.0	923	tags=40%, list=16%, signal=47%
SA_B_CELL_RECEPTOR_COMPLEXES	SA_B_CELL_RECEPTOR_COMPLEXES		18	0.4070182	1.3881805	0.08374384	0.26292968	1.0	1050	tags=28%, list=18%, signal=34%
PYRIMIDINE_METABOLISM	PYRIMIDINE_METABOLISM		24	0.3941865	1.3872455	0.06214689	0.2574446	1.0	243	tags=21%, list=4%, signal=22%
DNA_DAMAGE_SIGNALING	DNA_DAMAGE_SIGNALING		51	0.31638014	1.3811923	0.021978023	0.2585741	1.0	858	tags=25%, list=15%, signal=30%
BCNU_GLIOMA_MGMT_48HRS_DN	BCNU_GLIOMA_MGMT_48HRS_DN		32	0.34462744	1.3689957	0.08108108	0.26963893	1.0	723	tags=34%, list=13%, signal=39%
AGUIRRE_PANCREAS_CHR22	AGUIRRE_PANCREAS_CHR22		21	0.3964848	1.3426281	0.07446808	0.30133018	1.0	1287	tags=57%, list=22%, signal=73%
G1_TO_S_CELL_CYCLE_REACTOME	G1_TO_S_CELL_CYCLE_REACTOME		32	0.32029837	1.3410422	0.07236842	0.29629406	1.0	1280	tags=44%, list=22%, signal=56%
FALT_BCLL_UP	FALT_BCLL_UP		19	0.3916822	1.3188905	0.12765957	0.3264752	1.0	1500	tags=74%, list=26%, signal=100%
WNT_SIGNALING	WNT_SIGNALING		26	0.3622463	1.3184383	0.0955414	0.3193627	1.0	520	tags=27%, list=9%, signal=29%
IL2RBPATHWAY	IL2RBPATHWAY		19	0.3793186	1.3044213	0.12565444	0.33664006	1.0	480	tags=21%, list=8%, signal=23%
UVB_NHEK2_DN	UVB_NHEK2_DN		39	0.31682888	1.2944497	0.08791209	0.3475269	1.0	754	tags=26%, list=13%, signal=29%
UVC_TTD_ALL_UP	UVC_TTD_ALL_UP		24	0.3526248	1.2907318	0.118644066	0.3461237	1.0	702	tags=29%, list=12%, signal=33%
BRENTANI_CELL_CYCLE	BRENTANI_CELL_CYCLE		40	0.31624773	1.2775613	0.104477614	0.36097032	1.0	1212	tags=33%, list=21%, signal=41%
MRNA_PROCESSING_REACTOME	MRNA_PROCESSING_REACTOME		50	0.2905284	1.2633561	0.07526882	0.37985244	1.0	1392	tags=46%, list=24%, signal=60%
SERUM_FIBROBLAST_CELLCYCLE	SERUM_FIBROBLAST_CELLCYCLE		58	0.27703935	1.2455494	0.069767445	0.4059338	1.0	1338	tags=38%, list=23%, signal=49%
HSA03010_RIBOSOME	HSA03010_RIBOSOME		18	0.3626008	1.2309731	0.22	0.42725286	1.0	3654	tags=100%, list=64%, signal=276%
PEART_HISTONE_DN	PEART_HISTONE_DN		39	0.29560313	1.2041473	0.1637931	0.4749463	1.0	1132	tags=41%, list=20%, signal=51%
HSA00562_INOSITOL_PHOSPHATE_METABOLISM	HSA00562_INOSITOL_PHOSPHATE_METABOLISM		22	0.3416835	1.1917388	0.22424242	0.49420714	1.0	246	tags=18%, list=4%, signal=19%
GALE_FLT3ANDAPL_UP	GALE_FLT3ANDAPL_UP		23	0.3226402	1.1801223	0.20238096	0.5135252	1.0	1007	tags=30%, list=18%, signal=37%
GLYCINE_SERINE_AND_THREONINE_METABOLISM	GLYCINE_SERINE_AND_THREONINE_METABOLISM		15	0.373294	1.1789943	0.24657534	0.50648487	1.0	623	tags=33%, list=11%, signal=37%
UVB_SCC_DN	UVB_SCC_DN		50	0.2635037	1.1593753	0.17171717	0.54404545	1.0	666	tags=24%, list=12%, signal=27%
BRCA2_BRCA1_UP	BRCA2_BRCA1_UP		24	0.31541088	1.1567916	0.22807017	0.54110825	1.0	1323	tags=42%, list=23%, signal=54%
HSA04310_WNT_SIGNALING_PATHWAY	HSA04310_WNT_SIGNALING_PATHWAY		50	0.2662314	1.155623	0.10227273	0.5346651	1.0	655	tags=22%, list=11%, signal=25%
CELL_CYCLE_KEGG	CELL_CYCLE_KEGG		43	0.27289367	1.1497635	0.192	0.53892696	1.0	1212	tags=42%, list=21%, signal=53%
UVC_TTD_4HR_UP	UVC_TTD_4HR_UP		22	0.33638012	1.1440243	0.235	0.5436746	1.0	702	tags=27%, list=12%, signal=31%
HSA00970_AMINOACYL_TRNA_BIOSYNTHESIS	HSA00970_AMINOACYL_TRNA_BIOSYNTHESIS		27	0.30919033	1.1280333	0.28	0.57587457	1.0	1189	tags=37%, list=21%, signal=47%
MYC_ONCOGENIC_SIGNATURE	MYC_ONCOGENIC_SIGNATURE		71	0.23991495	1.1254342	0.18055555	0.5732479	1.0	949	tags=34%, list=17%, signal=40%
ROTH_HTERT_DIFF	ROTH_HTERT_DIFF		16	0.33267352	1.1033275	0.31441048	0.620464	1.0	630	tags=19%, list=11%, signal=21%
HSA04930_TYPE_II_DIABETES_MELLITUS	HSA04930_TYPE_II_DIABETES_MELLITUS		15	0.35486156	1.0988231	0.34210527	0.62285244	1.0	297	tags=20%, list=5%, signal=21%
HSA04070_PHOSPHATIDYLINOSITOL_SIGNALING_SYSTEM	HSA04070_PHOSPHATIDYLINOSITOL_SIGNALING_SYSTEM		32	0.2935449	1.0958594	0.28082192	0.6209846	1.0	246	tags=16%, list=4%, signal=16%
FETAL_LIVER_ENRICHED_TRANSCRIPTION_FACTORS	FETAL_LIVER_ENRICHED_TRANSCRIPTION_FACTORS		36	0.26973224	1.095376	0.3115942	0.6127729	1.0	900	tags=36%, list=16%, signal=43%
COCAINE_BRAIN_5D_UP	COCAINE_BRAIN_5D_UP		25	0.3024235	1.0866182	0.33333334	0.6260379	1.0	507	tags=20%, list=9%, signal=22%
FMLPPATHWAY	FMLPPATHWAY		19	0.3191544	1.0807127	0.32663316	0.6332408	1.0	919	tags=26%, list=16%, signal=31%
ZHANG_EFT_EWSFLI1_UP	ZHANG_EFT_EWSFLI1_UP		30	0.2786192	1.080174	0.32666665	0.6252642	1.0	928	tags=33%, list=16%, signal=40%
PENG_RAPAMYCIN_UP	PENG_RAPAMYCIN_UP		65	0.24347748	1.0769247	0.31666666	0.62467986	1.0	811	tags=31%, list=14%, signal=35%
PASSERINI_APOPTOSIS	PASSERINI_APOPTOSIS		18	0.31859615	1.0745109	0.3425926	0.6225512	1.0	497	tags=22%, list=9%, signal=24%
HSA04910_INSULIN_SIGNALING_PATHWAY	HSA04910_INSULIN_SIGNALING_PATHWAY		55	0.24488205	1.0708423	0.35164836	0.62346405	1.0	877	tags=24%, list=15%, signal=28%
UVB_NHEK1_DN	UVB_NHEK1_DN		129	0.19686623	1.0550526	0.22727273	0.6562497	1.0	661	tags=18%, list=12%, signal=20%
TCELL_ANERGIC_UP	TCELL_ANERGIC_UP		28	0.27980265	1.0497583	0.36809817	0.6613916	1.0	911	tags=36%, list=16%, signal=42%
UVC_XPCS_ALL_UP	UVC_XPCS_ALL_UP		25	0.2787697	1.0428485	0.3473054	0.6716743	1.0	1080	tags=40%, list=19%, signal=49%
AGUIRRE_PANCREAS_CHR7	AGUIRRE_PANCREAS_CHR7		17	0.31548858	1.020347	0.37674418	0.7230526	1.0	117	tags=18%, list=2%, signal=18%
JAIN_NEMO_DIFF	JAIN_NEMO_DIFF		36	0.25630897	1.0132992	0.42741936	0.7334564	1.0	836	tags=22%, list=15%, signal=26%
CANCER_UNDIFFERENTIATED_META_UP	CANCER_UNDIFFERENTIATED_META_UP		37	0.24889942	1.0110785	0.496063	0.7299245	1.0	179	tags=11%, list=3%, signal=11%
ZHAN_MMPC_EARLYVS	ZHAN_MMPC_EARLYVS		23	0.28006428	0.98821324	0.44444445	0.78385425	1.0	1299	tags=39%, list=23%, signal=50%
G13_SIGNALING_PATHWAY	G13_SIGNALING_PATHWAY		18	0.28825065	0.9873712	0.45238096	0.7766466	1.0	376	tags=11%, list=7%, signal=12%
BYSTROM_IL5_DN	BYSTROM_IL5_DN		39	0.23876293	0.9790411	0.4796748	0.7905239	1.0	430	tags=13%, list=8%, signal=14%
HSA00010_GLYCOLYSIS_AND_GLUCONEOGENESIS	HSA00010_GLYCOLYSIS_AND_GLUCONEOGENESIS		16	0.2955479	0.97507817	0.49773756	0.7913274	1.0	429	tags=25%, list=7%, signal=27%
ZHAN_MULTIPLE_MYELOMA_SUBCLASSES_DIFF	ZHAN_MULTIPLE_MYELOMA_SUBCLASSES_DIFF		16	0.30479884	0.9683378	0.47598255	0.80019706	1.0	789	tags=31%, list=14%, signal=36%
BREASTCA_THREE_CLASSES	BREASTCA_THREE_CLASSES		16	0.30134273	0.96467465	0.519802	0.8009036	1.0	1340	tags=44%, list=23%, signal=57%
TOLLPATHWAY	TOLLPATHWAY		18	0.2976887	0.9620876	0.51152074	0.7979435	1.0	70	tags=11%, list=1%, signal=11%
HUMAN_TISSUE_TESTIS	HUMAN_TISSUE_TESTIS		19	0.28726184	0.9595747	0.55675673	0.79549176	1.0	665	tags=26%, list=12%, signal=30%
UVC_XPCS_8HR_UP	UVC_XPCS_8HR_UP		23	0.26776484	0.94926906	0.5949367	0.8126969	1.0	609	tags=26%, list=11%, signal=29%
PENG_LEUCINE_DN	PENG_LEUCINE_DN		79	0.18789922	0.94340456	0.60465115	0.81885564	1.0	272	tags=6%, list=5%, signal=7%
KERATINOCYTEPATHWAY	KERATINOCYTEPATHWAY		27	0.26397258	0.9397046	0.59210527	0.81986445	1.0	181	tags=11%, list=3%, signal=11%
ZHAN_TONSIL_PCBC	ZHAN_TONSIL_PCBC		21	0.27377418	0.9387517	0.51941746	0.81311125	1.0	1281	tags=38%, list=22%, signal=49%
WANG_MLL_CBP_VS_GMP_DN	WANG_MLL_CBP_VS_GMP_DN		23	0.26240495	0.9043326	0.6	0.8924848	1.0	984	tags=39%, list=17%, signal=47%
PENG_GLUTAMINE_DN	PENG_GLUTAMINE_DN		131	0.18693876	0.89612293	0.8	0.9038532	1.0	1443	tags=34%, list=25%, signal=45%
SCHUMACHER_MYC_UP	SCHUMACHER_MYC_UP		22	0.25494137	0.88402784	0.63243246	0.92457426	1.0	1366	tags=45%, list=24%, signal=59%
RNA_TRANSCRIPTION_REACTOME	RNA_TRANSCRIPTION_REACTOME		19	0.26725197	0.8805617	0.6281407	0.9233669	1.0	602	tags=16%, list=11%, signal=18%
AGUIRRE_PANCREAS_CHR8	AGUIRRE_PANCREAS_CHR8		16	0.27080745	0.88009	0.6255708	0.9145693	1.0	1141	tags=31%, list=20%, signal=39%
AMINOACYL_TRNA_BIOSYNTHESIS	AMINOACYL_TRNA_BIOSYNTHESIS		16	0.27727628	0.87416106	0.61538464	0.91909313	1.0	15	tags=6%, list=0%, signal=6%
FETAL_LIVER_VS_ADULT_LIVER_GNF2	FETAL_LIVER_VS_ADULT_LIVER_GNF2		16	0.264672	0.8715671	0.6712329	0.91581786	1.0	670	tags=25%, list=12%, signal=28%
HSA04720_LONG_TERM_POTENTIATION	HSA04720_LONG_TERM_POTENTIATION		26	0.22653146	0.8706026	0.69512194	0.90854484	1.0	877	tags=31%, list=15%, signal=36%
HSA00251_GLUTAMATE_METABOLISM	HSA00251_GLUTAMATE_METABOLISM		15	0.27849144	0.869458	0.6699507	0.901733	1.0	148	tags=13%, list=3%, signal=14%
BRENTANI_DEATH	BRENTANI_DEATH		28	0.22592413	0.85616446	0.70625	0.92189354	1.0	497	tags=18%, list=9%, signal=19%
ST_G_ALPHA_I_PATHWAY	ST_G_ALPHA_I_PATHWAY		16	0.26169452	0.8456702	0.71311474	0.9349576	1.0	25	tags=6%, list=0%, signal=6%
IL2PATHWAY	IL2PATHWAY		15	0.26231417	0.83735704	0.70689654	0.9431292	1.0	425	tags=13%, list=7%, signal=14%
SIG_PIP3_SIGNALING_IN_CARDIAC_MYOCTES	SIG_PIP3_SIGNALING_IN_CARDIAC_MYOCTES		30	0.21499139	0.836381	0.7350993	0.93581086	1.0	802	tags=20%, list=14%, signal=23%
HSA04012_ERBB_SIGNALING_PATHWAY	HSA04012_ERBB_SIGNALING_PATHWAY		40	0.20100959	0.8321145	0.8031496	0.93551725	1.0	517	tags=15%, list=9%, signal=16%
CELL_CYCLE_ARREST	CELL_CYCLE_ARREST		15	0.26310265	0.82295203	0.72649574	0.94385636	1.0	565	tags=20%, list=10%, signal=22%
HSA04150_MTOR_SIGNALING_PATHWAY	HSA04150_MTOR_SIGNALING_PATHWAY		23	0.22742225	0.8206084	0.7287234	0.939388	1.0	785	tags=22%, list=14%, signal=25%
UVC_HIGH_D3_DN	UVC_HIGH_D3_DN		27	0.21423191	0.8120952	0.8242424	0.9467401	1.0	860	tags=22%, list=15%, signal=26%
YU_CMYC_DN	YU_CMYC_DN		22	0.23114455	0.79959726	0.7938144	0.9601088	1.0	459	tags=18%, list=8%, signal=20%
ST_PHOSPHOINOSITIDE_3_KINASE_PATHWAY	ST_PHOSPHOINOSITIDE_3_KINASE_PATHWAY		17	0.2507447	0.7919755	0.7488789	0.96434987	1.0	4292	tags=100%, list=75%, signal=399%
HSC_STHSC_FETAL	HSC_STHSC_FETAL		15	0.24180216	0.7797178	0.78414094	0.9757189	1.0	942	tags=27%, list=16%, signal=32%
NFATPATHWAY	NFATPATHWAY		18	0.2283561	0.7745204	0.82211536	0.9752583	1.0	4420	tags=100%, list=77%, signal=438%
HSC_STHSC_SHARED	HSC_STHSC_SHARED		15	0.24180216	0.7574822	0.8318584	0.9923664	1.0	942	tags=27%, list=16%, signal=32%
BLEO_MOUSE_LYMPH_HIGH_24HRS_DN	BLEO_MOUSE_LYMPH_HIGH_24HRS_DN		18	0.22566426	0.7484235	0.8062827	0.9963374	1.0	315	tags=11%, list=6%, signal=12%
OXSTRESS_RPETHREE_DN	OXSTRESS_RPETHREE_DN		15	0.23814256	0.7401796	0.81900454	0.9982197	1.0	452	tags=13%, list=8%, signal=14%
TPOPATHWAY	TPOPATHWAY		15	0.22823612	0.73109925	0.8412017	1.0	1.0	4420	tags=100%, list=77%, signal=438%
HSA05223_NON_SMALL_CELL_LUNG_CANCER	HSA05223_NON_SMALL_CELL_LUNG_CANCER		28	0.19435893	0.7199828	0.8961039	1.0	1.0	877	tags=21%, list=15%, signal=25%
HSA00650_BUTANOATE_METABOLISM	HSA00650_BUTANOATE_METABOLISM		24	0.19005448	0.6807272	0.93296087	1.0	1.0	588	tags=13%, list=10%, signal=14%
HSA04115_P53_SIGNALING_PATHWAY	HSA04115_P53_SIGNALING_PATHWAY		37	0.16902621	0.67745245	0.96153843	1.0	1.0	646	tags=14%, list=11%, signal=15%
MAPK_CASCADE	MAPK_CASCADE		17	0.20255825	0.67335904	0.8957346	1.0	1.0	910	tags=24%, list=16%, signal=28%
YU_CMYC_UP	YU_CMYC_UP		20	0.19567153	0.6542602	0.9171271	1.0	1.0	1194	tags=35%, list=21%, signal=44%
CELL_CYCLE_CHECKPOINT	CELL_CYCLE_CHECKPOINT		15	0.21407317	0.65123814	0.9156118	1.0	1.0	1206	tags=40%, list=21%, signal=51%
MAPKPATHWAY	MAPKPATHWAY		46	0.15183854	0.6495404	1.0	1.0	1.0	919	tags=17%, list=16%, signal=21%
STRESS_GENOTOXIC_SPECIFIC_DN	STRESS_GENOTOXIC_SPECIFIC_DN		17	0.19548945	0.64269865	0.9336493	1.0	1.0	466	tags=18%, list=8%, signal=19%
IFN_ALPHA_UP	IFN_ALPHA_UP		16	0.2000853	0.6408585	0.91346157	1.0	1.0	847	tags=25%, list=15%, signal=29%
SRC_ONCOGENIC_SIGNATURE	SRC_ONCOGENIC_SIGNATURE		28	0.15716583	0.5818805	0.96710527	1.0	1.0	656	tags=14%, list=11%, signal=16%
HSA00310_LYSINE_DEGRADATION	HSA00310_LYSINE_DEGRADATION		27	0.1488803	0.5703653	0.9936306	1.0	1.0	266	tags=7%, list=5%, signal=8%
AGUIRRE_PANCREAS_CHR17	AGUIRRE_PANCREAS_CHR17		29	0.14391147	0.53523874	1.0	1.0	1.0	1443	tags=38%, list=25%, signal=50%
MRNA_SPLICING	MRNA_SPLICING		17	0.16418438	0.5261723	0.99086756	1.0	1.0	4786	tags=100%, list=84%, signal=608%
SHIPP_DLBCL_CURED_DN	SHIPP_DLBCL_CURED_DN		18	0.15079552	0.514259	1.0	1.0	1.0	525	tags=11%, list=9%, signal=12%
APOPTOSIS	APOPTOSIS		27	0.114532225	0.42839122	1.0	1.0	1.0	636	tags=11%, list=11%, signal=12%
PARK_MSCS_BOTH	PARK_MSCS_BOTH		17	0.12906271	0.42181942	0.9953488	0.99957114	1.0	984	tags=18%, list=17%, signal=21%
