# Supplementary material for: Comparative RNA-Seq and Microarray Analysis of Gene Expression Changes in B-Cell Lymphomas of Canis familiaris
Source: PLoS One. 2013 Apr 4;8(4):e61088. doi: 10.1371/journal.pone.0061088 (PMC3617154; doi:10.1371/journal.pone.0061088)
Supplement: Data File S2 — GSEA Results Files. (ZIP) [file pone.0061088.s005.zip › RNA-Seq/gsea_report_for_LymphomaSeq_v3.xls]

NAME	GS<br> follow link to MSigDB	GS DETAILS	SIZE	ES	NES	NOM p-val	FDR q-val	FWER p-val	RANK AT MAX	LEADING EDGE
GINESTIER_BREAST_CANCER_ZNF217_AMPLIFIED_DN	GINESTIER_BREAST_CANCER_ZNF217_AMPLIFIED_DN	Details ...	102	0.58042437	2.7786663	0.0	0.0	0.0	1034	tags=52%, list=18%, signal=62%
GINESTIER_BREAST_CANCER_20Q13_AMPLIFICATION_DN	GINESTIER_BREAST_CANCER_20Q13_AMPLIFICATION_DN	Details ...	75	0.5693341	2.6627707	0.0	0.0	0.0	1021	tags=47%, list=18%, signal=56%
CROONQUIST_IL6_DEPRIVATION_DN	CROONQUIST_IL6_DEPRIVATION_DN	Details ...	43	0.5679775	2.401851	0.0	0.0013612513	0.0030	1131	tags=53%, list=20%, signal=66%
WELCSH_BRCA1_TARGETS_1_DN	WELCSH_BRCA1_TARGETS_1_DN	Details ...	71	0.4852428	2.2777264	0.0	0.004485511	0.012	1006	tags=44%, list=18%, signal=52%
NADERI_BREAST_CANCER_PROGNOSIS_UP	NADERI_BREAST_CANCER_PROGNOSIS_UP	Details ...	15	0.7137826	2.2569258	0.005076142	0.004939238	0.017	1035	tags=67%, list=18%, signal=81%
SHEPARD_BMYB_TARGETS	SHEPARD_BMYB_TARGETS	Details ...	21	0.63533854	2.2403333	0.0	0.0045668352	0.019	857	tags=43%, list=15%, signal=50%
SIG_BCR_SIGNALING_PATHWAY	SIG_BCR_SIGNALING_PATHWAY	Details ...	30	0.58737624	2.2286115	0.0	0.0044771167	0.022	922	tags=37%, list=16%, signal=43%
SOTIRIOU_BREAST_CANCER_GRADE_1_VS_3_UP	SOTIRIOU_BREAST_CANCER_GRADE_1_VS_3_UP	Details ...	72	0.45477957	2.1744323	0.0	0.006988105	0.04	1193	tags=46%, list=21%, signal=57%
REN_BOUND_BY_E2F	REN_BOUND_BY_E2F	Details ...	30	0.56200606	2.164132	0.0	0.0074465745	0.046	505	tags=23%, list=9%, signal=25%
KANG_DOXORUBICIN_RESISTANCE_UP	KANG_DOXORUBICIN_RESISTANCE_UP	Details ...	25	0.6019826	2.1575143	0.006329114	0.0068424307	0.047	1280	tags=56%, list=22%, signal=72%
ROSTY_CERVICAL_CANCER_PROLIFERATION_CLUSTER	ROSTY_CERVICAL_CANCER_PROLIFERATION_CLUSTER	Details ...	65	0.4843244	2.1487758	0.0	0.006691442	0.051	1131	tags=43%, list=20%, signal=53%
SCHLOSSER_MYC_TARGETS_AND_SERUM_RESPONSE_UP	SCHLOSSER_MYC_TARGETS_AND_SERUM_RESPONSE_UP	Details ...	26	0.5555799	2.068489	0.0	0.0134620555	0.111	478	tags=35%, list=8%, signal=38%
FRASOR_RESPONSE_TO_SERM_OR_FULVESTRANT_DN	FRASOR_RESPONSE_TO_SERM_OR_FULVESTRANT_DN	Details ...	21	0.60037804	2.0533385	0.0	0.014240851	0.124	991	tags=52%, list=17%, signal=63%
CROONQUIST_NRAS_SIGNALING_DN	CROONQUIST_NRAS_SIGNALING_DN	Details ...	40	0.49249548	2.024743	0.0	0.016549805	0.152	1103	tags=43%, list=19%, signal=52%
KEGG_B_CELL_RECEPTOR_SIGNALING_PATHWAY	KEGG_B_CELL_RECEPTOR_SIGNALING_PATHWAY	Details ...	50	0.45890522	1.9964249	0.0	0.020228192	0.195	918	tags=32%, list=16%, signal=38%
PUJANA_BREAST_CANCER_LIT_INT_NETWORK	PUJANA_BREAST_CANCER_LIT_INT_NETWORK	Details ...	56	0.45172113	1.9957343	0.0	0.018963931	0.195	1258	tags=48%, list=22%, signal=61%
REACTOME_DNA_STRAND_ELONGATION	REACTOME_DNA_STRAND_ELONGATION	Details ...	22	0.5500843	1.9567975	0.0	0.02581846	0.27	1048	tags=45%, list=18%, signal=55%
REACTOME_DNA_REPAIR	REACTOME_DNA_REPAIR	Details ...	62	0.4239838	1.9265878	0.0	0.030921899	0.327	805	tags=29%, list=14%, signal=33%
PASQUALUCCI_LYMPHOMA_BY_GC_STAGE_DN	PASQUALUCCI_LYMPHOMA_BY_GC_STAGE_DN	Details ...	72	0.41848007	1.9170285	0.0	0.031115955	0.344	812	tags=31%, list=14%, signal=35%
KAUFFMANN_DNA_REPAIR_GENES	KAUFFMANN_DNA_REPAIR_GENES	Details ...	101	0.39652783	1.8816644	0.0	0.038794555	0.426	1258	tags=40%, list=22%, signal=50%
RIZ_ERYTHROID_DIFFERENTIATION	RIZ_ERYTHROID_DIFFERENTIATION		29	0.49482214	1.8515218	0.0	0.04694732	0.502	1048	tags=55%, list=18%, signal=67%
BIOCARTA_BCR_PATHWAY	BIOCARTA_BCR_PATHWAY		24	0.50693876	1.8459727	0.0	0.046742715	0.516	1049	tags=38%, list=18%, signal=46%
RASHI_RESPONSE_TO_IONIZING_RADIATION_3	RASHI_RESPONSE_TO_IONIZING_RADIATION_3		19	0.5335081	1.845152	0.0	0.045148265	0.519	713	tags=42%, list=12%, signal=48%
MUELLER_PLURINET	MUELLER_PLURINET		141	0.352777	1.8357855	0.0	0.046487123	0.541	1344	tags=43%, list=23%, signal=55%
WAKASUGI_HAVE_ZNF143_BINDING_SITES	WAKASUGI_HAVE_ZNF143_BINDING_SITES		32	0.45563886	1.8022162	0.00729927	0.058171973	0.65	1258	tags=47%, list=22%, signal=60%
LAIHO_COLORECTAL_CANCER_SERRATED_DN	LAIHO_COLORECTAL_CANCER_SERRATED_DN		29	0.47069392	1.7950108	0.0	0.058311906	0.67	911	tags=34%, list=16%, signal=41%
ST_B_CELL_ANTIGEN_RECEPTOR	ST_B_CELL_ANTIGEN_RECEPTOR		27	0.47011128	1.7584373	0.006024096	0.07354845	0.749	167	tags=15%, list=3%, signal=15%
MANALO_HYPOXIA_DN	MANALO_HYPOXIA_DN		165	0.33511353	1.7517564	0.0	0.0741275	0.767	1392	tags=46%, list=24%, signal=59%
KEGG_HOMOLOGOUS_RECOMBINATION	KEGG_HOMOLOGOUS_RECOMBINATION		16	0.54522264	1.7477459	0.004464286	0.07373584	0.783	1205	tags=56%, list=21%, signal=71%
ZHANG_RESPONSE_TO_CANTHARIDIN_DN	ZHANG_RESPONSE_TO_CANTHARIDIN_DN		30	0.46788585	1.7377951	0.0069444445	0.075678006	0.803	1377	tags=47%, list=24%, signal=61%
LI_WILMS_TUMOR_VS_FETAL_KIDNEY_1_DN	LI_WILMS_TUMOR_VS_FETAL_KIDNEY_1_DN		76	0.3684619	1.7340819	0.0	0.075467385	0.814	1051	tags=33%, list=18%, signal=40%
KAUFFMANN_MELANOMA_RELAPSE_UP	KAUFFMANN_MELANOMA_RELAPSE_UP		28	0.44585836	1.7268322	0.011976048	0.07713437	0.832	1258	tags=39%, list=22%, signal=50%
SIG_PIP3_SIGNALING_IN_B_LYMPHOCYTES	SIG_PIP3_SIGNALING_IN_B_LYMPHOCYTES		19	0.50926596	1.7243466	0.005181347	0.076282196	0.835	1049	tags=37%, list=18%, signal=45%
WHITEFORD_PEDIATRIC_CANCER_MARKERS	WHITEFORD_PEDIATRIC_CANCER_MARKERS		37	0.4149302	1.7194033	0.0	0.07634264	0.845	1048	tags=30%, list=18%, signal=36%
LIN_MELANOMA_COPY_NUMBER_UP	LIN_MELANOMA_COPY_NUMBER_UP		24	0.47371444	1.6900331	0.011173184	0.09005556	0.892	831	tags=46%, list=15%, signal=53%
ELVIDGE_HIF1A_AND_HIF2A_TARGETS_UP	ELVIDGE_HIF1A_AND_HIF2A_TARGETS_UP		22	0.47330505	1.6610229	0.005586592	0.10420742	0.928	622	tags=36%, list=11%, signal=41%
POMEROY_MEDULLOBLASTOMA_PROGNOSIS_DN	POMEROY_MEDULLOBLASTOMA_PROGNOSIS_DN		17	0.49906963	1.6558123	0.014925373	0.1052378	0.936	753	tags=35%, list=13%, signal=41%
REACTOME_GENERIC_TRANSCRIPTION_PATHWAY	REACTOME_GENERIC_TRANSCRIPTION_PATHWAY		16	0.49235758	1.6549065	0.017142856	0.10300259	0.936	956	tags=50%, list=17%, signal=60%
KEGG_DNA_REPLICATION	KEGG_DNA_REPLICATION		24	0.45935875	1.6533923	0.011904762	0.101378836	0.939	1048	tags=38%, list=18%, signal=46%
SHEPARD_CRUSH_AND_BURN_MUTANT_DN	SHEPARD_CRUSH_AND_BURN_MUTANT_DN		47	0.38574964	1.6369804	0.0	0.10851291	0.952	1212	tags=38%, list=21%, signal=48%
KLEIN_TARGETS_OF_BCR_ABL1_FUSION	KLEIN_TARGETS_OF_BCR_ABL1_FUSION		15	0.5073098	1.6332263	0.034334764	0.1083557	0.957	229	tags=27%, list=4%, signal=28%
DAZARD_RESPONSE_TO_UV_SCC_DN	DAZARD_RESPONSE_TO_UV_SCC_DN		47	0.37226936	1.6229817	0.009708738	0.11233177	0.963	665	tags=32%, list=12%, signal=36%
REACTOME_PEPTIDE_CHAIN_ELONGATION	REACTOME_PEPTIDE_CHAIN_ELONGATION		18	0.49114805	1.6109183	0.023923445	0.11875006	0.97	2920	tags=100%, list=51%, signal=204%
KEGG_TYPE_II_DIABETES_MELLITUS	KEGG_TYPE_II_DIABETES_MELLITUS		18	0.4792475	1.6058536	0.037383176	0.12045688	0.977	348	tags=33%, list=6%, signal=35%
REACTOME_EXTENSION_OF_TELOMERES	REACTOME_EXTENSION_OF_TELOMERES		18	0.48975518	1.5998712	0.03301887	0.12237269	0.979	1205	tags=44%, list=21%, signal=56%
GRABARCZYK_BCL11B_TARGETS_DN	GRABARCZYK_BCL11B_TARGETS_DN		22	0.4587067	1.5996644	0.035353534	0.119806044	0.98	727	tags=32%, list=13%, signal=36%
FAELT_B_CLL_WITH_VH3_21_UP	FAELT_B_CLL_WITH_VH3_21_UP		22	0.44600743	1.5962656	0.016129032	0.11969974	0.983	1499	tags=77%, list=26%, signal=104%
KEGG_MISMATCH_REPAIR	KEGG_MISMATCH_REPAIR		18	0.46503597	1.5865397	0.031088082	0.12459382	0.991	505	tags=22%, list=9%, signal=24%
REACTOME_ACTIVATION_OF_THE_PRE_REPLICATIVE_COMPLEX	REACTOME_ACTIVATION_OF_THE_PRE_REPLICATIVE_COMPLEX		17	0.4972825	1.5857581	0.03482587	0.12278337	0.992	1205	tags=53%, list=21%, signal=67%
REACTOME_NUCLEOTIDE_EXCISION_REPAIR	REACTOME_NUCLEOTIDE_EXCISION_REPAIR		33	0.40604898	1.5834496	0.012738854	0.12203155	0.993	774	tags=27%, list=14%, signal=31%
GARGALOVIC_RESPONSE_TO_OXIDIZED_PHOSPHOLIPIDS_TURQUOISE_DN	GARGALOVIC_RESPONSE_TO_OXIDIZED_PHOSPHOLIPIDS_TURQUOISE_DN		28	0.41115597	1.5786567	0.033557046	0.12292616	0.995	1103	tags=54%, list=19%, signal=66%
KOBAYASHI_EGFR_SIGNALING_24HR_DN	KOBAYASHI_EGFR_SIGNALING_24HR_DN		123	0.31285328	1.5776553	0.0	0.12121392	0.995	1320	tags=40%, list=23%, signal=51%
FURUKAWA_DUSP6_TARGETS_PCI35_DN	FURUKAWA_DUSP6_TARGETS_PCI35_DN		29	0.41644	1.5740668	0.019354839	0.121744394	0.996	1048	tags=45%, list=18%, signal=55%
DEBIASI_APOPTOSIS_BY_REOVIRUS_INFECTION_DN	DEBIASI_APOPTOSIS_BY_REOVIRUS_INFECTION_DN		99	0.31529438	1.5703917	0.0	0.12238922	0.996	645	tags=25%, list=11%, signal=28%
PUJANA_BREAST_CANCER_WITH_BRCA1_MUTATED_UP	PUJANA_BREAST_CANCER_WITH_BRCA1_MUTATED_UP		41	0.36684933	1.5700684	0.0088495575	0.12041357	0.996	1048	tags=34%, list=18%, signal=42%
ZHAN_MULTIPLE_MYELOMA_PR_UP	ZHAN_MULTIPLE_MYELOMA_PR_UP		22	0.44155455	1.5692799	0.03076923	0.11886686	0.996	1337	tags=50%, list=23%, signal=65%
REACTOME_GLOBAL_GENOMIC_NER	REACTOME_GLOBAL_GENOMIC_NER		23	0.42770818	1.566067	0.05263158	0.11906764	0.997	774	tags=30%, list=14%, signal=35%
REACTOME_MRNA_SPLICING	REACTOME_MRNA_SPLICING		61	0.35303354	1.564936	0.011494253	0.11799409	0.997	1687	tags=59%, list=29%, signal=83%
REACTOME_ELONGATION_AND_PROCESSING_OF_CAPPED_TRANSCRIPTS	REACTOME_ELONGATION_AND_PROCESSING_OF_CAPPED_TRANSCRIPTS		76	0.31944644	1.5563004	0.0	0.12195212	0.998	1641	tags=53%, list=29%, signal=73%
NIKOLSKY_BREAST_CANCER_20Q12_Q13_AMPLICON	NIKOLSKY_BREAST_CANCER_20Q12_Q13_AMPLICON		35	0.38739336	1.5443618	0.029411765	0.12919222	0.999	1214	tags=40%, list=21%, signal=50%
REACTOME_CENTROSOME_MATURATION	REACTOME_CENTROSOME_MATURATION		39	0.38278854	1.5435688	0.02586207	0.1276105	0.999	1196	tags=44%, list=21%, signal=55%
REACTOME_MRNA_3_END_PROCESSING	REACTOME_MRNA_3_END_PROCESSING		19	0.45131505	1.5352732	0.03314917	0.13255492	0.999	1598	tags=68%, list=28%, signal=95%
KEGG_CELL_CYCLE	KEGG_CELL_CYCLE		68	0.33510923	1.5292224	0.0	0.1348002	0.999	1279	tags=40%, list=22%, signal=51%
SCHLOSSER_SERUM_RESPONSE_UP	SCHLOSSER_SERUM_RESPONSE_UP		48	0.35242522	1.50938	0.008695652	0.14950511	1.0	978	tags=38%, list=17%, signal=45%
REACTOME_LOSS_OF_NLP_FROM_MITOTIC_CENTROSOMES	REACTOME_LOSS_OF_NLP_FROM_MITOTIC_CENTROSOMES		36	0.36456826	1.5071489	0.021582734	0.14917547	1.0	1116	tags=42%, list=20%, signal=51%
REACTOME_TRANSCRIPTION_COUPLED_NER	REACTOME_TRANSCRIPTION_COUPLED_NER		28	0.39322552	1.494878	0.035714287	0.15843542	1.0	774	tags=25%, list=14%, signal=29%
REACTOME_G2_M_TRANSITION	REACTOME_G2_M_TRANSITION		45	0.34564418	1.4799396	0.021505376	0.17101288	1.0	1196	tags=40%, list=21%, signal=50%
MITSIADES_RESPONSE_TO_APLIDIN_DN	MITSIADES_RESPONSE_TO_APLIDIN_DN		135	0.30564034	1.473977	0.0	0.17482837	1.0	1048	tags=31%, list=18%, signal=37%
VECCHI_GASTRIC_CANCER_EARLY_UP	VECCHI_GASTRIC_CANCER_EARLY_UP		163	0.270173	1.4695804	0.0	0.1764652	1.0	1064	tags=35%, list=19%, signal=42%
MORI_EMU_MYC_LYMPHOMA_BY_ONSET_TIME_UP	MORI_EMU_MYC_LYMPHOMA_BY_ONSET_TIME_UP		48	0.3421096	1.4608587	0.03846154	0.18316622	1.0	752	tags=33%, list=13%, signal=38%
KEGG_NUCLEOTIDE_EXCISION_REPAIR	KEGG_NUCLEOTIDE_EXCISION_REPAIR		31	0.36165398	1.4600188	0.020134227	0.18145354	1.0	774	tags=26%, list=14%, signal=30%
PUJANA_XPRSS_INT_NETWORK	PUJANA_XPRSS_INT_NETWORK		112	0.28159684	1.4572055	0.0	0.1817148	1.0	976	tags=25%, list=17%, signal=30%
BENPORATH_ES_CORE_NINE_CORRELATED	BENPORATH_ES_CORE_NINE_CORRELATED		43	0.34303075	1.4468094	0.030075189	0.1903329	1.0	744	tags=33%, list=13%, signal=37%
ELVIDGE_HYPOXIA_BY_DMOG_DN	ELVIDGE_HYPOXIA_BY_DMOG_DN		26	0.38721406	1.4324334	0.073033705	0.20372264	1.0	615	tags=23%, list=11%, signal=26%
PUJANA_BRCA_CENTERED_NETWORK	PUJANA_BRCA_CENTERED_NETWORK		64	0.3235472	1.4320743	0.014492754	0.20159413	1.0	566	tags=20%, list=10%, signal=22%
REACTOME_FORMATION_OF_A_POOL_OF_FREE_40S_SUBUNITS	REACTOME_FORMATION_OF_A_POOL_OF_FREE_40S_SUBUNITS		26	0.3844128	1.4318895	0.06	0.19910787	1.0	3532	tags=100%, list=62%, signal=260%
HUMMEL_BURKITTS_LYMPHOMA_UP	HUMMEL_BURKITTS_LYMPHOMA_UP		17	0.43398398	1.4287819	0.07589286	0.20004278	1.0	470	tags=29%, list=8%, signal=32%
FARMER_BREAST_CANCER_CLUSTER_2	FARMER_BREAST_CANCER_CLUSTER_2		19	0.42190304	1.4282203	0.09913793	0.19817038	1.0	1193	tags=47%, list=21%, signal=60%
CHEMNITZ_RESPONSE_TO_PROSTAGLANDIN_E2_UP	CHEMNITZ_RESPONSE_TO_PROSTAGLANDIN_E2_UP		61	0.3092924	1.401415	0.011111111	0.22706375	1.0	659	tags=23%, list=12%, signal=26%
KEGG_RNA_POLYMERASE	KEGG_RNA_POLYMERASE		16	0.4438942	1.4009316	0.09137056	0.22476453	1.0	212	tags=19%, list=4%, signal=19%
VANTVEER_BREAST_CANCER_BRCA1_UP	VANTVEER_BREAST_CANCER_BRCA1_UP		21	0.39946106	1.4005889	0.08900524	0.22244202	1.0	486	tags=24%, list=8%, signal=26%
REACTOME_TELOMERE_MAINTENANCE	REACTOME_TELOMERE_MAINTENANCE		22	0.3961902	1.3985406	0.06435644	0.22234759	1.0	1243	tags=45%, list=22%, signal=58%
BARRIER_CANCER_RELAPSE_NORMAL_SAMPLE_DN	BARRIER_CANCER_RELAPSE_NORMAL_SAMPLE_DN		15	0.43521145	1.3982971	0.08438819	0.22009553	1.0	1219	tags=53%, list=21%, signal=68%
REACTOME_CELL_CYCLE_MITOTIC	REACTOME_CELL_CYCLE_MITOTIC		176	0.26511136	1.3911811	0.0	0.22633995	1.0	1231	tags=33%, list=22%, signal=41%
REACTOME_REGULATION_OF_GENE_EXPRESSION_IN_BETA_CELLS	REACTOME_REGULATION_OF_GENE_EXPRESSION_IN_BETA_CELLS		18	0.40806293	1.3902051	0.073529415	0.22483176	1.0	3394	tags=100%, list=59%, signal=245%
REACTOME_DOUBLE_STRAND_BREAK_REPAIR	REACTOME_DOUBLE_STRAND_BREAK_REPAIR		15	0.4388026	1.3873866	0.09130435	0.22559357	1.0	1205	tags=40%, list=21%, signal=51%
MORI_LARGE_PRE_BII_LYMPHOCYTE_UP	MORI_LARGE_PRE_BII_LYMPHOCYTE_UP		23	0.38033766	1.3873591	0.08938547	0.22300056	1.0	1280	tags=48%, list=22%, signal=61%
NIKOLSKY_BREAST_CANCER_16P13_AMPLICON	NIKOLSKY_BREAST_CANCER_16P13_AMPLICON		18	0.4195985	1.3870221	0.09223301	0.22089913	1.0	671	tags=33%, list=12%, signal=38%
DAZARD_RESPONSE_TO_UV_NHEK_DN	DAZARD_RESPONSE_TO_UV_NHEK_DN		140	0.28098148	1.3833473	0.0	0.22296	1.0	660	tags=21%, list=12%, signal=24%
AMUNDSON_GAMMA_RADIATION_RESPONSE	AMUNDSON_GAMMA_RADIATION_RESPONSE		15	0.4452847	1.3763037	0.09313726	0.2289465	1.0	1279	tags=60%, list=22%, signal=77%
REACTOME_ACTIVATION_OF_ATR_IN_RESPONSE_TO_REPLICATION_STRESS	REACTOME_ACTIVATION_OF_ATR_IN_RESPONSE_TO_REPLICATION_STRESS		23	0.38753402	1.3712016	0.112426035	0.23293486	1.0	505	tags=22%, list=9%, signal=24%
NIKOLSKY_BREAST_CANCER_17Q11_Q21_AMPLICON	NIKOLSKY_BREAST_CANCER_17Q11_Q21_AMPLICON		39	0.33984244	1.3709551	0.096491225	0.23069794	1.0	1088	tags=44%, list=19%, signal=53%
REACTOME_MTOR_SIGNALLING	REACTOME_MTOR_SIGNALLING		15	0.44098526	1.3709207	0.07929515	0.22826158	1.0	434	tags=33%, list=8%, signal=36%
JISON_SICKLE_CELL_DISEASE_DN	JISON_SICKLE_CELL_DISEASE_DN		64	0.30426535	1.356747	0.037037037	0.2432487	1.0	934	tags=28%, list=16%, signal=33%
BANDRES_RESPONSE_TO_CARMUSTIN_MGMT_48HR_DN	BANDRES_RESPONSE_TO_CARMUSTIN_MGMT_48HR_DN		29	0.34333873	1.352713	0.05882353	0.24575135	1.0	722	tags=34%, list=13%, signal=39%
SA_B_CELL_RECEPTOR_COMPLEXES	SA_B_CELL_RECEPTOR_COMPLEXES		18	0.40716138	1.352638	0.0974359	0.2433448	1.0	1049	tags=28%, list=18%, signal=34%
ZHAN_EARLY_DIFFERENTIATION_GENES_DN	ZHAN_EARLY_DIFFERENTIATION_GENES_DN		21	0.39580244	1.3504974	0.1185567	0.24360083	1.0	1298	tags=43%, list=23%, signal=55%
REACTOME_FORMATION_OF_THE_TERNARY_COMPLEX_AND_SUBSEQUENTLY_THE_43S_COMPLEX	REACTOME_FORMATION_OF_THE_TERNARY_COMPLEX_AND_SUBSEQUENTLY_THE_43S_COMPLEX		21	0.38407573	1.3477286	0.07909604	0.24450213	1.0	3532	tags=100%, list=62%, signal=260%
REACTOME_G2_M_CHECKPOINTS	REACTOME_G2_M_CHECKPOINTS		27	0.35909313	1.3429247	0.09375	0.24835256	1.0	1279	tags=37%, list=22%, signal=47%
KEGG_PYRIMIDINE_METABOLISM	KEGG_PYRIMIDINE_METABOLISM		47	0.32543314	1.3393509	0.04901961	0.25047904	1.0	243	tags=15%, list=4%, signal=15%
KEGG_PHOSPHATIDYLINOSITOL_SIGNALING_SYSTEM	KEGG_PHOSPHATIDYLINOSITOL_SIGNALING_SYSTEM		34	0.33608907	1.3359836	0.06993007	0.25214848	1.0	707	tags=26%, list=12%, signal=30%
SCIBETTA_KDM5B_TARGETS_DN	SCIBETTA_KDM5B_TARGETS_DN		34	0.34410632	1.3243308	0.0990991	0.2655721	1.0	408	tags=24%, list=7%, signal=25%
REACTOME_FORMATION_AND_MATURATION_OF_MRNA_TRANSCRIPT	REACTOME_FORMATION_AND_MATURATION_OF_MRNA_TRANSCRIPT		83	0.2724258	1.3230458	0.05	0.2648719	1.0	1416	tags=40%, list=25%, signal=52%
MORI_LARGE_PRE_BII_LYMPHOCYTE_DN	MORI_LARGE_PRE_BII_LYMPHOCYTE_DN		31	0.3455531	1.3208959	0.11851852	0.2654815	1.0	909	tags=35%, list=16%, signal=42%
CAIRO_HEPATOBLASTOMA_CLASSES_UP	CAIRO_HEPATOBLASTOMA_CLASSES_UP		310	0.22590406	1.320426	0.0	0.26371258	1.0	1072	tags=27%, list=19%, signal=32%
PUJANA_CHEK2_PCC_NETWORK	PUJANA_CHEK2_PCC_NETWORK		407	0.22389066	1.3161274	0.0	0.2668786	1.0	684	tags=15%, list=12%, signal=16%
SONG_TARGETS_OF_IE86_CMV_PROTEIN	SONG_TARGETS_OF_IE86_CMV_PROTEIN		30	0.35313812	1.3080125	0.08450704	0.27580336	1.0	757	tags=27%, list=13%, signal=31%
SENGUPTA_EBNA1_ANTICORRELATED	SENGUPTA_EBNA1_ANTICORRELATED		36	0.32461128	1.3041444	0.11627907	0.27918625	1.0	975	tags=50%, list=17%, signal=60%
KEGG_INOSITOL_PHOSPHATE_METABOLISM	KEGG_INOSITOL_PHOSPHATE_METABOLISM		26	0.36258528	1.2990148	0.11612903	0.28376228	1.0	246	tags=19%, list=4%, signal=20%
CHANG_CYCLING_GENES	CHANG_CYCLING_GENES		22	0.36692926	1.2982107	0.09550562	0.28221866	1.0	930	tags=32%, list=16%, signal=38%
DANG_REGULATED_BY_MYC_UP	DANG_REGULATED_BY_MYC_UP		30	0.3431367	1.2914704	0.10204082	0.28982568	1.0	1380	tags=47%, list=24%, signal=61%
SU_TESTIS	SU_TESTIS		28	0.33567226	1.2768358	0.1474359	0.31015214	1.0	664	tags=25%, list=12%, signal=28%
SCHUHMACHER_MYC_TARGETS_UP	SCHUHMACHER_MYC_TARGETS_UP		34	0.32973284	1.268893	0.1171875	0.3203298	1.0	1073	tags=41%, list=19%, signal=50%
TOYOTA_TARGETS_OF_MIR34B_AND_MIR34C	TOYOTA_TARGETS_OF_MIR34B_AND_MIR34C		192	0.23357433	1.267183	0.0	0.3203492	1.0	1131	tags=29%, list=20%, signal=35%
KEGG_AMINOACYL_TRNA_BIOSYNTHESIS	KEGG_AMINOACYL_TRNA_BIOSYNTHESIS		28	0.3235386	1.2659649	0.14772727	0.31945246	1.0	1188	tags=39%, list=21%, signal=49%
PUJANA_BRCA2_PCC_NETWORK	PUJANA_BRCA2_PCC_NETWORK		248	0.26816365	1.2606448	0.0	0.3259534	1.0	803	tags=21%, list=14%, signal=24%
BROWNE_HCMV_INFECTION_6HR_UP	BROWNE_HCMV_INFECTION_6HR_UP		18	0.36716998	1.2577052	0.18834081	0.32789034	1.0	687	tags=28%, list=12%, signal=31%
MISSIAGLIA_REGULATED_BY_METHYLATION_DN	MISSIAGLIA_REGULATED_BY_METHYLATION_DN		45	0.2822323	1.2563028	0.11016949	0.3273651	1.0	810	tags=27%, list=14%, signal=31%
BILD_MYC_ONCOGENIC_SIGNATURE	BILD_MYC_ONCOGENIC_SIGNATURE		81	0.26345283	1.245493	0.071428575	0.34242004	1.0	1107	tags=43%, list=19%, signal=53%
LEE_EARLY_T_LYMPHOCYTE_UP	LEE_EARLY_T_LYMPHOCYTE_UP		30	0.33158448	1.2426509	0.14925373	0.34469384	1.0	1048	tags=40%, list=18%, signal=49%
GALE_APL_WITH_FLT3_MUTATED_UP	GALE_APL_WITH_FLT3_MUTATED_UP		32	0.31485304	1.2416296	0.17721519	0.34368798	1.0	1006	tags=28%, list=18%, signal=34%
REACTOME_PROCESSING_OF_CAPPED_INTRON_CONTAINING_PRE_MRNA	REACTOME_PROCESSING_OF_CAPPED_INTRON_CONTAINING_PRE_MRNA		80	0.27104867	1.2402012	0.11940298	0.34326223	1.0	1641	tags=51%, list=29%, signal=71%
KLEIN_PRIMARY_EFFUSION_LYMPHOMA_DN	KLEIN_PRIMARY_EFFUSION_LYMPHOMA_DN		40	0.30182582	1.2401829	0.10655738	0.3405156	1.0	344	tags=25%, list=6%, signal=26%
REACTOME_TRANSCRIPTION	REACTOME_TRANSCRIPTION		75	0.26876903	1.240175	0.07272727	0.3377695	1.0	601	tags=19%, list=11%, signal=21%
REACTOME_S_PHASE	REACTOME_S_PHASE		62	0.2693543	1.219687	0.125	0.3700692	1.0	1309	tags=34%, list=23%, signal=43%
DOANE_BREAST_CANCER_CLASSES_UP	DOANE_BREAST_CANCER_CLASSES_UP		16	0.3745993	1.2166281	0.19354838	0.3727822	1.0	444	tags=31%, list=8%, signal=34%
BIOCARTA_G1_PATHWAY	BIOCARTA_G1_PATHWAY		15	0.38854522	1.2045219	0.19911504	0.39229393	1.0	869	tags=27%, list=15%, signal=31%
WONG_EMBRYONIC_STEM_CELL_CORE	WONG_EMBRYONIC_STEM_CELL_CORE		186	0.21349739	1.2008903	0.0	0.39633393	1.0	563	tags=13%, list=10%, signal=14%
KEGG_INSULIN_SIGNALING_PATHWAY	KEGG_INSULIN_SIGNALING_PATHWAY		58	0.263898	1.1972479	0.14102565	0.3997457	1.0	876	tags=24%, list=15%, signal=28%
JAIN_NFKB_SIGNALING	JAIN_NFKB_SIGNALING		39	0.30066997	1.191605	0.2015504	0.40818343	1.0	835	tags=26%, list=15%, signal=30%
TAKAO_RESPONSE_TO_UVB_RADIATION_DN	TAKAO_RESPONSE_TO_UVB_RADIATION_DN		47	0.28574514	1.1835641	0.15686275	0.4212936	1.0	495	tags=19%, list=9%, signal=21%
REACTOME_RNA_POLYMERASE_I_III_AND_MITOCHONDRIAL_TRANSCRIPTION	REACTOME_RNA_POLYMERASE_I_III_AND_MITOCHONDRIAL_TRANSCRIPTION		33	0.30849776	1.183509	0.20422535	0.41817486	1.0	601	tags=21%, list=11%, signal=24%
REACTOME_RNA_POLYMERASE_III_TRANSCRIPTION_INITIATION	REACTOME_RNA_POLYMERASE_III_TRANSCRIPTION_INITIATION		15	0.3694112	1.1733807	0.2739726	0.43564522	1.0	418	tags=20%, list=7%, signal=22%
KEGG_RIBOSOME	KEGG_RIBOSOME		20	0.34069785	1.1732804	0.2372093	0.4327093	1.0	3779	tags=100%, list=66%, signal=293%
YAO_TEMPORAL_RESPONSE_TO_PROGESTERONE_CLUSTER_7	YAO_TEMPORAL_RESPONSE_TO_PROGESTERONE_CLUSTER_7		32	0.29967687	1.1690849	0.19871795	0.43835813	1.0	364	tags=16%, list=6%, signal=17%
REACTOME_SYNTHESIS_OF_DNA	REACTOME_SYNTHESIS_OF_DNA		53	0.2691309	1.1630924	0.15454546	0.44758853	1.0	1206	tags=28%, list=21%, signal=36%
NIKOLSKY_BREAST_CANCER_16Q24_AMPLICON	NIKOLSKY_BREAST_CANCER_16Q24_AMPLICON		19	0.3555715	1.1612839	0.24615385	0.44825816	1.0	1309	tags=47%, list=23%, signal=61%
BIOCARTA_CREB_PATHWAY	BIOCARTA_CREB_PATHWAY		15	0.36387527	1.1600019	0.24423963	0.44771743	1.0	3645	tags=100%, list=64%, signal=275%
BLUM_RESPONSE_TO_SALIRASIB_DN	BLUM_RESPONSE_TO_SALIRASIB_DN		162	0.21664244	1.1502378	0.11111111	0.46543872	1.0	1033	tags=27%, list=18%, signal=32%
DAIRKEE_CANCER_PRONE_RESPONSE_BPA	DAIRKEE_CANCER_PRONE_RESPONSE_BPA		20	0.32918948	1.1438653	0.28426397	0.47622773	1.0	920	tags=30%, list=16%, signal=36%
WU_APOPTOSIS_BY_CDKN1A_VIA_TP53	WU_APOPTOSIS_BY_CDKN1A_VIA_TP53		17	0.3510475	1.1424694	0.29017857	0.4758684	1.0	1193	tags=47%, list=21%, signal=59%
ODONNELL_TARGETS_OF_MYC_AND_TFRC_DN	ODONNELL_TARGETS_OF_MYC_AND_TFRC_DN		25	0.32297313	1.1373031	0.2601156	0.48398864	1.0	857	tags=28%, list=15%, signal=33%
KAUFFMANN_DNA_REPLICATION_GENES	KAUFFMANN_DNA_REPLICATION_GENES		62	0.25235546	1.1353176	0.1625	0.4852257	1.0	529	tags=16%, list=9%, signal=18%
KEGG_GLYCOLYSIS_GLUCONEOGENESIS	KEGG_GLYCOLYSIS_GLUCONEOGENESIS		15	0.35891593	1.1350911	0.2850679	0.48247895	1.0	428	tags=27%, list=7%, signal=29%
KIM_WT1_TARGETS_8HR_DN	KIM_WT1_TARGETS_8HR_DN		37	0.2855444	1.1320578	0.2857143	0.4854648	1.0	891	tags=30%, list=16%, signal=35%
HOFFMANN_LARGE_TO_SMALL_PRE_BII_LYMPHOCYTE_UP	HOFFMANN_LARGE_TO_SMALL_PRE_BII_LYMPHOCYTE_UP		53	0.25812966	1.1272223	0.20792079	0.49298576	1.0	999	tags=28%, list=17%, signal=34%
TOOKER_GEMCITABINE_RESISTANCE_UP	TOOKER_GEMCITABINE_RESISTANCE_UP		43	0.26595658	1.1196015	0.26271185	0.5062493	1.0	1141	tags=33%, list=20%, signal=40%
JAZAERI_BREAST_CANCER_BRCA1_VS_BRCA2_UP	JAZAERI_BREAST_CANCER_BRCA1_VS_BRCA2_UP		24	0.31554598	1.1175196	0.2556818	0.5073026	1.0	1322	tags=42%, list=23%, signal=54%
ELVIDGE_HIF1A_TARGETS_UP	ELVIDGE_HIF1A_TARGETS_UP		38	0.2709699	1.1092132	0.27966103	0.5227845	1.0	622	tags=24%, list=11%, signal=26%
KEGG_WNT_SIGNALING_PATHWAY	KEGG_WNT_SIGNALING_PATHWAY		55	0.2510048	1.108494	0.2345679	0.52075994	1.0	667	tags=22%, list=12%, signal=24%
MORI_PRE_BI_LYMPHOCYTE_DN	MORI_PRE_BI_LYMPHOCYTE_DN		48	0.26040566	1.1033682	0.22	0.52900046	1.0	699	tags=21%, list=12%, signal=24%
REACTOME_MITOTIC_PROMETAPHASE	REACTOME_MITOTIC_PROMETAPHASE		56	0.24076065	1.1012146	0.23684211	0.5305092	1.0	1211	tags=32%, list=21%, signal=40%
TOOKER_RESPONSE_TO_BEXAROTENE_DN	TOOKER_RESPONSE_TO_BEXAROTENE_DN		43	0.26595658	1.0980289	0.31	0.53491515	1.0	1141	tags=33%, list=20%, signal=40%
BIOCARTA_FMLP_PATHWAY	BIOCARTA_FMLP_PATHWAY		18	0.3295869	1.0892713	0.31840795	0.55306745	1.0	918	tags=28%, list=16%, signal=33%
SPIELMAN_LYMPHOBLAST_EUROPEAN_VS_ASIAN_UP	SPIELMAN_LYMPHOBLAST_EUROPEAN_VS_ASIAN_UP		219	0.18463312	1.0873361	0.0	0.5539646	1.0	560	tags=14%, list=10%, signal=15%
REACTOME_MITOTIC_M_M_G1_PHASES	REACTOME_MITOTIC_M_M_G1_PHASES		93	0.21553412	1.068319	0.22727273	0.5992016	1.0	1211	tags=29%, list=21%, signal=36%
MORI_IMMATURE_B_LYMPHOCYTE_DN	MORI_IMMATURE_B_LYMPHOCYTE_DN		24	0.31273848	1.0661387	0.34285715	0.6010314	1.0	990	tags=38%, list=17%, signal=45%
PYEON_HPV_POSITIVE_TUMORS_UP	PYEON_HPV_POSITIVE_TUMORS_UP		38	0.2619075	1.0626385	0.35820895	0.6064315	1.0	161	tags=11%, list=3%, signal=11%
ZHAN_MULTIPLE_MYELOMA_LB_DN	ZHAN_MULTIPLE_MYELOMA_LB_DN		20	0.31702414	1.0546818	0.37688443	0.6227695	1.0	547	tags=35%, list=10%, signal=39%
REACTOME_RNA_POLYMERASE_III_TRANSCRIPTION	REACTOME_RNA_POLYMERASE_III_TRANSCRIPTION		19	0.30922893	1.0543898	0.3809524	0.6195563	1.0	418	tags=16%, list=7%, signal=17%
LIN_APC_TARGETS	LIN_APC_TARGETS		24	0.28838223	1.0523595	0.36666667	0.62113714	1.0	212	tags=13%, list=4%, signal=13%
DACOSTA_UV_RESPONSE_VIA_ERCC3_TTD_UP	DACOSTA_UV_RESPONSE_VIA_ERCC3_TTD_UP		16	0.32994604	1.050552	0.36086956	0.6218253	1.0	238	tags=19%, list=4%, signal=20%
ROVERSI_GLIOMA_COPY_NUMBER_UP	ROVERSI_GLIOMA_COPY_NUMBER_UP		18	0.32143098	1.046191	0.4	0.6297378	1.0	659	tags=28%, list=12%, signal=31%
GARCIA_TARGETS_OF_FLI1_AND_DAX1_UP	GARCIA_TARGETS_OF_FLI1_AND_DAX1_UP		16	0.3255552	1.0448529	0.3773585	0.629845	1.0	652	tags=38%, list=11%, signal=42%
REACTOME_TRNA_AMINOACYLATION	REACTOME_TRNA_AMINOACYLATION		29	0.27780974	1.041334	0.41666666	0.6351436	1.0	1188	tags=38%, list=21%, signal=48%
JAZAG_TGFB1_SIGNALING_UP	JAZAG_TGFB1_SIGNALING_UP		43	0.24545586	1.030896	0.3846154	0.66006106	1.0	834	tags=30%, list=15%, signal=35%
BIOCARTA_CARM_ER_PATHWAY	BIOCARTA_CARM_ER_PATHWAY		15	0.33033282	1.0205296	0.43961352	0.6836508	1.0	804	tags=33%, list=14%, signal=39%
BIOCARTA_IL2RB_PATHWAY	BIOCARTA_IL2RB_PATHWAY		20	0.2906411	1.0203589	0.4224599	0.6800497	1.0	479	tags=20%, list=8%, signal=22%
STEIN_ESRRA_TARGETS_RESPONSIVE_TO_ESTROGEN_DN	STEIN_ESRRA_TARGETS_RESPONSIVE_TO_ESTROGEN_DN		24	0.27891597	1.013858	0.47368422	0.69377464	1.0	1131	tags=33%, list=20%, signal=41%
REACTOME_GTP_HYDROLYSIS_AND_JOINING_OF_THE_60S_RIBOSOMAL_SUBUNIT	REACTOME_GTP_HYDROLYSIS_AND_JOINING_OF_THE_60S_RIBOSOMAL_SUBUNIT		33	0.25371024	1.0115227	0.39215687	0.696214	1.0	3743	tags=97%, list=65%, signal=279%
ZHAN_MULTIPLE_MYELOMA_SUBGROUPS	ZHAN_MULTIPLE_MYELOMA_SUBGROUPS		16	0.30494997	1.0033146	0.42081448	0.71447957	1.0	788	tags=31%, list=14%, signal=36%
RICKMAN_TUMOR_DIFFERENTIATED_WELL_VS_POORLY_UP	RICKMAN_TUMOR_DIFFERENTIATED_WELL_VS_POORLY_UP		101	0.2078469	1.0023595	0.4390244	0.7128344	1.0	611	tags=18%, list=11%, signal=20%
REACTOME_MRNA_SPLICING_MINOR_PATHWAY	REACTOME_MRNA_SPLICING_MINOR_PATHWAY		23	0.29066876	1.0009209	0.48677248	0.7125772	1.0	1623	tags=52%, list=28%, signal=73%
TARTE_PLASMA_CELL_VS_B_LYMPHOCYTE_DN	TARTE_PLASMA_CELL_VS_B_LYMPHOCYTE_DN		22	0.28305036	0.9997606	0.46745563	0.71152806	1.0	693	tags=27%, list=12%, signal=31%
FERREIRA_EWINGS_SARCOMA_UNSTABLE_VS_STABLE_UP	FERREIRA_EWINGS_SARCOMA_UNSTABLE_VS_STABLE_UP		68	0.22019918	0.99885863	0.43421054	0.7098556	1.0	898	tags=19%, list=16%, signal=22%
DAZARD_UV_RESPONSE_CLUSTER_G6	DAZARD_UV_RESPONSE_CLUSTER_G6		64	0.2190328	0.9983412	0.6081081	0.70724714	1.0	774	tags=20%, list=14%, signal=23%
REACTOME_RNA_POLYMERASE_II_TRANSCRIPTION	REACTOME_RNA_POLYMERASE_II_TRANSCRIPTION		49	0.23080713	0.9974825	0.4625	0.70541716	1.0	1623	tags=47%, list=28%, signal=65%
BIOCARTA_KERATINOCYTE_PATHWAY	BIOCARTA_KERATINOCYTE_PATHWAY		28	0.2542214	0.9877392	0.48427674	0.72792476	1.0	181	tags=11%, list=3%, signal=11%
WATANABE_COLON_CANCER_MSI_VS_MSS_DN	WATANABE_COLON_CANCER_MSI_VS_MSS_DN		15	0.30689418	0.9852134	0.48019803	0.730692	1.0	115	tags=20%, list=2%, signal=20%
CROMER_METASTASIS_DN	CROMER_METASTASIS_DN		26	0.2706121	0.9847453	0.45625	0.72791606	1.0	668	tags=27%, list=12%, signal=30%
WOOD_EBV_EBNA1_TARGETS_UP	WOOD_EBV_EBNA1_TARGETS_UP		35	0.24142747	0.9832554	0.40689656	0.7281809	1.0	642	tags=23%, list=11%, signal=26%
GARY_CD5_TARGETS_UP	GARY_CD5_TARGETS_UP		222	0.17725366	0.9751913	0.75	0.7453252	1.0	658	tags=18%, list=11%, signal=19%
REACTOME_HIV1_TRANSCRIPTION_ELONGATION	REACTOME_HIV1_TRANSCRIPTION_ELONGATION		24	0.25951913	0.9645239	0.5214724	0.7695102	1.0	4243	tags=100%, list=74%, signal=385%
REACTOME_DUAL_INCISION_REACTION_IN_TC_NER	REACTOME_DUAL_INCISION_REACTION_IN_TC_NER		15	0.3043578	0.96209115	0.48971194	0.77178067	1.0	601	tags=20%, list=11%, signal=22%
STARK_PREFRONTAL_CORTEX_22Q11_DELETION_UP	STARK_PREFRONTAL_CORTEX_22Q11_DELETION_UP		75	0.20521685	0.95825434	0.60294116	0.7776931	1.0	1015	tags=25%, list=18%, signal=30%
REACTOME_CELL_CYCLE_CHECKPOINTS	REACTOME_CELL_CYCLE_CHECKPOINTS		71	0.20336014	0.9571626	0.5849057	0.77630526	1.0	1279	tags=30%, list=22%, signal=38%
BIOCARTA_TOLL_PATHWAY	BIOCARTA_TOLL_PATHWAY		19	0.28161442	0.9559463	0.4950495	0.77538675	1.0	70	tags=11%, list=1%, signal=11%
REACTOME_METABOLISM_OF_MRNA	REACTOME_METABOLISM_OF_MRNA		28	0.25332665	0.94996184	0.5838509	0.78717685	1.0	3953	tags=96%, list=69%, signal=310%
GARCIA_TARGETS_OF_FLI1_AND_DAX1_DN	GARCIA_TARGETS_OF_FLI1_AND_DAX1_DN		64	0.21543017	0.9465151	0.64285713	0.7921329	1.0	1064	tags=25%, list=19%, signal=30%
BOYAULT_LIVER_CANCER_SUBCLASS_G123_UP	BOYAULT_LIVER_CANCER_SUBCLASS_G123_UP		20	0.28525454	0.94444907	0.5340314	0.79364735	1.0	449	tags=25%, list=8%, signal=27%
REACTOME_TAT_MEDIATED_HIV1_ELONGATION_ARREST_AND_RECOVERY	REACTOME_TAT_MEDIATED_HIV1_ELONGATION_ARREST_AND_RECOVERY		18	0.28588954	0.94236964	0.5121951	0.7951451	1.0	4091	tags=100%, list=71%, signal=350%
WINTER_HYPOXIA_UP	WINTER_HYPOXIA_UP		34	0.23966187	0.93621314	0.6111111	0.8070014	1.0	132	tags=9%, list=2%, signal=9%
KEGG_AMYOTROPHIC_LATERAL_SCLEROSIS_ALS	KEGG_AMYOTROPHIC_LATERAL_SCLEROSIS_ALS		18	0.27919266	0.9357848	0.520362	0.8039538	1.0	226	tags=11%, list=4%, signal=12%
KEGG_LONG_TERM_POTENTIATION	KEGG_LONG_TERM_POTENTIATION		27	0.2490587	0.934454	0.5748503	0.8032366	1.0	876	tags=33%, list=15%, signal=39%
KEGG_ERBB_SIGNALING_PATHWAY	KEGG_ERBB_SIGNALING_PATHWAY		42	0.22763179	0.9339432	0.5365854	0.8005465	1.0	667	tags=19%, list=12%, signal=21%
REACTOME_G_ALPHA_12_13_SIGNALLING_EVENTS	REACTOME_G_ALPHA_12_13_SIGNALLING_EVENTS		26	0.24767917	0.92912954	0.6047904	0.8086882	1.0	149	tags=8%, list=3%, signal=8%
LIU_COMMON_CANCER_GENES	LIU_COMMON_CANCER_GENES		20	0.27737108	0.9242392	0.5978836	0.81707615	1.0	757	tags=25%, list=13%, signal=29%
REACTOME_G1_S_TRANSITION	REACTOME_G1_S_TRANSITION		55	0.20098206	0.9206344	0.6781609	0.8220761	1.0	1206	tags=27%, list=21%, signal=34%
NUNODA_RESPONSE_TO_DASATINIB_IMATINIB_UP	NUNODA_RESPONSE_TO_DASATINIB_IMATINIB_UP		18	0.28841904	0.9143478	0.5369458	0.8337542	1.0	1190	tags=33%, list=21%, signal=42%
PENG_LEUCINE_DEPRIVATION_DN	PENG_LEUCINE_DEPRIVATION_DN		26	0.24730483	0.9139736	0.5857988	0.83062446	1.0	1187	tags=38%, list=21%, signal=48%
KEGG_LYSINE_DEGRADATION	KEGG_LYSINE_DEGRADATION		27	0.24460559	0.90884334	0.6689189	0.83940846	1.0	266	tags=11%, list=5%, signal=12%
PYEON_CANCER_HEAD_AND_NECK_VS_CERVICAL_UP	PYEON_CANCER_HEAD_AND_NECK_VS_CERVICAL_UP		88	0.19227426	0.9016676	0.8043478	0.8531379	1.0	278	tags=9%, list=5%, signal=9%
ODONNELL_TFRC_TARGETS_DN	ODONNELL_TFRC_TARGETS_DN		61	0.20077604	0.9014008	0.6619718	0.8495453	1.0	947	tags=23%, list=17%, signal=27%
PUIFFE_INVASION_INHIBITED_BY_ASCITES_UP	PUIFFE_INVASION_INHIBITED_BY_ASCITES_UP		31	0.22024655	0.8973944	0.6666667	0.85516816	1.0	1049	tags=32%, list=18%, signal=39%
REACTOME_IRS_RELATED_EVENTS	REACTOME_IRS_RELATED_EVENTS		37	0.22050245	0.8972535	0.6818182	0.8514115	1.0	434	tags=16%, list=8%, signal=17%
REACTOME_TRANSLATION_INITIATION_COMPLEX_FORMATION	REACTOME_TRANSLATION_INITIATION_COMPLEX_FORMATION		24	0.2498683	0.8896537	0.61875	0.8648416	1.0	4298	tags=100%, list=75%, signal=400%
MOLENAAR_TARGETS_OF_CCND1_AND_CDK4_DN	MOLENAAR_TARGETS_OF_CCND1_AND_CDK4_DN		27	0.2436197	0.8879296	0.64102566	0.86472404	1.0	990	tags=30%, list=17%, signal=36%
REACTOME_P75_NTR_RECEPTOR_MEDIATED_SIGNALLING	REACTOME_P75_NTR_RECEPTOR_MEDIATED_SIGNALLING		40	0.2102899	0.87948906	0.7222222	0.8804472	1.0	467	tags=13%, list=8%, signal=14%
GEORGES_CELL_CYCLE_MIR192_TARGETS	GEORGES_CELL_CYCLE_MIR192_TARGETS		35	0.21814747	0.87215656	0.6594203	0.8933956	1.0	657	tags=20%, list=11%, signal=22%
MORI_IMMATURE_B_LYMPHOCYTE_UP	MORI_IMMATURE_B_LYMPHOCYTE_UP		25	0.24464133	0.87202257	0.6931818	0.8894437	1.0	1063	tags=40%, list=19%, signal=49%
THEILGAARD_NEUTROPHIL_AT_SKIN_WOUND_DN	THEILGAARD_NEUTROPHIL_AT_SKIN_WOUND_DN		119	0.17709093	0.87038714	0.90909094	0.8886849	1.0	824	tags=19%, list=14%, signal=22%
KEGG_RNA_DEGRADATION	KEGG_RNA_DEGRADATION		35	0.21692711	0.8570182	0.7364341	0.91431457	1.0	782	tags=17%, list=14%, signal=20%
STARK_HYPPOCAMPUS_22Q11_DELETION_UP	STARK_HYPPOCAMPUS_22Q11_DELETION_UP		19	0.24831925	0.8471424	0.6898396	0.9310426	1.0	1179	tags=37%, list=21%, signal=46%
REACTOME_MRNA_PROCESSING	REACTOME_MRNA_PROCESSING		16	0.25915545	0.84437084	0.68899524	0.932587	1.0	4243	tags=100%, list=74%, signal=386%
RADAEVA_RESPONSE_TO_IFNA1_UP	RADAEVA_RESPONSE_TO_IFNA1_UP		16	0.2637537	0.84319824	0.7184466	0.9306917	1.0	687	tags=31%, list=12%, signal=35%
REACTOME_FORMATION_OF_THE_EARLY_ELONGATION_COMPLEX	REACTOME_FORMATION_OF_THE_EARLY_ELONGATION_COMPLEX		18	0.25924614	0.84183687	0.71428573	0.92918056	1.0	4243	tags=100%, list=74%, signal=385%
KEGG_NON_SMALL_CELL_LUNG_CANCER	KEGG_NON_SMALL_CELL_LUNG_CANCER		29	0.2217104	0.8407089	0.7368421	0.92731756	1.0	876	tags=24%, list=15%, signal=28%
ST_PHOSPHOINOSITIDE_3_KINASE_PATHWAY	ST_PHOSPHOINOSITIDE_3_KINASE_PATHWAY		17	0.25078866	0.8370119	0.71634614	0.9305008	1.0	4291	tags=100%, list=75%, signal=398%
SHIPP_DLBCL_CURED_VS_FATAL_DN	SHIPP_DLBCL_CURED_VS_FATAL_DN		24	0.22429636	0.8355316	0.73195875	0.9292744	1.0	897	tags=21%, list=16%, signal=25%
LIN_MELANOMA_COPY_NUMBER_DN	LIN_MELANOMA_COPY_NUMBER_DN		22	0.23068795	0.83197296	0.71929824	0.93234086	1.0	531	tags=18%, list=9%, signal=20%
REACTOME_DNA_REPLICATION_PRE_INITIATION	REACTOME_DNA_REPLICATION_PRE_INITIATION		44	0.18919152	0.8312855	0.78	0.9296314	1.0	1206	tags=27%, list=21%, signal=34%
YU_MYC_TARGETS_UP	YU_MYC_TARGETS_UP		22	0.2309676	0.8311104	0.72316384	0.92573506	1.0	1193	tags=36%, list=21%, signal=46%
ST_G_ALPHA_I_PATHWAY	ST_G_ALPHA_I_PATHWAY		16	0.26169375	0.82402486	0.7276786	0.9347928	1.0	25	tags=6%, list=0%, signal=6%
SIG_PIP3_SIGNALING_IN_CARDIAC_MYOCTES	SIG_PIP3_SIGNALING_IN_CARDIAC_MYOCTES		30	0.21514246	0.8164531	0.7887324	0.9445413	1.0	801	tags=20%, list=14%, signal=23%
BYSTRYKH_HEMATOPOIESIS_STEM_CELL_AND_BRAIN_QTL_CIS	BYSTRYKH_HEMATOPOIESIS_STEM_CELL_AND_BRAIN_QTL_CIS		34	0.20822644	0.8124796	0.85714287	0.94796693	1.0	882	tags=24%, list=15%, signal=28%
GAZDA_DIAMOND_BLACKFAN_ANEMIA_MYELOID_DN	GAZDA_DIAMOND_BLACKFAN_ANEMIA_MYELOID_DN		26	0.22694503	0.8091558	0.7928994	0.9495635	1.0	17	tags=4%, list=0%, signal=4%
BIOCARTA_IL2_PATHWAY	BIOCARTA_IL2_PATHWAY		15	0.26230118	0.8069868	0.7112971	0.9492784	1.0	425	tags=13%, list=7%, signal=14%
KEGG_MTOR_SIGNALING_PATHWAY	KEGG_MTOR_SIGNALING_PATHWAY		27	0.21371189	0.7928133	0.8	0.97013503	1.0	784	tags=22%, list=14%, signal=26%
KEGG_RIG_I_LIKE_RECEPTOR_SIGNALING_PATHWAY	KEGG_RIG_I_LIKE_RECEPTOR_SIGNALING_PATHWAY		33	0.20078681	0.7897805	0.7664671	0.97101825	1.0	733	tags=18%, list=13%, signal=21%
ELVIDGE_HYPOXIA_DN	ELVIDGE_HYPOXIA_DN		77	0.16963981	0.7884616	0.8947368	0.9689335	1.0	1146	tags=29%, list=20%, signal=35%
REACTOME_GENE_EXPRESSION	REACTOME_GENE_EXPRESSION		204	0.14634112	0.78486353	1.0	0.97089267	1.0	1141	tags=25%, list=20%, signal=30%
ZHAN_VARIABLE_EARLY_DIFFERENTIATION_GENES_DN	ZHAN_VARIABLE_EARLY_DIFFERENTIATION_GENES_DN		18	0.2308347	0.7819794	0.78431374	0.9712205	1.0	753	tags=17%, list=13%, signal=19%
REACTOME_METABOLISM_OF_CARBOHYDRATES	REACTOME_METABOLISM_OF_CARBOHYDRATES		45	0.18755262	0.7793549	0.8938053	0.9712673	1.0	452	tags=13%, list=8%, signal=14%
DIRMEIER_LMP1_RESPONSE_LATE_UP	DIRMEIER_LMP1_RESPONSE_LATE_UP		22	0.22346331	0.77426845	0.85064936	0.97496194	1.0	618	tags=23%, list=11%, signal=25%
FOURNIER_ACINAR_DEVELOPMENT_LATE_2	FOURNIER_ACINAR_DEVELOPMENT_LATE_2		148	0.14158759	0.77388775	1.0	0.97149795	1.0	1103	tags=26%, list=19%, signal=31%
CAFFAREL_RESPONSE_TO_THC_24HR_5_UP	CAFFAREL_RESPONSE_TO_THC_24HR_5_UP		15	0.24980813	0.77083987	0.81545067	0.9720517	1.0	770	tags=20%, list=13%, signal=23%
REACTOME_GLUCOSE_TRANSPORT	REACTOME_GLUCOSE_TRANSPORT		19	0.22880039	0.76915866	0.7808219	0.97029316	1.0	295	tags=11%, list=5%, signal=11%
BIOCARTA_HCMV_PATHWAY	BIOCARTA_HCMV_PATHWAY		15	0.24214585	0.7689336	0.8035714	0.96646655	1.0	918	tags=27%, list=16%, signal=32%
REACTOME_METABOLISM_OF_RNA	REACTOME_METABOLISM_OF_RNA		55	0.17304486	0.7683902	0.96907216	0.96323186	1.0	1370	tags=29%, list=24%, signal=38%
TARTE_PLASMA_CELL_VS_PLASMABLAST_DN	TARTE_PLASMA_CELL_VS_PLASMABLAST_DN		180	0.14691769	0.76790476	1.0	0.95998	1.0	932	tags=20%, list=16%, signal=23%
BIOCARTA_MAPK_PATHWAY	BIOCARTA_MAPK_PATHWAY		47	0.17574368	0.7643561	0.9032258	0.96077085	1.0	918	tags=19%, list=16%, signal=23%
BIOCARTA_CHREBP2_PATHWAY	BIOCARTA_CHREBP2_PATHWAY		19	0.23377623	0.76249063	0.84375	0.95939577	1.0	1000	tags=26%, list=17%, signal=32%
PENG_GLUTAMINE_DEPRIVATION_DN	PENG_GLUTAMINE_DEPRIVATION_DN		46	0.180111	0.7540538	0.92561984	0.966682	1.0	1191	tags=33%, list=21%, signal=41%
REACTOME_SIGNALLING_BY_NGF	REACTOME_SIGNALLING_BY_NGF		102	0.15451713	0.75091076	0.93939394	0.9665364	1.0	467	tags=10%, list=8%, signal=10%
TCGA_GLIOBLASTOMA_COPY_NUMBER_DN	TCGA_GLIOBLASTOMA_COPY_NUMBER_DN		18	0.22442812	0.7484041	0.8556701	0.9656485	1.0	424	tags=11%, list=7%, signal=12%
FERRANDO_T_ALL_WITH_MLL_ENL_FUSION_DN	FERRANDO_T_ALL_WITH_MLL_ENL_FUSION_DN		45	0.17299233	0.7422316	0.9444444	0.96953714	1.0	480	tags=13%, list=8%, signal=14%
REACTOME_TOLL_RECEPTOR_CASCADES	REACTOME_TOLL_RECEPTOR_CASCADES		49	0.17707244	0.7358432	0.93939394	0.9733037	1.0	1077	tags=27%, list=19%, signal=32%
CHNG_MULTIPLE_MYELOMA_HYPERPLOID_UP	CHNG_MULTIPLE_MYELOMA_HYPERPLOID_UP		23	0.20547079	0.73340374	0.8918919	0.9723669	1.0	1508	tags=35%, list=26%, signal=47%
GENTILE_RESPONSE_CLUSTER_D3	GENTILE_RESPONSE_CLUSTER_D3		26	0.19313928	0.7291196	0.89411765	0.9732534	1.0	859	tags=23%, list=15%, signal=27%
BENPORATH_ES_1	BENPORATH_ES_1		135	0.13609242	0.7188061	1.0	0.980607	1.0	1106	tags=21%, list=19%, signal=26%
KEGG_BUTANOATE_METABOLISM	KEGG_BUTANOATE_METABOLISM		18	0.21789287	0.71076465	0.86915886	0.98506385	1.0	587	tags=17%, list=10%, signal=19%
KEGG_NEUROTROPHIN_SIGNALING_PATHWAY	KEGG_NEUROTROPHIN_SIGNALING_PATHWAY		56	0.16286321	0.7094073	0.9285714	0.9824867	1.0	1090	tags=20%, list=19%, signal=24%
REACTOME_SNRNP_ASSEMBLY	REACTOME_SNRNP_ASSEMBLY		27	0.18954636	0.7056247	0.9371069	0.9824959	1.0	1370	tags=37%, list=24%, signal=48%
REACTOME_TRKA_SIGNALLING_FROM_THE_PLASMA_MEMBRANE	REACTOME_TRKA_SIGNALLING_FROM_THE_PLASMA_MEMBRANE		47	0.1657213	0.6971048	0.9459459	0.9864951	1.0	707	tags=15%, list=12%, signal=17%
VANHARANTA_UTERINE_FIBROID_WITH_7Q_DELETION_UP	VANHARANTA_UTERINE_FIBROID_WITH_7Q_DELETION_UP		41	0.16495965	0.6954726	0.94545454	0.9841426	1.0	521	tags=15%, list=9%, signal=16%
MARKEY_RB1_ACUTE_LOF_DN	MARKEY_RB1_ACUTE_LOF_DN		104	0.1431584	0.6730539	1.0	0.99945366	1.0	1118	tags=25%, list=20%, signal=31%
LAU_APOPTOSIS_CDKN2A_UP	LAU_APOPTOSIS_CDKN2A_UP		26	0.18170758	0.6641377	0.9302326	1.0	1.0	465	tags=12%, list=8%, signal=13%
REACTOME_HIV1_TRANSCRIPTION_INITIATION	REACTOME_HIV1_TRANSCRIPTION_INITIATION		20	0.18896961	0.6623104	0.91847825	0.9995399	1.0	601	tags=15%, list=11%, signal=17%
WINNEPENNINCKX_MELANOMA_METASTASIS_UP	WINNEPENNINCKX_MELANOMA_METASTASIS_UP		86	0.14313953	0.65589106	1.0	1.0	1.0	180	tags=6%, list=3%, signal=6%
MOREAUX_B_LYMPHOCYTE_MATURATION_BY_TACI_DN	MOREAUX_B_LYMPHOCYTE_MATURATION_BY_TACI_DN		26	0.17713864	0.65380156	0.92814374	0.9976462	1.0	3818	tags=96%, list=67%, signal=288%
BOYAULT_LIVER_CANCER_SUBCLASS_G3_UP	BOYAULT_LIVER_CANCER_SUBCLASS_G3_UP		110	0.13434349	0.6459342	1.0	0.9986346	1.0	983	tags=19%, list=17%, signal=23%
KEGG_P53_SIGNALING_PATHWAY	KEGG_P53_SIGNALING_PATHWAY		39	0.15877502	0.64169633	0.9846154	0.99731725	1.0	645	tags=13%, list=11%, signal=14%
BILD_SRC_ONCOGENIC_SIGNATURE	BILD_SRC_ONCOGENIC_SIGNATURE		29	0.16436602	0.61385584	0.98550725	1.0	1.0	1154	tags=28%, list=20%, signal=34%
REACTOME_INFLUENZA_VIRAL_RNA_TRANSCRIPTION_AND_REPLICATION	REACTOME_INFLUENZA_VIRAL_RNA_TRANSCRIPTION_AND_REPLICATION		29	0.16109426	0.5985552	0.9798658	1.0	1.0	3465	tags=93%, list=61%, signal=235%
REACTOME_PYRUVATE_METABOLISM_AND_TCA_CYCLE	REACTOME_PYRUVATE_METABOLISM_AND_TCA_CYCLE		20	0.1592637	0.5739431	0.9846939	1.0	1.0	414	tags=10%, list=7%, signal=11%
BIOCARTA_EGF_PATHWAY	BIOCARTA_EGF_PATHWAY		19	0.16730034	0.5634029	0.9898477	1.0	1.0	744	tags=16%, list=13%, signal=18%
REACTOME_PI3K_AKT_SIGNALLING	REACTOME_PI3K_AKT_SIGNALLING		18	0.1673971	0.5532377	0.9769585	1.0	1.0	4767	tags=100%, list=83%, signal=597%
KEGG_SPLICEOSOME	KEGG_SPLICEOSOME		66	0.12594767	0.5513645	1.0	1.0	1.0	1042	tags=18%, list=18%, signal=22%
REACTOME_ORC1_REMOVAL_FROM_CHROMATIN	REACTOME_ORC1_REMOVAL_FROM_CHROMATIN		36	0.1256097	0.49321836	0.99248123	1.0	1.0	4431	tags=97%, list=77%, signal=428%
REACTOME_M_G1_TRANSITION	REACTOME_M_G1_TRANSITION		34	0.123585016	0.4903124	1.0	1.0	1.0	4431	tags=97%, list=77%, signal=427%
REACTOME_TRANSPORT_OF_MATURE_MRNA_DERIVED_FROM_AN_INTRON_CONTAINING_TRANSCRIPT	REACTOME_TRANSPORT_OF_MATURE_MRNA_DERIVED_FROM_AN_INTRON_CONTAINING_TRANSCRIPT		27	0.12776707	0.48671836	1.0	1.0	1.0	1370	tags=37%, list=24%, signal=48%
REACTOME_TRANSCRIPTION_OF_THE_HIV_GENOME	REACTOME_TRANSCRIPTION_OF_THE_HIV_GENOME		31	0.12280395	0.4638405	1.0	1.0	1.0	5023	tags=100%, list=88%, signal=813%
KRIGE_RESPONSE_TO_TOSEDOSTAT_24HR_DN	KRIGE_RESPONSE_TO_TOSEDOSTAT_24HR_DN		432	0.16686997			1.0	0.0	818	tags=19%, list=14%, signal=20%
MONNIER_POSTRADIATION_TUMOR_ESCAPE_UP	MONNIER_POSTRADIATION_TUMOR_ESCAPE_UP		189	0.2522778	1.3787479	0.0	0.012728503	1.0	1107	tags=33%, list=19%, signal=39%
SHEDDEN_LUNG_CANCER_POOR_SURVIVAL_A6	SHEDDEN_LUNG_CANCER_POOR_SURVIVAL_A6		224	0.18301302			1.0	0.0	1060	tags=25%, list=19%, signal=30%
SHEDDEN_LUNG_CANCER_GOOD_SURVIVAL_A5	SHEDDEN_LUNG_CANCER_GOOD_SURVIVAL_A5		15	0.58708346	1.8872397	0.00913242	4.6219857E-4	0.412	791	tags=53%, list=14%, signal=62%
