# Supplementary material for: Comparative RNA-Seq and Microarray Analysis of Gene Expression Changes in B-Cell Lymphomas of Canis familiaris
Source: PLoS One. 2013 Apr 4;8(4):e61088. doi: 10.1371/journal.pone.0061088 (PMC3617154; doi:10.1371/journal.pone.0061088)
Supplement: Data File S2 — GSEA Results Files. (ZIP) [file pone.0061088.s005.zip › RNA-Seq/gsea_report_for_NormalSeq_v2.xls]

NAME	GS<br> follow link to MSigDB	GS DETAILS	SIZE	ES	NES	NOM p-val	FDR q-val	FWER p-val	RANK AT MAX	LEADING EDGE
BOQUEST_CD31PLUS_VS_CD31MINUS_DN	BOQUEST_CD31PLUS_VS_CD31MINUS_DN	Details ...	88	-0.745267	-2.43723	0.0	0.0	0.0	705	tags=63%, list=12%, signal=70%
HSA04060_CYTOKINE_CYTOKINE_RECEPTOR_INTERACTION	HSA04060_CYTOKINE_CYTOKINE_RECEPTOR_INTERACTION	Details ...	66	-0.7251376	-2.2894192	0.0	0.0	0.0	752	tags=58%, list=13%, signal=66%
BAF57_BT549_UP	BAF57_BT549_UP	Details ...	84	-0.6810529	-2.2537186	0.0	0.0	0.0	723	tags=54%, list=13%, signal=60%
BOQUEST_CD31PLUS_VS_CD31MINUS_UP	BOQUEST_CD31PLUS_VS_CD31MINUS_UP	Details ...	236	-0.6303488	-2.193368	0.0	0.0	0.0	991	tags=47%, list=17%, signal=55%
LI_FETAL_VS_WT_KIDNEY_UP	LI_FETAL_VS_WT_KIDNEY_UP	Details ...	83	-0.6489674	-2.1429384	0.0	0.0	0.0	869	tags=52%, list=15%, signal=60%
VERHAAK_AML_NPM1_MUT_VS_WT_UP	VERHAAK_AML_NPM1_MUT_VS_WT_UP	Details ...	55	-0.6727841	-2.1074839	0.0	0.0	0.0	1102	tags=58%, list=19%, signal=71%
CMV_24HRS_DN	CMV_24HRS_DN	Details ...	36	-0.72271323	-2.0994835	0.0	0.0	0.0	990	tags=69%, list=17%, signal=83%
SANA_TNFA_ENDOTHELIAL_DN	SANA_TNFA_ENDOTHELIAL_DN	Details ...	29	-0.75356245	-2.0971763	0.0	0.0	0.0	668	tags=62%, list=12%, signal=70%
IGLESIAS_E2FMINUS_UP	IGLESIAS_E2FMINUS_UP	Details ...	78	-0.65144926	-2.090255	0.0	0.0	0.0	954	tags=53%, list=17%, signal=62%
LAL_KO_3MO_UP	LAL_KO_3MO_UP	Details ...	21	-0.7876123	-2.0878742	0.0	9.9312245E-5	0.0010	500	tags=57%, list=9%, signal=62%
LAL_KO_6MO_UP	LAL_KO_6MO_UP	Details ...	22	-0.78529125	-2.0833292	0.0	9.028386E-5	0.0010	500	tags=55%, list=9%, signal=60%
TAKEDA_NUP8_HOXA9_8D_DN	TAKEDA_NUP8_HOXA9_8D_DN	Details ...	71	-0.6511975	-2.0815222	0.0	8.2760205E-5	0.0010	930	tags=48%, list=16%, signal=56%
KANG_TERT_UP	KANG_TERT_UP	Details ...	25	-0.7601932	-2.078675	0.0	7.639403E-5	0.0010	229	tags=32%, list=4%, signal=33%
TSA_HEPATOMA_CANCER_UP	TSA_HEPATOMA_CANCER_UP	Details ...	16	-0.8125551	-2.0673265	0.0	1.401607E-4	0.0020	421	tags=50%, list=7%, signal=54%
HEARTFAILURE_ATRIA_DN	HEARTFAILURE_ATRIA_DN	Details ...	56	-0.6603242	-2.0486102	0.0	2.6188386E-4	0.0040	834	tags=48%, list=15%, signal=56%
CMV_ALL_DN	CMV_ALL_DN	Details ...	48	-0.6716992	-2.0469615	0.0	2.4551613E-4	0.0040	884	tags=56%, list=15%, signal=66%
TAKEDA_NUP8_HOXA9_10D_DN	TAKEDA_NUP8_HOXA9_10D_DN	Details ...	48	-0.6721197	-2.033951	0.0	3.4767276E-4	0.0060	634	tags=48%, list=11%, signal=53%
CROONQUIST_IL6_STROMA_UP	CROONQUIST_IL6_STROMA_UP	Details ...	15	-0.822681	-2.0285206	0.0	3.8248865E-4	0.0070	642	tags=67%, list=11%, signal=75%
ROS_MOUSE_AORTA_DN	ROS_MOUSE_AORTA_DN	Details ...	41	-0.6912813	-2.02747	0.0	3.6235768E-4	0.0070	1206	tags=61%, list=21%, signal=77%
HOHENKIRK_MONOCYTE_DEND_UP	HOHENKIRK_MONOCYTE_DEND_UP	Details ...	49	-0.6648371	-2.0270743	0.0	3.442398E-4	0.0070	1064	tags=53%, list=19%, signal=65%
ALCALAY_AML_NPMC_UP	ALCALAY_AML_NPMC_UP		56	-0.6446332	-2.002604	0.0	5.622672E-4	0.012	644	tags=41%, list=11%, signal=46%
TAKEDA_NUP8_HOXA9_6H_UP	TAKEDA_NUP8_HOXA9_6H_UP		28	-0.7126754	-1.9943262	0.0	5.810585E-4	0.013	795	tags=54%, list=14%, signal=62%
HSA04514_CELL_ADHESION_MOLECULES	HSA04514_CELL_ADHESION_MOLECULES		42	-0.65858793	-1.9867591	0.0	7.2807947E-4	0.017	1267	tags=67%, list=22%, signal=85%
VERHAAK_AML_NPM1_MUT_VS_WT_DN	VERHAAK_AML_NPM1_MUT_VS_WT_DN		77	-0.60987365	-1.9862741	0.0	7.382864E-4	0.018	860	tags=47%, list=15%, signal=54%
SHEPARD_POS_REG_OF_CELL_PROLIFERATION	SHEPARD_POS_REG_OF_CELL_PROLIFERATION		31	-0.70155066	-1.9800404	0.0	8.275531E-4	0.021	728	tags=52%, list=13%, signal=59%
HSA04512_ECM_RECEPTOR_INTERACTION	HSA04512_ECM_RECEPTOR_INTERACTION		30	-0.69694763	-1.9768777	0.0	7.9572416E-4	0.021	1218	tags=73%, list=21%, signal=93%
TAVOR_CEBP_UP	TAVOR_CEBP_UP		24	-0.72507167	-1.956738	0.0	8.029343E-4	0.022	595	tags=54%, list=10%, signal=60%
ET743_HELA_UP	ET743_HELA_UP		24	-0.71472305	-1.953142	0.0	8.098246E-4	0.023	856	tags=58%, list=15%, signal=68%
HADDAD_HSC_CD7_UP	HADDAD_HSC_CD7_UP		27	-0.6950069	-1.9451368	0.0	9.53307E-4	0.028	489	tags=48%, list=9%, signal=52%
TARTE_MATURE_PC	TARTE_MATURE_PC		117	-0.57234746	-1.9426564	0.0	0.0010199945	0.031	746	tags=36%, list=13%, signal=40%
HADDAD_CD45CD7_PLUS_VS_MINUS_UP	HADDAD_CD45CD7_PLUS_VS_MINUS_UP		27	-0.6950069	-1.9364871	0.0	0.001177453	0.037	489	tags=48%, list=9%, signal=52%
BASSO_HCL_DIFF	BASSO_HCL_DIFF		36	-0.6598549	-1.9291949	0.0	0.0013264989	0.043	1239	tags=69%, list=22%, signal=88%
HSA04610_COMPLEMENT_AND_COAGULATION_CASCADES	HSA04610_COMPLEMENT_AND_COAGULATION_CASCADES		15	-0.7782532	-1.912009	0.0	0.001917243	0.064	1036	tags=87%, list=18%, signal=106%
JECHLINGER_EMT_UP	JECHLINGER_EMT_UP		28	-0.6683771	-1.8945645	0.0	0.0027877877	0.095	671	tags=46%, list=12%, signal=52%
ROSS_CBF_MYH	ROSS_CBF_MYH		30	-0.6660877	-1.8901767	0.0	0.0027648082	0.097	1169	tags=67%, list=20%, signal=83%
TGFBETA_ALL_UP	TGFBETA_ALL_UP		31	-0.65861094	-1.8875016	0.0	0.002825123	0.1	678	tags=48%, list=12%, signal=55%
LEE_E2F1_UP	LEE_E2F1_UP		26	-0.69394386	-1.8827275	0.0	0.0030969912	0.112	1313	tags=69%, list=23%, signal=89%
IRITANI_ADPROX_VASC	IRITANI_ADPROX_VASC		64	-0.59782183	-1.8824993	0.0	0.0030154916	0.112	812	tags=42%, list=14%, signal=49%
AGEING_KIDNEY_SPECIFIC_UP	AGEING_KIDNEY_SPECIFIC_UP		71	-0.5931812	-1.882164	0.0	0.0030140646	0.115	1117	tags=49%, list=20%, signal=60%
IDX_TSA_DN_CLUSTER2	IDX_TSA_DN_CLUSTER2		35	-0.64446753	-1.8774512	0.0	0.003384446	0.13	1189	tags=54%, list=21%, signal=68%
LEE_ACOX1_UP	LEE_ACOX1_UP		19	-0.72582823	-1.8696718	0.0012330456	0.00404783	0.154	795	tags=53%, list=14%, signal=61%
CELL_ADHESION_MOLECULE_ACTIVITY	CELL_ADHESION_MOLECULE_ACTIVITY		31	-0.6509259	-1.868795	0.0	0.0039984905	0.156	793	tags=45%, list=14%, signal=52%
HSIAO_LIVER_SPECIFIC_GENES	HSIAO_LIVER_SPECIFIC_GENES		58	-0.6045081	-1.861146	0.0	0.0044341874	0.173	720	tags=38%, list=13%, signal=43%
PARP_KO_UP	PARP_KO_UP		17	-0.73320895	-1.8607076	0.0	0.00435592	0.173	593	tags=53%, list=10%, signal=59%
TAKEDA_NUP8_HOXA9_8D_UP	TAKEDA_NUP8_HOXA9_8D_UP		40	-0.6294591	-1.8531778	0.0011350738	0.004808769	0.189	806	tags=45%, list=14%, signal=52%
HTERT_DN	HTERT_DN		22	-0.6912932	-1.8490489	0.0012077295	0.0049403575	0.195	718	tags=55%, list=13%, signal=62%
HSA04640_HEMATOPOIETIC_CELL_LINEAGE	HSA04640_HEMATOPOIETIC_CELL_LINEAGE		32	-0.6459133	-1.8470192	0.0	0.004897892	0.198	823	tags=59%, list=14%, signal=69%
VEGF_MMMEC_ALL_UP	VEGF_MMMEC_ALL_UP		32	-0.6405795	-1.8452725	0.0	0.004898669	0.202	1309	tags=66%, list=23%, signal=85%
NI2_MOUSE_DN	NI2_MOUSE_DN		19	-0.7172248	-1.8449574	0.0	0.0047986964	0.202	416	tags=32%, list=7%, signal=34%
BRCA_BRCA1_NEG	BRCA_BRCA1_NEG		46	-0.61295307	-1.843363	0.0	0.0048815063	0.211	1000	tags=48%, list=17%, signal=57%
EMT_UP	EMT_UP		30	-0.65182006	-1.83578	0.0011641444	0.0052896626	0.231	671	tags=47%, list=12%, signal=53%
HTERT_UP	HTERT_UP		30	-0.6516473	-1.8347067	0.0	0.0053026685	0.236	636	tags=40%, list=11%, signal=45%
AGEING_BRAIN_UP	AGEING_BRAIN_UP		86	-0.56381553	-1.8329895	0.0	0.005388462	0.246	1163	tags=47%, list=20%, signal=57%
DAC_PANC_UP	DAC_PANC_UP		90	-0.5611576	-1.8319257	0.0	0.005344129	0.248	620	tags=31%, list=11%, signal=34%
POD1_KO_DN	POD1_KO_DN		309	-0.51830834	-1.8312122	0.0	0.00530038	0.251	1470	tags=47%, list=26%, signal=60%
LEE_CIP_UP	LEE_CIP_UP		15	-0.74386823	-1.8274144	0.0025740026	0.005666182	0.268	799	tags=67%, list=14%, signal=77%
HSA01430_CELL_COMMUNICATION	HSA01430_CELL_COMMUNICATION		20	-0.7139496	-1.8260391	0.0	0.0057398737	0.273	860	tags=60%, list=15%, signal=70%
NAKAJIMA_MCSMBP_MAST	NAKAJIMA_MCSMBP_MAST		19	-0.69317675	-1.8186594	0.00373599	0.0063230554	0.305	826	tags=58%, list=14%, signal=67%
GERY_CEBP_TARGETS	GERY_CEBP_TARGETS		46	-0.6022818	-1.8149313	0.0	0.006703818	0.323	1243	tags=50%, list=22%, signal=63%
LINDSTEDT_DEND_DN	LINDSTEDT_DEND_DN		28	-0.6477017	-1.8148161	0.0011520737	0.006592088	0.323	1206	tags=54%, list=21%, signal=68%
ADIP_DIFF_CLUSTER1	ADIP_DIFF_CLUSTER1		24	-0.6677348	-1.8142341	0.0	0.0065165395	0.323	983	tags=63%, list=17%, signal=75%
ELONGINA_KO_UP	ELONGINA_KO_UP		70	-0.5564155	-1.8133783	0.0010764262	0.006459887	0.325	1181	tags=49%, list=21%, signal=60%
CARIES_PULP_DN	CARIES_PULP_DN		20	-0.69001925	-1.8133389	0.0012376237	0.0063573495	0.325	718	tags=50%, list=13%, signal=57%
GAY_YY1_UP	GAY_YY1_UP		49	-0.5902596	-1.807521	0.0	0.007012644	0.358	1316	tags=53%, list=23%, signal=68%
STOSSI_ER_UP	STOSSI_ER_UP		15	-0.7393395	-1.8022715	0.002570694	0.00733197	0.376	623	tags=47%, list=11%, signal=52%
CMV-UV_HCMV_6HRS_DN	CMV-UV_HCMV_6HRS_DN		41	-0.5980626	-1.7969716	0.0	0.007759684	0.394	479	tags=32%, list=8%, signal=34%
ADIP_VS_PREADIP_DN	ADIP_VS_PREADIP_DN		17	-0.71394557	-1.7959843	0.0025348542	0.007673616	0.396	990	tags=65%, list=17%, signal=78%
JISON_SICKLE_CELL	JISON_SICKLE_CELL		16	-0.72044575	-1.7959306	0.0025477707	0.007560769	0.396	768	tags=50%, list=13%, signal=58%
LINDSTEDT_DEND_8H_VS_48H_DN	LINDSTEDT_DEND_8H_VS_48H_DN		29	-0.63003874	-1.7941333	0.0011961722	0.007752813	0.411	877	tags=45%, list=15%, signal=53%
TGFBETA_EARLY_UP	TGFBETA_EARLY_UP		17	-0.71332496	-1.7937423	0.0	0.007699485	0.414	642	tags=59%, list=11%, signal=66%
BECKER_TAMOXIFEN_RESISTANT_DN	BECKER_TAMOXIFEN_RESISTANT_DN		21	-0.67172676	-1.7928162	0.002406739	0.0076893214	0.419	619	tags=48%, list=11%, signal=53%
CHIARETTI_T_ALL_DIFF	CHIARETTI_T_ALL_DIFF		104	-0.5382303	-1.7920611	0.0	0.007623569	0.421	1273	tags=46%, list=22%, signal=58%
NI2_MOUSE_UP	NI2_MOUSE_UP		21	-0.67878914	-1.7877864	0.0012135922	0.008035193	0.449	715	tags=52%, list=12%, signal=60%
HCC_SURVIVAL_GOOD_VS_POOR_UP	HCC_SURVIVAL_GOOD_VS_POOR_UP		31	-0.6371907	-1.7870657	0.0	0.007953289	0.45	1108	tags=45%, list=19%, signal=56%
ICHIBA_GVHD	ICHIBA_GVHD		95	-0.5418062	-1.7864655	0.0	0.007912968	0.452	1100	tags=43%, list=19%, signal=53%
HOFFMANN_BIVSBII_IMVM	HOFFMANN_BIVSBII_IMVM		37	-0.6111617	-1.7809635	0.0023337223	0.008537216	0.487	475	tags=32%, list=8%, signal=35%
ET743_SARCOMA_72HRS_UP	ET743_SARCOMA_72HRS_UP		22	-0.66677237	-1.7741799	0.0012195122	0.009209913	0.522	1059	tags=59%, list=19%, signal=72%
CMV_HCMV_TIMECOURSE_24HRS_DN	CMV_HCMV_TIMECOURSE_24HRS_DN		15	-0.7284551	-1.7738234	0.0025940337	0.009130263	0.524	443	tags=53%, list=8%, signal=58%
INFLAMMATORY_RESPONSE_PATHWAY	INFLAMMATORY_RESPONSE_PATHWAY		17	-0.70610756	-1.7614026	0.0012578616	0.011065672	0.606	860	tags=59%, list=15%, signal=69%
CHIARETTI_T_ALL	CHIARETTI_T_ALL		94	-0.53460574	-1.7607917	0.0	0.011087512	0.609	1012	tags=41%, list=18%, signal=50%
DIAB_NEPH_DN	DIAB_NEPH_DN		169	-0.5113217	-1.7540512	0.0	0.011840269	0.641	1104	tags=38%, list=19%, signal=46%
IRS1_KO_ADIP_DN	IRS1_KO_ADIP_DN		40	-0.5903119	-1.7521726	0.0011312218	0.012082989	0.655	964	tags=48%, list=17%, signal=57%
VEGF_MMMEC_3HRS_UP	VEGF_MMMEC_3HRS_UP		22	-0.66115946	-1.7493545	0.001242236	0.012377758	0.673	1255	tags=64%, list=22%, signal=81%
HEARTFAILURE_VENTRICLE_DN	HEARTFAILURE_VENTRICLE_DN		31	-0.62450945	-1.7492462	0.0011737089	0.012230404	0.673	618	tags=29%, list=11%, signal=32%
HSA04510_FOCAL_ADHESION	HSA04510_FOCAL_ADHESION		87	-0.53196335	-1.7459413	0.0	0.0129134115	0.695	1163	tags=39%, list=20%, signal=48%
BRCA1_OVEREXP_PROSTATE_UP	BRCA1_OVEREXP_PROSTATE_UP		64	-0.55096275	-1.7452488	0.0	0.0128896525	0.698	1148	tags=45%, list=20%, signal=56%
ADIP_HUMAN_UP	ADIP_HUMAN_UP		18	-0.6831175	-1.7421709	0.0012804097	0.013432427	0.715	613	tags=50%, list=11%, signal=56%
CELL_SURFACE_RECEPTOR_LINKED_SIGNAL_TRANSDUCTION	CELL_SURFACE_RECEPTOR_LINKED_SIGNAL_TRANSDUCTION		41	-0.5912112	-1.739294	0.0	0.013827321	0.729	715	tags=44%, list=12%, signal=50%
BRUNO_IL3_DN	BRUNO_IL3_DN		26	-0.6297326	-1.7361636	0.0035714286	0.014374549	0.748	856	tags=42%, list=15%, signal=50%
CALRES_RHESUS_UP	CALRES_RHESUS_UP		25	-0.63411283	-1.7355813	0.0036452005	0.014379866	0.754	634	tags=44%, list=11%, signal=49%
AGEING_KIDNEY_UP	AGEING_KIDNEY_UP		138	-0.5069513	-1.7322404	0.0	0.014809008	0.763	1218	tags=38%, list=21%, signal=48%
LEI_MYB_REGULATED_GENES	LEI_MYB_REGULATED_GENES		119	-0.51052964	-1.727471	0.0	0.015702965	0.787	990	tags=39%, list=17%, signal=46%
TAKEDA_NUP8_HOXA9_16D_DN	TAKEDA_NUP8_HOXA9_16D_DN		86	-0.5243622	-1.7271473	0.0	0.015640462	0.79	655	tags=23%, list=11%, signal=26%
ADIP_VS_FIBRO_UP	ADIP_VS_FIBRO_UP		16	-0.69150335	-1.7268202	0.002541296	0.015622473	0.792	407	tags=31%, list=7%, signal=34%
CELL_ADHESION	CELL_ADHESION		53	-0.55715597	-1.7198858	0.0021881838	0.016977808	0.817	793	tags=40%, list=14%, signal=46%
HOUSTIS_ROS	HOUSTIS_ROS		15	-0.702855	-1.7131671	0.0039011703	0.018502755	0.843	1140	tags=67%, list=20%, signal=83%
FLECHNER_KIDNEY_TRANSPLANT_REJECTION_UP	FLECHNER_KIDNEY_TRANSPLANT_REJECTION_UP		38	-0.58285755	-1.7095842	0.0011363636	0.019075671	0.853	534	tags=34%, list=9%, signal=37%
ZHAN_MM_MOLECULAR_CLASSI_UP	ZHAN_MM_MOLECULAR_CLASSI_UP		16	-0.6801867	-1.6993138	0.003911343	0.02162482	0.882	297	tags=25%, list=5%, signal=26%
LEE_DENA_UP	LEE_DENA_UP		22	-0.63358444	-1.6984061	0.0012180269	0.021565652	0.882	1313	tags=59%, list=23%, signal=76%
TNFALPHA_ALL_UP	TNFALPHA_ALL_UP		33	-0.5966705	-1.6980861	0.0	0.021438954	0.882	846	tags=45%, list=15%, signal=53%
FLECHNER_KIDNEY_TRANSPLANT_REJECTION_DN	FLECHNER_KIDNEY_TRANSPLANT_REJECTION_DN		229	-0.49183154	-1.69728	0.0	0.021402976	0.883	1402	tags=40%, list=24%, signal=51%
HSC_LTHSC_FETAL	HSC_LTHSC_FETAL		88	-0.51428545	-1.6925353	0.0	0.022625495	0.899	1041	tags=39%, list=18%, signal=46%
RADMACHER_AMLNORMALKARYTYPE_SIG	RADMACHER_AMLNORMALKARYTYPE_SIG		24	-0.6212944	-1.692534	0.0012062726	0.022405831	0.899	838	tags=38%, list=15%, signal=44%
HSC_LTHSC_SHARED	HSC_LTHSC_SHARED		88	-0.51428545	-1.6897926	0.001059322	0.022980748	0.908	1041	tags=39%, list=18%, signal=46%
MYOD_NIH3T3_DN	MYOD_NIH3T3_DN		25	-0.61974305	-1.6847289	0.00486618	0.024154779	0.921	1309	tags=56%, list=23%, signal=72%
IRITANI_ADPROX_DN	IRITANI_ADPROX_DN		30	-0.6043426	-1.6828737	0.0059594754	0.02447733	0.924	1209	tags=53%, list=21%, signal=67%
HINATA_NFKB_UP	HINATA_NFKB_UP		39	-0.5739341	-1.6812838	0.004634994	0.024904653	0.928	928	tags=38%, list=16%, signal=46%
HSA04520_ADHERENS_JUNCTION	HSA04520_ADHERENS_JUNCTION		25	-0.6219628	-1.6799906	0.0047789724	0.025133481	0.932	789	tags=40%, list=14%, signal=46%
CORDERO_KRAS_KD_VS_CONTROL_UP	CORDERO_KRAS_KD_VS_CONTROL_UP		33	-0.5865333	-1.6797535	0.0034364262	0.024975482	0.934	675	tags=36%, list=12%, signal=41%
IDX_TSA_DN_CLUSTER1	IDX_TSA_DN_CLUSTER1		16	-0.6738158	-1.6789691	0.0064683054	0.025009727	0.935	1313	tags=69%, list=23%, signal=89%
NUCLEAR_RECEPTORS	NUCLEAR_RECEPTORS		15	-0.68261635	-1.6768669	0.006418485	0.025433654	0.939	1299	tags=60%, list=23%, signal=77%
KANG_TERT_DN	KANG_TERT_DN		26	-0.6095644	-1.6766517	0.0060096155	0.025267744	0.939	975	tags=50%, list=17%, signal=60%
RAS_ONCOGENIC_SIGNATURE	RAS_ONCOGENIC_SIGNATURE		93	-0.5027824	-1.6700219	0.0010319918	0.027272552	0.952	1325	tags=39%, list=23%, signal=50%
LEE_MYC_DN	LEE_MYC_DN		22	-0.6248975	-1.6691754	0.0073710075	0.027285032	0.954	598	tags=36%, list=10%, signal=40%
RUTELLA_HEPATGFSNDCS_UP	RUTELLA_HEPATGFSNDCS_UP		61	-0.5295792	-1.6681187	0.0	0.027477928	0.961	875	tags=39%, list=15%, signal=46%
KUMAR_HOXA_DIFF	KUMAR_HOXA_DIFF		149	-0.48805454	-1.6680996	0.0	0.02724947	0.961	1100	tags=40%, list=19%, signal=48%
JECHLINGER_EMT_DN	JECHLINGER_EMT_DN		20	-0.6345089	-1.6656704	0.0084951455	0.027761417	0.965	718	tags=50%, list=13%, signal=57%
LE_MYELIN_DN	LE_MYELIN_DN		32	-0.5831783	-1.6609244	0.003537736	0.029247725	0.973	1146	tags=47%, list=20%, signal=58%
IDX_TSA_UP_CLUSTER2	IDX_TSA_UP_CLUSTER2		31	-0.5812444	-1.6593517	0.0023364485	0.029699033	0.976	578	tags=39%, list=10%, signal=43%
GENOTOXINS_4HRS_DISCR	GENOTOXINS_4HRS_DISCR		15	-0.6725225	-1.6571456	0.015544041	0.030179026	0.982	365	tags=33%, list=6%, signal=36%
NAB_LUNG_DN	NAB_LUNG_DN		21	-0.6271717	-1.654694	0.0073891627	0.030802963	0.984	639	tags=38%, list=11%, signal=43%
INOS_ALL_DN	INOS_ALL_DN		37	-0.5510281	-1.6524782	0.0045610033	0.031289224	0.986	424	tags=24%, list=7%, signal=26%
PASSERINI_ADHESION	PASSERINI_ADHESION		20	-0.6344891	-1.6516967	0.01369863	0.031285115	0.986	937	tags=50%, list=16%, signal=60%
ADIP_DIFF_UP	ADIP_DIFF_UP		30	-0.58456326	-1.6490915	0.0106635075	0.031966075	0.987	1267	tags=47%, list=22%, signal=60%
ADIP_DIFF_CLUSTER2	ADIP_DIFF_CLUSTER2		17	-0.6489851	-1.649018	0.0037688443	0.031718288	0.987	622	tags=41%, list=11%, signal=46%
HSA05218_MELANOMA	HSA05218_MELANOMA		28	-0.60036284	-1.6449643	0.00591716	0.032974064	0.988	540	tags=29%, list=9%, signal=31%
FLECHNER_KIDNEY_TRANSPLANT_WELL_UP	FLECHNER_KIDNEY_TRANSPLANT_WELL_UP		260	-0.4657723	-1.6429044	0.0	0.03344658	0.989	1506	tags=42%, list=26%, signal=54%
ADIP_VS_PREADIP_UP	ADIP_VS_PREADIP_UP		15	-0.6666997	-1.6384128	0.010322581	0.03491453	0.991	407	tags=33%, list=7%, signal=36%
YAGI_AML_PROG_FAB	YAGI_AML_PROG_FAB		74	-0.5058705	-1.6353971	0.0	0.03593847	0.992	623	tags=32%, list=11%, signal=36%
TGF_BETA_SIGNALING_PATHWAY	TGF_BETA_SIGNALING_PATHWAY		19	-0.6421928	-1.6346287	0.013784461	0.0360118	0.992	1291	tags=53%, list=23%, signal=68%
RUTELLA_HEMATOGFSNDCS_DIFF	RUTELLA_HEMATOGFSNDCS_DIFF		284	-0.46746317	-1.6338981	0.0	0.0360761	0.992	1243	tags=38%, list=22%, signal=46%
ZHAN_MMPC_SIMAL	ZHAN_MMPC_SIMAL		25	-0.6027281	-1.6334355	0.0072115385	0.035968076	0.992	1245	tags=56%, list=22%, signal=71%
HALMOS_CEBP_UP	HALMOS_CEBP_UP		21	-0.6114204	-1.6328053	0.008567931	0.03599696	0.992	1421	tags=62%, list=25%, signal=82%
HSA04360_AXON_GUIDANCE	HSA04360_AXON_GUIDANCE		36	-0.5647671	-1.6289575	0.004602992	0.037433293	0.993	1163	tags=44%, list=20%, signal=55%
TAKEDA_NUP8_HOXA9_10D_UP	TAKEDA_NUP8_HOXA9_10D_UP		56	-0.522169	-1.6260023	0.0054945056	0.03840418	0.993	795	tags=39%, list=14%, signal=45%
PASSERINI_EM	PASSERINI_EM		15	-0.66533774	-1.6253883	0.00390625	0.0384417	0.993	195	tags=27%, list=3%, signal=28%
NAKAJIMA_MCS_UP	NAKAJIMA_MCS_UP		33	-0.56635296	-1.6238362	0.0034246575	0.03873814	0.994	760	tags=42%, list=13%, signal=49%
LVAD_HEARTFAILURE_DN	LVAD_HEARTFAILURE_DN		15	-0.6616279	-1.6224232	0.010335918	0.039073884	0.994	675	tags=47%, list=12%, signal=53%
ATRIA_UP	ATRIA_UP		52	-0.528263	-1.620204	0.0032751092	0.03976165	0.994	585	tags=31%, list=10%, signal=34%
FRASOR_ER_DN	FRASOR_ER_DN		19	-0.62275696	-1.6191701	0.012853471	0.0399873	0.995	804	tags=53%, list=14%, signal=61%
BRENTANI_CELL_ADHESION	BRENTANI_CELL_ADHESION		37	-0.5557185	-1.6180106	0.0091743115	0.040217116	0.996	1218	tags=49%, list=21%, signal=61%
CARIES_PULP_UP	CARIES_PULP_UP		86	-0.49209267	-1.6169909	0.0	0.04046282	0.996	1152	tags=36%, list=20%, signal=44%
ET743_SARCOMA_UP	ET743_SARCOMA_UP		27	-0.57743084	-1.6123437	0.018007202	0.04238046	0.998	1059	tags=44%, list=19%, signal=54%
AGED_MOUSE_NEOCORTEX_UP	AGED_MOUSE_NEOCORTEX_UP		36	-0.55152243	-1.6106536	0.009195402	0.042986423	0.998	1533	tags=50%, list=27%, signal=68%
HSC_LTHSC_ADULT	HSC_LTHSC_ADULT		108	-0.48311028	-1.6085935	0.0	0.043656863	0.999	1041	tags=34%, list=18%, signal=41%
HSA04670_LEUKOCYTE_TRANSENDOTHELIAL_MIGRATION	HSA04670_LEUKOCYTE_TRANSENDOTHELIAL_MIGRATION		52	-0.5239732	-1.608296	0.0033076075	0.043520283	0.999	1309	tags=37%, list=23%, signal=47%
HDACI_COLON_TSA_UP	HDACI_COLON_TSA_UP		40	-0.53792036	-1.6072639	0.005624297	0.04386509	0.999	1153	tags=40%, list=20%, signal=50%
TNFALPHA_4HRS_UP	TNFALPHA_4HRS_UP		17	-0.63928276	-1.6062784	0.012578616	0.043903437	0.999	679	tags=47%, list=12%, signal=53%
UEDA_MOUSE_SCN	UEDA_MOUSE_SCN		35	-0.55628294	-1.6053938	0.013745705	0.044007137	0.999	1439	tags=51%, list=25%, signal=68%
UV-CMV_UNIQUE_HCMV_6HRS_DN	UV-CMV_UNIQUE_HCMV_6HRS_DN		33	-0.55502295	-1.6020927	0.009378663	0.045304533	0.999	479	tags=24%, list=8%, signal=26%
MANALO_HYPOXIA_UP	MANALO_HYPOXIA_UP		38	-0.5475902	-1.6006211	0.0045924224	0.04585439	0.999	896	tags=45%, list=16%, signal=53%
JISON_SICKLECELL_DIFF	JISON_SICKLECELL_DIFF		130	-0.47218594	-1.5981117	0.0	0.046957754	0.999	1033	tags=29%, list=18%, signal=35%
TAKEDA_NUP8_HOXA9_3D_UP	TAKEDA_NUP8_HOXA9_3D_UP		55	-0.52061856	-1.594808	0.0032537961	0.04831737	1.0	952	tags=36%, list=17%, signal=43%
EMT_DN	EMT_DN		24	-0.58014303	-1.5947615	0.018115941	0.048035763	1.0	718	tags=46%, list=13%, signal=52%
SANSOM_APC_4_DN	SANSOM_APC_4_DN		21	-0.59822893	-1.5934306	0.019207682	0.04842711	1.0	441	tags=38%, list=8%, signal=41%
HSA04530_TIGHT_JUNCTION	HSA04530_TIGHT_JUNCTION		45	-0.5276695	-1.5879611	0.005518764	0.05125718	1.0	723	tags=33%, list=13%, signal=38%
UVC_HIGH_D6_DN	UVC_HIGH_D6_DN		17	-0.63247687	-1.5878888	0.010126582	0.050962307	1.0	1154	tags=47%, list=20%, signal=59%
BRCA1_OVEREXP_UP	BRCA1_OVEREXP_UP		81	-0.49075103	-1.5873674	0.0031678986	0.050940614	1.0	1364	tags=46%, list=24%, signal=59%
PROLIFERATION_GENES	PROLIFERATION_GENES		126	-0.4736638	-1.586372	0.001019368	0.051123664	1.0	728	tags=25%, list=13%, signal=28%
HADDAD_HSC_CD7_DN	HADDAD_HSC_CD7_DN		35	-0.55110747	-1.5843339	0.012614679	0.051867653	1.0	770	tags=40%, list=13%, signal=46%
NADLER_OBESITY_UP	NADLER_OBESITY_UP		30	-0.55825686	-1.583933	0.021251475	0.051803287	1.0	1414	tags=53%, list=25%, signal=70%
LEE_MYC_E2F1_UP	LEE_MYC_E2F1_UP		18	-0.6140154	-1.5822273	0.018472906	0.052492566	1.0	1313	tags=56%, list=23%, signal=72%
HADDAD_CD45CD7_PLUS_VS_MINUS_DN	HADDAD_CD45CD7_PLUS_VS_MINUS_DN		35	-0.55110747	-1.57847	0.007954545	0.054259382	1.0	770	tags=40%, list=13%, signal=46%
HYPOXIA_REVIEW	HYPOXIA_REVIEW		32	-0.5526872	-1.5769107	0.013986014	0.05479111	1.0	923	tags=41%, list=16%, signal=48%
TNFALPHA_ADIP_DN	TNFALPHA_ADIP_DN		25	-0.5799629	-1.5763079	0.011627907	0.05481258	1.0	642	tags=32%, list=11%, signal=36%
CELL_ADHESION_RECEPTOR_ACTIVITY	CELL_ADHESION_RECEPTOR_ACTIVITY		16	-0.6347931	-1.5760164	0.021628499	0.054632187	1.0	1416	tags=63%, list=25%, signal=83%
GH_EXOGENOUS_ANY_DN	GH_EXOGENOUS_ANY_DN		32	-0.55089086	-1.5686783	0.013921114	0.058489252	1.0	1239	tags=44%, list=22%, signal=56%
HSA04660_T_CELL_RECEPTOR_SIGNALING_PATHWAY	HSA04660_T_CELL_RECEPTOR_SIGNALING_PATHWAY		52	-0.5031516	-1.5676509	0.007760532	0.058805782	1.0	1083	tags=35%, list=19%, signal=42%
CREB_BRAIN_8WKS_UP	CREB_BRAIN_8WKS_UP		20	-0.6053732	-1.5675098	0.022140222	0.05853958	1.0	1533	tags=60%, list=27%, signal=82%
WIELAND_HEPATITIS_B_INDUCED	WIELAND_HEPATITIS_B_INDUCED		44	-0.5271156	-1.5666683	0.006857143	0.058666658	1.0	545	tags=27%, list=10%, signal=30%
TAKEDA_NUP8_HOXA9_6H_DN	TAKEDA_NUP8_HOXA9_6H_DN		15	-0.63155323	-1.5657543	0.02457956	0.05892129	1.0	965	tags=53%, list=17%, signal=64%
UVB_SCC_UP	UVB_SCC_UP		44	-0.5231858	-1.5654742	0.015837105	0.05874566	1.0	2250	tags=73%, list=39%, signal=119%
TARTE_PC	TARTE_PC		49	-0.5061536	-1.5650032	0.014348786	0.058680203	1.0	1194	tags=51%, list=21%, signal=64%
LEE_MYC_TGFA_UP	LEE_MYC_TGFA_UP		19	-0.60382587	-1.5591881	0.02503129	0.061714016	1.0	1313	tags=63%, list=23%, signal=82%
SANSOM_APC_5_DN	SANSOM_APC_5_DN		142	-0.4551807	-1.5585883	0.0	0.06176857	1.0	1129	tags=35%, list=20%, signal=42%
HSA03320_PPAR_SIGNALING_PATHWAY	HSA03320_PPAR_SIGNALING_PATHWAY		28	-0.56174964	-1.557241	0.018845702	0.06218831	1.0	767	tags=39%, list=13%, signal=45%
TPA_SENS_LATE_UP	TPA_SENS_LATE_UP		22	-0.5881008	-1.5553613	0.025270758	0.06291103	1.0	597	tags=32%, list=10%, signal=35%
HOHENKIRK_MONOCYTE_DEND_DN	HOHENKIRK_MONOCYTE_DEND_DN		57	-0.5000141	-1.554154	0.012008734	0.06332263	1.0	1200	tags=40%, list=21%, signal=51%
GOLDRATH_MEMORY	GOLDRATH_MEMORY		28	-0.55965805	-1.5535147	0.023980815	0.0634497	1.0	1075	tags=46%, list=19%, signal=57%
HOFMANN_MDS_CD34_LOW_AND_HIGH_RISK	HOFMANN_MDS_CD34_LOW_AND_HIGH_RISK		17	-0.6191799	-1.5505025	0.020176545	0.06506272	1.0	1083	tags=47%, list=19%, signal=58%
IL1_CORNEA_UP	IL1_CORNEA_UP		22	-0.5836866	-1.5504531	0.023058252	0.06474167	1.0	622	tags=41%, list=11%, signal=46%
OXSTRESS_RPE_HNETBH_DN	OXSTRESS_RPE_HNETBH_DN		18	-0.5993112	-1.5482451	0.032258064	0.065951616	1.0	821	tags=39%, list=14%, signal=45%
GUO_HEX_DN	GUO_HEX_DN		26	-0.5631399	-1.5457886	0.019184653	0.067141816	1.0	1737	tags=62%, list=30%, signal=88%
ROSS_PML_RAR	ROSS_PML_RAR		26	-0.5594133	-1.544926	0.016129032	0.06739494	1.0	1354	tags=54%, list=24%, signal=70%
ZHAN_MULTIPLE_MYELOMA_VS_NORMAL_DN	ZHAN_MULTIPLE_MYELOMA_VS_NORMAL_DN		15	-0.6231283	-1.5429492	0.03448276	0.06834598	1.0	1100	tags=60%, list=19%, signal=74%
HYPOPHYSECTOMY_RAT_DN	HYPOPHYSECTOMY_RAT_DN		22	-0.585111	-1.5411447	0.021978023	0.06921837	1.0	1838	tags=68%, list=32%, signal=100%
ALCALAY_AML_NPMC_DN	ALCALAY_AML_NPMC_DN		71	-0.48326078	-1.5407747	0.005364807	0.069038674	1.0	558	tags=25%, list=10%, signal=28%
TNFALPHA_30MIN_UP	TNFALPHA_30MIN_UP		18	-0.60512537	-1.5404943	0.027127003	0.06887681	1.0	1305	tags=56%, list=23%, signal=72%
RUIZ_TENASCIN_TARGETS	RUIZ_TENASCIN_TARGETS		26	-0.5605517	-1.5393934	0.021686748	0.069344334	1.0	723	tags=35%, list=13%, signal=39%
EGF_HDMEC_UP	EGF_HDMEC_UP		25	-0.5647604	-1.539315	0.025089607	0.06903659	1.0	1891	tags=72%, list=33%, signal=107%
VEGF_MMMEC_6HRS_UP	VEGF_MMMEC_6HRS_UP		16	-0.61358356	-1.5369536	0.02541296	0.07023411	1.0	1309	tags=69%, list=23%, signal=89%
CIRCADIAN_EXERCISE	CIRCADIAN_EXERCISE		17	-0.607984	-1.5331331	0.028930817	0.072562724	1.0	1273	tags=59%, list=22%, signal=75%
H2O2_CSBRESCUED_C1_UP	H2O2_CSBRESCUED_C1_UP		15	-0.613261	-1.5315707	0.039641943	0.073334485	1.0	678	tags=40%, list=12%, signal=45%
PASSERINI_SIGNAL	PASSERINI_SIGNAL		130	-0.4501667	-1.5305074	0.0040816325	0.07375263	1.0	1523	tags=40%, list=27%, signal=53%
APPEL_IMATINIB_UP	APPEL_IMATINIB_UP		20	-0.5787641	-1.5263457	0.027295286	0.076237656	1.0	1414	tags=55%, list=25%, signal=73%
WELCSH_BRCA_UP	WELCSH_BRCA_UP		19	-0.5859328	-1.5200547	0.037783377	0.08080325	1.0	856	tags=47%, list=15%, signal=56%
BREAST_CANCER_ESTROGEN_SIGNALING	BREAST_CANCER_ESTROGEN_SIGNALING		30	-0.5340512	-1.5186734	0.029069768	0.081553936	1.0	1414	tags=50%, list=25%, signal=66%
HSA04080_NEUROACTIVE_LIGAND_RECEPTOR_INTERACTION	HSA04080_NEUROACTIVE_LIGAND_RECEPTOR_INTERACTION		26	-0.55458206	-1.5181891	0.028235294	0.08149741	1.0	1137	tags=54%, list=20%, signal=67%
ECMPATHWAY	ECMPATHWAY		16	-0.60633916	-1.5180409	0.044619422	0.08119235	1.0	1305	tags=50%, list=23%, signal=65%
CPR_NULL_LIVER_UP	CPR_NULL_LIVER_UP		15	-0.61700606	-1.5176259	0.032010242	0.08108364	1.0	254	tags=33%, list=4%, signal=35%
CARIES_PULP_HIGH_UP	CARIES_PULP_HIGH_UP		32	-0.5283464	-1.5141616	0.018007202	0.08317748	1.0	752	tags=28%, list=13%, signal=32%
HDACI_COLON_BUT12HRS_UP	HDACI_COLON_BUT12HRS_UP		18	-0.5927058	-1.5106231	0.035264485	0.0854783	1.0	1797	tags=61%, list=31%, signal=89%
HSA04540_GAP_JUNCTION	HSA04540_GAP_JUNCTION		34	-0.5188491	-1.5060167	0.023255814	0.08888126	1.0	536	tags=26%, list=9%, signal=29%
CMV_HCMV_TIMECOURSE_ALL_DN	CMV_HCMV_TIMECOURSE_ALL_DN		162	-0.44120815	-1.5035888	0.001010101	0.09060207	1.0	838	tags=27%, list=15%, signal=30%
IL1_CORNEA_DN	IL1_CORNEA_DN		32	-0.5260888	-1.5030197	0.029726516	0.09067199	1.0	1510	tags=50%, list=26%, signal=68%
TPA_RESIST_LATE_DN	TPA_RESIST_LATE_DN		24	-0.55709374	-1.5007588	0.029020555	0.09210401	1.0	938	tags=33%, list=16%, signal=40%
NING_COPD_DN	NING_COPD_DN		48	-0.4921497	-1.4985657	0.0245262	0.09360752	1.0	958	tags=31%, list=17%, signal=37%
HSA00530_AMINOSUGARS_METABOLISM	HSA00530_AMINOSUGARS_METABOLISM		20	-0.5733723	-1.4922796	0.031055901	0.09886279	1.0	812	tags=45%, list=14%, signal=52%
NING_COPD_UP	NING_COPD_UP		56	-0.4799735	-1.4915903	0.01650165	0.09908543	1.0	975	tags=27%, list=17%, signal=32%
IGF_VS_PDGF_DN	IGF_VS_PDGF_DN		20	-0.5718012	-1.4876256	0.04642409	0.102249525	1.0	794	tags=45%, list=14%, signal=52%
RIBAVIRIN_RSV_DN	RIBAVIRIN_RSV_DN		17	-0.58831084	-1.486818	0.03860523	0.10234129	1.0	1387	tags=65%, list=24%, signal=85%
HDACI_COLON_CUR_UP	HDACI_COLON_CUR_UP		42	-0.49165577	-1.486016	0.026136363	0.102600835	1.0	1560	tags=40%, list=27%, signal=55%
MAMMARY_DEV_UP	MAMMARY_DEV_UP		21	-0.5609454	-1.4838817	0.044554457	0.10408382	1.0	945	tags=38%, list=17%, signal=45%
GH_AUTOCRINE_UP	GH_AUTOCRINE_UP		59	-0.4713266	-1.4804819	0.020674646	0.106791444	1.0	850	tags=29%, list=15%, signal=33%
SMOOTH_MUSCLE_CONTRACTION	SMOOTH_MUSCLE_CONTRACTION		52	-0.48056123	-1.479089	0.026143791	0.107642464	1.0	565	tags=29%, list=10%, signal=32%
BRCA2_BRCA1_DN	BRCA2_BRCA1_DN		20	-0.56397986	-1.4790174	0.033898305	0.10720842	1.0	291	tags=20%, list=5%, signal=21%
ROME_INSULIN_2F_UP	ROME_INSULIN_2F_UP		84	-0.4473961	-1.4771681	0.015839493	0.1084043	1.0	1482	tags=36%, list=26%, signal=47%
KRETZSCHMAR_IL6_DIFF	KRETZSCHMAR_IL6_DIFF		64	-0.4658526	-1.47716	0.011789925	0.10791154	1.0	1826	tags=53%, list=32%, signal=77%
LVAD_HEARTFAILURE_UP	LVAD_HEARTFAILURE_UP		28	-0.5251972	-1.4760382	0.045949213	0.10841761	1.0	663	tags=29%, list=12%, signal=32%
BROCKE_IL6	BROCKE_IL6		64	-0.4658526	-1.4730848	0.019251337	0.11067897	1.0	1826	tags=53%, list=32%, signal=77%
IRITANI_ADPROX_LYMPH	IRITANI_ADPROX_LYMPH		56	-0.46811238	-1.4678158	0.026490066	0.115350135	1.0	629	tags=27%, list=11%, signal=30%
HSA04350_TGF_BETA_SIGNALING_PATHWAY	HSA04350_TGF_BETA_SIGNALING_PATHWAY		31	-0.513268	-1.467638	0.049237985	0.11499497	1.0	1303	tags=39%, list=23%, signal=50%
HSC_MATURE_ADULT	HSC_MATURE_ADULT		147	-0.43203712	-1.4670548	0.004060914	0.11501197	1.0	1437	tags=36%, list=25%, signal=47%
CALCINEURIN_NF_AT_SIGNALING	CALCINEURIN_NF_AT_SIGNALING		36	-0.50105625	-1.4586285	0.038636364	0.12313376	1.0	694	tags=22%, list=12%, signal=25%
TPA_SENS_LATE_DN	TPA_SENS_LATE_DN		95	-0.4347779	-1.4555407	0.022869023	0.12597847	1.0	1444	tags=40%, list=25%, signal=53%
SHEPARD_NEG_REG_OF_CELL_PROLIFERATION	SHEPARD_NEG_REG_OF_CELL_PROLIFERATION		40	-0.48566964	-1.4543109	0.038116593	0.12676616	1.0	1714	tags=48%, list=30%, signal=67%
LEE_MYC_UP	LEE_MYC_UP		23	-0.54165375	-1.4531753	0.04400978	0.12749042	1.0	476	tags=22%, list=8%, signal=24%
TPA_SENS_MIDDLE_UP	TPA_SENS_MIDDLE_UP		28	-0.5222397	-1.4502589	0.04622871	0.13033235	1.0	1388	tags=43%, list=24%, signal=56%
LEE_CIP_DN	LEE_CIP_DN		16	-0.5845071	-1.4487664	0.05067985	0.13141754	1.0	590	tags=31%, list=10%, signal=35%
GAMMA_UNIQUE_FIBRO_DN	GAMMA_UNIQUE_FIBRO_DN		19	-0.5513072	-1.447879	0.064634144	0.13187261	1.0	1838	tags=58%, list=32%, signal=85%
ADDYA_K562_HEMIN_TREATMENT	ADDYA_K562_HEMIN_TREATMENT		27	-0.52297956	-1.44674	0.053699285	0.13259205	1.0	1064	tags=41%, list=19%, signal=50%
AGED_MOUSE_CEREBELLUM_UP	AGED_MOUSE_CEREBELLUM_UP		27	-0.5252971	-1.4459078	0.056220096	0.13301097	1.0	1243	tags=44%, list=22%, signal=57%
BRG1_ALAB_DN	BRG1_ALAB_DN		19	-0.55752	-1.444552	0.05970149	0.13402735	1.0	220	tags=21%, list=4%, signal=22%
NELSON_ANDROGEN_UP	NELSON_ANDROGEN_UP		27	-0.5233138	-1.4418153	0.045138888	0.1363837	1.0	1181	tags=48%, list=21%, signal=60%
PASSERINI_PROLIFERATION	PASSERINI_PROLIFERATION		29	-0.51066595	-1.4358925	0.036655214	0.14228174	1.0	603	tags=28%, list=11%, signal=31%
FATTY_ACID_METABOLISM	FATTY_ACID_METABOLISM		26	-0.51466435	-1.4335055	0.0661157	0.14437708	1.0	1203	tags=31%, list=21%, signal=39%
ROSS_CBF	ROSS_CBF		21	-0.5378929	-1.432239	0.061326656	0.1452595	1.0	1146	tags=48%, list=20%, signal=59%
ADIPOGENESIS_HMSC_CLASS3_UP	ADIPOGENESIS_HMSC_CLASS3_UP		30	-0.5090716	-1.4318844	0.054761905	0.14501506	1.0	1167	tags=37%, list=20%, signal=46%
FSH_OVARY_MCV152_UP	FSH_OVARY_MCV152_UP		30	-0.5051854	-1.4311755	0.062426385	0.1452606	1.0	856	tags=37%, list=15%, signal=43%
HSC_MATURE_SHARED	HSC_MATURE_SHARED		112	-0.42484704	-1.4288452	0.01863354	0.14732322	1.0	1437	tags=38%, list=25%, signal=49%
CMV_8HRS_DN	CMV_8HRS_DN		20	-0.54707825	-1.4189857	0.078066915	0.15864077	1.0	884	tags=35%, list=15%, signal=41%
NEMETH_TNF_UP	NEMETH_TNF_UP		32	-0.4902863	-1.4176378	0.052878965	0.15964481	1.0	1083	tags=44%, list=19%, signal=54%
LINDSTEDT_DEND_8H_VS_48H_UP	LINDSTEDT_DEND_8H_VS_48H_UP		29	-0.5033244	-1.4172139	0.04418605	0.1594595	1.0	888	tags=38%, list=16%, signal=45%
FERRANDO_MLL_T_ALL_UP	FERRANDO_MLL_T_ALL_UP		37	-0.4758295	-1.413485	0.061342593	0.16346641	1.0	1218	tags=43%, list=21%, signal=55%
POD1_KO_UP	POD1_KO_UP		133	-0.4110812	-1.4100767	0.017364658	0.16727944	1.0	765	tags=25%, list=13%, signal=28%
CMV_HCMV_6HRS_DN	CMV_HCMV_6HRS_DN		16	-0.5691564	-1.4096019	0.078608245	0.1671866	1.0	458	tags=38%, list=8%, signal=41%
ALZHEIMERS_DISEASE_DN	ALZHEIMERS_DISEASE_DN		482	-0.39304927	-1.4057814	0.0	0.17150164	1.0	2256	tags=52%, list=39%, signal=78%
H2O2_CSBRESCUED_UP	H2O2_CSBRESCUED_UP		19	-0.545839	-1.4037987	0.07170294	0.17351085	1.0	678	tags=37%, list=12%, signal=42%
CIS_XPC_DN	CIS_XPC_DN		77	-0.43143	-1.403082	0.034410845	0.17375936	1.0	1506	tags=36%, list=26%, signal=49%
ET743_RESIST_DN	ET743_RESIST_DN		17	-0.55854607	-1.4001104	0.0678392	0.17688079	1.0	551	tags=35%, list=10%, signal=39%
CMV_HCMV_TIMECOURSE_20HRS_DN	CMV_HCMV_TIMECOURSE_20HRS_DN		18	-0.5457827	-1.3998525	0.07329193	0.17645195	1.0	804	tags=39%, list=14%, signal=45%
BRCA_ER_NEG	BRCA_ER_NEG		400	-0.39368913	-1.3972896	0.0	0.17919621	1.0	1120	tags=28%, list=20%, signal=32%
SMITH_HTERT_UP	SMITH_HTERT_UP		56	-0.4456926	-1.3966945	0.034858387	0.1793173	1.0	1335	tags=32%, list=23%, signal=42%
HSC_HSC_FETAL	HSC_HSC_FETAL		81	-0.43077376	-1.3947965	0.031347964	0.18133338	1.0	658	tags=19%, list=11%, signal=21%
BRCA1_MES_UP	BRCA1_MES_UP		24	-0.5165094	-1.3942165	0.081437126	0.18136805	1.0	593	tags=25%, list=10%, signal=28%
WERNER_FIBRO_UP	WERNER_FIBRO_UP		22	-0.527183	-1.3939936	0.07881773	0.18096091	1.0	1330	tags=36%, list=23%, signal=47%
IDX_TSA_UP_CLUSTER6	IDX_TSA_UP_CLUSTER6		76	-0.4291942	-1.3897587	0.045454547	0.18600269	1.0	2242	tags=55%, list=39%, signal=90%
HSC_HSC_SHARED	HSC_HSC_SHARED		75	-0.43240336	-1.3849317	0.03763441	0.19215858	1.0	658	tags=19%, list=11%, signal=21%
SHEPARD_CELL_PROLIFERATION	SHEPARD_CELL_PROLIFERATION		70	-0.4288146	-1.3838896	0.05602537	0.19282284	1.0	505	tags=20%, list=9%, signal=22%
MATSUDA_VALPHAINKT_DIFF	MATSUDA_VALPHAINKT_DIFF		174	-0.40504766	-1.3825967	0.0050403224	0.19377987	1.0	1194	tags=30%, list=21%, signal=37%
CELL_PROLIFERATION	CELL_PROLIFERATION		70	-0.4288146	-1.3812603	0.03731343	0.19499715	1.0	505	tags=20%, list=9%, signal=22%
YAO_P4_KO_VS_WT_UP	YAO_P4_KO_VS_WT_UP		21	-0.52324605	-1.3804976	0.09422111	0.19525842	1.0	1030	tags=43%, list=18%, signal=52%
HPV31_DN	HPV31_DN		17	-0.55756944	-1.37998	0.0927835	0.19525588	1.0	147	tags=18%, list=3%, signal=18%
HDACI_COLON_TSA2HRS_UP	HDACI_COLON_TSA2HRS_UP		22	-0.5154481	-1.3796648	0.08991495	0.19494359	1.0	1153	tags=45%, list=20%, signal=57%
ESR_FIBROBLAST_UP	ESR_FIBROBLAST_UP		19	-0.53535485	-1.378919	0.083333336	0.19540265	1.0	958	tags=37%, list=17%, signal=44%
BRENTANI_IMMUNE_FUNCTION	BRENTANI_IMMUNE_FUNCTION		26	-0.5028878	-1.3779842	0.08643457	0.19596629	1.0	1243	tags=58%, list=22%, signal=73%
HSC_HSCANDPROGENITORS_ADULT	HSC_HSCANDPROGENITORS_ADULT		204	-0.39777935	-1.3774302	0.007070707	0.19608042	1.0	1129	tags=30%, list=20%, signal=37%
GALINDO_ACT_UP	GALINDO_ACT_UP		27	-0.49499	-1.376793	0.07757576	0.19621924	1.0	1001	tags=37%, list=17%, signal=45%
UVB_NHEK3_C8	UVB_NHEK3_C8		34	-0.47969398	-1.3753985	0.07630058	0.19757749	1.0	1162	tags=41%, list=20%, signal=51%
OXSTRESS_RPETWO_DN	OXSTRESS_RPETWO_DN		50	-0.4494591	-1.3747226	0.061810154	0.197673	1.0	1239	tags=38%, list=22%, signal=48%
WALKER_MM_SNP_DIFF	WALKER_MM_SNP_DIFF		17	-0.5497444	-1.3737559	0.09578544	0.19831046	1.0	766	tags=35%, list=13%, signal=41%
ZHAN_MMPC_LATEVS	ZHAN_MMPC_LATEVS		23	-0.5185057	-1.3729738	0.085612364	0.19871752	1.0	1874	tags=70%, list=33%, signal=103%
GH_EXOGENOUS_LATE_DN	GH_EXOGENOUS_LATE_DN		26	-0.50503504	-1.3727597	0.08072289	0.19825852	1.0	1239	tags=42%, list=22%, signal=54%
TAKEDA_NUP8_HOXA9_16D_UP	TAKEDA_NUP8_HOXA9_16D_UP		47	-0.45395908	-1.3698404	0.05730337	0.20154883	1.0	884	tags=36%, list=15%, signal=42%
HSC_MATURE_FETAL	HSC_MATURE_FETAL		138	-0.40385994	-1.3696976	0.017382413	0.20101021	1.0	1516	tags=37%, list=26%, signal=49%
BHATTACHARYA_ESC_UP	BHATTACHARYA_ESC_UP		17	-0.5510503	-1.3663696	0.10902256	0.20512937	1.0	419	tags=18%, list=7%, signal=19%
LEE_E2F1_DN	LEE_E2F1_DN		21	-0.51348	-1.3647145	0.101591185	0.20676	1.0	693	tags=33%, list=12%, signal=38%
SERUM_FIBROBLAST_CORE_DN	SERUM_FIBROBLAST_CORE_DN		79	-0.41903087	-1.3638989	0.038865548	0.20721477	1.0	991	tags=28%, list=17%, signal=33%
HYPOXIA_NORMAL_UP	HYPOXIA_NORMAL_UP		85	-0.4184627	-1.3609089	0.040169135	0.2108076	1.0	1196	tags=32%, list=21%, signal=40%
TPA_RESIST_EARLY_DN	TPA_RESIST_EARLY_DN		30	-0.4854209	-1.3601636	0.098130845	0.21114527	1.0	987	tags=27%, list=17%, signal=32%
RAY_P210_DIFF	RAY_P210_DIFF		18	-0.5348909	-1.358675	0.091486655	0.21251556	1.0	639	tags=33%, list=11%, signal=37%
STEMCELL_COMMON_UP	STEMCELL_COMMON_UP		103	-0.4053437	-1.3583093	0.051759835	0.21240199	1.0	1510	tags=38%, list=26%, signal=51%
BRENTANI_SIGNALING	BRENTANI_SIGNALING		76	-0.42208636	-1.3579376	0.048268624	0.2122622	1.0	1163	tags=33%, list=20%, signal=41%
HSA04630_JAK_STAT_SIGNALING_PATHWAY	HSA04630_JAK_STAT_SIGNALING_PATHWAY		52	-0.43683153	-1.3559192	0.07419712	0.21454665	1.0	990	tags=27%, list=17%, signal=32%
KNUDSEN_PMNS_UP	KNUDSEN_PMNS_UP		35	-0.46779773	-1.3556284	0.0778032	0.21430808	1.0	1152	tags=43%, list=20%, signal=53%
GN_CAMP_GRANULOSA_DN	GN_CAMP_GRANULOSA_DN		26	-0.4860875	-1.3546157	0.09692671	0.21513045	1.0	830	tags=35%, list=15%, signal=40%
BRCA1KO_MEF_DN	BRCA1KO_MEF_DN		38	-0.45397577	-1.3476845	0.095953755	0.22487059	1.0	2536	tags=66%, list=44%, signal=117%
HSA05130_PATHOGENIC_ESCHERICHIA_COLI_INFECTION_EHEC	HSA05130_PATHOGENIC_ESCHERICHIA_COLI_INFECTION_EHEC		16	-0.5369303	-1.3471558	0.10165184	0.22477768	1.0	1163	tags=44%, list=20%, signal=55%
BRG1_SW13_UP	BRG1_SW13_UP		16	-0.54096335	-1.3451419	0.105960265	0.2270001	1.0	1902	tags=63%, list=33%, signal=93%
HSC_HSCANDPROGENITORS_SHARED	HSC_HSCANDPROGENITORS_SHARED		200	-0.3864803	-1.3424	0.012084592	0.23061152	1.0	1239	tags=32%, list=22%, signal=39%
ST_T_CELL_SIGNAL_TRANSDUCTION	ST_T_CELL_SIGNAL_TRANSDUCTION		25	-0.49948516	-1.3416696	0.104819275	0.23094822	1.0	1083	tags=32%, list=19%, signal=39%
CHANG_SERUM_RESPONSE_DN	CHANG_SERUM_RESPONSE_DN		54	-0.42887056	-1.3408638	0.08762322	0.23130219	1.0	918	tags=31%, list=16%, signal=37%
BAF57_BT549_DN	BAF57_BT549_DN		116	-0.40122193	-1.3408586	0.04	0.23051961	1.0	974	tags=22%, list=17%, signal=26%
HOFFMANN_BIVSBII_LGBII	HOFFMANN_BIVSBII_LGBII		43	-0.44868279	-1.3404655	0.088737205	0.23033744	1.0	1233	tags=40%, list=22%, signal=50%
HSC_HSCANDPROGENITORS_FETAL	HSC_HSCANDPROGENITORS_FETAL		200	-0.3864803	-1.3403904	0.0130916415	0.22967403	1.0	1239	tags=32%, list=22%, signal=39%
TPA_SENS_EARLY_DN	TPA_SENS_EARLY_DN		110	-0.40028536	-1.3403736	0.044057377	0.22892468	1.0	898	tags=25%, list=16%, signal=29%
ASTON_DEPRESSION_DN	ASTON_DEPRESSION_DN		48	-0.43735707	-1.3402867	0.08249721	0.22826424	1.0	1104	tags=38%, list=19%, signal=46%
LEE_ACOX1_DN	LEE_ACOX1_DN		17	-0.5351753	-1.3399221	0.1199495	0.22813947	1.0	590	tags=35%, list=10%, signal=39%
HSA05131_PATHOGENIC_ESCHERICHIA_COLI_INFECTION_EPEC	HSA05131_PATHOGENIC_ESCHERICHIA_COLI_INFECTION_EPEC		16	-0.5369303	-1.3348594	0.14122137	0.23544128	1.0	1163	tags=44%, list=20%, signal=55%
PYRUVATE_METABOLISM	PYRUVATE_METABOLISM		15	-0.5303585	-1.3335251	0.10243278	0.23679616	1.0	693	tags=27%, list=12%, signal=30%
MOREAUX_TACI_HI_VS_LOW_UP	MOREAUX_TACI_HI_VS_LOW_UP		81	-0.41237968	-1.3333541	0.07023061	0.23632476	1.0	644	tags=19%, list=11%, signal=21%
HDACI_COLON_SUL16HRS_DN	HDACI_COLON_SUL16HRS_DN		22	-0.50662786	-1.3326195	0.11463415	0.23672463	1.0	568	tags=23%, list=10%, signal=25%
VENTRICLES_UP	VENTRICLES_UP		79	-0.40974686	-1.3310162	0.06216506	0.23853248	1.0	1118	tags=25%, list=20%, signal=31%
ELECTRON_TRANSPORT	ELECTRON_TRANSPORT		21	-0.506469	-1.32876	0.11990111	0.24137752	1.0	797	tags=33%, list=14%, signal=39%
GUO_HEX_UP	GUO_HEX_UP		35	-0.45339656	-1.3264611	0.11912944	0.24430363	1.0	853	tags=31%, list=15%, signal=37%
VANTVEER_BREAST_OUTCOME_GOOD_VS_POOR_DN	VANTVEER_BREAST_OUTCOME_GOOD_VS_POOR_DN		33	-0.45538214	-1.325793	0.11625148	0.24459508	1.0	579	tags=21%, list=10%, signal=23%
LEE_MYC_TGFA_DN	LEE_MYC_TGFA_DN		20	-0.5082175	-1.3238524	0.1296758	0.24690068	1.0	767	tags=35%, list=13%, signal=40%
HDACI_COLON_CUR48HRS_UP	HDACI_COLON_CUR48HRS_UP		26	-0.47751585	-1.3226677	0.118581906	0.24799688	1.0	1029	tags=35%, list=18%, signal=42%
HDACI_COLON_BUT16HRS_UP	HDACI_COLON_BUT16HRS_UP		16	-0.53944314	-1.3210557	0.13246754	0.24963918	1.0	1992	tags=69%, list=35%, signal=105%
HSA00190_OXIDATIVE_PHOSPHORYLATION	HSA00190_OXIDATIVE_PHOSPHORYLATION		55	-0.41877288	-1.3200047	0.0880088	0.250519	1.0	2492	tags=64%, list=44%, signal=112%
UV-4NQO_FIBRO_UP	UV-4NQO_FIBRO_UP		16	-0.52288765	-1.3180314	0.15374677	0.2528342	1.0	1336	tags=56%, list=23%, signal=73%
LINDSTEDT_DEND_UP	LINDSTEDT_DEND_UP		23	-0.49461	-1.3162673	0.12607099	0.2548228	1.0	962	tags=35%, list=17%, signal=42%
VANASSE_BCL2_TARGETS	VANASSE_BCL2_TARGETS		37	-0.45088714	-1.3149837	0.10538373	0.25614595	1.0	1204	tags=41%, list=21%, signal=51%
UVC_TTD_8HR_DN	UVC_TTD_8HR_DN		75	-0.4044527	-1.3137193	0.08421053	0.2575074	1.0	1481	tags=43%, list=26%, signal=57%
HDACI_COLON_CURSUL_UP	HDACI_COLON_CURSUL_UP		18	-0.50967646	-1.3111496	0.14213198	0.2610708	1.0	1026	tags=33%, list=18%, signal=40%
HDACI_COLON_BUT2HRS_UP	HDACI_COLON_BUT2HRS_UP		24	-0.47981524	-1.3061566	0.14405762	0.26857057	1.0	1099	tags=38%, list=19%, signal=46%
HDACI_COLON_BUT_UP	HDACI_COLON_BUT_UP		62	-0.41318634	-1.305005	0.11171366	0.2696924	1.0	1267	tags=34%, list=22%, signal=43%
ALZHEIMERS_INCIPIENT_UP	ALZHEIMERS_INCIPIENT_UP		134	-0.38540572	-1.3021413	0.05	0.27369586	1.0	1717	tags=40%, list=30%, signal=55%
ELECTRON_TRANSPORT_CHAIN	ELECTRON_TRANSPORT_CHAIN		46	-0.42865404	-1.3021183	0.10549944	0.2728753	1.0	2356	tags=59%, list=41%, signal=99%
HSC_HSC_ADULT	HSC_HSC_ADULT		96	-0.39664018	-1.3002961	0.073068894	0.27514273	1.0	661	tags=19%, list=12%, signal=21%
OLD_FIBRO_UP	OLD_FIBRO_UP		26	-0.47150257	-1.2996496	0.1475797	0.27535176	1.0	1294	tags=31%, list=23%, signal=40%
AGED_RHESUS_DN	AGED_RHESUS_DN		58	-0.41307518	-1.297517	0.104575165	0.27813414	1.0	1162	tags=31%, list=20%, signal=39%
OXIDATIVE_PHOSPHORYLATION	OXIDATIVE_PHOSPHORYLATION		26	-0.47671348	-1.2963796	0.14251208	0.27930042	1.0	2469	tags=65%, list=43%, signal=114%
UVB_NHEK3_ALL	UVB_NHEK3_ALL		197	-0.37671533	-1.2921246	0.031187123	0.2859988	1.0	838	tags=21%, list=15%, signal=24%
IDX_TSA_DN_CLUSTER5	IDX_TSA_DN_CLUSTER5		25	-0.46252295	-1.2903973	0.11597633	0.28817308	1.0	2109	tags=56%, list=37%, signal=88%
E2F3_ONCOGENIC_SIGNATURE	E2F3_ONCOGENIC_SIGNATURE		77	-0.40045324	-1.2893351	0.076595746	0.28920823	1.0	964	tags=27%, list=17%, signal=32%
HCC_SURVIVAL_GOOD_VS_POOR_DN	HCC_SURVIVAL_GOOD_VS_POOR_DN		56	-0.4200997	-1.2879547	0.11378556	0.2907126	1.0	817	tags=18%, list=14%, signal=21%
HSA00640_PROPANOATE_METABOLISM	HSA00640_PROPANOATE_METABOLISM		19	-0.48775375	-1.2872366	0.16538462	0.2910882	1.0	1805	tags=53%, list=32%, signal=77%
INTEGRIN_MEDIATED_CELL_ADHESION_KEGG	INTEGRIN_MEDIATED_CELL_ADHESION_KEGG		46	-0.42498294	-1.2838428	0.12235817	0.29607162	1.0	1605	tags=41%, list=28%, signal=57%
UEDA_MOUSE_LIVER	UEDA_MOUSE_LIVER		47	-0.42409772	-1.2780373	0.13422818	0.30546248	1.0	1348	tags=36%, list=24%, signal=47%
MYOD_NIH3T3_UP	MYOD_NIH3T3_UP		29	-0.45488626	-1.276025	0.15303738	0.30844885	1.0	960	tags=28%, list=17%, signal=33%
KLEIN_PEL_UP	KLEIN_PEL_UP		20	-0.48490763	-1.2738636	0.15166461	0.31148145	1.0	1766	tags=55%, list=31%, signal=79%
SANA_IFNG_ENDOTHELIAL_UP	SANA_IFNG_ENDOTHELIAL_UP		19	-0.4872051	-1.2737134	0.17875	0.3108255	1.0	545	tags=21%, list=10%, signal=23%
HSA04916_MELANOGENESIS	HSA04916_MELANOGENESIS		28	-0.45954895	-1.2730762	0.16197184	0.311103	1.0	678	tags=32%, list=12%, signal=36%
BRCA1_OVEREXP_PROSTATE_DN	BRCA1_OVEREXP_PROSTATE_DN		35	-0.43859747	-1.268421	0.1736111	0.31876066	1.0	956	tags=31%, list=17%, signal=37%
ET743PT650_COLONCA_DN	ET743PT650_COLONCA_DN		21	-0.47731987	-1.2651774	0.18518518	0.32368925	1.0	1919	tags=52%, list=34%, signal=79%
GPCRS_CLASS_A_RHODOPSIN_LIKE	GPCRS_CLASS_A_RHODOPSIN_LIKE		18	-0.49701592	-1.2645973	0.16928658	0.32381198	1.0	548	tags=33%, list=10%, signal=37%
MOOTHA_VOXPHOS	MOOTHA_VOXPHOS		35	-0.43300146	-1.2640336	0.15214866	0.32388014	1.0	2356	tags=57%, list=41%, signal=97%
TPA_SENS_MIDDLE_DN	TPA_SENS_MIDDLE_DN		116	-0.3737833	-1.2640251	0.0729702	0.3229305	1.0	1305	tags=31%, list=23%, signal=39%
IFN_BETA_GLIOMA_DN	IFN_BETA_GLIOMA_DN		21	-0.48771942	-1.2633191	0.18951133	0.32335338	1.0	1309	tags=38%, list=23%, signal=49%
PENG_LEUCINE_UP	PENG_LEUCINE_UP		46	-0.41539264	-1.2631086	0.13984461	0.32278508	1.0	597	tags=17%, list=10%, signal=19%
BYSTRYKH_HSC_TRANS_GLOCUS	BYSTRYKH_HSC_TRANS_GLOCUS		314	-0.35814852	-1.2623585	0.017017016	0.3233135	1.0	1103	tags=25%, list=19%, signal=29%
FLOTHO_CASP8AP2_MRD_DIFF	FLOTHO_CASP8AP2_MRD_DIFF		26	-0.45985675	-1.2623303	0.1660693	0.32244003	1.0	1120	tags=38%, list=20%, signal=48%
GH_GHRHR_KO_24HRS_UP	GH_GHRHR_KO_24HRS_UP		56	-0.40779147	-1.2601067	0.14842904	0.325836	1.0	866	tags=29%, list=15%, signal=33%
BREASTCA_TWO_CLASSES	BREASTCA_TWO_CLASSES		64	-0.39625716	-1.2585624	0.13146552	0.32790992	1.0	1481	tags=30%, list=26%, signal=40%
HDACI_COLON_SUL_DN	HDACI_COLON_SUL_DN		81	-0.384888	-1.2525795	0.10242872	0.33846974	1.0	1571	tags=36%, list=27%, signal=49%
HSA04810_REGULATION_OF_ACTIN_CYTOSKELETON	HSA04810_REGULATION_OF_ACTIN_CYTOSKELETON		85	-0.38590056	-1.2524475	0.115303986	0.3377478	1.0	1163	tags=26%, list=20%, signal=32%
HOFFMANN_BIVSBII_BI	HOFFMANN_BIVSBII_BI		44	-0.42119986	-1.2520903	0.14528945	0.3374458	1.0	1335	tags=34%, list=23%, signal=44%
PARK_RARALPHA_MOD	PARK_RARALPHA_MOD		26	-0.4564058	-1.2487061	0.18487395	0.34293926	1.0	884	tags=27%, list=15%, signal=32%
FCER1PATHWAY	FCER1PATHWAY		25	-0.45867538	-1.2471309	0.1670673	0.34489194	1.0	582	tags=16%, list=10%, signal=18%
AGED_MOUSE_NEOCORTEX_DN	AGED_MOUSE_NEOCORTEX_DN		17	-0.4945899	-1.24606	0.20074813	0.34599787	1.0	480	tags=24%, list=8%, signal=26%
HSA00510_N_GLYCAN_BIOSYNTHESIS	HSA00510_N_GLYCAN_BIOSYNTHESIS		27	-0.4470872	-1.2411476	0.2026538	0.35459095	1.0	2334	tags=59%, list=41%, signal=100%
HSA04730_LONG_TERM_DEPRESSION	HSA04730_LONG_TERM_DEPRESSION		30	-0.43633324	-1.2405325	0.17116061	0.35477847	1.0	1746	tags=50%, list=31%, signal=72%
HDACI_COLON_BUT30MIN_DN	HDACI_COLON_BUT30MIN_DN		24	-0.46385637	-1.240221	0.17759237	0.3543662	1.0	1426	tags=38%, list=25%, signal=50%
BYSTRYKH_HSC_CIS_GLOCUS	BYSTRYKH_HSC_CIS_GLOCUS		48	-0.40331244	-1.2400998	0.171875	0.35359952	1.0	1352	tags=40%, list=24%, signal=51%
HDACI_COLON_BUT24HRS_UP	HDACI_COLON_BUT24HRS_UP		31	-0.43723854	-1.2396938	0.19460727	0.35335067	1.0	1215	tags=35%, list=21%, signal=45%
BRCA_ER_POS	BRCA_ER_POS		162	-0.36060235	-1.2376041	0.08240081	0.35635036	1.0	1403	tags=31%, list=25%, signal=41%
CMV_HCMV_TIMECOURSE_48HRS_DN	CMV_HCMV_TIMECOURSE_48HRS_DN		42	-0.42003244	-1.23709	0.176	0.35629418	1.0	1075	tags=33%, list=19%, signal=41%
MUNSHI_MM_UP	MUNSHI_MM_UP		26	-0.45174998	-1.2367911	0.18500605	0.35589364	1.0	1977	tags=46%, list=35%, signal=70%
AGED_MOUSE_CEREBELLUM_DN	AGED_MOUSE_CEREBELLUM_DN		15	-0.50703645	-1.2367643	0.20948617	0.354974	1.0	622	tags=33%, list=11%, signal=37%
GLYCOGEN_METABOLISM	GLYCOGEN_METABOLISM		18	-0.48174295	-1.2319621	0.21508035	0.36362946	1.0	2215	tags=56%, list=39%, signal=90%
PGC	PGC		156	-0.35578462	-1.2306128	0.09929078	0.36520147	1.0	2076	tags=43%, list=36%, signal=66%
ELECTRON_TRANSPORTER_ACTIVITY	ELECTRON_TRANSPORTER_ACTIVITY		35	-0.42367733	-1.2300383	0.20022625	0.36541647	1.0	1172	tags=26%, list=20%, signal=32%
ALZHEIMERS_INCIPIENT_DN	ALZHEIMERS_INCIPIENT_DN		71	-0.38427293	-1.2296512	0.16361679	0.365176	1.0	2534	tags=61%, list=44%, signal=107%
AGED_RHESUS_UP	AGED_RHESUS_UP		68	-0.3836968	-1.2278188	0.14962325	0.36766347	1.0	887	tags=25%, list=15%, signal=29%
HSA00620_PYRUVATE_METABOLISM	HSA00620_PYRUVATE_METABOLISM		17	-0.48238957	-1.2261496	0.20694259	0.37007234	1.0	693	tags=24%, list=12%, signal=27%
CALRES_MOUSE_NEOCORTEX_UP	CALRES_MOUSE_NEOCORTEX_UP		23	-0.45514277	-1.2261304	0.20537898	0.3691072	1.0	1111	tags=30%, list=19%, signal=38%
IDX_TSA_DN_CLUSTER3	IDX_TSA_DN_CLUSTER3		31	-0.4278876	-1.224674	0.2067757	0.37093505	1.0	1692	tags=61%, list=30%, signal=87%
NGUYEN_KERATO_DN	NGUYEN_KERATO_DN		34	-0.42770967	-1.2242322	0.19838524	0.3708755	1.0	585	tags=21%, list=10%, signal=23%
OXSTRESS_RPE_H2O2TBH_DN	OXSTRESS_RPE_H2O2TBH_DN		16	-0.48648036	-1.2218875	0.21813403	0.37452534	1.0	639	tags=31%, list=11%, signal=35%
MUNSHI_MM_VS_PCS_UP	MUNSHI_MM_VS_PCS_UP		29	-0.4347393	-1.2214689	0.227758	0.37430528	1.0	1233	tags=34%, list=22%, signal=44%
ST_INTEGRIN_SIGNALING_PATHWAY	ST_INTEGRIN_SIGNALING_PATHWAY		42	-0.40417606	-1.2198662	0.20568182	0.3766769	1.0	1605	tags=38%, list=28%, signal=53%
DORSAM_HOXA9_DN	DORSAM_HOXA9_DN		15	-0.495505	-1.2163677	0.24568394	0.38274083	1.0	1461	tags=40%, list=26%, signal=54%
AS3_FIBRO_C2	AS3_FIBRO_C2		16	-0.48648036	-1.2131113	0.2483745	0.38821036	1.0	639	tags=31%, list=11%, signal=35%
KIM_TH_CELLS_UP	KIM_TH_CELLS_UP		27	-0.43470323	-1.2130313	0.22995283	0.38735175	1.0	2102	tags=56%, list=37%, signal=87%
IFN_BETA_GLIOMA_UP	IFN_BETA_GLIOMA_UP		25	-0.4447523	-1.2126269	0.24535316	0.3871544	1.0	1100	tags=36%, list=19%, signal=44%
ZHAN_TONSIL_BONEMARROW	ZHAN_TONSIL_BONEMARROW		21	-0.4625738	-1.212436	0.2244389	0.3864685	1.0	1324	tags=48%, list=23%, signal=62%
PPARAPATHWAY	PPARAPATHWAY		27	-0.44227952	-1.2114038	0.20783848	0.38747987	1.0	479	tags=11%, list=8%, signal=12%
GOLDRATH_HP	GOLDRATH_HP		80	-0.36992234	-1.2109134	0.18611987	0.3874567	1.0	1975	tags=48%, list=35%, signal=72%
STEMCELL_COMMON_DN	STEMCELL_COMMON_DN		25	-0.4344567	-1.207811	0.23049219	0.39293548	1.0	236	tags=20%, list=4%, signal=21%
OLDONLY_FIBRO_UP	OLDONLY_FIBRO_UP		17	-0.47804725	-1.2066737	0.22515723	0.3942513	1.0	1184	tags=29%, list=21%, signal=37%
AGED_MOUSE_HIPPOCAMPUS_ANY_DN	AGED_MOUSE_HIPPOCAMPUS_ANY_DN		17	-0.47646898	-1.20663	0.24387097	0.3933278	1.0	817	tags=35%, list=14%, signal=41%
AS3_FIBRO_C1	AS3_FIBRO_C1		16	-0.48648036	-1.2064487	0.22391857	0.39265418	1.0	639	tags=31%, list=11%, signal=35%
ZHAN_MM_CD1_VS_CD2_DN	ZHAN_MM_CD1_VS_CD2_DN		21	-0.4594596	-1.2054759	0.25458997	0.3935987	1.0	606	tags=33%, list=11%, signal=37%
AGEING_BRAIN_DN	AGEING_BRAIN_DN		51	-0.39149064	-1.2047061	0.2196468	0.39432478	1.0	1527	tags=37%, list=27%, signal=50%
CMV_HCMV_TIMECOURSE_16HRS_UP	CMV_HCMV_TIMECOURSE_16HRS_UP		34	-0.42403504	-1.2039317	0.20900694	0.39483288	1.0	384	tags=18%, list=7%, signal=19%
PROPANOATE_METABOLISM	PROPANOATE_METABOLISM		19	-0.4620663	-1.2016468	0.2403599	0.3984239	1.0	1805	tags=47%, list=32%, signal=69%
HDACI_COLON_SUL30MIN_DN	HDACI_COLON_SUL30MIN_DN		18	-0.46225056	-1.2000563	0.22646311	0.40081242	1.0	2033	tags=50%, list=36%, signal=77%
FALT_BCLL_DN	FALT_BCLL_DN		22	-0.44542605	-1.199446	0.25458997	0.4010003	1.0	1454	tags=41%, list=25%, signal=55%
IRS1_KO_ADIP_UP	IRS1_KO_ADIP_UP		36	-0.4114766	-1.1983361	0.21917808	0.40234676	1.0	671	tags=22%, list=12%, signal=25%
UVB_NHEK3_C0	UVB_NHEK3_C0		42	-0.40260658	-1.1970488	0.20487265	0.40401235	1.0	536	tags=17%, list=9%, signal=18%
HSA04020_CALCIUM_SIGNALING_PATHWAY	HSA04020_CALCIUM_SIGNALING_PATHWAY		42	-0.4043663	-1.1969234	0.22433035	0.4032316	1.0	548	tags=21%, list=10%, signal=24%
ADIP_DIFF_CLUSTER3	ADIP_DIFF_CLUSTER3		18	-0.46969673	-1.1952188	0.25093633	0.40572685	1.0	2453	tags=72%, list=43%, signal=126%
ZHAN_MULTIPLE_MYELOMA_VS_NORMAL_UP	ZHAN_MULTIPLE_MYELOMA_VS_NORMAL_UP		26	-0.43169475	-1.1932547	0.24033816	0.40860203	1.0	1317	tags=38%, list=23%, signal=50%
CORDERO_KRAS_KD_VS_CONTROL_DN	CORDERO_KRAS_KD_VS_CONTROL_DN		16	-0.4789299	-1.1931978	0.25162128	0.40766764	1.0	179	tags=13%, list=3%, signal=13%
DRUG_RESISTANCE_AND_METABOLISM	DRUG_RESISTANCE_AND_METABOLISM		38	-0.40004933	-1.1927772	0.23103449	0.40748456	1.0	990	tags=26%, list=17%, signal=32%
ROSS_CBF_LEUKEMIA	ROSS_CBF_LEUKEMIA		18	-0.46858317	-1.1914885	0.23975155	0.40900508	1.0	1146	tags=44%, list=20%, signal=55%
HDACI_COLON_SUL_UP	HDACI_COLON_SUL_UP		54	-0.38158238	-1.191104	0.20585048	0.40872028	1.0	1074	tags=24%, list=19%, signal=29%
CHAUHAN_2ME2	CHAUHAN_2ME2		18	-0.4689827	-1.1904224	0.2503129	0.40903512	1.0	1084	tags=33%, list=19%, signal=41%
MENSE_HYPOXIA_UP	MENSE_HYPOXIA_UP		36	-0.4081975	-1.1836292	0.2324263	0.4222901	1.0	1838	tags=44%, list=32%, signal=65%
FALT_BCLL_IG_MUTATED_VS_WT_UP	FALT_BCLL_IG_MUTATED_VS_WT_UP		20	-0.4467748	-1.1828544	0.26007327	0.42287156	1.0	499	tags=25%, list=9%, signal=27%
OLD_FIBRO_DN	OLD_FIBRO_DN		70	-0.37094206	-1.1825615	0.1970181	0.42237586	1.0	1887	tags=44%, list=33%, signal=65%
ELONGINA_KO_DN	ELONGINA_KO_DN		65	-0.37334675	-1.1824478	0.20546448	0.42155346	1.0	595	tags=18%, list=10%, signal=20%
MMS_MOUSE_LYMPH_HIGH_4HRS_UP	MMS_MOUSE_LYMPH_HIGH_4HRS_UP		21	-0.44973835	-1.1800565	0.26092383	0.42571497	1.0	2310	tags=62%, list=40%, signal=103%
HDACI_COLON_SUL48HRS_UP	HDACI_COLON_SUL48HRS_UP		43	-0.3931313	-1.1786077	0.24774775	0.42749706	1.0	1074	tags=26%, list=19%, signal=31%
HDACI_COLON_BUT48HRS_UP	HDACI_COLON_BUT48HRS_UP		32	-0.40827003	-1.1707399	0.24651162	0.44265512	1.0	1239	tags=31%, list=22%, signal=40%
CMV-UV_HCMV_6HRS_UP	CMV-UV_HCMV_6HRS_UP		38	-0.39496464	-1.1704018	0.26071844	0.44232047	1.0	1033	tags=26%, list=18%, signal=32%
HSA05221_ACUTE_MYELOID_LEUKEMIA	HSA05221_ACUTE_MYELOID_LEUKEMIA		33	-0.40484762	-1.1700323	0.25409836	0.44202858	1.0	357	tags=15%, list=6%, signal=16%
UV-CMV_UNIQUE_HCMV_6HRS_UP	UV-CMV_UNIQUE_HCMV_6HRS_UP		32	-0.41332492	-1.1679868	0.2467685	0.4454238	1.0	1033	tags=28%, list=18%, signal=34%
HDACI_COLON_SUL48HRS_DN	HDACI_COLON_SUL48HRS_DN		28	-0.41421792	-1.1666068	0.28247914	0.4473669	1.0	1805	tags=46%, list=32%, signal=67%
HESS_HOXAANMEIS1_UP	HESS_HOXAANMEIS1_UP		32	-0.4070538	-1.1662936	0.28899083	0.44693118	1.0	645	tags=19%, list=11%, signal=21%
HESS_HOXAANMEIS1_DN	HESS_HOXAANMEIS1_DN		32	-0.4070538	-1.1642227	0.2716763	0.450038	1.0	645	tags=19%, list=11%, signal=21%
UVC_TTD-XPCS_COMMON_DN	UVC_TTD-XPCS_COMMON_DN		71	-0.35929573	-1.1630574	0.2335845	0.45129067	1.0	838	tags=20%, list=15%, signal=23%
HDACI_COLON_TSA_DN	HDACI_COLON_TSA_DN		32	-0.40696254	-1.160708	0.27511415	0.45527822	1.0	1401	tags=38%, list=24%, signal=49%
HSA04664_FC_EPSILON_RI_SIGNALING_PATHWAY	HSA04664_FC_EPSILON_RI_SIGNALING_PATHWAY		41	-0.3922385	-1.1591852	0.27344632	0.45740202	1.0	682	tags=20%, list=12%, signal=22%
LEE_TCELLS2_UP	LEE_TCELLS2_UP		422	-0.3239566	-1.1573439	0.085	0.4600329	1.0	1326	tags=27%, list=23%, signal=32%
OKUMURA_MC_LPS	OKUMURA_MC_LPS		64	-0.36903533	-1.1557279	0.2287234	0.46249694	1.0	622	tags=17%, list=11%, signal=19%
GH_GHRHR_KO_24HRS_DN	GH_GHRHR_KO_24HRS_DN		82	-0.35409945	-1.1530181	0.24631579	0.46738052	1.0	1448	tags=30%, list=25%, signal=40%
LH_GRANULOSA_DN	LH_GRANULOSA_DN		38	-0.38774964	-1.1524291	0.27613637	0.46748683	1.0	957	tags=29%, list=17%, signal=35%
PURINE_METABOLISM	PURINE_METABOLISM		50	-0.37915972	-1.1509916	0.2753623	0.469292	1.0	876	tags=22%, list=15%, signal=26%
ZHAN_MM_CD138_HP_VS_REST	ZHAN_MM_CD138_HP_VS_REST		15	-0.46508825	-1.1488907	0.31331593	0.47269896	1.0	1019	tags=27%, list=18%, signal=32%
GAY_YY1_DN	GAY_YY1_DN		97	-0.34604946	-1.1460366	0.254717	0.4777283	1.0	675	tags=19%, list=12%, signal=21%
AGEING_KIDNEY_SPECIFIC_DN	AGEING_KIDNEY_SPECIFIC_DN		51	-0.37468544	-1.1430669	0.27613637	0.48297212	1.0	1452	tags=35%, list=25%, signal=47%
N_GLYCAN_BIOSYNTHESIS	N_GLYCAN_BIOSYNTHESIS		17	-0.45658284	-1.1398968	0.3077874	0.4889004	1.0	1992	tags=47%, list=35%, signal=72%
SANA_TNFA_ENDOTHELIAL_UP	SANA_TNFA_ENDOTHELIAL_UP		26	-0.41417494	-1.1395936	0.29683697	0.4883274	1.0	1103	tags=35%, list=19%, signal=43%
AGED_MOUSE_HYPOTH_DN	AGED_MOUSE_HYPOTH_DN		21	-0.44223934	-1.1394792	0.3196005	0.48742467	1.0	918	tags=29%, list=16%, signal=34%
SHEPARD_BMYB_MORPHOLINO_DN	SHEPARD_BMYB_MORPHOLINO_DN		61	-0.35893136	-1.1377065	0.26717559	0.49019417	1.0	856	tags=23%, list=15%, signal=27%
HDACI_COLON_CUR_DN	HDACI_COLON_CUR_DN		18	-0.44178835	-1.1353645	0.31941032	0.49414513	1.0	324	tags=17%, list=6%, signal=18%
SHEPARD_BMYB_MORPHOLINO_UP	SHEPARD_BMYB_MORPHOLINO_UP		61	-0.35793507	-1.1347519	0.28382838	0.4943228	1.0	2130	tags=48%, list=37%, signal=75%
FERNANDEZ_MYC_TARGETS	FERNANDEZ_MYC_TARGETS		64	-0.35944498	-1.133296	0.2911796	0.49654344	1.0	1792	tags=42%, list=31%, signal=61%
HSA05222_SMALL_CELL_LUNG_CANCER	HSA05222_SMALL_CELL_LUNG_CANCER		42	-0.37807965	-1.1324476	0.2950276	0.49728194	1.0	1163	tags=26%, list=20%, signal=33%
HSA04370_VEGF_SIGNALING_PATHWAY	HSA04370_VEGF_SIGNALING_PATHWAY		28	-0.40839136	-1.1322601	0.31339714	0.49652028	1.0	770	tags=18%, list=13%, signal=21%
HSA04010_MAPK_SIGNALING_PATHWAY	HSA04010_MAPK_SIGNALING_PATHWAY		90	-0.34398115	-1.1289008	0.26903024	0.50269544	1.0	1097	tags=23%, list=19%, signal=28%
HSA04612_ANTIGEN_PROCESSING_AND_PRESENTATION	HSA04612_ANTIGEN_PROCESSING_AND_PRESENTATION		21	-0.42434052	-1.1283907	0.34082398	0.50268954	1.0	1443	tags=48%, list=25%, signal=63%
ZHAN_MM_MOLECULAR_CLASSI_DN	ZHAN_MM_MOLECULAR_CLASSI_DN		16	-0.45642433	-1.1282413	0.33375636	0.5018617	1.0	595	tags=25%, list=10%, signal=28%
OLDWERNER_FIBRO_DN	OLDWERNER_FIBRO_DN		49	-0.36274317	-1.1272904	0.29854098	0.5027472	1.0	1872	tags=43%, list=33%, signal=63%
GPCRDB_CLASS_A_RHODOPSIN_LIKE	GPCRDB_CLASS_A_RHODOPSIN_LIKE		24	-0.41437596	-1.1272504	0.31829575	0.5016939	1.0	1137	tags=42%, list=20%, signal=52%
FSH_GRANULOSA_DN	FSH_GRANULOSA_DN		38	-0.38774964	-1.1257739	0.3115693	0.50375587	1.0	957	tags=29%, list=17%, signal=35%
REOVIRUS_HEK293_UP	REOVIRUS_HEK293_UP		116	-0.3333888	-1.1257521	0.2533609	0.50265795	1.0	1804	tags=39%, list=32%, signal=55%
UVB_NHEK3_C7	UVB_NHEK3_C7		25	-0.4038665	-1.1256888	0.32505912	0.5016637	1.0	1449	tags=40%, list=25%, signal=53%
REFRACTORY_GASTRIC_UP	REFRACTORY_GASTRIC_UP		21	-0.4282419	-1.1237253	0.318236	0.5047431	1.0	542	tags=19%, list=9%, signal=21%
GAMMA-UV_FIBRO_UP	GAMMA-UV_FIBRO_UP		17	-0.44273493	-1.120082	0.33251232	0.5114919	1.0	1747	tags=47%, list=31%, signal=68%
TENEDINI_MEGAKARYOCYTIC_GENES	TENEDINI_MEGAKARYOCYTIC_GENES		21	-0.42083272	-1.1191278	0.32777116	0.5124215	1.0	534	tags=19%, list=9%, signal=21%
SMITH_HTERT_DN	SMITH_HTERT_DN		26	-0.40304893	-1.1165316	0.33767772	0.51693165	1.0	1585	tags=42%, list=28%, signal=58%
HSA00860_PORPHYRIN_AND_CHLOROPHYLL_METABOLISM	HSA00860_PORPHYRIN_AND_CHLOROPHYLL_METABOLISM		17	-0.43845302	-1.1159081	0.34183672	0.51710284	1.0	1172	tags=29%, list=20%, signal=37%
FSH_GRANULOSA_UP	FSH_GRANULOSA_UP		28	-0.40023014	-1.112648	0.33373064	0.523024	1.0	1980	tags=43%, list=35%, signal=65%
ROSS_MLL_FUSION	ROSS_MLL_FUSION		33	-0.38854128	-1.1108063	0.3272101	0.52591455	1.0	2227	tags=52%, list=39%, signal=84%
HSA05213_ENDOMETRIAL_CANCER	HSA05213_ENDOMETRIAL_CANCER		30	-0.3848222	-1.1044672	0.35280642	0.5388786	1.0	336	tags=13%, list=6%, signal=14%
GH_AUTOCRINE_DN	GH_AUTOCRINE_DN		43	-0.36688682	-1.1041871	0.31927025	0.53829956	1.0	983	tags=23%, list=17%, signal=28%
HDACI_COLON_TSABUT_UP	HDACI_COLON_TSABUT_UP		22	-0.4163336	-1.1000351	0.34503633	0.5460678	1.0	1099	tags=32%, list=19%, signal=39%
VHL_NORMAL_UP	VHL_NORMAL_UP		189	-0.31632337	-1.1000106	0.2760364	0.5449007	1.0	1687	tags=35%, list=29%, signal=48%
IDX_TSA_UP_CLUSTER5	IDX_TSA_UP_CLUSTER5		44	-0.37151587	-1.099336	0.34671125	0.54519206	1.0	1857	tags=45%, list=32%, signal=67%
GH_EXOGENOUS_ANY_UP	GH_EXOGENOUS_ANY_UP		52	-0.35600257	-1.0978724	0.35578004	0.5471633	1.0	820	tags=25%, list=14%, signal=29%
LH_GRANULOSA_UP	LH_GRANULOSA_UP		29	-0.39220646	-1.0964249	0.33886257	0.54926676	1.0	1980	tags=41%, list=35%, signal=63%
DORSAM_HOXA9_UP	DORSAM_HOXA9_UP		18	-0.4287405	-1.0959985	0.3791411	0.54903895	1.0	1535	tags=50%, list=27%, signal=68%
CIS_XPC_UP	CIS_XPC_UP		53	-0.35715622	-1.0946605	0.3439912	0.5507137	1.0	622	tags=21%, list=11%, signal=23%
AT1RPATHWAY	AT1RPATHWAY		17	-0.43643284	-1.0927439	0.35841838	0.55373	1.0	1547	tags=35%, list=27%, signal=48%
OLDONLY_FIBRO_DN	OLDONLY_FIBRO_DN		21	-0.41065195	-1.0908457	0.35429263	0.5568776	1.0	1573	tags=43%, list=27%, signal=59%
BIOPEPTIDESPATHWAY	BIOPEPTIDESPATHWAY		18	-0.42691812	-1.0900211	0.38131315	0.55747885	1.0	1547	tags=33%, list=27%, signal=46%
YAGI_AML_PROGNOSIS	YAGI_AML_PROGNOSIS		18	-0.4213059	-1.0892189	0.37142858	0.5580669	1.0	2557	tags=72%, list=45%, signal=130%
CALCIUM_REGULATION_IN_CARDIAC_CELLS	CALCIUM_REGULATION_IN_CARDIAC_CELLS		42	-0.3666793	-1.0886846	0.3730337	0.55801696	1.0	492	tags=19%, list=9%, signal=21%
VEGFPATHWAY	VEGFPATHWAY		17	-0.42912215	-1.0877494	0.36953807	0.5589042	1.0	2870	tags=71%, list=50%, signal=141%
ROSS_FAB_M7	ROSS_FAB_M7		30	-0.38237172	-1.0871787	0.37067938	0.55893195	1.0	1206	tags=33%, list=21%, signal=42%
BRENTANI_PROTEIN_MODIFICATION	BRENTANI_PROTEIN_MODIFICATION		78	-0.3327521	-1.0863338	0.3329776	0.5596247	1.0	1042	tags=26%, list=18%, signal=31%
UVC_HIGH_D4_DN	UVC_HIGH_D4_DN		29	-0.38531926	-1.0843127	0.35876042	0.5628419	1.0	1079	tags=28%, list=19%, signal=34%
UVC_TTD_ALL_DN	UVC_TTD_ALL_DN		176	-0.3127832	-1.0827006	0.31180626	0.5651878	1.0	1300	tags=26%, list=23%, signal=32%
NADLER_OBESITY_HYPERGLYCEMIA	NADLER_OBESITY_HYPERGLYCEMIA		20	-0.41692686	-1.0812289	0.37484586	0.56731814	1.0	1203	tags=35%, list=21%, signal=44%
HSA04650_NATURAL_KILLER_CELL_MEDIATED_CYTOTOXICITY	HSA04650_NATURAL_KILLER_CELL_MEDIATED_CYTOTOXICITY		45	-0.35762444	-1.080539	0.36730123	0.56759614	1.0	1083	tags=24%, list=19%, signal=30%
TRYPTOPHAN_METABOLISM	TRYPTOPHAN_METABOLISM		16	-0.43489614	-1.080379	0.3762755	0.5667399	1.0	359	tags=13%, list=6%, signal=13%
ST_P38_MAPK_PATHWAY	ST_P38_MAPK_PATHWAY		17	-0.42380112	-1.079868	0.38033634	0.5666741	1.0	582	tags=24%, list=10%, signal=26%
BRCA_PROGNOSIS_POS	BRCA_PROGNOSIS_POS		18	-0.4308517	-1.079048	0.37780547	0.5673108	1.0	613	tags=17%, list=11%, signal=19%
CROMER_HYPOPHARYNGEAL_MET_VS_NON_UP	CROMER_HYPOPHARYNGEAL_MET_VS_NON_UP		36	-0.3704361	-1.0786244	0.37819025	0.567025	1.0	1171	tags=36%, list=20%, signal=45%
GSK3PATHWAY	GSK3PATHWAY		15	-0.44368392	-1.0775206	0.40458015	0.5681913	1.0	1303	tags=40%, list=23%, signal=52%
UVC_HIGH_ALL_DN	UVC_HIGH_ALL_DN		141	-0.31914765	-1.0771078	0.34247968	0.5679215	1.0	960	tags=21%, list=17%, signal=24%
KENNY_WNT_DN	KENNY_WNT_DN		23	-0.39767933	-1.0743687	0.39015606	0.5726849	1.0	806	tags=22%, list=14%, signal=25%
NF90_DN	NF90_DN		15	-0.44123477	-1.0738086	0.38867438	0.57264316	1.0	639	tags=27%, list=11%, signal=30%
ROSS_AML1_ETO	ROSS_AML1_ETO		23	-0.39198807	-1.0727869	0.38554215	0.5737049	1.0	990	tags=35%, list=17%, signal=42%
HSA04130_SNARE_INTERACTIONS_IN_VESICULAR_TRANSPORT	HSA04130_SNARE_INTERACTIONS_IN_VESICULAR_TRANSPORT		15	-0.439349	-1.0726	0.36566186	0.57290214	1.0	1292	tags=40%, list=23%, signal=52%
ZHAN_MMPC_SIM	ZHAN_MMPC_SIM		20	-0.40929925	-1.0709581	0.4039653	0.5753489	1.0	2512	tags=65%, list=44%, signal=115%
BRCA_BRCA1_POS	BRCA_BRCA1_POS		54	-0.34914953	-1.0680505	0.38621444	0.5805868	1.0	675	tags=17%, list=12%, signal=19%
UVC_TTD_4HR_DN	UVC_TTD_4HR_DN		149	-0.31263092	-1.0679682	0.36602628	0.5795423	1.0	1344	tags=25%, list=23%, signal=32%
UVB_NHEK2_UP	UVB_NHEK2_UP		20	-0.41153497	-1.067193	0.40443897	0.5800076	1.0	1770	tags=40%, list=31%, signal=58%
GH_GHRHR_KO_6HRS_UP	GH_GHRHR_KO_6HRS_UP		31	-0.38474643	-1.0659955	0.39197168	0.5816052	1.0	985	tags=26%, list=17%, signal=31%
HSA00380_TRYPTOPHAN_METABOLISM	HSA00380_TRYPTOPHAN_METABOLISM		29	-0.3764767	-1.0591038	0.4045346	0.5952804	1.0	1511	tags=31%, list=26%, signal=42%
TPA_SENS_EARLY_UP	TPA_SENS_EARLY_UP		23	-0.3970365	-1.0580491	0.4	0.5964263	1.0	218	tags=13%, list=4%, signal=14%
H2O2_CSBDIFF_C1	H2O2_CSBDIFF_C1		15	-0.43228948	-1.0532697	0.39746836	0.60562617	1.0	1440	tags=47%, list=25%, signal=62%
KUROKAWA_5FU_IFN_SENSITIVE_VS_RESISTANT_DN	KUROKAWA_5FU_IFN_SENSITIVE_VS_RESISTANT_DN		16	-0.4213353	-1.0523744	0.4215305	0.6062366	1.0	1162	tags=38%, list=20%, signal=47%
HSC_LATEPROGENITORS_ADULT	HSC_LATEPROGENITORS_ADULT		193	-0.30054286	-1.0498374	0.36646587	0.61026937	1.0	2050	tags=41%, list=36%, signal=62%
HOFMANN_MANTEL_LYMPHOMA_VS_LYMPH_NODES_UP	HOFMANN_MANTEL_LYMPHOMA_VS_LYMPH_NODES_UP		29	-0.37449464	-1.0480173	0.42293906	0.6130786	1.0	1547	tags=48%, list=27%, signal=66%
HIPPOCAMPUS_DEVELOPMENT_POSTNATAL	HIPPOCAMPUS_DEVELOPMENT_POSTNATAL		19	-0.4061686	-1.0475895	0.4256927	0.6127039	1.0	718	tags=21%, list=13%, signal=24%
UVC_XPCS_4HR_DN	UVC_XPCS_4HR_DN		120	-0.31025165	-1.0454342	0.40927836	0.61632967	1.0	1095	tags=23%, list=19%, signal=27%
GAMMA-UV_FIBRO_DN	GAMMA-UV_FIBRO_DN		20	-0.39419645	-1.0437413	0.42211056	0.61875963	1.0	1498	tags=35%, list=26%, signal=47%
SHEPARD_CRASH_AND_BURN_MUT_VS_WT_UP	SHEPARD_CRASH_AND_BURN_MUT_VS_WT_UP		51	-0.33891153	-1.0423437	0.39756367	0.62047344	1.0	1585	tags=25%, list=28%, signal=35%
LEE_DENA_DN	LEE_DENA_DN		20	-0.39944163	-1.0409162	0.42191437	0.622446	1.0	590	tags=25%, list=10%, signal=28%
TPA_RESIST_MIDDLE_DN	TPA_RESIST_MIDDLE_DN		47	-0.34302822	-1.0386882	0.4204036	0.62599367	1.0	935	tags=19%, list=16%, signal=23%
P38MAPKPATHWAY	P38MAPKPATHWAY		22	-0.39356402	-1.0375283	0.4252451	0.62717724	1.0	1016	tags=23%, list=18%, signal=28%
PASSERINI_TRANSCRIPTION	PASSERINI_TRANSCRIPTION		32	-0.36350578	-1.0351872	0.4363426	0.63089305	1.0	1325	tags=28%, list=23%, signal=36%
CALRES_RHESUS_DN	CALRES_RHESUS_DN		27	-0.37615788	-1.0348196	0.4280532	0.63049626	1.0	1522	tags=41%, list=27%, signal=55%
HSA00230_PURINE_METABOLISM	HSA00230_PURINE_METABOLISM		73	-0.3238439	-1.0344741	0.42492014	0.63000894	1.0	876	tags=19%, list=15%, signal=22%
HSA04920_ADIPOCYTOKINE_SIGNALING_PATHWAY	HSA04920_ADIPOCYTOKINE_SIGNALING_PATHWAY		34	-0.35856703	-1.030466	0.43885714	0.6374454	1.0	614	tags=15%, list=11%, signal=16%
BRCA_PROGNOSIS_NEG	BRCA_PROGNOSIS_NEG		52	-0.33101678	-1.0299338	0.45474613	0.6372722	1.0	1712	tags=35%, list=30%, signal=49%
CELL_GROWTH_AND_OR_MAINTENANCE	CELL_GROWTH_AND_OR_MAINTENANCE		23	-0.3844277	-1.0292127	0.44969696	0.63751435	1.0	1470	tags=30%, list=26%, signal=41%
LEE_MYC_E2F1_DN	LEE_MYC_E2F1_DN		21	-0.39317322	-1.0277702	0.4414634	0.63935584	1.0	767	tags=29%, list=13%, signal=33%
4NQO_ESR_WS_UNREG	4NQO_ESR_WS_UNREG		17	-0.4096502	-1.0277358	0.45901638	0.6381679	1.0	1038	tags=29%, list=18%, signal=36%
AGED_MOUSE_CORTEX_DN	AGED_MOUSE_CORTEX_DN		24	-0.3795369	-1.0268104	0.44430992	0.63891304	1.0	1527	tags=42%, list=27%, signal=57%
UVB_NHEK3_C2	UVB_NHEK3_C2		25	-0.3792748	-1.0262811	0.45988023	0.63869333	1.0	2953	tags=84%, list=52%, signal=173%
GOLDRATH_CELLCYCLE	GOLDRATH_CELLCYCLE		17	-0.4036302	-1.0227501	0.45939085	0.64494616	1.0	964	tags=24%, list=17%, signal=28%
WERNER_FIBRO_DN	WERNER_FIBRO_DN		72	-0.32013613	-1.0220602	0.4673797	0.64518666	1.0	1872	tags=39%, list=33%, signal=57%
HDACI_COLON_CUR24HRS_UP	HDACI_COLON_CUR24HRS_UP		20	-0.38358003	-1.0219032	0.45328283	0.64425975	1.0	2334	tags=50%, list=41%, signal=84%
CHIARETTI_ZAP70_DIFF	CHIARETTI_ZAP70_DIFF		31	-0.3595706	-1.0204979	0.44755244	0.64601916	1.0	528	tags=16%, list=9%, signal=18%
YAGI_AML_PROG_ASSOC	YAGI_AML_PROG_ASSOC		59	-0.32382593	-1.0171767	0.47090518	0.65201235	1.0	513	tags=14%, list=9%, signal=15%
AGED_MOUSE_HIPPOCAMPUS_ANY_UP	AGED_MOUSE_HIPPOCAMPUS_ANY_UP		22	-0.37884757	-1.0123723	0.4751515	0.6609949	1.0	1315	tags=32%, list=23%, signal=41%
SANA_IFNG_ENDOTHELIAL_DN	SANA_IFNG_ENDOTHELIAL_DN		27	-0.36170018	-1.0094576	0.46399057	0.6658837	1.0	1338	tags=33%, list=23%, signal=43%
CMV_HCMV_TIMECOURSE_48HRS_UP	CMV_HCMV_TIMECOURSE_48HRS_UP		30	-0.35786182	-1.0078206	0.456446	0.6681611	1.0	888	tags=23%, list=16%, signal=27%
UVB_NHEK1_UP	UVB_NHEK1_UP		52	-0.32729432	-1.0068384	0.49336284	0.6689666	1.0	934	tags=17%, list=16%, signal=20%
HDACI_COLON_SUL24HRS_DN	HDACI_COLON_SUL24HRS_DN		50	-0.33164895	-1.0041283	0.48615727	0.6733489	1.0	1731	tags=38%, list=30%, signal=54%
DSRNA_UP	DSRNA_UP		16	-0.39617935	-1.0040708	0.47853535	0.67218035	1.0	2582	tags=75%, list=45%, signal=136%
HSC_LATEPROGENITORS_FETAL	HSC_LATEPROGENITORS_FETAL		191	-0.2900785	-1.003652	0.48442212	0.6717746	1.0	2050	tags=41%, list=36%, signal=62%
HSC_LATEPROGENITORS_SHARED	HSC_LATEPROGENITORS_SHARED		189	-0.28885213	-1.0030477	0.4843276	0.6718142	1.0	2050	tags=41%, list=36%, signal=62%
FASPATHWAY	FASPATHWAY		20	-0.38595074	-1.0017031	0.48525798	0.67335993	1.0	1547	tags=35%, list=27%, signal=48%
GH_EXOGENOUS_ALL_UP	GH_EXOGENOUS_ALL_UP		16	-0.39837217	-0.9978595	0.49325153	0.6802404	1.0	1403	tags=50%, list=25%, signal=66%
HDACI_COLON_BUT48HRS_DN	HDACI_COLON_BUT48HRS_DN		46	-0.3293176	-0.9973128	0.49222222	0.68017626	1.0	2465	tags=59%, list=43%, signal=102%
AS3_FIBRO_UP	AS3_FIBRO_UP		24	-0.36658677	-0.99588317	0.5054811	0.6818072	1.0	1585	tags=38%, list=28%, signal=52%
INTEGRINPATHWAY	INTEGRINPATHWAY		24	-0.36627665	-0.9953682	0.48606062	0.6816515	1.0	1605	tags=38%, list=28%, signal=52%
HSA01031_GLYCAN_STRUCTURES_BIOSYNTHESIS_2	HSA01031_GLYCAN_STRUCTURES_BIOSYNTHESIS_2		22	-0.37408304	-0.99493676	0.486747	0.68127894	1.0	2098	tags=45%, list=37%, signal=71%
RCC_NL_UP	RCC_NL_UP		254	-0.28210083	-0.9919773	0.51855564	0.6861353	1.0	1568	tags=30%, list=27%, signal=39%
LU_IL4BCELL	LU_IL4BCELL		27	-0.34953892	-0.9893044	0.5024213	0.69032866	1.0	1303	tags=30%, list=23%, signal=38%
CMV_HCMV_TIMECOURSE_6HRS_DN	CMV_HCMV_TIMECOURSE_6HRS_DN		26	-0.35969928	-0.98669994	0.52392346	0.6944916	1.0	315	tags=12%, list=6%, signal=12%
PYK2PATHWAY	PYK2PATHWAY		19	-0.38692677	-0.98596954	0.5111663	0.69468385	1.0	1605	tags=32%, list=28%, signal=44%
PRMT5_KD_UP	PRMT5_KD_UP		95	-0.30041757	-0.9857188	0.5225131	0.69391984	1.0	586	tags=13%, list=10%, signal=14%
HSA01510_NEURODEGENERATIVE_DISEASES	HSA01510_NEURODEGENERATIVE_DISEASES		16	-0.38955435	-0.98512083	0.50442475	0.69378793	1.0	1405	tags=31%, list=25%, signal=41%
ZHAN_MM_CD1_VS_CD2_UP	ZHAN_MM_CD1_VS_CD2_UP		27	-0.352107	-0.9828732	0.5084746	0.6970683	1.0	797	tags=26%, list=14%, signal=30%
OXSTRESS_RPE_H2O2HNE_DN	OXSTRESS_RPE_H2O2HNE_DN		17	-0.38827625	-0.9812902	0.5353403	0.6989767	1.0	1771	tags=53%, list=31%, signal=76%
HADDAD_HSC_CD10_UP	HADDAD_HSC_CD10_UP		104	-0.29342428	-0.98040754	0.5338895	0.6994002	1.0	579	tags=18%, list=10%, signal=20%
TSA_HEPATOMA_UP	TSA_HEPATOMA_UP		15	-0.3967769	-0.97955835	0.52509654	0.6998963	1.0	962	tags=27%, list=17%, signal=32%
CALRES_MOUSE_DN	CALRES_MOUSE_DN		18	-0.3940506	-0.978378	0.5354919	0.7010285	1.0	1388	tags=33%, list=24%, signal=44%
AS3_FIBRO_C3	AS3_FIBRO_C3		24	-0.36658677	-0.97836643	0.53046596	0.6997489	1.0	1585	tags=38%, list=28%, signal=52%
GLYCOLYSIS	GLYCOLYSIS		15	-0.39377806	-0.9746992	0.50256413	0.70587754	1.0	1162	tags=33%, list=20%, signal=42%
HSA00564_GLYCEROPHOSPHOLIPID_METABOLISM	HSA00564_GLYCEROPHOSPHOLIPID_METABOLISM		25	-0.3597904	-0.97428954	0.51428574	0.7054015	1.0	437	tags=16%, list=8%, signal=17%
ST_GA13_PATHWAY	ST_GA13_PATHWAY		16	-0.39351273	-0.97342676	0.54342103	0.7058478	1.0	2702	tags=75%, list=47%, signal=142%
GH_EXOGENOUS_MIDDLE_UP	GH_EXOGENOUS_MIDDLE_UP		15	-0.39409718	-0.97094715	0.5209974	0.709606	1.0	603	tags=20%, list=11%, signal=22%
HSA05120_EPITHELIAL_CELL_SIGNALING_IN_HELICOBACTER_PYLORI_INFECTION	HSA05120_EPITHELIAL_CELL_SIGNALING_IN_HELICOBACTER_PYLORI_INFECTION		35	-0.3321286	-0.9707242	0.51877934	0.7087292	1.0	1927	tags=49%, list=34%, signal=73%
STEFFEN_AML_PML_PLZF_TRGT	STEFFEN_AML_PML_PLZF_TRGT		16	-0.38586175	-0.9704662	0.5242347	0.70801294	1.0	1224	tags=31%, list=21%, signal=40%
TCRPATHWAY	TCRPATHWAY		27	-0.3502679	-0.9680419	0.52102804	0.7117869	1.0	694	tags=19%, list=12%, signal=21%
FLECHNER_KIDNEY_TRANSPLANT_REJECTION_PBL_UP	FLECHNER_KIDNEY_TRANSPLANT_REJECTION_PBL_UP		37	-0.327781	-0.9665779	0.5487239	0.7133552	1.0	1644	tags=38%, list=29%, signal=53%
HSA05215_PROSTATE_CANCER	HSA05215_PROSTATE_CANCER		42	-0.3205595	-0.96571547	0.5516055	0.7136618	1.0	1324	tags=26%, list=23%, signal=34%
LEE_TCELLS8_UP	LEE_TCELLS8_UP		78	-0.29711694	-0.963882	0.56210524	0.715933	1.0	1740	tags=37%, list=30%, signal=53%
HSA05110_CHOLERA_INFECTION	HSA05110_CHOLERA_INFECTION		21	-0.36389193	-0.9629132	0.52469134	0.7165891	1.0	2058	tags=62%, list=36%, signal=96%
HSA00252_ALANINE_AND_ASPARTATE_METABOLISM	HSA00252_ALANINE_AND_ASPARTATE_METABOLISM		16	-0.38314873	-0.9623032	0.5313316	0.71644473	1.0	418	tags=13%, list=7%, signal=13%
LEE_TCELLS1_UP	LEE_TCELLS1_UP		78	-0.29711694	-0.96109265	0.5569755	0.7176243	1.0	1740	tags=37%, list=30%, signal=53%
GLUCONEOGENESIS	GLUCONEOGENESIS		15	-0.39377806	-0.95778406	0.54356307	0.7228162	1.0	1162	tags=33%, list=20%, signal=42%
SIG_CD40PATHWAYMAP	SIG_CD40PATHWAYMAP		15	-0.38612932	-0.95256406	0.55289674	0.7317289	1.0	1016	tags=20%, list=18%, signal=24%
HSA01030_GLYCAN_STRUCTURES_BIOSYNTHESIS_1	HSA01030_GLYCAN_STRUCTURES_BIOSYNTHESIS_1		43	-0.31939778	-0.9510558	0.57596374	0.7334057	1.0	1992	tags=42%, list=35%, signal=64%
G_PROTEIN_SIGNALING	G_PROTEIN_SIGNALING		40	-0.32248226	-0.95100325	0.54988664	0.73216945	1.0	876	tags=25%, list=15%, signal=29%
CELL_MOTILITY	CELL_MOTILITY		45	-0.3150372	-0.9480674	0.5688889	0.73652315	1.0	2036	tags=40%, list=36%, signal=62%
HADDAD_HPCLYMPHO_ENRICHED	HADDAD_HPCLYMPHO_ENRICHED		113	-0.28247887	-0.94714856	0.6107106	0.7370551	1.0	579	tags=17%, list=10%, signal=18%
UVB_NHEK3_C5	UVB_NHEK3_C5		26	-0.34480187	-0.9466753	0.5509965	0.7366215	1.0	814	tags=23%, list=14%, signal=27%
UVC_LOW_ALL_DN	UVC_LOW_ALL_DN		22	-0.35714895	-0.9451791	0.53977966	0.73826414	1.0	1674	tags=41%, list=29%, signal=58%
LEE_TCELLS10_UP	LEE_TCELLS10_UP		78	-0.29711694	-0.9410804	0.5904762	0.74480903	1.0	1740	tags=37%, list=30%, signal=53%
PENG_GLUTAMINE_UP	PENG_GLUTAMINE_UP		115	-0.2819744	-0.9398196	0.62192625	0.74590355	1.0	1042	tags=19%, list=18%, signal=23%
PARK_RARALPHA_UP	PARK_RARALPHA_UP		21	-0.3587465	-0.9384505	0.5767327	0.74713594	1.0	794	tags=24%, list=14%, signal=28%
ST_DIFFERENTIATION_PATHWAY_IN_PC12_CELLS	ST_DIFFERENTIATION_PATHWAY_IN_PC12_CELLS		20	-0.36116686	-0.9362937	0.5707134	0.7500075	1.0	2865	tags=70%, list=50%, signal=140%
FSH_OVARY_MCV152_DN	FSH_OVARY_MCV152_DN		21	-0.35963106	-0.9293828	0.59854895	0.7620417	1.0	3009	tags=71%, list=53%, signal=150%
CHESLER_BRAIN_CIS_GENES	CHESLER_BRAIN_CIS_GENES		31	-0.3225556	-0.9182674	0.5945946	0.78156424	1.0	1630	tags=39%, list=28%, signal=54%
LEE_TCELLS4_UP	LEE_TCELLS4_UP		17	-0.35925242	-0.9146801	0.58698374	0.78703845	1.0	591	tags=18%, list=10%, signal=20%
AGED_MOUSE_HYPOTH_UP	AGED_MOUSE_HYPOTH_UP		23	-0.33777	-0.9133458	0.59439707	0.78826016	1.0	1960	tags=48%, list=34%, signal=72%
GLYCEROPHOSPHOLIPID_METABOLISM	GLYCEROPHOSPHOLIPID_METABOLISM		22	-0.33746427	-0.913046	0.59178746	0.78744364	1.0	323	tags=14%, list=6%, signal=14%
KLEIN_PEL_DN	KLEIN_PEL_DN		35	-0.31429794	-0.9098088	0.6102273	0.79225683	1.0	521	tags=17%, list=9%, signal=19%
BASSO_GERMINAL_CENTER_CD40_DN	BASSO_GERMINAL_CENTER_CD40_DN		27	-0.33104044	-0.90725315	0.5985832	0.7955907	1.0	500	tags=19%, list=9%, signal=20%
GN_CAMP_GRANULOSA_UP	GN_CAMP_GRANULOSA_UP		18	-0.35560283	-0.90497786	0.61863357	0.79842246	1.0	323	tags=11%, list=6%, signal=12%
SIG_CHEMOTAXIS	SIG_CHEMOTAXIS		21	-0.33907443	-0.90140027	0.61254615	0.80349445	1.0	1019	tags=19%, list=18%, signal=23%
AGEING_KIDNEY_DN	AGEING_KIDNEY_DN		49	-0.29826617	-0.8996875	0.63292545	0.8052644	1.0	858	tags=18%, list=15%, signal=21%
RHOPATHWAY	RHOPATHWAY		15	-0.36751047	-0.8992477	0.6099111	0.8047165	1.0	261	tags=13%, list=5%, signal=14%
CHEN_HOXA5_TARGETS_UP	CHEN_HOXA5_TARGETS_UP		104	-0.27064976	-0.8989074	0.6858316	0.8039672	1.0	2072	tags=38%, list=36%, signal=58%
STRESS_TPA_SPECIFIC_UP	STRESS_TPA_SPECIFIC_UP		19	-0.3462248	-0.898865	0.60927963	0.802674	1.0	2314	tags=58%, list=40%, signal=97%
HSC_INTERMEDIATEPROGENITORS_ADULT	HSC_INTERMEDIATEPROGENITORS_ADULT		57	-0.28604048	-0.89496624	0.66520786	0.8083147	1.0	1911	tags=40%, list=33%, signal=60%
CMV_ALL_UP	CMV_ALL_UP		41	-0.29407454	-0.8948788	0.6394177	0.80705106	1.0	1875	tags=39%, list=33%, signal=58%
CMV_HCMV_TIMECOURSE_ALL_UP	CMV_HCMV_TIMECOURSE_ALL_UP		209	-0.25773382	-0.8948657	0.7532598	0.8056735	1.0	1122	tags=19%, list=20%, signal=23%
PHOSPHATIDYLINOSITOL_SIGNALING_SYSTEM	PHOSPHATIDYLINOSITOL_SIGNALING_SYSTEM		43	-0.29492763	-0.89308465	0.6412037	0.8075095	1.0	501	tags=16%, list=9%, signal=18%
SANSOM_APC_LOSS4_UP	SANSOM_APC_LOSS4_UP		39	-0.30217963	-0.88946104	0.66020525	0.8124818	1.0	994	tags=23%, list=17%, signal=28%
LIZUKA_G1_SM_G2	LIZUKA_G1_SM_G2		17	-0.35449895	-0.88629234	0.6265664	0.8167192	1.0	1638	tags=29%, list=29%, signal=41%
HSA04912_GNRH_SIGNALING_PATHWAY	HSA04912_GNRH_SIGNALING_PATHWAY		34	-0.30522147	-0.87888354	0.65181714	0.8284007	1.0	582	tags=18%, list=10%, signal=20%
SMITH_HCV_INDUCED_HCC_UP	SMITH_HCV_INDUCED_HCC_UP		15	-0.361311	-0.87833506	0.6469038	0.8279622	1.0	1232	tags=33%, list=22%, signal=42%
CHESLER_HIGHEST_FOLD_RANGE_GENES	CHESLER_HIGHEST_FOLD_RANGE_GENES		22	-0.3321001	-0.8777038	0.6425949	0.8276741	1.0	2084	tags=55%, list=36%, signal=85%
MOREAUX_TACI_HI_IN_BMPC	MOREAUX_TACI_HI_IN_BMPC		15	-0.3523746	-0.87708056	0.6417323	0.82734543	1.0	22	tags=7%, list=0%, signal=7%
BRG1_ALAB_UP	BRG1_ALAB_UP		17	-0.3514246	-0.87606305	0.65145755	0.82769513	1.0	1439	tags=47%, list=25%, signal=63%
SASAKI_ATL_UP	SASAKI_ATL_UP		71	-0.26923212	-0.87284213	0.7012712	0.83182186	1.0	2118	tags=45%, list=37%, signal=71%
ST_DICTYOSTELIUM_DISCOIDEUM_CAMP_CHEMOTAXIS_PATHWAY	ST_DICTYOSTELIUM_DISCOIDEUM_CAMP_CHEMOTAXIS_PATHWAY		21	-0.33148575	-0.86785996	0.6691542	0.838871	1.0	2017	tags=38%, list=35%, signal=59%
ZHAN_MMPC_SIM_BC_AND_MM	ZHAN_MMPC_SIM_BC_AND_MM		23	-0.32174754	-0.8607726	0.690734	0.8496043	1.0	777	tags=13%, list=14%, signal=15%
HSA05210_COLORECTAL_CANCER	HSA05210_COLORECTAL_CANCER		43	-0.28353617	-0.8602397	0.6995516	0.84904563	1.0	700	tags=14%, list=12%, signal=16%
STRESS_ARSENIC_SPECIFIC_UP	STRESS_ARSENIC_SPECIFIC_UP		63	-0.27318522	-0.8596364	0.7165948	0.84859383	1.0	1925	tags=32%, list=34%, signal=47%
SASAKI_TCELL_LYMPHOMA_VS_CD4_UP	SASAKI_TCELL_LYMPHOMA_VS_CD4_UP		71	-0.26923212	-0.85921234	0.73064685	0.847926	1.0	2118	tags=45%, list=37%, signal=71%
SERUM_FIBROBLAST_CORE_UP	SERUM_FIBROBLAST_CORE_UP		86	-0.25934613	-0.8537306	0.74625266	0.8557756	1.0	1522	tags=27%, list=27%, signal=36%
HDACI_COLON_BUT_DN	HDACI_COLON_BUT_DN		114	-0.25403228	-0.8527174	0.7645855	0.8559855	1.0	2085	tags=41%, list=36%, signal=64%
IFN_ANY_UP	IFN_ANY_UP		33	-0.29331985	-0.8446392	0.6973533	0.86776567	1.0	2412	tags=52%, list=42%, signal=89%
UVC_XPCS_ALL_DN	UVC_XPCS_ALL_DN		248	-0.24102595	-0.8442242	0.8557114	0.8669787	1.0	1104	tags=19%, list=19%, signal=22%
PARK_MSCS_LIN2	PARK_MSCS_LIN2		24	-0.31760415	-0.84320563	0.70495766	0.8671874	1.0	1126	tags=25%, list=20%, signal=31%
P53_SIGNALING	P53_SIGNALING		43	-0.2815544	-0.842999	0.7146145	0.8661036	1.0	826	tags=16%, list=14%, signal=19%
UV_UNIQUE_FIBRO_DN	UV_UNIQUE_FIBRO_DN		15	-0.3408505	-0.83830416	0.6904145	0.8722238	1.0	2238	tags=60%, list=39%, signal=98%
MYC_TARGETS	MYC_TARGETS		18	-0.32625142	-0.8310086	0.7071339	0.8822313	1.0	143	tags=11%, list=2%, signal=11%
CTNNB1_ONCOGENIC_SIGNATURE	CTNNB1_ONCOGENIC_SIGNATURE		32	-0.28907734	-0.8307258	0.7189696	0.88117987	1.0	1837	tags=41%, list=32%, signal=59%
VERNELL_PRB_CLSTR1	VERNELL_PRB_CLSTR1		35	-0.28353795	-0.82985485	0.7265446	0.8811827	1.0	1515	tags=23%, list=26%, signal=31%
HDACI_COLON_CLUSTER9	HDACI_COLON_CLUSTER9		25	-0.30298057	-0.82712	0.7123786	0.8838945	1.0	1749	tags=40%, list=31%, signal=57%
HEMATOPOESIS_RELATED_TRANSCRIPTION_FACTORS	HEMATOPOESIS_RELATED_TRANSCRIPTION_FACTORS		37	-0.28127348	-0.82660645	0.7312572	0.88328815	1.0	718	tags=19%, list=13%, signal=21%
LYSINE_DEGRADATION	LYSINE_DEGRADATION		17	-0.32269695	-0.82162875	0.71914357	0.88960487	1.0	359	tags=12%, list=6%, signal=13%
HSC_INTERMEDIATEPROGENITORS_SHARED	HSC_INTERMEDIATEPROGENITORS_SHARED		52	-0.27165452	-0.8160141	0.7772878	0.8964881	1.0	1991	tags=40%, list=35%, signal=61%
CALRES_MOUSE_NEOCORTEX_DN	CALRES_MOUSE_NEOCORTEX_DN		32	-0.28200227	-0.8139623	0.73153573	0.89812714	1.0	675	tags=16%, list=12%, signal=18%
DER_IFNG_UP	DER_IFNG_UP		20	-0.3138172	-0.81391174	0.73690933	0.8967168	1.0	2017	tags=45%, list=35%, signal=69%
FLECHNER_KIDNEY_TRANSPLANT_WELL_PBL_DN	FLECHNER_KIDNEY_TRANSPLANT_WELL_PBL_DN		21	-0.3108774	-0.81283295	0.72695035	0.89691365	1.0	2323	tags=48%, list=41%, signal=80%
SANSOM_APC_LOSS5_UP	SANSOM_APC_LOSS5_UP		24	-0.29840523	-0.81139404	0.7344701	0.89757514	1.0	804	tags=21%, list=14%, signal=24%
COCAINE_BRAIN_4WKS_UP	COCAINE_BRAIN_4WKS_UP		25	-0.2947089	-0.81020135	0.72705317	0.89785534	1.0	458	tags=16%, list=8%, signal=17%
AGUIRRE_PANCREAS_CHR12	AGUIRRE_PANCREAS_CHR12		25	-0.2935108	-0.8068195	0.7297619	0.90133816	1.0	2101	tags=44%, list=37%, signal=69%
LE_MYELIN_UP	LE_MYELIN_UP		43	-0.26727518	-0.7988809	0.7900553	0.9116109	1.0	990	tags=16%, list=17%, signal=20%
HSA05212_PANCREATIC_CANCER	HSA05212_PANCREATIC_CANCER		35	-0.27441168	-0.7985323	0.7690531	0.91065294	1.0	1553	tags=26%, list=27%, signal=35%
HYPOXIA_RCC_NOVHL_UP	HYPOXIA_RCC_NOVHL_UP		28	-0.2876779	-0.7938187	0.7546948	0.9159549	1.0	1295	tags=25%, list=23%, signal=32%
BRG1_H1299_UP	BRG1_H1299_UP		16	-0.32153794	-0.7923838	0.74871796	0.91649234	1.0	639	tags=19%, list=11%, signal=21%
VALINE_LEUCINE_AND_ISOLEUCINE_DEGRADATION	VALINE_LEUCINE_AND_ISOLEUCINE_DEGRADATION		25	-0.2905684	-0.7916537	0.7613365	0.9159965	1.0	1925	tags=36%, list=34%, signal=54%
UVC_XPCS_8HR_DN	UVC_XPCS_8HR_DN		215	-0.22551364	-0.7916488	0.89457834	0.91452247	1.0	2716	tags=53%, list=47%, signal=98%
NOUZOVA_CPG_H4_UP	NOUZOVA_CPG_H4_UP		50	-0.25515378	-0.78850955	0.8	0.91753614	1.0	2171	tags=38%, list=38%, signal=61%
TNFR1PATHWAY	TNFR1PATHWAY		16	-0.312791	-0.78440684	0.74454427	0.92185515	1.0	1547	tags=25%, list=27%, signal=34%
CMV_24HRS_UP	CMV_24HRS_UP		31	-0.2735614	-0.78277	0.77404404	0.9226886	1.0	718	tags=16%, list=13%, signal=18%
HSA04620_TOLL_LIKE_RECEPTOR_SIGNALING_PATHWAY	HSA04620_TOLL_LIKE_RECEPTOR_SIGNALING_PATHWAY		47	-0.26037094	-0.7813711	0.79385966	0.9230309	1.0	1891	tags=36%, list=33%, signal=54%
ST_ERK1_ERK2_MAPK_PATHWAY	ST_ERK1_ERK2_MAPK_PATHWAY		15	-0.31916863	-0.7806294	0.7724936	0.9225939	1.0	2811	tags=67%, list=49%, signal=131%
HUMAN_MITODB_6_2002	HUMAN_MITODB_6_2002		184	-0.2265878	-0.78045523	0.89686555	0.9213535	1.0	2086	tags=36%, list=36%, signal=55%
HSA05219_BLADDER_CANCER	HSA05219_BLADDER_CANCER		18	-0.30092043	-0.78011936	0.7749684	0.9203743	1.0	2079	tags=50%, list=36%, signal=78%
DEATHPATHWAY	DEATHPATHWAY		17	-0.30911332	-0.7788519	0.77078086	0.92063886	1.0	2687	tags=53%, list=47%, signal=99%
HDACI_COLON_BUT12HRS_DN	HDACI_COLON_BUT12HRS_DN		34	-0.26449656	-0.7750381	0.798133	0.9243066	1.0	2161	tags=38%, list=38%, signal=61%
METPATHWAY	METPATHWAY		23	-0.28824106	-0.7748344	0.77521265	0.9231092	1.0	1547	tags=30%, list=27%, signal=42%
HSA00280_VALINE_LEUCINE_AND_ISOLEUCINE_DEGRADATION	HSA00280_VALINE_LEUCINE_AND_ISOLEUCINE_DEGRADATION		32	-0.27398872	-0.77362907	0.8036739	0.92320764	1.0	2054	tags=38%, list=36%, signal=58%
FALT_BCLL_IG_MUTATED_VS_WT_DN	FALT_BCLL_IG_MUTATED_VS_WT_DN		22	-0.2820771	-0.7624206	0.7940447	0.93653774	1.0	1389	tags=27%, list=24%, signal=36%
TARTE_BCELL	TARTE_BCELL		21	-0.28823	-0.76128274	0.7914184	0.93646055	1.0	930	tags=24%, list=16%, signal=28%
CROMER_HYPOPHARYNGEAL_MET_VS_NON_DN	CROMER_HYPOPHARYNGEAL_MET_VS_NON_DN		30	-0.27049056	-0.7612564	0.79450417	0.93501174	1.0	1403	tags=37%, list=25%, signal=48%
AGUIRRE_PANCREAS_CHR19	AGUIRRE_PANCREAS_CHR19		27	-0.27700016	-0.7596654	0.82762694	0.93558025	1.0	1149	tags=22%, list=20%, signal=28%
HIVNEFPATHWAY	HIVNEFPATHWAY		29	-0.26806504	-0.75350106	0.8217703	0.9421765	1.0	1547	tags=31%, list=27%, signal=42%
PDGFPATHWAY	PDGFPATHWAY		18	-0.29648206	-0.7524306	0.80248445	0.9420993	1.0	1547	tags=22%, list=27%, signal=30%
HSC_INTERMEDIATEPROGENITORS_FETAL	HSC_INTERMEDIATEPROGENITORS_FETAL		64	-0.23664147	-0.7506816	0.85806453	0.9428437	1.0	1911	tags=38%, list=33%, signal=56%
BASSO_GERMINAL_CENTER_CD40_UP	BASSO_GERMINAL_CENTER_CD40_UP		32	-0.25866094	-0.74856055	0.8002323	0.94396627	1.0	1393	tags=28%, list=24%, signal=37%
BYSTRYKH_HSC_BRAIN_TRANS_GLOCUS	BYSTRYKH_HSC_BRAIN_TRANS_GLOCUS		75	-0.23164183	-0.747741	0.8635887	0.9435706	1.0	1492	tags=27%, list=26%, signal=36%
CHANG_SERUM_RESPONSE_UP	CHANG_SERUM_RESPONSE_UP		69	-0.2350025	-0.74710214	0.86034113	0.94284636	1.0	1481	tags=25%, list=26%, signal=33%
PENG_GLUCOSE_DN	PENG_GLUCOSE_DN		61	-0.23519559	-0.7467549	0.8669575	0.9417932	1.0	2355	tags=44%, list=41%, signal=74%
APOPTOSIS_KEGG	APOPTOSIS_KEGG		19	-0.29194275	-0.74468964	0.80147964	0.94288427	1.0	1792	tags=32%, list=31%, signal=46%
VHL_RCC_UP	VHL_RCC_UP		56	-0.23712622	-0.7437146	0.85054946	0.9425643	1.0	1861	tags=39%, list=33%, signal=58%
HSA05211_RENAL_CELL_CARCINOMA	HSA05211_RENAL_CELL_CARCINOMA		43	-0.24800695	-0.7415225	0.8428094	0.94383633	1.0	2996	tags=56%, list=52%, signal=116%
UVC_HIGH_D7_DN	UVC_HIGH_D7_DN		17	-0.29705948	-0.74147576	0.8	0.9424154	1.0	1505	tags=35%, list=26%, signal=48%
XU_CBP_DN	XU_CBP_DN		17	-0.2913957	-0.74072826	0.8112965	0.9418817	1.0	637	tags=18%, list=11%, signal=20%
HSA05214_GLIOMA	HSA05214_GLIOMA		30	-0.26280084	-0.7401565	0.8189349	0.94108105	1.0	1489	tags=23%, list=26%, signal=31%
O6BG_RESIST_MEDULLOBLASTOMA_DN	O6BG_RESIST_MEDULLOBLASTOMA_DN		25	-0.27112216	-0.73878586	0.83693045	0.9411986	1.0	772	tags=20%, list=13%, signal=23%
HYPOXIA_RCC_UP	HYPOXIA_RCC_UP		40	-0.2485222	-0.73698443	0.8446712	0.94186676	1.0	2024	tags=38%, list=35%, signal=58%
HSA00500_STARCH_AND_SUCROSE_METABOLISM	HSA00500_STARCH_AND_SUCROSE_METABOLISM		26	-0.26923725	-0.7323126	0.8233173	0.9456241	1.0	567	tags=15%, list=10%, signal=17%
HDACI_COLON_SUL24HRS_UP	HDACI_COLON_SUL24HRS_UP		25	-0.26711813	-0.7321297	0.82282996	0.94439024	1.0	1026	tags=16%, list=18%, signal=19%
INSULIN_SIGNALING	INSULIN_SIGNALING		43	-0.24621177	-0.73140067	0.86176145	0.9437779	1.0	1512	tags=21%, list=26%, signal=28%
HDACI_COLON_BUT16HRS_DN	HDACI_COLON_BUT16HRS_DN		45	-0.24290332	-0.7293714	0.85650223	0.94457537	1.0	1746	tags=36%, list=31%, signal=51%
BASSO_REGULATORY_HUBS	BASSO_REGULATORY_HUBS		69	-0.23020022	-0.7285917	0.88595563	0.9439754	1.0	658	tags=10%, list=11%, signal=11%
ERKPATHWAY	ERKPATHWAY		15	-0.29407945	-0.7268155	0.8248082	0.9445866	1.0	1305	tags=27%, list=23%, signal=34%
HDACI_COLON_BUT24HRS_DN	HDACI_COLON_BUT24HRS_DN		42	-0.2388513	-0.7249619	0.85650223	0.94525653	1.0	596	tags=14%, list=10%, signal=16%
HSC_EARLYPROGENITORS_ADULT	HSC_EARLYPROGENITORS_ADULT		193	-0.2090181	-0.721119	0.95468277	0.9479503	1.0	1729	tags=31%, list=30%, signal=42%
ASTIER_FN_DIFF	ASTIER_FN_DIFF		21	-0.26702634	-0.71584386	0.83780485	0.95215696	1.0	1059	tags=24%, list=19%, signal=29%
MENSE_HYPOXIA_TRANSPORTER_GENES	MENSE_HYPOXIA_TRANSPORTER_GENES		20	-0.2746723	-0.7156168	0.8456865	0.9510018	1.0	1462	tags=30%, list=26%, signal=40%
WERNERONLY_FIBRO_DN	WERNERONLY_FIBRO_DN		24	-0.26790833	-0.7148084	0.85679615	0.9503882	1.0	962	tags=21%, list=17%, signal=25%
HDACI_COLON_CLUSTER10	HDACI_COLON_CLUSTER10		17	-0.27910835	-0.70435774	0.8404669	0.959803	1.0	1051	tags=24%, list=18%, signal=29%
RADAEVA_IFNA_UP	RADAEVA_IFNA_UP		18	-0.2783451	-0.7011439	0.86009735	0.9616363	1.0	560	tags=17%, list=10%, signal=18%
ASTIER_BCELL	ASTIER_BCELL		21	-0.26702634	-0.70078397	0.8636898	0.9605584	1.0	1059	tags=24%, list=19%, signal=29%
KENNY_WNT_UP	KENNY_WNT_UP		23	-0.25908303	-0.6989677	0.85212123	0.9608384	1.0	2594	tags=48%, list=45%, signal=87%
BLEO_HUMAN_LYMPH_HIGH_24HRS_UP	BLEO_HUMAN_LYMPH_HIGH_24HRS_UP		46	-0.23207994	-0.6985333	0.89624727	0.9598099	1.0	928	tags=17%, list=16%, signal=21%
HSA00071_FATTY_ACID_METABOLISM	HSA00071_FATTY_ACID_METABOLISM		24	-0.25884447	-0.695133	0.8638554	0.9617237	1.0	1510	tags=25%, list=26%, signal=34%
CANCER_NEOPLASTIC_META_UP	CANCER_NEOPLASTIC_META_UP		32	-0.24325053	-0.69389033	0.8807018	0.9614679	1.0	524	tags=13%, list=9%, signal=14%
HOFFMANN_BIVSBII_BI_TABLE2	HOFFMANN_BIVSBII_BI_TABLE2		98	-0.2094902	-0.6923484	0.9329205	0.9615853	1.0	1303	tags=19%, list=23%, signal=25%
PEART_HISTONE_UP	PEART_HISTONE_UP		28	-0.24688376	-0.6877606	0.8701299	0.9644703	1.0	1856	tags=36%, list=32%, signal=53%
IFNA_HCMV_6HRS_UP	IFNA_HCMV_6HRS_UP		18	-0.26679346	-0.6830298	0.8746803	0.96747947	1.0	728	tags=17%, list=13%, signal=19%
HSA04210_APOPTOSIS	HSA04210_APOPTOSIS		38	-0.23249632	-0.6785685	0.89734715	0.97011817	1.0	1282	tags=18%, list=22%, signal=24%
IFN_BETA_UP	IFN_BETA_UP		29	-0.23888725	-0.67524034	0.88135594	0.97175467	1.0	2412	tags=48%, list=42%, signal=83%
HSC_EARLYPROGENITORS_SHARED	HSC_EARLYPROGENITORS_SHARED		192	-0.1951533	-0.6750462	0.97088355	0.9704601	1.0	1729	tags=30%, list=30%, signal=42%
LIN_WNT_UP	LIN_WNT_UP		24	-0.243742	-0.67412084	0.89192396	0.9698608	1.0	990	tags=17%, list=17%, signal=20%
HSC_EARLYPROGENITORS_FETAL	HSC_EARLYPROGENITORS_FETAL		192	-0.1951533	-0.673275	0.9697581	0.9691674	1.0	1729	tags=30%, list=30%, signal=42%
FERRANDO_MLL_T_ALL_DN	FERRANDO_MLL_T_ALL_DN		46	-0.22047058	-0.6638179	0.91843575	0.97586894	1.0	814	tags=15%, list=14%, signal=18%
HSA04120_UBIQUITIN_MEDIATED_PROTEOLYSIS	HSA04120_UBIQUITIN_MEDIATED_PROTEOLYSIS		26	-0.2413833	-0.6592683	0.9087635	0.97821754	1.0	2704	tags=50%, list=47%, signal=94%
UVB_NHEK1_C6	UVB_NHEK1_C6		59	-0.20867871	-0.65619206	0.9452954	0.97922933	1.0	770	tags=12%, list=13%, signal=14%
TRNA_SYNTHETASES	TRNA_SYNTHETASES		15	-0.26204938	-0.64973015	0.88832486	0.98299927	1.0	3052	tags=67%, list=53%, signal=142%
OLDAGE_DN	OLDAGE_DN		24	-0.23629448	-0.6496883	0.9133574	0.9815836	1.0	838	tags=13%, list=15%, signal=15%
MOREAUX_TACI_HI_IN_PPC_UP	MOREAUX_TACI_HI_IN_PPC_UP		33	-0.2261684	-0.6447552	0.9226328	0.98385257	1.0	2171	tags=36%, list=38%, signal=58%
PENG_RAPAMYCIN_DN	PENG_RAPAMYCIN_DN		106	-0.19276983	-0.64210206	0.9668394	0.98443085	1.0	1628	tags=25%, list=28%, signal=35%
FLECHNER_KIDNEY_TRANSPLANT_WELL_PBL_UP	FLECHNER_KIDNEY_TRANSPLANT_WELL_PBL_UP		69	-0.20310761	-0.6408731	0.9668803	0.98393637	1.0	1919	tags=30%, list=34%, signal=45%
HSC_STHSC_ADULT	HSC_STHSC_ADULT		18	-0.24699038	-0.6408242	0.9045802	0.98253065	1.0	125	tags=6%, list=2%, signal=6%
IL1RPATHWAY	IL1RPATHWAY		16	-0.25495815	-0.63663524	0.89454097	0.98413306	1.0	957	tags=19%, list=17%, signal=22%
IDX_TSA_DN_CLUSTER6	IDX_TSA_DN_CLUSTER6		15	-0.2572094	-0.6330417	0.8976378	0.98529774	1.0	1274	tags=27%, list=22%, signal=34%
SIG_INSULIN_RECEPTOR_PATHWAY_IN_CARDIAC_MYOCYTES	SIG_INSULIN_RECEPTOR_PATHWAY_IN_CARDIAC_MYOCYTES		23	-0.23244314	-0.63099736	0.91360945	0.9851422	1.0	132	tags=4%, list=2%, signal=4%
CERAMIDEPATHWAY	CERAMIDEPATHWAY		15	-0.2579184	-0.6309389	0.9151671	0.98374426	1.0	2906	tags=60%, list=51%, signal=122%
HSA00260_GLYCINE_SERINE_AND_THREONINE_METABOLISM	HSA00260_GLYCINE_SERINE_AND_THREONINE_METABOLISM		17	-0.2538712	-0.6270723	0.9045161	0.9848592	1.0	1121	tags=18%, list=20%, signal=22%
CMV_HCMV_TIMECOURSE_24HRS_UP	CMV_HCMV_TIMECOURSE_24HRS_UP		31	-0.22010107	-0.6173159	0.94827586	0.98982584	1.0	495	tags=13%, list=9%, signal=14%
ST_JNK_MAPK_PATHWAY	ST_JNK_MAPK_PATHWAY		17	-0.2431574	-0.6130119	0.9391635	0.9909943	1.0	582	tags=12%, list=10%, signal=13%
FLECHNER_KIDNEY_TRANSPLANT_REJECTION_PBL_DN	FLECHNER_KIDNEY_TRANSPLANT_REJECTION_PBL_DN		24	-0.22504863	-0.6093259	0.9442424	0.9918098	1.0	1730	tags=25%, list=30%, signal=36%
MITOCHONDRIA	MITOCHONDRIA		183	-0.1733097	-0.60007477	0.9949495	0.9955329	1.0	2086	tags=34%, list=36%, signal=52%
CMV_HCMV_TIMECOURSE_20HRS_UP	CMV_HCMV_TIMECOURSE_20HRS_UP		40	-0.20061731	-0.5977387	0.95091325	0.9953711	1.0	1444	tags=23%, list=25%, signal=30%
GPCRPATHWAY	GPCRPATHWAY		16	-0.24158488	-0.59717995	0.9421384	0.994238	1.0	1305	tags=19%, list=23%, signal=24%
AGUIRRE_PANCREAS_CHR6	AGUIRRE_PANCREAS_CHR6		15	-0.23866707	-0.59499055	0.9399478	0.9940308	1.0	2764	tags=80%, list=48%, signal=154%
KNUDSEN_PMNS_DN	KNUDSEN_PMNS_DN		107	-0.17774807	-0.5912459	0.985641	0.9944276	1.0	1553	tags=25%, list=27%, signal=34%
HUMAN_CD34_ENRICHED_TRANSCRIPTION_FACTORS	HUMAN_CD34_ENRICHED_TRANSCRIPTION_FACTORS		73	-0.18469533	-0.5902828	0.9722222	0.9934901	1.0	1471	tags=22%, list=26%, signal=29%
MOREAUX_TACI_HI_VS_LOW_DN	MOREAUX_TACI_HI_VS_LOW_DN		94	-0.18071795	-0.5880528	0.99059564	0.9932721	1.0	2412	tags=41%, list=42%, signal=71%
DER_IFNA_UP	DER_IFNA_UP		27	-0.21219164	-0.58365756	0.9567308	0.9939894	1.0	2094	tags=37%, list=37%, signal=58%
ET743_SARCOMA_72HRS_DN	ET743_SARCOMA_72HRS_DN		116	-0.16884641	-0.5712934	0.995842	0.99806815	1.0	2248	tags=34%, list=39%, signal=54%
SHIPP_FL_VS_DLBCL_DN	SHIPP_FL_VS_DLBCL_DN		15	-0.22173846	-0.56018937	0.94649684	1.0	1.0	1232	tags=20%, list=22%, signal=25%
ET743_SARCOMA_24HRS_DN	ET743_SARCOMA_24HRS_DN		62	-0.17667972	-0.55426294	0.98478264	1.0	1.0	2515	tags=42%, list=44%, signal=74%
TRANSLATION_FACTORS	TRANSLATION_FACTORS		20	-0.20931621	-0.5474415	0.9650873	1.0	1.0	2870	tags=70%, list=50%, signal=140%
HSA00020_CITRATE_CYCLE	HSA00020_CITRATE_CYCLE		18	-0.21835831	-0.5427575	0.97167486	1.0	1.0	1698	tags=28%, list=30%, signal=39%
INOS_ALL_UP	INOS_ALL_UP		30	-0.1902902	-0.53790224	0.97954273	1.0	1.0	1960	tags=30%, list=34%, signal=45%
TARTE_PLASMA_BLASTIC	TARTE_PLASMA_BLASTIC		165	-0.15377954	-0.5299876	1.0	1.0	1.0	89	tags=3%, list=2%, signal=3%
CMV_HCMV_TIMECOURSE_14HRS_UP	CMV_HCMV_TIMECOURSE_14HRS_UP		21	-0.19560477	-0.52506864	0.9695045	1.0	1.0	2348	tags=48%, list=41%, signal=80%
GENOTOXINS_24HRS_DISCR	GENOTOXINS_24HRS_DISCR		16	-0.206797	-0.5209986	0.98056996	1.0	1.0	1434	tags=25%, list=25%, signal=33%
ST_FAS_SIGNALING_PATHWAY	ST_FAS_SIGNALING_PATHWAY		30	-0.18377636	-0.52028656	0.98470587	1.0	1.0	582	tags=10%, list=10%, signal=11%
GHPATHWAY	GHPATHWAY		17	-0.20748277	-0.52016073	0.97772276	1.0	1.0	240	tags=6%, list=4%, signal=6%
CMV_HCMV_TIMECOURSE_18HRS_UP	CMV_HCMV_TIMECOURSE_18HRS_UP		33	-0.17952387	-0.511221	0.98953485	1.0	1.0	2323	tags=45%, list=41%, signal=76%
UVB_NHEK3_C1	UVB_NHEK3_C1		19	-0.19594188	-0.5058171	0.978121	1.0	1.0	241	tags=5%, list=4%, signal=5%
HSA05220_CHRONIC_MYELOID_LEUKEMIA	HSA05220_CHRONIC_MYELOID_LEUKEMIA		41	-0.16721123	-0.4990513	0.9909707	1.0	1.0	990	tags=12%, list=17%, signal=15%
GLEEVECPATHWAY	GLEEVECPATHWAY		17	-0.19542785	-0.49539486	0.9788294	1.0	1.0	1547	tags=24%, list=27%, signal=32%
DER_IFNB_UP	DER_IFNB_UP		41	-0.16366948	-0.49149814	0.9954128	0.9998477	1.0	2412	tags=44%, list=42%, signal=75%
BYSTRYKH_HSC_BRAIN_CIS_GLOCUS	BYSTRYKH_HSC_BRAIN_CIS_GLOCUS		28	-0.17165275	-0.47957572	0.98932385	1.0	1.0	1352	tags=25%, list=24%, signal=33%
RACCYCDPATHWAY	RACCYCDPATHWAY		15	-0.19215415	-0.47886536	0.9922581	0.9991306	1.0	2906	tags=53%, list=51%, signal=108%
EGFPATHWAY	EGFPATHWAY		17	-0.18546607	-0.46663743	0.9912171	0.99938315	1.0	1547	tags=18%, list=27%, signal=24%
KREBS_TCA_CYCLE	KREBS_TCA_CYCLE		18	-0.17891315	-0.45712826	0.9815725	0.99913806	1.0	693	tags=11%, list=12%, signal=13%
ET743_SARCOMA_DN	ET743_SARCOMA_DN		139	-0.13134551	-0.4486053	1.0	0.9985956	1.0	2248	tags=32%, list=39%, signal=52%
ET743_SARCOMA_48HRS_DN	ET743_SARCOMA_48HRS_DN		106	-0.12455391	-0.40948424	1.0	0.9997907	1.0	2515	tags=38%, list=44%, signal=66%
APOPTOSIS_GENMAPP	APOPTOSIS_GENMAPP		20	-0.14177889	-0.36531025	0.99875623	0.9995972	1.0	2692	tags=50%, list=47%, signal=94%
