# Supplementary material for: Comparative RNA-Seq and Microarray Analysis of Gene Expression Changes in B-Cell Lymphomas of Canis familiaris
Source: PLoS One. 2013 Apr 4;8(4):e61088. doi: 10.1371/journal.pone.0061088 (PMC3617154; doi:10.1371/journal.pone.0061088)
Supplement: Data File S2 — GSEA Results Files. (ZIP) [file pone.0061088.s005.zip › RNA-Seq/gsea_report_for_NormalSeq_v3.xls]

NAME	GS<br> follow link to MSigDB	GS DETAILS	SIZE	ES	NES	NOM p-val	FDR q-val	FWER p-val	RANK AT MAX	LEADING EDGE
PICCALUGA_ANGIOIMMUNOBLASTIC_LYMPHOMA_UP	PICCALUGA_ANGIOIMMUNOBLASTIC_LYMPHOMA_UP	Details ...	94	-0.7611097	-2.4884021	0.0	0.0	0.0	1102	tags=79%, list=19%, signal=96%
LINDGREN_BLADDER_CANCER_CLUSTER_2B	LINDGREN_BLADDER_CANCER_CLUSTER_2B	Details ...	168	-0.69022155	-2.3484063	0.0	0.0	0.0	813	tags=50%, list=14%, signal=57%
SCHUETZ_BREAST_CANCER_DUCTAL_INVASIVE_UP	SCHUETZ_BREAST_CANCER_DUCTAL_INVASIVE_UP	Details ...	141	-0.6731942	-2.2801068	0.0	0.0	0.0	954	tags=57%, list=17%, signal=67%
SWEET_LUNG_CANCER_KRAS_DN	SWEET_LUNG_CANCER_KRAS_DN	Details ...	157	-0.6596163	-2.2686596	0.0	0.0	0.0	894	tags=51%, list=16%, signal=59%
KEGG_CYTOKINE_CYTOKINE_RECEPTOR_INTERACTION	KEGG_CYTOKINE_CYTOKINE_RECEPTOR_INTERACTION	Details ...	67	-0.71056366	-2.2617652	0.0	0.0	0.0	752	tags=57%, list=13%, signal=65%
ONDER_CDH1_TARGETS_2_UP	ONDER_CDH1_TARGETS_2_UP	Details ...	101	-0.68365806	-2.2597582	0.0	0.0	0.0	808	tags=53%, list=14%, signal=61%
SABATES_COLORECTAL_ADENOMA_DN	SABATES_COLORECTAL_ADENOMA_DN	Details ...	64	-0.7049512	-2.2561316	0.0	0.0	0.0	752	tags=53%, list=13%, signal=60%
LIU_PROSTATE_CANCER_DN	LIU_PROSTATE_CANCER_DN	Details ...	142	-0.6570351	-2.2525651	0.0	0.0	0.0	736	tags=48%, list=13%, signal=54%
VECCHI_GASTRIC_CANCER_ADVANCED_VS_EARLY_UP	VECCHI_GASTRIC_CANCER_ADVANCED_VS_EARLY_UP	Details ...	55	-0.72968644	-2.2476726	0.0	0.0	0.0	808	tags=62%, list=14%, signal=71%
LEE_NEURAL_CREST_STEM_CELL_UP	LEE_NEURAL_CREST_STEM_CELL_UP	Details ...	46	-0.73959273	-2.2356522	0.0	0.0	0.0	598	tags=65%, list=10%, signal=72%
SMID_BREAST_CANCER_LUMINAL_B_DN	SMID_BREAST_CANCER_LUMINAL_B_DN	Details ...	183	-0.64742106	-2.2356439	0.0	0.0	0.0	823	tags=48%, list=14%, signal=54%
VECCHI_GASTRIC_CANCER_EARLY_DN	VECCHI_GASTRIC_CANCER_EARLY_DN	Details ...	88	-0.6808737	-2.2305517	0.0	0.0	0.0	869	tags=53%, list=15%, signal=62%
WANG_SMARCE1_TARGETS_UP	WANG_SMARCE1_TARGETS_UP	Details ...	64	-0.70639473	-2.2192063	0.0	0.0	0.0	671	tags=58%, list=12%, signal=65%
NAKAYAMA_SOFT_TISSUE_TUMORS_PCA1_UP	NAKAYAMA_SOFT_TISSUE_TUMORS_PCA1_UP	Details ...	32	-0.7711457	-2.1868298	0.0	0.0	0.0	675	tags=59%, list=12%, signal=67%
MOHANKUMAR_TLX1_TARGETS_DN	MOHANKUMAR_TLX1_TARGETS_DN	Details ...	36	-0.7581343	-2.1853652	0.0	0.0	0.0	885	tags=67%, list=15%, signal=78%
SANA_TNF_SIGNALING_DN	SANA_TNF_SIGNALING_DN	Details ...	31	-0.75689113	-2.1792924	0.0	0.0	0.0	668	tags=65%, list=12%, signal=73%
LIAN_LIPA_TARGETS_3M	LIAN_LIPA_TARGETS_3M	Details ...	23	-0.8041611	-2.1776245	0.0	0.0	0.0	500	tags=61%, list=9%, signal=66%
DELYS_THYROID_CANCER_DN	DELYS_THYROID_CANCER_DN	Details ...	72	-0.6783348	-2.171746	0.0	0.0	0.0	945	tags=56%, list=17%, signal=66%
KAAB_FAILED_HEART_ATRIUM_DN	KAAB_FAILED_HEART_ATRIUM_DN	Details ...	78	-0.6616367	-2.1482642	0.0	0.0	0.0	955	tags=51%, list=17%, signal=61%
TAKEDA_TARGETS_OF_NUP98_HOXA9_FUSION_10D_DN	TAKEDA_TARGETS_OF_NUP98_HOXA9_FUSION_10D_DN	Details ...	44	-0.71072984	-2.1441867	0.0	0.0	0.0	638	tags=57%, list=11%, signal=63%
LIAN_LIPA_TARGETS_6M	LIAN_LIPA_TARGETS_6M		25	-0.78500605	-2.1273708	0.0	4.488348E-5	0.0010	500	tags=56%, list=9%, signal=61%
JAATINEN_HEMATOPOIETIC_STEM_CELL_DN	JAATINEN_HEMATOPOIETIC_STEM_CELL_DN		82	-0.6608216	-2.1253421	0.0	4.2843323E-5	0.0010	875	tags=54%, list=15%, signal=62%
TAKEDA_TARGETS_OF_NUP98_HOXA9_FUSION_8D_DN	TAKEDA_TARGETS_OF_NUP98_HOXA9_FUSION_8D_DN		69	-0.6624328	-2.1125638	0.0	4.098057E-5	0.0010	940	tags=52%, list=16%, signal=62%
GAUSSMANN_MLL_AF4_FUSION_TARGETS_E_UP	GAUSSMANN_MLL_AF4_FUSION_TARGETS_E_UP		31	-0.75046355	-2.1107016	0.0	3.9273047E-5	0.0010	841	tags=61%, list=15%, signal=71%
SMID_BREAST_CANCER_NORMAL_LIKE_UP	SMID_BREAST_CANCER_NORMAL_LIKE_UP		191	-0.6066696	-2.1065836	0.0	3.7702124E-5	0.0010	823	tags=42%, list=14%, signal=48%
CHIANG_LIVER_CANCER_SUBCLASS_CTNNB1_DN	CHIANG_LIVER_CANCER_SUBCLASS_CTNNB1_DN		50	-0.6835208	-2.1048234	0.0	3.6252044E-5	0.0010	838	tags=54%, list=15%, signal=63%
SMIRNOV_CIRCULATING_ENDOTHELIOCYTES_IN_CANCER_UP	SMIRNOV_CIRCULATING_ENDOTHELIOCYTES_IN_CANCER_UP		60	-0.6724037	-2.1009104	0.0	3.4909375E-5	0.0010	951	tags=47%, list=17%, signal=55%
WAMUNYOKOLI_OVARIAN_CANCER_LMP_DN	WAMUNYOKOLI_OVARIAN_CANCER_LMP_DN		88	-0.6424163	-2.100171	0.0	3.366261E-5	0.0010	736	tags=43%, list=13%, signal=49%
HUANG_DASATINIB_RESISTANCE_UP	HUANG_DASATINIB_RESISTANCE_UP		29	-0.7481459	-2.1000304	0.0	3.2501834E-5	0.0010	937	tags=62%, list=16%, signal=74%
BERTUCCI_MEDULLARY_VS_DUCTAL_BREAST_CANCER_DN	BERTUCCI_MEDULLARY_VS_DUCTAL_BREAST_CANCER_DN		49	-0.68270504	-2.0997713	0.0	3.141844E-5	0.0010	661	tags=45%, list=12%, signal=50%
LI_WILMS_TUMOR_VS_FETAL_KIDNEY_1_UP	LI_WILMS_TUMOR_VS_FETAL_KIDNEY_1_UP		87	-0.638093	-2.0881531	0.0	9.1913585E-5	0.0030	869	tags=51%, list=15%, signal=59%
VERHAAK_AML_WITH_NPM1_MUTATED_UP	VERHAAK_AML_WITH_NPM1_MUTATED_UP		56	-0.6673037	-2.0796607	0.0	8.9041285E-5	0.0030	1102	tags=57%, list=19%, signal=70%
NAKAYAMA_SOFT_TISSUE_TUMORS_PCA2_DN	NAKAYAMA_SOFT_TISSUE_TUMORS_PCA2_DN		17	-0.808699	-2.0600863	0.0	1.4367221E-4	0.0050	634	tags=65%, list=11%, signal=73%
BENPORATH_PRC2_TARGETS	BENPORATH_PRC2_TARGETS		58	-0.66065335	-2.05795	0.0	1.3944655E-4	0.0050	1000	tags=53%, list=17%, signal=64%
MARKEY_RB1_CHRONIC_LOF_DN	MARKEY_RB1_CHRONIC_LOF_DN		44	-0.6849242	-2.0534182	0.0	1.6258482E-4	0.0060	1109	tags=61%, list=19%, signal=76%
LIU_VAV3_PROSTATE_CARCINOGENESIS_UP	LIU_VAV3_PROSTATE_CARCINOGENESIS_UP		35	-0.7125973	-2.0520148	0.0	1.5806858E-4	0.0060	964	tags=57%, list=17%, signal=68%
ZHU_CMV_24_HR_DN	ZHU_CMV_24_HR_DN		28	-0.74009776	-2.051975	0.0	1.5379646E-4	0.0060	990	tags=75%, list=17%, signal=90%
KANG_IMMORTALIZED_BY_TERT_UP	KANG_IMMORTALIZED_BY_TERT_UP		26	-0.75489914	-2.0449576	0.0	1.7487395E-4	0.0070	229	tags=31%, list=4%, signal=32%
TURASHVILI_BREAST_DUCTAL_CARCINOMA_VS_DUCTAL_NORMAL_DN	TURASHVILI_BREAST_DUCTAL_CARCINOMA_VS_DUCTAL_NORMAL_DN		45	-0.66935873	-2.044522	0.0	1.7039E-4	0.0070	718	tags=51%, list=13%, signal=58%
TAKEDA_TARGETS_OF_NUP98_HOXA9_FUSION_16D_DN	TAKEDA_TARGETS_OF_NUP98_HOXA9_FUSION_16D_DN		40	-0.68101305	-2.0437543	0.0	1.6613025E-4	0.0070	1003	tags=52%, list=18%, signal=63%
WU_CELL_MIGRATION	WU_CELL_MIGRATION		65	-0.6450562	-2.0357459	0.0	1.620783E-4	0.0070	838	tags=51%, list=15%, signal=59%
ZHU_CMV_ALL_DN	ZHU_CMV_ALL_DN		34	-0.7028417	-2.0232437	0.0	2.7030543E-4	0.012	990	tags=68%, list=17%, signal=81%
CHIARADONNA_NEOPLASTIC_TRANSFORMATION_CDC25_UP	CHIARADONNA_NEOPLASTIC_TRANSFORMATION_CDC25_UP		47	-0.663484	-2.0186536	0.0	2.8623853E-4	0.013	731	tags=45%, list=13%, signal=51%
TAKEDA_TARGETS_OF_NUP98_HOXA9_FUSION_6HR_UP	TAKEDA_TARGETS_OF_NUP98_HOXA9_FUSION_6HR_UP		30	-0.70237345	-2.0145926	0.0	2.9415506E-4	0.014	795	tags=53%, list=14%, signal=62%
REN_ALVEOLAR_RHABDOMYOSARCOMA_DN	REN_ALVEOLAR_RHABDOMYOSARCOMA_DN		217	-0.5764665	-2.0120618	0.0	3.0830895E-4	0.015	1029	tags=45%, list=18%, signal=53%
CHARAFE_BREAST_CANCER_LUMINAL_VS_BASAL_DN	CHARAFE_BREAST_CANCER_LUMINAL_VS_BASAL_DN		185	-0.5743193	-2.0080452	0.0	3.017492E-4	0.015	1557	tags=58%, list=27%, signal=77%
ROZANOV_MMP14_TARGETS_UP	ROZANOV_MMP14_TARGETS_UP		98	-0.60736406	-2.0075393	0.0	2.9546276E-4	0.015	800	tags=41%, list=14%, signal=47%
TURASHVILI_BREAST_LOBULAR_CARCINOMA_VS_LOBULAR_NORMAL_UP	TURASHVILI_BREAST_LOBULAR_CARCINOMA_VS_LOBULAR_NORMAL_UP		33	-0.6950314	-2.0074928	0.0	2.894329E-4	0.015	1257	tags=67%, list=22%, signal=85%
ALCALAY_AML_BY_NPM1_LOCALIZATION_UP	ALCALAY_AML_BY_NPM1_LOCALIZATION_UP		57	-0.65038556	-2.006904	0.0	2.8364424E-4	0.015	644	tags=42%, list=11%, signal=47%
LENAOUR_DENDRITIC_CELL_MATURATION_UP	LENAOUR_DENDRITIC_CELL_MATURATION_UP		40	-0.66947347	-2.0050993	0.0	2.780826E-4	0.015	1015	tags=50%, list=18%, signal=60%
CHIBA_RESPONSE_TO_TSA_UP	CHIBA_RESPONSE_TO_TSA_UP		16	-0.81254244	-2.0041404	0.0	2.7273485E-4	0.015	421	tags=50%, list=7%, signal=54%
GAJATE_RESPONSE_TO_TRABECTEDIN_UP	GAJATE_RESPONSE_TO_TRABECTEDIN_UP		25	-0.73270357	-1.9912096	0.0	3.212713E-4	0.018	856	tags=64%, list=15%, signal=75%
TURASHVILI_BREAST_LOBULAR_CARCINOMA_VS_DUCTAL_NORMAL_DN	TURASHVILI_BREAST_LOBULAR_CARCINOMA_VS_DUCTAL_NORMAL_DN		28	-0.71407413	-1.9909086	0.0	3.1532184E-4	0.018	663	tags=50%, list=12%, signal=56%
KEGG_CELL_ADHESION_MOLECULES_CAMS	KEGG_CELL_ADHESION_MOLECULES_CAMS		42	-0.65854955	-1.9888893	0.0	3.095887E-4	0.018	1267	tags=67%, list=22%, signal=85%
GRAHAM_CML_QUIESCENT_VS_NORMAL_QUIESCENT_DN	GRAHAM_CML_QUIESCENT_VS_NORMAL_QUIESCENT_DN		16	-0.7892829	-1.9869375	0.0	3.0406035E-4	0.018	802	tags=69%, list=14%, signal=80%
TONKS_TARGETS_OF_RUNX1_RUNX1T1_FUSION_HSC_UP	TONKS_TARGETS_OF_RUNX1_RUNX1T1_FUSION_HSC_UP		81	-0.6086498	-1.9830532	0.0	3.3153064E-4	0.02	888	tags=47%, list=16%, signal=55%
KEGG_ECM_RECEPTOR_INTERACTION	KEGG_ECM_RECEPTOR_INTERACTION		30	-0.69691074	-1.980131	0.0	3.4228753E-4	0.021	1218	tags=73%, list=21%, signal=93%
HINATA_NFKB_TARGETS_KERATINOCYTE_UP	HINATA_NFKB_TARGETS_KERATINOCYTE_UP		32	-0.6927975	-1.9779204	0.0	3.523714E-4	0.022	928	tags=50%, list=16%, signal=59%
BOYLAN_MULTIPLE_MYELOMA_C_D_DN	BOYLAN_MULTIPLE_MYELOMA_C_D_DN		98	-0.5965833	-1.9754181	0.0	3.4649853E-4	0.022	1184	tags=54%, list=21%, signal=67%
GRAHAM_CML_DIVIDING_VS_NORMAL_QUIESCENT_DN	GRAHAM_CML_DIVIDING_VS_NORMAL_QUIESCENT_DN		41	-0.66055804	-1.9747695	0.0	3.4081822E-4	0.022	888	tags=51%, list=16%, signal=60%
BENPORATH_SUZ12_TARGETS	BENPORATH_SUZ12_TARGETS		138	-0.5795589	-1.9655136	0.0	3.8115823E-4	0.025	1027	tags=47%, list=18%, signal=56%
BERTUCCI_INVASIVE_CARCINOMA_DUCTAL_VS_LOBULAR_DN	BERTUCCI_INVASIVE_CARCINOMA_DUCTAL_VS_LOBULAR_DN		19	-0.7579168	-1.9643419	0.0	3.751081E-4	0.025	700	tags=68%, list=12%, signal=78%
SMID_BREAST_CANCER_LUMINAL_A_UP	SMID_BREAST_CANCER_LUMINAL_A_UP		24	-0.7231392	-1.9616913	0.0	3.987124E-4	0.027	945	tags=58%, list=17%, signal=70%
RODWELL_AGING_KIDNEY_NO_BLOOD_UP	RODWELL_AGING_KIDNEY_NO_BLOOD_UP		63	-0.6221728	-1.9616109	0.0	3.9257837E-4	0.027	713	tags=44%, list=12%, signal=50%
BASSO_HAIRY_CELL_LEUKEMIA_DN	BASSO_HAIRY_CELL_LEUKEMIA_DN		34	-0.6804607	-1.9590529	0.0	4.1511212E-4	0.029	1239	tags=74%, list=22%, signal=93%
IZADPANAH_STEM_CELL_ADIPOSE_VS_BONE_DN	IZADPANAH_STEM_CELL_ADIPOSE_VS_BONE_DN		43	-0.65550905	-1.9558016	0.0	4.789122E-4	0.034	1349	tags=67%, list=24%, signal=88%
REACTOME_BIOLOGICAL_OXIDATIONS	REACTOME_BIOLOGICAL_OXIDATIONS		23	-0.7183345	-1.9480836	0.0	5.55405E-4	0.04	636	tags=52%, list=11%, signal=58%
WAMUNYOKOLI_OVARIAN_CANCER_GRADES_1_2_DN	WAMUNYOKOLI_OVARIAN_CANCER_GRADES_1_2_DN		28	-0.69809026	-1.9427315	0.0	6.020284E-4	0.044	636	tags=50%, list=11%, signal=56%
TSENG_IRS1_TARGETS_DN	TSENG_IRS1_TARGETS_DN		46	-0.6404617	-1.9401896	0.0	6.342872E-4	0.047	964	tags=54%, list=17%, signal=65%
GRAHAM_NORMAL_QUIESCENT_VS_NORMAL_DIVIDING_UP	GRAHAM_NORMAL_QUIESCENT_VS_NORMAL_DIVIDING_UP		26	-0.70951307	-1.9273784	0.0	8.6378824E-4	0.064	940	tags=58%, list=16%, signal=69%
CHIANG_LIVER_CANCER_SUBCLASS_PROLIFERATION_DN	CHIANG_LIVER_CANCER_SUBCLASS_PROLIFERATION_DN		37	-0.6559585	-1.9163624	0.0	0.0011412015	0.086	890	tags=43%, list=16%, signal=51%
LEE_LIVER_CANCER_E2F1_UP	LEE_LIVER_CANCER_E2F1_UP		26	-0.693904	-1.9149917	0.0	0.0011642947	0.088	1313	tags=69%, list=23%, signal=89%
KINSEY_TARGETS_OF_EWSR1_FLII_FUSION_DN	KINSEY_TARGETS_OF_EWSR1_FLII_FUSION_DN		112	-0.57298434	-1.9111751	0.0	0.0012126807	0.093	1169	tags=50%, list=20%, signal=62%
GERY_CEBP_TARGETS	GERY_CEBP_TARGETS		48	-0.62403125	-1.9104996	0.0	0.001221558	0.095	1243	tags=50%, list=22%, signal=63%
BENPORATH_ES_WITH_H3K27ME3	BENPORATH_ES_WITH_H3K27ME3		135	-0.5646454	-1.910306	0.0	0.0012054848	0.095	864	tags=41%, list=15%, signal=47%
DAVICIONI_RHABDOMYOSARCOMA_PAX_FOXO1_FUSION_UP	DAVICIONI_RHABDOMYOSARCOMA_PAX_FOXO1_FUSION_UP		26	-0.68532306	-1.9102105	0.0	0.0011898292	0.095	534	tags=35%, list=9%, signal=38%
ROSS_AML_WITH_CBFB_MYH11_FUSION	ROSS_AML_WITH_CBFB_MYH11_FUSION		32	-0.6695518	-1.9096537	0.0	0.0011867802	0.095	1287	tags=72%, list=22%, signal=92%
DAVICIONI_TARGETS_OF_PAX_FOXO1_FUSIONS_UP	DAVICIONI_TARGETS_OF_PAX_FOXO1_FUSIONS_UP		100	-0.58052695	-1.9059391	0.0	0.0012555553	0.101	984	tags=42%, list=17%, signal=50%
LU_AGING_BRAIN_DN	LU_AGING_BRAIN_DN		114	-0.5621096	-1.9025719	0.0	0.001298764	0.106	1163	tags=46%, list=20%, signal=57%
HADDAD_T_LYMPHOCYTE_AND_NK_PROGENITOR_DN	HADDAD_T_LYMPHOCYTE_AND_NK_PROGENITOR_DN		28	-0.68306214	-1.9012585	0.0	0.0013293197	0.109	489	tags=46%, list=9%, signal=51%
RAGHAVACHARI_PLATELET_SPECIFIC_GENES	RAGHAVACHARI_PLATELET_SPECIFIC_GENES		35	-0.6598383	-1.8978612	0.0	0.0013820446	0.115	815	tags=46%, list=14%, signal=53%
KEGG_COMPLEMENT_AND_COAGULATION_CASCADES	KEGG_COMPLEMENT_AND_COAGULATION_CASCADES		15	-0.7782217	-1.8969233	0.0	0.0014109915	0.117	1036	tags=87%, list=18%, signal=106%
KORKOLA_YOLK_SAC_TUMOR	KORKOLA_YOLK_SAC_TUMOR		18	-0.7326255	-1.8942207	0.0	0.0015183907	0.128	444	tags=50%, list=8%, signal=54%
AMIT_SERUM_RESPONSE_40_MCF10A	AMIT_SERUM_RESPONSE_40_MCF10A		16	-0.7711969	-1.8934805	0.0	0.0015449862	0.131	763	tags=56%, list=13%, signal=65%
JAEGER_METASTASIS_DN	JAEGER_METASTASIS_DN		52	-0.61531824	-1.8931831	0.0	0.001549066	0.133	846	tags=56%, list=15%, signal=65%
VERHAAK_AML_WITH_NPM1_MUTATED_DN	VERHAAK_AML_WITH_NPM1_MUTATED_DN		85	-0.5846818	-1.8916517	0.0	0.0015962997	0.139	860	tags=44%, list=15%, signal=50%
BERENJENO_TRANSFORMED_BY_RHOA_DN	BERENJENO_TRANSFORMED_BY_RHOA_DN		186	-0.5436112	-1.8891315	0.0	0.0016747363	0.146	972	tags=38%, list=17%, signal=44%
CHIANG_LIVER_CANCER_SUBCLASS_CTNNB1_UP	CHIANG_LIVER_CANCER_SUBCLASS_CTNNB1_UP		40	-0.6411081	-1.8876288	0.0	0.0016984928	0.15	692	tags=43%, list=12%, signal=48%
HOEBEKE_LYMPHOID_STEM_CELL_DN	HOEBEKE_LYMPHOID_STEM_CELL_DN		40	-0.6393687	-1.88664	0.0	0.0017216627	0.154	1095	tags=52%, list=19%, signal=64%
ONDER_CDH1_SIGNALING_VIA_CTNNB1	ONDER_CDH1_SIGNALING_VIA_CTNNB1		36	-0.6522039	-1.8862824	0.0	0.0017235328	0.155	856	tags=50%, list=15%, signal=58%
SENESE_HDAC1_AND_HDAC2_TARGETS_DN	SENESE_HDAC1_AND_HDAC2_TARGETS_DN		62	-0.5974765	-1.8825871	0.0	0.0018591738	0.169	1206	tags=55%, list=21%, signal=69%
HOQUE_METHYLATED_IN_CANCER	HOQUE_METHYLATED_IN_CANCER		20	-0.7215251	-1.8807079	0.0	0.0018698135	0.172	628	tags=60%, list=11%, signal=67%
PODAR_RESPONSE_TO_ADAPHOSTIN_UP	PODAR_RESPONSE_TO_ADAPHOSTIN_UP		70	-0.58644557	-1.8800563	0.0	0.0018802347	0.175	940	tags=41%, list=16%, signal=49%
JAATINEN_HEMATOPOIETIC_STEM_CELL_UP	JAATINEN_HEMATOPOIETIC_STEM_CELL_UP		118	-0.5573805	-1.876829	0.0	0.0020195409	0.188	726	tags=37%, list=13%, signal=42%
LEE_LIVER_CANCER_ACOX1_UP	LEE_LIVER_CANCER_ACOX1_UP		19	-0.72580415	-1.8764719	0.0	0.001998504	0.188	795	tags=53%, list=14%, signal=61%
BERENJENO_TRANSFORMED_BY_RHOA_REVERSIBLY_DN	BERENJENO_TRANSFORMED_BY_RHOA_REVERSIBLY_DN		16	-0.7665401	-1.8754964	0.0	0.0020264916	0.193	525	tags=56%, list=9%, signal=62%
REACTOME_HEMOSTASIS	REACTOME_HEMOSTASIS		118	-0.5580439	-1.8738471	0.0	0.0020639983	0.199	1324	tags=46%, list=23%, signal=58%
KHETCHOUMIAN_TRIM24_TARGETS_UP	KHETCHOUMIAN_TRIM24_TARGETS_UP		21	-0.7069465	-1.8736883	0.0	0.0020526708	0.2	1103	tags=62%, list=19%, signal=76%
NAKAJIMA_MAST_CELL	NAKAJIMA_MAST_CELL		15	-0.76512045	-1.8731015	0.0012771392	0.0020416232	0.201	806	tags=73%, list=14%, signal=85%
RIGGI_EWING_SARCOMA_PROGENITOR_DN	RIGGI_EWING_SARCOMA_PROGENITOR_DN		60	-0.5950836	-1.8723739	0.0	0.002040349	0.203	718	tags=40%, list=13%, signal=45%
TONKS_TARGETS_OF_RUNX1_RUNX1T1_FUSION_ERYTHROCYTE_UP	TONKS_TARGETS_OF_RUNX1_RUNX1T1_FUSION_ERYTHROCYTE_UP		50	-0.61443645	-1.8719727	0.0	0.002047815	0.205	900	tags=48%, list=16%, signal=56%
CROONQUIST_STROMAL_STIMULATION_UP	CROONQUIST_STROMAL_STIMULATION_UP		18	-0.72723776	-1.8719622	0.0024539877	0.0020279333	0.205	642	tags=61%, list=11%, signal=69%
JISON_SICKLE_CELL_DISEASE_UP	JISON_SICKLE_CELL_DISEASE_UP		79	-0.5819644	-1.870808	0.0	0.0020357394	0.207	1033	tags=42%, list=18%, signal=50%
REACTOME_PLATELET_DEGRANULATION	REACTOME_PLATELET_DEGRANULATION		29	-0.6670989	-1.8701313	0.0	0.0020614567	0.211	1185	tags=55%, list=21%, signal=69%
TAVAZOIE_METASTASIS	TAVAZOIE_METASTASIS		29	-0.65972733	-1.8700458	0.0011806375	0.0020420088	0.211	924	tags=45%, list=16%, signal=53%
GAUSSMANN_MLL_AF4_FUSION_TARGETS_F_UP	GAUSSMANN_MLL_AF4_FUSION_TARGETS_F_UP		42	-0.622292	-1.8680295	0.0	0.0021022432	0.217	1126	tags=60%, list=20%, signal=74%
KAAB_HEART_ATRIUM_VS_VENTRICLE_UP	KAAB_HEART_ATRIUM_VS_VENTRICLE_UP		76	-0.5749991	-1.8612549	0.0	0.002354777	0.241	923	tags=38%, list=16%, signal=45%
LANDIS_ERBB2_BREAST_TUMORS_324_DN	LANDIS_ERBB2_BREAST_TUMORS_324_DN		67	-0.58454007	-1.8606611	0.0	0.0023852307	0.247	794	tags=37%, list=14%, signal=43%
GOZGIT_ESR1_TARGETS_UP	GOZGIT_ESR1_TARGETS_UP		44	-0.6209348	-1.8587205	0.0	0.0024152144	0.251	860	tags=43%, list=15%, signal=50%
KAYO_CALORIE_RESTRICTION_MUSCLE_UP	KAYO_CALORIE_RESTRICTION_MUSCLE_UP		25	-0.67648757	-1.8569582	0.0	0.0025295871	0.264	634	tags=48%, list=11%, signal=54%
GU_PDEF_TARGETS_UP	GU_PDEF_TARGETS_UP		30	-0.65260166	-1.8512299	0.0011682243	0.0027272732	0.277	937	tags=47%, list=16%, signal=56%
CHIARADONNA_NEOPLASTIC_TRANSFORMATION_KRAS_CDC25_DN	CHIARADONNA_NEOPLASTIC_TRANSFORMATION_KRAS_CDC25_DN		18	-0.7238374	-1.8501816	0.0	0.0027781469	0.283	715	tags=50%, list=12%, signal=57%
RUIZ_TNC_TARGETS_UP	RUIZ_TNC_TARGETS_UP		68	-0.5837009	-1.8490776	0.0	0.0028033217	0.287	1145	tags=50%, list=20%, signal=62%
KONDO_EZH2_TARGETS	KONDO_EZH2_TARGETS		43	-0.616859	-1.8490181	0.0	0.0027870492	0.288	1169	tags=53%, list=20%, signal=67%
CHARAFE_BREAST_CANCER_LUMINAL_VS_MESENCHYMAL_DN	CHARAFE_BREAST_CANCER_LUMINAL_VS_MESENCHYMAL_DN		193	-0.5330378	-1.8475436	0.0	0.0028199311	0.292	1309	tags=42%, list=23%, signal=53%
KIM_RESPONSE_TO_TSA_AND_DECITABINE_UP	KIM_RESPONSE_TO_TSA_AND_DECITABINE_UP		30	-0.6608186	-1.845304	0.0011587485	0.002860428	0.299	797	tags=53%, list=14%, signal=62%
ICHIBA_GRAFT_VERSUS_HOST_DISEASE_35D_UP	ICHIBA_GRAFT_VERSUS_HOST_DISEASE_35D_UP		55	-0.594196	-1.8446219	0.0	0.0028361871	0.299	1100	tags=51%, list=19%, signal=62%
TOMLINS_PROSTATE_CANCER_DN	TOMLINS_PROSTATE_CANCER_DN		21	-0.6954292	-1.8437669	0.0	0.0028204345	0.3	1253	tags=76%, list=22%, signal=97%
TURASHVILI_BREAST_DUCTAL_CARCINOMA_VS_LOBULAR_NORMAL_DN	TURASHVILI_BREAST_DUCTAL_CARCINOMA_VS_LOBULAR_NORMAL_DN		17	-0.7317369	-1.8428078	0.0012674271	0.0028443746	0.304	563	tags=59%, list=10%, signal=65%
HESS_TARGETS_OF_HOXA9_AND_MEIS1_DN	HESS_TARGETS_OF_HOXA9_AND_MEIS1_DN		37	-0.63319796	-1.8427484	0.0011587485	0.0028208673	0.304	1045	tags=51%, list=18%, signal=62%
MCBRYAN_PUBERTAL_BREAST_4_5WK_UP	MCBRYAN_PUBERTAL_BREAST_4_5WK_UP		65	-0.58177173	-1.8408426	0.0	0.0028598125	0.31	704	tags=38%, list=12%, signal=43%
KEGG_HEMATOPOIETIC_CELL_LINEAGE	KEGG_HEMATOPOIETIC_CELL_LINEAGE		32	-0.64588857	-1.8403168	0.0	0.0028519328	0.312	823	tags=59%, list=14%, signal=69%
VART_KSHV_INFECTION_ANGIOGENIC_MARKERS_UP	VART_KSHV_INFECTION_ANGIOGENIC_MARKERS_UP		49	-0.6006428	-1.8396885	0.0	0.0028750438	0.317	796	tags=43%, list=14%, signal=49%
PETRETTO_CARDIAC_HYPERTROPHY	PETRETTO_CARDIAC_HYPERTROPHY		17	-0.7179134	-1.8355459	0.0012626263	0.0030331975	0.334	945	tags=59%, list=17%, signal=70%
BOYLAN_MULTIPLE_MYELOMA_PCA1_UP	BOYLAN_MULTIPLE_MYELOMA_PCA1_UP		27	-0.66907734	-1.8312315	0.0	0.003227469	0.356	875	tags=59%, list=15%, signal=70%
MANALO_HYPOXIA_UP	MANALO_HYPOXIA_UP		73	-0.56611264	-1.8296127	0.0	0.0032767148	0.363	896	tags=44%, list=16%, signal=51%
TARTE_PLASMA_CELL_VS_PLASMABLAST_UP	TARTE_PLASMA_CELL_VS_PLASMABLAST_UP		121	-0.54727644	-1.829575	0.0	0.0032511156	0.363	746	tags=35%, list=13%, signal=39%
WOOD_EBV_EBNA1_TARGETS_DN	WOOD_EBV_EBNA1_TARGETS_DN		22	-0.68565655	-1.8274957	0.0	0.0033650855	0.37	1207	tags=68%, list=21%, signal=86%
KEGG_INTESTINAL_IMMUNE_NETWORK_FOR_IGA_PRODUCTION	KEGG_INTESTINAL_IMMUNE_NETWORK_FOR_IGA_PRODUCTION		15	-0.7438276	-1.824927	0.0013140604	0.0034919644	0.382	827	tags=60%, list=14%, signal=70%
SENESE_HDAC1_TARGETS_DN	SENESE_HDAC1_TARGETS_DN		79	-0.567235	-1.8238637	0.0	0.0035156624	0.385	1281	tags=47%, list=22%, signal=60%
HOOI_ST7_TARGETS_DN	HOOI_ST7_TARGETS_DN		34	-0.6271078	-1.8222295	0.0	0.0035680206	0.395	856	tags=47%, list=15%, signal=55%
ROY_WOUND_BLOOD_VESSEL_UP	ROY_WOUND_BLOOD_VESSEL_UP		22	-0.67487025	-1.8210374	0.0012285012	0.003612293	0.398	588	tags=45%, list=10%, signal=50%
VERRECCHIA_EARLY_RESPONSE_TO_TGFB1	VERRECCHIA_EARLY_RESPONSE_TO_TGFB1		17	-0.71330553	-1.8203527	0.0012987013	0.0036275405	0.402	642	tags=59%, list=11%, signal=66%
HELLER_SILENCED_BY_METHYLATION_UP	HELLER_SILENCED_BY_METHYLATION_UP		85	-0.55459875	-1.8197646	0.0	0.0036846749	0.409	1169	tags=46%, list=20%, signal=57%
ONDER_CDH1_TARGETS_2_DN	ONDER_CDH1_TARGETS_2_DN		115	-0.5389385	-1.8195474	0.0	0.0036714526	0.411	863	tags=36%, list=15%, signal=41%
HSIAO_LIVER_SPECIFIC_GENES	HSIAO_LIVER_SPECIFIC_GENES		59	-0.5811522	-1.8194773	0.0	0.0036446538	0.411	720	tags=36%, list=13%, signal=40%
REACTOME_PLATELET_ACTIVATION	REACTOME_PLATELET_ACTIVATION		73	-0.569314	-1.8179833	0.0	0.0037144439	0.416	1111	tags=41%, list=19%, signal=50%
LINDGREN_BLADDER_CANCER_HIGH_RECURRENCE	LINDGREN_BLADDER_CANCER_HIGH_RECURRENCE		21	-0.6781426	-1.8171635	0.0012315271	0.003728873	0.419	1217	tags=67%, list=21%, signal=84%
BEGUM_TARGETS_OF_PAX3_FOXO1_FUSION_UP	BEGUM_TARGETS_OF_PAX3_FOXO1_FUSION_UP		23	-0.67405784	-1.81702	0.0	0.0037022382	0.419	799	tags=48%, list=14%, signal=55%
BROWNE_HCMV_INFECTION_20HR_DN	BROWNE_HCMV_INFECTION_20HR_DN		55	-0.5826425	-1.8151616	0.0	0.0038840005	0.439	706	tags=36%, list=12%, signal=41%
TURASHVILI_BREAST_LOBULAR_CARCINOMA_VS_DUCTAL_NORMAL_UP	TURASHVILI_BREAST_LOBULAR_CARCINOMA_VS_DUCTAL_NORMAL_UP		30	-0.6470847	-1.815077	0.0	0.003863272	0.44	1120	tags=60%, list=20%, signal=74%
DIAZ_CHRONIC_MEYLOGENOUS_LEUKEMIA_DN	DIAZ_CHRONIC_MEYLOGENOUS_LEUKEMIA_DN		56	-0.58665806	-1.81237	0.0010964912	0.0040146103	0.451	655	tags=36%, list=11%, signal=40%
KAN_RESPONSE_TO_ARSENIC_TRIOXIDE	KAN_RESPONSE_TO_ARSENIC_TRIOXIDE		44	-0.60358095	-1.8116974	0.0	0.0040195817	0.453	871	tags=41%, list=15%, signal=48%
LIEN_BREAST_CARCINOMA_METAPLASTIC_VS_DUCTAL_UP	LIEN_BREAST_CARCINOMA_METAPLASTIC_VS_DUCTAL_UP		25	-0.65824807	-1.811062	0.0	0.004024406	0.454	536	tags=44%, list=9%, signal=48%
LEE_LIVER_CANCER_CIPROFIBRATE_UP	LEE_LIVER_CANCER_CIPROFIBRATE_UP		15	-0.74384403	-1.8098397	0.0012820513	0.0040748906	0.462	799	tags=67%, list=14%, signal=77%
CHIARADONNA_NEOPLASTIC_TRANSFORMATION_KRAS_DN	CHIARADONNA_NEOPLASTIC_TRANSFORMATION_KRAS_DN		54	-0.583769	-1.80946	0.0	0.0040729586	0.463	989	tags=46%, list=17%, signal=55%
REACTOME_INTEGRIN_CELL_SURFACE_INTERACTIONS	REACTOME_INTEGRIN_CELL_SURFACE_INTERACTIONS		40	-0.604666	-1.8015509	0.0	0.0045432677	0.499	1163	tags=55%, list=20%, signal=69%
LINDGREN_BLADDER_CANCER_CLUSTER_2A_DN	LINDGREN_BLADDER_CANCER_CLUSTER_2A_DN		55	-0.5817024	-1.7982463	0.0021668472	0.0047660037	0.518	736	tags=33%, list=13%, signal=37%
WILCOX_PRESPONSE_TO_ROGESTERONE_DN	WILCOX_PRESPONSE_TO_ROGESTERONE_DN		19	-0.696097	-1.7960577	0.0	0.0048723677	0.529	1309	tags=74%, list=23%, signal=95%
GOZGIT_ESR1_TARGETS_DN	GOZGIT_ESR1_TARGETS_DN		213	-0.5138203	-1.795705	0.0	0.00487786	0.533	848	tags=36%, list=15%, signal=41%
POOLA_INVASIVE_BREAST_CANCER_DN	POOLA_INVASIVE_BREAST_CANCER_DN		33	-0.62060577	-1.7941054	0.0011520737	0.0049515245	0.541	1003	tags=45%, list=18%, signal=55%
LEE_LIVER_CANCER_SURVIVAL_UP	LEE_LIVER_CANCER_SURVIVAL_UP		31	-0.63715696	-1.794105	0.0	0.0049191616	0.541	1108	tags=45%, list=19%, signal=56%
MARTORIATI_MDM4_TARGETS_NEUROEPITHELIUM_DN	MARTORIATI_MDM4_TARGETS_NEUROEPITHELIUM_DN		27	-0.6434483	-1.7889055	0.0012004802	0.0052495045	0.558	787	tags=52%, list=14%, signal=60%
SMID_BREAST_CANCER_LUMINAL_B_UP	SMID_BREAST_CANCER_LUMINAL_B_UP		34	-0.6112087	-1.7838894	0.0	0.0056977673	0.595	1279	tags=53%, list=22%, signal=68%
WALLACE_PROSTATE_CANCER_RACE_UP	WALLACE_PROSTATE_CANCER_RACE_UP		125	-0.5320586	-1.7824436	0.0	0.005740134	0.598	1120	tags=42%, list=20%, signal=52%
PAPASPYRIDONOS_UNSTABLE_ATEROSCLEROTIC_PLAQUE_DN	PAPASPYRIDONOS_UNSTABLE_ATEROSCLEROTIC_PLAQUE_DN		17	-0.7010668	-1.7822586	0.0024968788	0.0057157134	0.598	1206	tags=59%, list=21%, signal=74%
ZHAN_V1_LATE_DIFFERENTIATION_GENES_UP	ZHAN_V1_LATE_DIFFERENTIATION_GENES_UP		18	-0.69347125	-1.7798334	0.0	0.005984432	0.622	1245	tags=67%, list=22%, signal=85%
VALK_AML_CLUSTER_11	VALK_AML_CLUSTER_11		20	-0.6917855	-1.7794706	0.0	0.005970563	0.623	802	tags=55%, list=14%, signal=64%
REACTOME_FORMATION_OF_PLATELET_PLUG	REACTOME_FORMATION_OF_PLATELET_PLUG		84	-0.5411891	-1.774756	0.0	0.0065593813	0.66	1185	tags=40%, list=21%, signal=50%
TONKS_TARGETS_OF_RUNX1_RUNX1T1_FUSION_GRANULOCYTE_UP	TONKS_TARGETS_OF_RUNX1_RUNX1T1_FUSION_GRANULOCYTE_UP		21	-0.6804186	-1.7732958	0.0	0.0066831	0.668	586	tags=43%, list=10%, signal=48%
HORIUCHI_WTAP_TARGETS_UP	HORIUCHI_WTAP_TARGETS_UP		119	-0.5316592	-1.7731953	0.0	0.006641846	0.668	1284	tags=50%, list=22%, signal=64%
ABRAHAM_ALPC_VS_MULTIPLE_MYELOMA_UP	ABRAHAM_ALPC_VS_MULTIPLE_MYELOMA_UP		17	-0.7148736	-1.7722622	0.0	0.006688466	0.673	1129	tags=53%, list=20%, signal=66%
LANDIS_BREAST_CANCER_PROGRESSION_DN	LANDIS_BREAST_CANCER_PROGRESSION_DN		31	-0.61669296	-1.77108	0.0011750881	0.006785828	0.68	794	tags=48%, list=14%, signal=56%
HOSHIDA_LIVER_CANCER_LATE_RECURRENCE_UP	HOSHIDA_LIVER_CANCER_LATE_RECURRENCE_UP		30	-0.62440675	-1.7708193	0.0011560693	0.0067788456	0.682	1033	tags=50%, list=18%, signal=61%
URS_ADIPOCYTE_DIFFERENTIATION_UP	URS_ADIPOCYTE_DIFFERENTIATION_UP		19	-0.68042034	-1.7708122	0.0036101083	0.0067380094	0.682	613	tags=47%, list=11%, signal=53%
SAMOLS_TARGETS_OF_KHSV_MIRNAS_DN	SAMOLS_TARGETS_OF_KHSV_MIRNAS_DN		21	-0.6567941	-1.7689686	0.0072376356	0.006923837	0.696	1169	tags=57%, list=20%, signal=72%
EBAUER_TARGETS_OF_PAX3_FOXO1_FUSION_UP	EBAUER_TARGETS_OF_PAX3_FOXO1_FUSION_UP		65	-0.5544874	-1.7684679	0.0	0.006955979	0.699	813	tags=34%, list=14%, signal=39%
CAIRO_HEPATOBLASTOMA_DN	CAIRO_HEPATOBLASTOMA_DN		85	-0.5380552	-1.7673767	0.0	0.007037757	0.706	897	tags=31%, list=16%, signal=36%
KIM_MYCN_AMPLIFICATION_TARGETS_UP	KIM_MYCN_AMPLIFICATION_TARGETS_UP		23	-0.6570641	-1.7661045	0.0012269939	0.0071014836	0.711	252	tags=22%, list=4%, signal=23%
MCMURRAY_TP53_HRAS_COOPERATION_RESPONSE_DN	MCMURRAY_TP53_HRAS_COOPERATION_RESPONSE_DN		17	-0.6946319	-1.7650086	0.0	0.0071702753	0.714	1314	tags=71%, list=23%, signal=91%
TAKEDA_TARGETS_OF_NUP98_HOXA9_FUSION_8D_UP	TAKEDA_TARGETS_OF_NUP98_HOXA9_FUSION_8D_UP		44	-0.5833026	-1.7604879	0.0010989011	0.007539864	0.735	806	tags=43%, list=14%, signal=50%
DOANE_BREAST_CANCER_ESR1_UP	DOANE_BREAST_CANCER_ESR1_UP		17	-0.6993175	-1.7584449	0.0	0.007758961	0.75	944	tags=53%, list=16%, signal=63%
DAVICIONI_PAX_FOXO1_SIGNATURE_IN_ARMS_UP	DAVICIONI_PAX_FOXO1_SIGNATURE_IN_ARMS_UP		16	-0.71395177	-1.7581173	0.0	0.007736095	0.752	900	tags=56%, list=16%, signal=67%
KEGG_SYSTEMIC_LUPUS_ERYTHEMATOSUS	KEGG_SYSTEMIC_LUPUS_ERYTHEMATOSUS		19	-0.6903619	-1.7579739	0.0012210013	0.0077028163	0.753	971	tags=53%, list=17%, signal=63%
BECKER_TAMOXIFEN_RESISTANCE_DN	BECKER_TAMOXIFEN_RESISTANCE_DN		21	-0.67170805	-1.7560804	0.0012330456	0.0078789545	0.763	619	tags=48%, list=11%, signal=53%
HOUSTIS_ROS	HOUSTIS_ROS		15	-0.70282024	-1.7518232	0.0025316456	0.008271976	0.777	1140	tags=67%, list=20%, signal=83%
REACTOME_CELL_SURFACE_INTERACTIONS_AT_THE_VASCULAR_WALL	REACTOME_CELL_SURFACE_INTERACTIONS_AT_THE_VASCULAR_WALL		41	-0.5875744	-1.7502675	0.0011299435	0.008337433	0.781	1267	tags=46%, list=22%, signal=59%
PEREZ_TP63_TARGETS	PEREZ_TP63_TARGETS		67	-0.55401546	-1.7495672	0.0	0.008375241	0.786	796	tags=37%, list=14%, signal=43%
MORI_PLASMA_CELL_UP	MORI_PLASMA_CELL_UP		20	-0.67711544	-1.7486577	0.0	0.008433339	0.788	1715	tags=90%, list=30%, signal=128%
CHEBOTAEV_GR_TARGETS_UP	CHEBOTAEV_GR_TARGETS_UP		24	-0.64931333	-1.7481295	0.0	0.008434138	0.79	695	tags=46%, list=12%, signal=52%
REACTOME_SEMAPHORIN_INTERACTIONS	REACTOME_SEMAPHORIN_INTERACTIONS		26	-0.6322567	-1.7452455	0.0011918951	0.008747005	0.806	1163	tags=46%, list=20%, signal=58%
IVANOVA_HEMATOPOIESIS_STEM_CELL_LONG_TERM	IVANOVA_HEMATOPOIESIS_STEM_CELL_LONG_TERM		24	-0.6362195	-1.7433265	0.0024301338	0.00893688	0.819	921	tags=38%, list=16%, signal=45%
BROWNE_HCMV_INFECTION_24HR_DN	BROWNE_HCMV_INFECTION_24HR_DN		56	-0.5578269	-1.7431604	0.0	0.008903667	0.821	1000	tags=46%, list=17%, signal=56%
TAVOR_CEBPA_TARGETS_UP	TAVOR_CEBPA_TARGETS_UP		22	-0.6622545	-1.7420343	0.0049079754	0.00901897	0.823	595	tags=45%, list=10%, signal=51%
SPIRA_SMOKERS_LUNG_CANCER_UP	SPIRA_SMOKERS_LUNG_CANCER_UP		20	-0.6769349	-1.7411499	0.0	0.009112609	0.828	1209	tags=65%, list=21%, signal=82%
FLECHNER_BIOPSY_KIDNEY_TRANSPLANT_REJECTED_VS_OK_UP	FLECHNER_BIOPSY_KIDNEY_TRANSPLANT_REJECTED_VS_OK_UP		43	-0.57773745	-1.7401453	0.0022371365	0.009215113	0.831	1090	tags=47%, list=19%, signal=57%
SENESE_HDAC1_AND_HDAC2_TARGETS_UP	SENESE_HDAC1_AND_HDAC2_TARGETS_UP		88	-0.5310199	-1.7398974	0.0	0.009201355	0.832	1163	tags=41%, list=20%, signal=51%
FONTAINE_PAPILLARY_THYROID_CARCINOMA_UP	FONTAINE_PAPILLARY_THYROID_CARCINOMA_UP		19	-0.6636192	-1.7395827	0.0036452005	0.009208061	0.832	1218	tags=53%, list=21%, signal=67%
SHIPP_DLBCL_VS_FOLLICULAR_LYMPHOMA_DN	SHIPP_DLBCL_VS_FOLLICULAR_LYMPHOMA_DN		20	-0.66162336	-1.737884	0.0012468828	0.009468492	0.841	1120	tags=50%, list=20%, signal=62%
SATO_SILENCED_BY_METHYLATION_IN_PANCREATIC_CANCER_1	SATO_SILENCED_BY_METHYLATION_IN_PANCREATIC_CANCER_1		103	-0.52834255	-1.7377226	0.0	0.009433683	0.842	620	tags=28%, list=11%, signal=31%
BOYLAN_MULTIPLE_MYELOMA_PCA3_UP	BOYLAN_MULTIPLE_MYELOMA_PCA3_UP		15	-0.70891416	-1.7357789	0.0026041667	0.009670319	0.853	134	tags=33%, list=2%, signal=34%
SUNG_METASTASIS_STROMA_UP	SUNG_METASTASIS_STROMA_UP		46	-0.5631914	-1.7355033	0.0011235955	0.009669261	0.856	535	tags=30%, list=9%, signal=33%
HELLER_HDAC_TARGETS_SILENCED_BY_METHYLATION_UP	HELLER_HDAC_TARGETS_SILENCED_BY_METHYLATION_UP		115	-0.5193391	-1.73357	0.0	0.009867917	0.866	973	tags=37%, list=17%, signal=43%
LINDSTEDT_DENDRITIC_CELL_MATURATION_D	LINDSTEDT_DENDRITIC_CELL_MATURATION_D		26	-0.62808	-1.7318987	0.0023724793	0.0100557245	0.872	699	tags=38%, list=12%, signal=44%
WINTER_HYPOXIA_METAGENE	WINTER_HYPOXIA_METAGENE		87	-0.527841	-1.7294849	0.0	0.010385578	0.879	1090	tags=39%, list=19%, signal=48%
ONDER_CDH1_TARGETS_1_UP	ONDER_CDH1_TARGETS_1_UP		48	-0.5695666	-1.727612	0.0022123894	0.010616329	0.886	728	tags=38%, list=13%, signal=43%
GRUETZMANN_PANCREATIC_CANCER_UP	GRUETZMANN_PANCREATIC_CANCER_UP		162	-0.5052037	-1.7240894	0.0	0.011111629	0.9	876	tags=32%, list=15%, signal=37%
WOO_LIVER_CANCER_RECURRENCE_UP	WOO_LIVER_CANCER_RECURRENCE_UP		38	-0.5880982	-1.7199266	0.0	0.011821196	0.912	969	tags=47%, list=17%, signal=57%
SENGUPTA_NASOPHARYNGEAL_CARCINOMA_WITH_LMP1_DN	SENGUPTA_NASOPHARYNGEAL_CARCINOMA_WITH_LMP1_DN		33	-0.59978646	-1.7192268	0.0	0.011908887	0.914	952	tags=45%, list=17%, signal=54%
STREICHER_LSM1_TARGETS_UP	STREICHER_LSM1_TARGETS_UP		15	-0.6953809	-1.7188071	0.003931848	0.011910652	0.914	619	tags=40%, list=11%, signal=45%
RODRIGUES_THYROID_CARCINOMA_ANAPLASTIC_DN	RODRIGUES_THYROID_CARCINOMA_ANAPLASTIC_DN		202	-0.49485254	-1.7180505	0.0	0.012015094	0.919	1101	tags=37%, list=19%, signal=44%
FOSTER_INFLAMMATORY_RESPONSE_LPS_UP	FOSTER_INFLAMMATORY_RESPONSE_LPS_UP		60	-0.5481193	-1.7179226	0.0	0.011974553	0.919	843	tags=43%, list=15%, signal=50%
GAL_LEUKEMIC_STEM_CELL_DN	GAL_LEUKEMIC_STEM_CELL_DN		73	-0.5319546	-1.7174445	0.0	0.011985106	0.92	642	tags=29%, list=11%, signal=32%
WANG_ESOPHAGUS_CANCER_VS_NORMAL_UP	WANG_ESOPHAGUS_CANCER_VS_NORMAL_UP		44	-0.5729634	-1.7154878	0.0022727272	0.012276162	0.923	962	tags=43%, list=17%, signal=52%
LE_EGR2_TARGETS_DN	LE_EGR2_TARGETS_DN		33	-0.5897701	-1.7149943	0.0022909509	0.01234023	0.924	1146	tags=45%, list=20%, signal=57%
FRASOR_RESPONSE_TO_ESTRADIOL_DN	FRASOR_RESPONSE_TO_ESTRADIOL_DN		20	-0.6493407	-1.7147495	0.0024752475	0.012344392	0.925	804	tags=55%, list=14%, signal=64%
HELLER_SILENCED_BY_METHYLATION_DN	HELLER_SILENCED_BY_METHYLATION_DN		43	-0.5711424	-1.7139726	0.0011402508	0.012435684	0.927	885	tags=40%, list=15%, signal=46%
WEST_ADRENOCORTICAL_TUMOR_DN	WEST_ADRENOCORTICAL_TUMOR_DN		182	-0.49557596	-1.713029	0.0	0.012570652	0.932	1454	tags=40%, list=25%, signal=52%
KOBAYASHI_EGFR_SIGNALING_24HR_UP	KOBAYASHI_EGFR_SIGNALING_24HR_UP		39	-0.57849485	-1.7122176	0.002317497	0.012668355	0.934	991	tags=38%, list=17%, signal=46%
SMID_BREAST_CANCER_RELAPSE_IN_BONE_DN	SMID_BREAST_CANCER_RELAPSE_IN_BONE_DN		86	-0.5248099	-1.7117796	0.001048218	0.012653307	0.936	790	tags=34%, list=14%, signal=39%
KANG_IMMORTALIZED_BY_TERT_DN	KANG_IMMORTALIZED_BY_TERT_DN		28	-0.6144817	-1.7110002	0.0	0.012807404	0.938	975	tags=50%, list=17%, signal=60%
LEE_LIVER_CANCER_DENA_UP	LEE_LIVER_CANCER_DENA_UP		22	-0.63354445	-1.7081101	0.0023923444	0.013217656	0.941	1313	tags=59%, list=23%, signal=76%
LAIHO_COLORECTAL_CANCER_SERRATED_UP	LAIHO_COLORECTAL_CANCER_SERRATED_UP		64	-0.5386868	-1.7074717	0.0	0.013226546	0.942	1917	tags=63%, list=33%, signal=93%
ACEVEDO_LIVER_CANCER_WITH_H3K27ME3_UP	ACEVEDO_LIVER_CANCER_WITH_H3K27ME3_UP		64	-0.5432722	-1.7051178	0.0010752688	0.013591728	0.946	880	tags=41%, list=15%, signal=47%
THUM_SYSTOLIC_HEART_FAILURE_UP	THUM_SYSTOLIC_HEART_FAILURE_UP		187	-0.4934568	-1.7037795	0.0	0.013752267	0.95	1163	tags=35%, list=20%, signal=43%
GRADE_COLON_AND_RECTAL_CANCER_DN	GRADE_COLON_AND_RECTAL_CANCER_DN		20	-0.6526416	-1.7013983	0.0037082818	0.014146045	0.957	1132	tags=60%, list=20%, signal=75%
YAO_TEMPORAL_RESPONSE_TO_PROGESTERONE_CLUSTER_16	YAO_TEMPORAL_RESPONSE_TO_PROGESTERONE_CLUSTER_16		20	-0.65588844	-1.7009399	0.0012468828	0.0141939595	0.959	563	tags=40%, list=10%, signal=44%
KEGG_FOCAL_ADHESION	KEGG_FOCAL_ADHESION		89	-0.520077	-1.700665	0.0	0.014185471	0.96	1485	tags=45%, list=26%, signal=60%
SETLUR_PROSTATE_CANCER_TMPRSS2_ERG_FUSION_UP	SETLUR_PROSTATE_CANCER_TMPRSS2_ERG_FUSION_UP		28	-0.60999066	-1.6986454	0.005931198	0.014551071	0.965	533	tags=29%, list=9%, signal=31%
YAO_TEMPORAL_RESPONSE_TO_PROGESTERONE_CLUSTER_12	YAO_TEMPORAL_RESPONSE_TO_PROGESTERONE_CLUSTER_12		37	-0.57562554	-1.6984615	0.0	0.014515351	0.965	1209	tags=49%, list=21%, signal=61%
RODWELL_AGING_KIDNEY_UP	RODWELL_AGING_KIDNEY_UP		130	-0.5101365	-1.6978443	0.0	0.0145604955	0.967	1218	tags=39%, list=21%, signal=49%
KEGG_ADHERENS_JUNCTION	KEGG_ADHERENS_JUNCTION		25	-0.6219388	-1.6938686	0.0036144578	0.015288902	0.972	789	tags=40%, list=14%, signal=46%
HOOI_ST7_TARGETS_UP	HOOI_ST7_TARGETS_UP		32	-0.59175926	-1.6933197	0.0057670125	0.015334413	0.972	1152	tags=47%, list=20%, signal=58%
RIZKI_TUMOR_INVASIVENESS_3D_UP	RIZKI_TUMOR_INVASIVENESS_3D_UP		73	-0.52923846	-1.6932969	0.0010548523	0.015278897	0.972	883	tags=27%, list=15%, signal=32%
TURASHVILI_BREAST_LOBULAR_CARCINOMA_VS_LOBULAR_NORMAL_DN	TURASHVILI_BREAST_LOBULAR_CARCINOMA_VS_LOBULAR_NORMAL_DN		33	-0.5857965	-1.6901258	0.0011574074	0.01581774	0.974	1083	tags=52%, list=19%, signal=63%
RUTELLA_RESPONSE_TO_HGF_UP	RUTELLA_RESPONSE_TO_HGF_UP		207	-0.48835847	-1.6881967	0.0	0.016147973	0.976	1243	tags=42%, list=22%, signal=51%
SCHUETZ_BREAST_CANCER_DUCTAL_INVASIVE_DN	SCHUETZ_BREAST_CANCER_DUCTAL_INVASIVE_DN		20	-0.6547428	-1.6871463	0.003699137	0.016330095	0.976	476	tags=35%, list=8%, signal=38%
KEGG_MELANOMA	KEGG_MELANOMA		28	-0.60034645	-1.6867231	0.007202881	0.016337378	0.976	540	tags=29%, list=9%, signal=31%
HALMOS_CEBPA_TARGETS_UP	HALMOS_CEBPA_TARGETS_UP		20	-0.63662314	-1.6862007	0.0025445293	0.016352583	0.976	1421	tags=65%, list=25%, signal=86%
SMID_BREAST_CANCER_BASAL_DN	SMID_BREAST_CANCER_BASAL_DN		169	-0.4912545	-1.6859925	0.0	0.016310398	0.977	945	tags=34%, list=17%, signal=40%
BENPORATH_EED_TARGETS	BENPORATH_EED_TARGETS		156	-0.4956753	-1.6854372	0.0	0.016378645	0.978	884	tags=33%, list=15%, signal=38%
PASQUALUCCI_LYMPHOMA_BY_GC_STAGE_UP	PASQUALUCCI_LYMPHOMA_BY_GC_STAGE_UP		117	-0.50141346	-1.684035	0.0	0.016620878	0.982	1150	tags=45%, list=20%, signal=56%
DELYS_THYROID_CANCER_UP	DELYS_THYROID_CANCER_UP		136	-0.4941386	-1.6790318	0.0	0.017661933	0.985	1536	tags=51%, list=27%, signal=68%
GARGALOVIC_RESPONSE_TO_OXIDIZED_PHOSPHOLIPIDS_TURQUOISE_UP	GARGALOVIC_RESPONSE_TO_OXIDIZED_PHOSPHOLIPIDS_TURQUOISE_UP		33	-0.57652825	-1.6777463	0.0	0.01789737	0.985	1239	tags=48%, list=22%, signal=62%
FLECHNER_BIOPSY_KIDNEY_TRANSPLANT_REJECTED_VS_OK_DN	FLECHNER_BIOPSY_KIDNEY_TRANSPLANT_REJECTED_VS_OK_DN		246	-0.47884572	-1.6756679	0.0	0.018250115	0.986	1402	tags=38%, list=24%, signal=48%
WEIGEL_OXIDATIVE_STRESS_BY_HNE_AND_TBH	WEIGEL_OXIDATIVE_STRESS_BY_HNE_AND_TBH		22	-0.63242185	-1.6721662	0.0037406483	0.019038506	0.989	821	tags=41%, list=14%, signal=48%
BROWNE_HCMV_INFECTION_48HR_DN	BROWNE_HCMV_INFECTION_48HR_DN		176	-0.4809876	-1.6706345	0.0	0.019343613	0.989	1189	tags=36%, list=21%, signal=44%
WIELAND_UP_BY_HBV_INFECTION	WIELAND_UP_BY_HBV_INFECTION		47	-0.5485048	-1.6701214	0.0011074197	0.019404747	0.99	545	tags=30%, list=10%, signal=33%
KOYAMA_SEMA3B_TARGETS_UP	KOYAMA_SEMA3B_TARGETS_UP		56	-0.5358572	-1.669077	0.0010976949	0.019591982	0.99	633	tags=29%, list=11%, signal=32%
PAPASPYRIDONOS_UNSTABLE_ATEROSCLEROTIC_PLAQUE_UP	PAPASPYRIDONOS_UNSTABLE_ATEROSCLEROTIC_PLAQUE_UP		28	-0.5932849	-1.66888	0.0047675804	0.019569928	0.99	1414	tags=61%, list=25%, signal=80%
GRUETZMANN_PANCREATIC_CANCER_DN	GRUETZMANN_PANCREATIC_CANCER_DN		80	-0.5107619	-1.6674544	0.0	0.019844227	0.991	1560	tags=44%, list=27%, signal=59%
RUTELLA_RESPONSE_TO_HGF_VS_CSF2RB_AND_IL4_UP	RUTELLA_RESPONSE_TO_HGF_VS_CSF2RB_AND_IL4_UP		193	-0.4795023	-1.6660004	0.0	0.020155665	0.992	1243	tags=40%, list=22%, signal=49%
HADDAD_T_LYMPHOCYTE_AND_NK_PROGENITOR_UP	HADDAD_T_LYMPHOCYTE_AND_NK_PROGENITOR_UP		36	-0.5635134	-1.6643482	0.004489338	0.020491399	0.992	770	tags=42%, list=13%, signal=48%
GINESTIER_BREAST_CANCER_20Q13_AMPLIFICATION_UP	GINESTIER_BREAST_CANCER_20Q13_AMPLIFICATION_UP		45	-0.553053	-1.6620059	0.0011086474	0.021087002	0.993	1377	tags=49%, list=24%, signal=64%
REACTOME_GENERATION_OF_SECOND_MESSENGER_MOLECULES	REACTOME_GENERATION_OF_SECOND_MESSENGER_MOLECULES		15	-0.6859103	-1.6616963	0.007782101	0.02107423	0.993	1202	tags=67%, list=21%, signal=84%
REACTOME_NUCLEAR_RECEPTOR_TRANSCRIPTION_PATHWAY	REACTOME_NUCLEAR_RECEPTOR_TRANSCRIPTION_PATHWAY		19	-0.64424217	-1.6607221	0.00863132	0.0212686	0.993	1409	tags=58%, list=25%, signal=77%
YAO_TEMPORAL_RESPONSE_TO_PROGESTERONE_CLUSTER_0	YAO_TEMPORAL_RESPONSE_TO_PROGESTERONE_CLUSTER_0		24	-0.6050678	-1.6588441	0.004733728	0.021655241	0.994	1175	tags=54%, list=21%, signal=68%
CHIARADONNA_NEOPLASTIC_TRANSFORMATION_KRAS_CDC25_UP	CHIARADONNA_NEOPLASTIC_TRANSFORMATION_KRAS_CDC25_UP		26	-0.5981857	-1.6578165	0.0048721074	0.021815274	0.994	990	tags=46%, list=17%, signal=56%
REACTOME_PEPTIDE_LIGAND_BINDING_RECEPTORS	REACTOME_PEPTIDE_LIGAND_BINDING_RECEPTORS		23	-0.6015217	-1.6562873	0.004901961	0.022167124	0.995	1137	tags=61%, list=20%, signal=76%
SMID_BREAST_CANCER_BASAL_UP	SMID_BREAST_CANCER_BASAL_UP		190	-0.47878337	-1.6559352	0.0	0.022180108	0.995	675	tags=26%, list=12%, signal=28%
MCBRYAN_PUBERTAL_BREAST_3_4WK_UP	MCBRYAN_PUBERTAL_BREAST_3_4WK_UP		64	-0.52128214	-1.6530583	0.0021551724	0.022853544	0.996	680	tags=31%, list=12%, signal=35%
MONNIER_POSTRADIATION_TUMOR_ESCAPE_DN	MONNIER_POSTRADIATION_TUMOR_ESCAPE_DN		141	-0.4864086	-1.6523272	0.0	0.022964783	0.996	1207	tags=37%, list=21%, signal=46%
PELLICCIOTTA_HDAC_IN_ANTIGEN_PRESENTATION_UP	PELLICCIOTTA_HDAC_IN_ANTIGEN_PRESENTATION_UP		42	-0.5568523	-1.6518451	0.0023121387	0.023020037	0.996	1851	tags=64%, list=32%, signal=94%
CHEN_LVAD_SUPPORT_OF_FAILING_HEART_DN	CHEN_LVAD_SUPPORT_OF_FAILING_HEART_DN		17	-0.65746206	-1.6476936	0.0038461538	0.024004752	0.997	675	tags=47%, list=12%, signal=53%
JAEGER_METASTASIS_UP	JAEGER_METASTASIS_UP		16	-0.6679481	-1.6469715	0.005050505	0.024147227	0.997	466	tags=31%, list=8%, signal=34%
BRUECKNER_TARGETS_OF_MIRLET7A3_DN	BRUECKNER_TARGETS_OF_MIRLET7A3_DN		26	-0.5960092	-1.6464286	0.00477327	0.024266507	0.997	593	tags=35%, list=10%, signal=38%
ALONSO_METASTASIS_UP	ALONSO_METASTASIS_UP		80	-0.5026553	-1.6459321	0.0010537407	0.024267938	0.997	1852	tags=54%, list=32%, signal=78%
BOYLAN_MULTIPLE_MYELOMA_D_DN	BOYLAN_MULTIPLE_MYELOMA_D_DN		30	-0.57767725	-1.645769	0.004750594	0.02423257	0.997	1026	tags=40%, list=18%, signal=48%
BONOME_OVARIAN_CANCER_POOR_SURVIVAL_UP	BONOME_OVARIAN_CANCER_POOR_SURVIVAL_UP		15	-0.6665889	-1.6443976	0.011749348	0.024573015	0.998	848	tags=47%, list=15%, signal=55%
REACTOME_AXON_GUIDANCE	REACTOME_AXON_GUIDANCE		56	-0.5282983	-1.644079	0.0043336945	0.02457314	0.998	1344	tags=43%, list=23%, signal=55%
WU_SILENCED_BY_METHYLATION_IN_BLADDER_CANCER	WU_SILENCED_BY_METHYLATION_IN_BLADDER_CANCER		17	-0.6649638	-1.6438596	0.011392405	0.024569495	0.999	808	tags=59%, list=14%, signal=68%
JIANG_TIP30_TARGETS_UP	JIANG_TIP30_TARGETS_UP		28	-0.588729	-1.6424576	0.0070921984	0.024911638	0.999	1093	tags=43%, list=19%, signal=53%
LEE_LIVER_CANCER_MYC_DN	LEE_LIVER_CANCER_MYC_DN		22	-0.62487936	-1.6405689	0.0075	0.025332965	0.999	598	tags=36%, list=10%, signal=40%
RUTELLA_RESPONSE_TO_CSF2RB_AND_IL4_DN	RUTELLA_RESPONSE_TO_CSF2RB_AND_IL4_DN		137	-0.48503542	-1.6395628	0.0	0.025486885	0.999	1078	tags=37%, list=19%, signal=45%
AKL_HTLV1_INFECTION_DN	AKL_HTLV1_INFECTION_DN		38	-0.5617968	-1.6386715	0.0022650056	0.025693567	0.999	1300	tags=50%, list=23%, signal=64%
SCHLESINGER_METHYLATED_DE_NOVO_IN_CANCER	SCHLESINGER_METHYLATED_DE_NOVO_IN_CANCER		16	-0.66112703	-1.6380178	0.014084507	0.025823936	0.999	1000	tags=56%, list=17%, signal=68%
BILBAN_B_CLL_LPL_DN	BILBAN_B_CLL_LPL_DN		17	-0.6457359	-1.6348741	0.006329114	0.02667279	0.999	923	tags=41%, list=16%, signal=49%
ZHOU_INFLAMMATORY_RESPONSE_FIMA_UP	ZHOU_INFLAMMATORY_RESPONSE_FIMA_UP		125	-0.4838576	-1.633654	0.0	0.026936239	0.999	564	tags=24%, list=10%, signal=26%
HOSHIDA_LIVER_CANCER_SUBCLASS_S1	HOSHIDA_LIVER_CANCER_SUBCLASS_S1		127	-0.48353136	-1.6331505	0.0	0.026997644	0.999	1019	tags=33%, list=18%, signal=39%
PEREZ_TP53_AND_TP63_TARGETS	PEREZ_TP53_AND_TP63_TARGETS		35	-0.56285113	-1.6317081	0.0034168565	0.027400553	0.999	795	tags=40%, list=14%, signal=46%
ODONNELL_TFRC_TARGETS_UP	ODONNELL_TFRC_TARGETS_UP		102	-0.491269	-1.6313449	0.0010405828	0.027403915	0.999	1405	tags=43%, list=25%, signal=56%
ELVIDGE_HIF1A_AND_HIF2A_TARGETS_DN	ELVIDGE_HIF1A_AND_HIF2A_TARGETS_DN		39	-0.5492693	-1.6292413	0.009039548	0.027965046	0.999	871	tags=36%, list=15%, signal=42%
RIGGI_EWING_SARCOMA_PROGENITOR_UP	RIGGI_EWING_SARCOMA_PROGENITOR_UP		114	-0.4842558	-1.6285679	0.0	0.028101325	0.999	797	tags=30%, list=14%, signal=34%
KEGG_AXON_GUIDANCE	KEGG_AXON_GUIDANCE		36	-0.5647318	-1.6282591	0.008111239	0.028105695	0.999	1163	tags=44%, list=20%, signal=55%
BROWNE_HCMV_INFECTION_8HR_UP	BROWNE_HCMV_INFECTION_8HR_UP		48	-0.5285764	-1.6265094	0.0043907794	0.028599052	0.999	545	tags=23%, list=10%, signal=25%
TURASHVILI_BREAST_DUCTAL_CARCINOMA_VS_DUCTAL_NORMAL_UP	TURASHVILI_BREAST_DUCTAL_CARCINOMA_VS_DUCTAL_NORMAL_UP		18	-0.6412887	-1.6233864	0.01236094	0.029622216	1.0	466	tags=44%, list=8%, signal=48%
CHIARADONNA_NEOPLASTIC_TRANSFORMATION_CDC25_DN	CHIARADONNA_NEOPLASTIC_TRANSFORMATION_CDC25_DN		61	-0.5184011	-1.6225686	0.005387931	0.02980474	1.0	989	tags=39%, list=17%, signal=47%
DAZARD_RESPONSE_TO_UV_SCC_UP	DAZARD_RESPONSE_TO_UV_SCC_UP		44	-0.5309912	-1.6217468	0.008879024	0.029976232	1.0	2250	tags=73%, list=39%, signal=119%
XU_GH1_AUTOCRINE_TARGETS_UP	XU_GH1_AUTOCRINE_TARGETS_UP		56	-0.519968	-1.6205798	0.005446623	0.030270828	1.0	1471	tags=41%, list=26%, signal=55%
KOKKINAKIS_METHIONINE_DEPRIVATION_96HR_UP	KOKKINAKIS_METHIONINE_DEPRIVATION_96HR_UP		59	-0.5198286	-1.61961	0.00440044	0.030456172	1.0	930	tags=36%, list=16%, signal=42%
LIANG_HEMATOPOIESIS_STEM_CELL_NUMBER_SMALL_VS_HUGE_UP	LIANG_HEMATOPOIESIS_STEM_CELL_NUMBER_SMALL_VS_HUGE_UP		21	-0.6171958	-1.6189218	0.013613861	0.030602764	1.0	597	tags=38%, list=10%, signal=42%
MCCLUNG_CREB1_TARGETS_UP	MCCLUNG_CREB1_TARGETS_UP		30	-0.57205486	-1.6173371	0.012746234	0.031146787	1.0	1533	tags=57%, list=27%, signal=77%
TONKS_TARGETS_OF_RUNX1_RUNX1T1_FUSION_HSC_DN	TONKS_TARGETS_OF_RUNX1_RUNX1T1_FUSION_HSC_DN		72	-0.50384444	-1.6169801	0.0021097045	0.031150393	1.0	990	tags=40%, list=17%, signal=48%
PRAMOONJAGO_SOX4_TARGETS_UP	PRAMOONJAGO_SOX4_TARGETS_UP		20	-0.6208399	-1.6157169	0.012376238	0.031502362	1.0	856	tags=30%, list=15%, signal=35%
HOSHIDA_LIVER_CANCER_LATE_RECURRENCE_DN	HOSHIDA_LIVER_CANCER_LATE_RECURRENCE_DN		22	-0.61116016	-1.6152902	0.007317073	0.03157063	1.0	395	tags=27%, list=7%, signal=29%
AMIT_SERUM_RESPONSE_60_MCF10A	AMIT_SERUM_RESPONSE_60_MCF10A		24	-0.5895806	-1.6151315	0.013142174	0.031509995	1.0	1346	tags=54%, list=24%, signal=71%
REACTOME_IMMUNOREGULATORY_INTERACTIONS_BETWEEN_A_LYMPHOID_AND_A_NON_LYMPHOID_CELL	REACTOME_IMMUNOREGULATORY_INTERACTIONS_BETWEEN_A_LYMPHOID_AND_A_NON_LYMPHOID_CELL		26	-0.58382744	-1.611688	0.013937282	0.032703586	1.0	1181	tags=62%, list=21%, signal=77%
MAHAJAN_RESPONSE_TO_IL1A_UP	MAHAJAN_RESPONSE_TO_IL1A_UP		25	-0.5929315	-1.6115737	0.008313539	0.032629814	1.0	622	tags=40%, list=11%, signal=45%
REACTOME_SIGNAL_AMPLIFICATION	REACTOME_SIGNAL_AMPLIFICATION		15	-0.6484171	-1.6114761	0.017195767	0.032559507	1.0	1070	tags=40%, list=19%, signal=49%
NELSON_RESPONSE_TO_ANDROGEN_UP	NELSON_RESPONSE_TO_ANDROGEN_UP		37	-0.55128384	-1.6113741	0.005688282	0.032486506	1.0	1181	tags=49%, list=21%, signal=61%
KOKKINAKIS_METHIONINE_DEPRIVATION_48HR_UP	KOKKINAKIS_METHIONINE_DEPRIVATION_48HR_UP		60	-0.51595825	-1.6096122	0.0010917031	0.032983683	1.0	598	tags=28%, list=10%, signal=31%
ZHANG_ANTIVIRAL_RESPONSE_TO_RIBAVIRIN_DN	ZHANG_ANTIVIRAL_RESPONSE_TO_RIBAVIRIN_DN		16	-0.6343786	-1.6084801	0.015424165	0.033283856	1.0	928	tags=56%, list=16%, signal=67%
REACTOME_SIGNALING_IN_IMMUNE_SYSTEM	REACTOME_SIGNALING_IN_IMMUNE_SYSTEM		153	-0.47203296	-1.6078022	0.0	0.033466432	1.0	1305	tags=39%, list=23%, signal=49%
HOFFMANN_IMMATURE_TO_MATURE_B_LYMPHOCYTE_DN	HOFFMANN_IMMATURE_TO_MATURE_B_LYMPHOCYTE_DN		15	-0.651436	-1.6076344	0.006281407	0.033433244	1.0	1141	tags=60%, list=20%, signal=75%
SENESE_HDAC2_TARGETS_DN	SENESE_HDAC2_TARGETS_DN		36	-0.55478984	-1.6070642	0.004634994	0.033518516	1.0	1206	tags=53%, list=21%, signal=66%
WANG_METHYLATED_IN_BREAST_CANCER	WANG_METHYLATED_IN_BREAST_CANCER		15	-0.6611188	-1.6066173	0.018181818	0.033555254	1.0	804	tags=53%, list=14%, signal=62%
GOLDRATH_IMMUNE_MEMORY	GOLDRATH_IMMUNE_MEMORY		30	-0.55617523	-1.6043005	0.014067995	0.03438148	1.0	1075	tags=47%, list=19%, signal=57%
BROWNE_HCMV_INFECTION_18HR_DN	BROWNE_HCMV_INFECTION_18HR_DN		55	-0.5154078	-1.6040204	0.0077348067	0.03439607	1.0	1224	tags=44%, list=21%, signal=55%
COULOUARN_TEMPORAL_TGFB1_SIGNATURE_UP	COULOUARN_TEMPORAL_TGFB1_SIGNATURE_UP		33	-0.5463426	-1.6026033	0.0046674446	0.034820456	1.0	930	tags=36%, list=16%, signal=43%
BIOCARTA_ECM_PATHWAY	BIOCARTA_ECM_PATHWAY		17	-0.6294533	-1.600271	0.014833127	0.03569068	1.0	1305	tags=53%, list=23%, signal=68%
KUMAR_TARGETS_OF_MLL_AF9_FUSION	KUMAR_TARGETS_OF_MLL_AF9_FUSION		170	-0.465766	-1.5997809	0.0	0.035804022	1.0	1100	tags=36%, list=19%, signal=44%
RASHI_RESPONSE_TO_IONIZING_RADIATION_1	RASHI_RESPONSE_TO_IONIZING_RADIATION_1		18	-0.62797165	-1.5948273	0.011306533	0.03770793	1.0	718	tags=28%, list=13%, signal=32%
REACTOME_GPCR_LIGAND_BINDING	REACTOME_GPCR_LIGAND_BINDING		48	-0.52017283	-1.5947207	0.009977827	0.037636727	1.0	1137	tags=48%, list=20%, signal=59%
LANDIS_ERBB2_BREAST_TUMORS_324_UP	LANDIS_ERBB2_BREAST_TUMORS_324_UP		60	-0.5083621	-1.5936944	0.0054171183	0.037909616	1.0	1439	tags=45%, list=25%, signal=59%
TAKEDA_TARGETS_OF_NUP98_HOXA9_FUSION_10D_UP	TAKEDA_TARGETS_OF_NUP98_HOXA9_FUSION_10D_UP		61	-0.5064351	-1.592273	0.0010822511	0.038410228	1.0	842	tags=38%, list=15%, signal=44%
KEGG_TIGHT_JUNCTION	KEGG_TIGHT_JUNCTION		46	-0.51564837	-1.5913621	0.0077691455	0.03870103	1.0	723	tags=33%, list=13%, signal=37%
BROWNE_HCMV_INFECTION_12HR_DN	BROWNE_HCMV_INFECTION_12HR_DN		42	-0.53055596	-1.5910994	0.009142857	0.0386888	1.0	682	tags=31%, list=12%, signal=35%
KEGG_LEUKOCYTE_TRANSENDOTHELIAL_MIGRATION	KEGG_LEUKOCYTE_TRANSENDOTHELIAL_MIGRATION		53	-0.5133748	-1.5881909	0.0076419213	0.039796524	1.0	1309	tags=36%, list=23%, signal=46%
BOYAULT_LIVER_CANCER_SUBCLASS_G1_DN	BOYAULT_LIVER_CANCER_SUBCLASS_G1_DN		18	-0.6095356	-1.5855988	0.015345269	0.04081859	1.0	1674	tags=67%, list=29%, signal=94%
MARKEY_RB1_ACUTE_LOF_UP	MARKEY_RB1_ACUTE_LOF_UP		99	-0.4804996	-1.5805739	0.001044932	0.043010775	1.0	1139	tags=39%, list=20%, signal=48%
FULCHER_INFLAMMATORY_RESPONSE_LECTIN_VS_LPS_DN	FULCHER_INFLAMMATORY_RESPONSE_LECTIN_VS_LPS_DN		190	-0.45780352	-1.577874	0.0	0.044228084	1.0	1519	tags=43%, list=27%, signal=57%
BOYLAN_MULTIPLE_MYELOMA_D_CLUSTER_DN	BOYLAN_MULTIPLE_MYELOMA_D_CLUSTER_DN		16	-0.62296593	-1.5776044	0.019206146	0.044201434	1.0	439	tags=31%, list=8%, signal=34%
CHEN_LVAD_SUPPORT_OF_FAILING_HEART_UP	CHEN_LVAD_SUPPORT_OF_FAILING_HEART_UP		35	-0.5443595	-1.5773668	0.005966587	0.044157166	1.0	663	tags=31%, list=12%, signal=35%
ALONSO_METASTASIS_EMT_UP	ALONSO_METASTASIS_EMT_UP		18	-0.6076469	-1.5768626	0.02238806	0.04423574	1.0	1414	tags=61%, list=25%, signal=81%
BARRIER_COLON_CANCER_RECURRENCE_UP	BARRIER_COLON_CANCER_RECURRENCE_UP		22	-0.59007883	-1.5766416	0.0119904075	0.044209354	1.0	1338	tags=55%, list=23%, signal=71%
COATES_MACROPHAGE_M1_VS_M2_DN	COATES_MACROPHAGE_M1_VS_M2_DN		24	-0.5878561	-1.5757314	0.016887818	0.044451997	1.0	1090	tags=46%, list=19%, signal=56%
DANG_REGULATED_BY_MYC_DN	DANG_REGULATED_BY_MYC_DN		121	-0.46595556	-1.5716784	0.0010204081	0.04625074	1.0	1218	tags=39%, list=21%, signal=48%
HARRIS_HYPOXIA	HARRIS_HYPOXIA		32	-0.5526592	-1.571602	0.015625	0.046120618	1.0	923	tags=41%, list=16%, signal=48%
LEE_NEURAL_CREST_STEM_CELL_DN	LEE_NEURAL_CREST_STEM_CELL_DN		31	-0.5510398	-1.5714821	0.010613208	0.046041377	1.0	1806	tags=61%, list=32%, signal=89%
REACTOME_CELL_JUNCTION_ORGANIZATION	REACTOME_CELL_JUNCTION_ORGANIZATION		20	-0.61462724	-1.5705187	0.02208589	0.046395607	1.0	678	tags=40%, list=12%, signal=45%
IVANOVA_HEMATOPOIESIS_MATURE_CELL	IVANOVA_HEMATOPOIESIS_MATURE_CELL		42	-0.51862687	-1.5702558	0.010227272	0.04636298	1.0	1414	tags=43%, list=25%, signal=57%
DAVICIONI_MOLECULAR_ARMS_VS_ERMS_DN	DAVICIONI_MOLECULAR_ARMS_VS_ERMS_DN		39	-0.5411464	-1.5699844	0.006849315	0.04636291	1.0	1376	tags=54%, list=24%, signal=70%
KEGG_PPAR_SIGNALING_PATHWAY	KEGG_PPAR_SIGNALING_PATHWAY		28	-0.56172633	-1.5668297	0.015421115	0.0477432	1.0	767	tags=39%, list=13%, signal=45%
BILD_HRAS_ONCOGENIC_SIGNATURE	BILD_HRAS_ONCOGENIC_SIGNATURE		93	-0.46909055	-1.5624315	0.002096436	0.049879376	1.0	1325	tags=34%, list=23%, signal=44%
FRIDMAN_SENESCENCE_UP	FRIDMAN_SENESCENCE_UP		34	-0.5452084	-1.5622658	0.015046297	0.049795784	1.0	622	tags=41%, list=11%, signal=46%
ZHAN_MULTIPLE_MYELOMA_CD1_VS_CD2_UP	ZHAN_MULTIPLE_MYELOMA_CD1_VS_CD2_UP		18	-0.60757333	-1.5607846	0.022194821	0.05045892	1.0	297	tags=22%, list=5%, signal=23%
TARTE_PLASMA_CELL_VS_B_LYMPHOCYTE_UP	TARTE_PLASMA_CELL_VS_B_LYMPHOCYTE_UP		51	-0.50772697	-1.5603896	0.010976949	0.0505012	1.0	1194	tags=51%, list=21%, signal=64%
LENAOUR_DENDRITIC_CELL_MATURATION_DN	LENAOUR_DENDRITIC_CELL_MATURATION_DN		54	-0.5025567	-1.5603229	0.00436205	0.050402384	1.0	1200	tags=43%, list=21%, signal=53%
LINDSTEDT_DENDRITIC_CELL_MATURATION_C	LINDSTEDT_DENDRITIC_CELL_MATURATION_C		26	-0.5596975	-1.5602928	0.020408163	0.050272517	1.0	877	tags=38%, list=15%, signal=45%
ROSS_AML_WITH_PML_RARA_FUSION	ROSS_AML_WITH_PML_RARA_FUSION		27	-0.5666704	-1.5602765	0.021608643	0.05012349	1.0	1354	tags=56%, list=24%, signal=72%
CAIRO_LIVER_DEVELOPMENT_UP	CAIRO_LIVER_DEVELOPMENT_UP		56	-0.5042772	-1.5601895	0.0032930844	0.050020784	1.0	1015	tags=38%, list=18%, signal=45%
ZHANG_PROLIFERATING_VS_QUIESCENT	ZHANG_PROLIFERATING_VS_QUIESCENT		27	-0.5668807	-1.5600684	0.018957347	0.04992472	1.0	1891	tags=70%, list=33%, signal=105%
RODRIGUES_THYROID_CARCINOMA_DN	RODRIGUES_THYROID_CARCINOMA_DN		25	-0.5647129	-1.5587192	0.019138755	0.050533786	1.0	838	tags=40%, list=15%, signal=47%
CAIRO_LIVER_DEVELOPMENT_DN	CAIRO_LIVER_DEVELOPMENT_DN		64	-0.49680725	-1.5581489	0.0032327587	0.050665963	1.0	694	tags=30%, list=12%, signal=33%
TAKEDA_TARGETS_OF_NUP98_HOXA9_FUSION_3D_UP	TAKEDA_TARGETS_OF_NUP98_HOXA9_FUSION_3D_UP		56	-0.49280787	-1.5550853	0.010928961	0.052079357	1.0	952	tags=36%, list=17%, signal=42%
MASSARWEH_TAMOXIFEN_RESISTANCE_UP	MASSARWEH_TAMOXIFEN_RESISTANCE_UP		234	-0.44647592	-1.5545605	0.0	0.0521722	1.0	1408	tags=41%, list=25%, signal=53%
RADMACHER_AML_PROGNOSIS	RADMACHER_AML_PROGNOSIS		26	-0.56672424	-1.554462	0.026602177	0.05205427	1.0	838	tags=31%, list=15%, signal=36%
LEE_LIVER_CANCER_MYC_TGFA_UP	LEE_LIVER_CANCER_MYC_TGFA_UP		19	-0.60378593	-1.5543296	0.022031823	0.05196483	1.0	1313	tags=63%, list=23%, signal=82%
AMUNDSON_POOR_SURVIVAL_AFTER_GAMMA_RADIATION_8G	AMUNDSON_POOR_SURVIVAL_AFTER_GAMMA_RADIATION_8G		35	-0.5337206	-1.5541834	0.013636364	0.0518985	1.0	1103	tags=34%, list=19%, signal=42%
MCBRYAN_PUBERTAL_BREAST_5_6WK_UP	MCBRYAN_PUBERTAL_BREAST_5_6WK_UP		49	-0.51478773	-1.5534592	0.009977827	0.05208463	1.0	704	tags=27%, list=12%, signal=30%
LEE_LIVER_CANCER_MYC_E2F1_UP	LEE_LIVER_CANCER_MYC_E2F1_UP		18	-0.6139754	-1.5532587	0.017789073	0.05203188	1.0	1313	tags=56%, list=23%, signal=72%
UEDA_CENTRAL_CLOCK	UEDA_CENTRAL_CLOCK		39	-0.5291422	-1.5527252	0.019406393	0.052208092	1.0	1439	tags=49%, list=25%, signal=65%
FLECHNER_BIOPSY_KIDNEY_TRANSPLANT_OK_VS_DONOR_UP	FLECHNER_BIOPSY_KIDNEY_TRANSPLANT_OK_VS_DONOR_UP		290	-0.44210398	-1.55009	0.0	0.053575844	1.0	1506	tags=39%, list=26%, signal=50%
PACHER_TARGETS_OF_IGF1_AND_IGF2_UP	PACHER_TARGETS_OF_IGF1_AND_IGF2_UP		16	-0.6265237	-1.5490761	0.02225131	0.053966396	1.0	1324	tags=50%, list=23%, signal=65%
CHEBOTAEV_GR_TARGETS_DN	CHEBOTAEV_GR_TARGETS_DN		30	-0.5508535	-1.5465351	0.019277109	0.055228632	1.0	559	tags=33%, list=10%, signal=37%
ENGELMANN_CANCER_PROGENITORS_UP	ENGELMANN_CANCER_PROGENITORS_UP		25	-0.5648056	-1.5464998	0.026442308	0.055093907	1.0	578	tags=32%, list=10%, signal=35%
BOYAULT_LIVER_CANCER_SUBCLASS_G6_UP	BOYAULT_LIVER_CANCER_SUBCLASS_G6_UP		28	-0.5573293	-1.5456802	0.01599016	0.05537829	1.0	483	tags=32%, list=8%, signal=35%
ELVIDGE_HIF1A_TARGETS_DN	ELVIDGE_HIF1A_TARGETS_DN		34	-0.5361437	-1.54551	0.01845444	0.055327546	1.0	871	tags=35%, list=15%, signal=41%
BASAKI_YBX1_TARGETS_DN	BASAKI_YBX1_TARGETS_DN		141	-0.45492226	-1.545422	0.0	0.055201903	1.0	1461	tags=39%, list=26%, signal=51%
MCLACHLAN_DENTAL_CARIES_DN	MCLACHLAN_DENTAL_CARIES_DN		96	-0.46804458	-1.5445957	0.0041753654	0.05554294	1.0	1202	tags=39%, list=21%, signal=48%
YANG_BREAST_CANCER_ESR1_LASER_DN	YANG_BREAST_CANCER_ESR1_LASER_DN		23	-0.57767314	-1.5432727	0.020334927	0.05614279	1.0	574	tags=35%, list=10%, signal=39%
KEGG_NEUROACTIVE_LIGAND_RECEPTOR_INTERACTION	KEGG_NEUROACTIVE_LIGAND_RECEPTOR_INTERACTION		28	-0.5608916	-1.5429796	0.029868579	0.056139387	1.0	1137	tags=54%, list=20%, signal=67%
REACTOME_INSULIN_SYNTHESIS_AND_SECRETION	REACTOME_INSULIN_SYNTHESIS_AND_SECRETION		40	-0.520779	-1.5422028	0.020477816	0.05644277	1.0	2058	tags=52%, list=36%, signal=81%
REACTOME_COSTIMULATION_BY_THE_CD28_FAMILY	REACTOME_COSTIMULATION_BY_THE_CD28_FAMILY		39	-0.5197763	-1.541521	0.014639639	0.05670759	1.0	1529	tags=49%, list=27%, signal=66%
YAGI_AML_FAB_MARKERS	YAGI_AML_FAB_MARKERS		81	-0.4716539	-1.5401471	0.0063965884	0.057347868	1.0	623	tags=30%, list=11%, signal=33%
ICHIBA_GRAFT_VERSUS_HOST_DISEASE_D7_UP	ICHIBA_GRAFT_VERSUS_HOST_DISEASE_D7_UP		47	-0.50850314	-1.5385666	0.013407821	0.058106728	1.0	1109	tags=43%, list=19%, signal=52%
HAN_SATB1_TARGETS_DN	HAN_SATB1_TARGETS_DN		125	-0.45787823	-1.5384159	0.0	0.058012974	1.0	848	tags=30%, list=15%, signal=34%
KIM_MYC_AMPLIFICATION_TARGETS_DN	KIM_MYC_AMPLIFICATION_TARGETS_DN		26	-0.5542465	-1.5349038	0.030193238	0.05993458	1.0	258	tags=23%, list=5%, signal=24%
SENGUPTA_NASOPHARYNGEAL_CARCINOMA_WITH_LMP1_UP	SENGUPTA_NASOPHARYNGEAL_CARCINOMA_WITH_LMP1_UP		167	-0.44351557	-1.533251	0.0	0.06083419	1.0	1370	tags=35%, list=24%, signal=44%
PARK_APL_PATHOGENESIS_DN	PARK_APL_PATHOGENESIS_DN		18	-0.599447	-1.5327203	0.027918782	0.060967006	1.0	360	tags=28%, list=6%, signal=30%
WELCSH_BRCA1_TARGETS_1_UP	WELCSH_BRCA1_TARGETS_1_UP		93	-0.46589768	-1.531585	0.005138746	0.06154308	1.0	1784	tags=51%, list=31%, signal=72%
KEGG_GLUTATHIONE_METABOLISM	KEGG_GLUTATHIONE_METABOLISM		16	-0.61728	-1.5307504	0.028097063	0.061923206	1.0	565	tags=31%, list=10%, signal=35%
ALCALAY_AML_BY_NPM1_LOCALIZATION_DN	ALCALAY_AML_BY_NPM1_LOCALIZATION_DN		77	-0.47093517	-1.5289356	0.0042643924	0.06288792	1.0	558	tags=23%, list=10%, signal=26%
MARTINEZ_RESPONSE_TO_TRABECTEDIN_UP	MARTINEZ_RESPONSE_TO_TRABECTEDIN_UP		23	-0.570061	-1.527973	0.028255528	0.06333703	1.0	1059	tags=43%, list=19%, signal=53%
MAHAJAN_RESPONSE_TO_IL1A_DN	MAHAJAN_RESPONSE_TO_IL1A_DN		32	-0.5352854	-1.5274153	0.024277456	0.06346088	1.0	1510	tags=53%, list=26%, signal=72%
CAIRO_HEPATOBLASTOMA_CLASSES_DN	CAIRO_HEPATOBLASTOMA_CLASSES_DN		78	-0.47732362	-1.5259595	0.007306889	0.06416692	1.0	836	tags=31%, list=15%, signal=36%
CHANG_IMMORTALIZED_BY_HPV31_DN	CHANG_IMMORTALIZED_BY_HPV31_DN		18	-0.59363884	-1.5256326	0.030264817	0.06421335	1.0	158	tags=22%, list=3%, signal=23%
ELVIDGE_HYPOXIA_BY_DMOG_UP	ELVIDGE_HYPOXIA_BY_DMOG_UP		54	-0.49270833	-1.5242717	0.013129103	0.064859554	1.0	923	tags=35%, list=16%, signal=42%
AIYAR_COBRA1_TARGETS_UP	AIYAR_COBRA1_TARGETS_UP		16	-0.6132416	-1.524115	0.023809524	0.06478132	1.0	828	tags=44%, list=14%, signal=51%
AMIT_SERUM_RESPONSE_240_MCF10A	AMIT_SERUM_RESPONSE_240_MCF10A		20	-0.5890698	-1.523534	0.02366127	0.06497332	1.0	937	tags=45%, list=16%, signal=54%
NUYTTEN_EZH2_TARGETS_UP	NUYTTEN_EZH2_TARGETS_UP		385	-0.42824483	-1.522773	0.0	0.065291464	1.0	1528	tags=39%, list=27%, signal=50%
SABATES_COLORECTAL_ADENOMA_UP	SABATES_COLORECTAL_ADENOMA_UP		17	-0.60180026	-1.5214705	0.04071247	0.065935045	1.0	615	tags=35%, list=11%, signal=39%
NAKAMURA_TUMOR_ZONE_PERIPHERAL_VS_CENTRAL_DN	NAKAMURA_TUMOR_ZONE_PERIPHERAL_VS_CENTRAL_DN		223	-0.44009686	-1.5206479	0.0	0.066289514	1.0	1600	tags=38%, list=28%, signal=51%
VANHARANTA_UTERINE_FIBROID_DN	VANHARANTA_UTERINE_FIBROID_DN		24	-0.5565377	-1.5194206	0.03406326	0.06706345	1.0	1325	tags=42%, list=23%, signal=54%
IWANAGA_CARCINOGENESIS_BY_KRAS_PTEN_DN	IWANAGA_CARCINOGENESIS_BY_KRAS_PTEN_DN		122	-0.4464705	-1.5193214	0.0051229508	0.0669554	1.0	972	tags=30%, list=17%, signal=36%
BROWNE_HCMV_INFECTION_16HR_DN	BROWNE_HCMV_INFECTION_16HR_DN		31	-0.5381637	-1.5190458	0.01369863	0.06696581	1.0	1253	tags=52%, list=22%, signal=66%
VANTVEER_BREAST_CANCER_BRCA1_DN	VANTVEER_BREAST_CANCER_BRCA1_DN		16	-0.611252	-1.5178661	0.044699874	0.06755131	1.0	1000	tags=50%, list=17%, signal=60%
KEGG_VIRAL_MYOCARDITIS	KEGG_VIRAL_MYOCARDITIS		21	-0.57178074	-1.5138142	0.035220128	0.07006059	1.0	1146	tags=43%, list=20%, signal=53%
RUTELLA_RESPONSE_TO_CSF2RB_AND_IL4_UP	RUTELLA_RESPONSE_TO_CSF2RB_AND_IL4_UP		177	-0.44091502	-1.5128778	0.002034588	0.07058253	1.0	990	tags=32%, list=17%, signal=37%
BOYLAN_MULTIPLE_MYELOMA_PCA3_DN	BOYLAN_MULTIPLE_MYELOMA_PCA3_DN		26	-0.5464886	-1.5119689	0.02764423	0.071032725	1.0	1248	tags=38%, list=22%, signal=49%
VALK_AML_CLUSTER_3	VALK_AML_CLUSTER_3		15	-0.626652	-1.5091807	0.04219949	0.07271315	1.0	912	tags=47%, list=16%, signal=55%
HINATA_NFKB_TARGETS_FIBROBLAST_UP	HINATA_NFKB_TARGETS_FIBROBLAST_UP		27	-0.55014056	-1.5058341	0.03117506	0.07483656	1.0	800	tags=33%, list=14%, signal=39%
HAHTOLA_SEZARY_SYNDROM_DN	HAHTOLA_SEZARY_SYNDROM_DN		16	-0.6080304	-1.5016831	0.034438774	0.077627234	1.0	1573	tags=69%, list=27%, signal=95%
MARTINEZ_RB1_AND_TP53_TARGETS_UP	MARTINEZ_RB1_AND_TP53_TARGETS_UP		215	-0.4356138	-1.5016464	0.0	0.0774404	1.0	1566	tags=41%, list=27%, signal=55%
MCLACHLAN_DENTAL_CARIES_UP	MCLACHLAN_DENTAL_CARIES_UP		90	-0.45692885	-1.4989928	0.008316008	0.079250365	1.0	1202	tags=38%, list=21%, signal=47%
BIDUS_METASTASIS_DN	BIDUS_METASTASIS_DN		60	-0.47503394	-1.4986081	0.010683761	0.07931951	1.0	1003	tags=33%, list=18%, signal=40%
PROVENZANI_METASTASIS_DN	PROVENZANI_METASTASIS_DN		66	-0.4762942	-1.4940993	0.009857613	0.08246838	1.0	1072	tags=38%, list=19%, signal=46%
XU_GH1_EXOGENOUS_TARGETS_DN	XU_GH1_EXOGENOUS_TARGETS_DN		35	-0.5197499	-1.4907634	0.03444317	0.08480355	1.0	1239	tags=43%, list=22%, signal=54%
LANDIS_ERBB2_BREAST_TUMORS_65_DN	LANDIS_ERBB2_BREAST_TUMORS_65_DN		18	-0.5836172	-1.4904737	0.039800994	0.084806524	1.0	1563	tags=67%, list=27%, signal=91%
BONOME_OVARIAN_CANCER_SURVIVAL_SUBOPTIMAL_DEBULKING	BONOME_OVARIAN_CANCER_SURVIVAL_SUBOPTIMAL_DEBULKING		179	-0.43255052	-1.4900422	0.0010060362	0.08495014	1.0	876	tags=26%, list=15%, signal=29%
REACTOME_G_ALPHA_Q_SIGNALLING_EVENTS	REACTOME_G_ALPHA_Q_SIGNALLING_EVENTS		27	-0.5356391	-1.488923	0.029446408	0.08568195	1.0	1070	tags=41%, list=19%, signal=50%
ONKEN_UVEAL_MELANOMA_DN	ONKEN_UVEAL_MELANOMA_DN		252	-0.42250508	-1.4887604	0.001002004	0.08560599	1.0	1290	tags=31%, list=23%, signal=38%
ELVIDGE_HYPOXIA_UP	ELVIDGE_HYPOXIA_UP		69	-0.46737462	-1.4881805	0.006342495	0.08583052	1.0	923	tags=32%, list=16%, signal=38%
APPEL_IMATINIB_RESPONSE	APPEL_IMATINIB_RESPONSE		21	-0.5644065	-1.4881016	0.035714287	0.08567795	1.0	1414	tags=52%, list=25%, signal=69%
FONTAINE_PAPILLARY_THYROID_CARCINOMA_DN	FONTAINE_PAPILLARY_THYROID_CARCINOMA_DN		19	-0.5756656	-1.4875277	0.03448276	0.085889325	1.0	746	tags=37%, list=13%, signal=42%
UZONYI_RESPONSE_TO_LEUKOTRIENE_AND_THROMBIN	UZONYI_RESPONSE_TO_LEUKOTRIENE_AND_THROMBIN		16	-0.594506	-1.4873818	0.05920206	0.08584199	1.0	888	tags=50%, list=16%, signal=59%
GRAHAM_CML_QUIESCENT_VS_NORMAL_DIVIDING_UP	GRAHAM_CML_QUIESCENT_VS_NORMAL_DIVIDING_UP		22	-0.5604896	-1.4863268	0.03874092	0.08642989	1.0	752	tags=32%, list=13%, signal=36%
HOSHIDA_LIVER_CANCER_SUBCLASS_S3	HOSHIDA_LIVER_CANCER_SUBCLASS_S3		105	-0.44867426	-1.4863096	0.008230452	0.08622036	1.0	1542	tags=42%, list=27%, signal=56%
JAZAERI_BREAST_CANCER_BRCA1_VS_BRCA2_DN	JAZAERI_BREAST_CANCER_BRCA1_VS_BRCA2_DN		20	-0.5639711	-1.4857049	0.052955665	0.08645121	1.0	291	tags=20%, list=5%, signal=21%
DAVICIONI_TARGETS_OF_PAX_FOXO1_FUSIONS_DN	DAVICIONI_TARGETS_OF_PAX_FOXO1_FUSIONS_DN		20	-0.5708893	-1.485233	0.047146402	0.086648054	1.0	675	tags=35%, list=12%, signal=40%
HELLER_HDAC_TARGETS_UP	HELLER_HDAC_TARGETS_UP		90	-0.45116806	-1.4835628	0.004166667	0.087720886	1.0	973	tags=30%, list=17%, signal=36%
CASORELLI_ACUTE_PROMYELOCYTIC_LEUKEMIA_UP	CASORELLI_ACUTE_PROMYELOCYTIC_LEUKEMIA_UP		70	-0.46673188	-1.4816658	0.008483564	0.08905331	1.0	1491	tags=40%, list=26%, signal=53%
KAAB_FAILED_HEART_VENTRICLE_DN	KAAB_FAILED_HEART_VENTRICLE_DN		20	-0.5594507	-1.4815983	0.03875	0.088877246	1.0	562	tags=25%, list=10%, signal=28%
HELLEBREKERS_SILENCED_DURING_TUMOR_ANGIOGENESIS	HELLEBREKERS_SILENCED_DURING_TUMOR_ANGIOGENESIS		15	-0.610205	-1.4786005	0.04871795	0.09111625	1.0	744	tags=40%, list=13%, signal=46%
KRIGE_RESPONSE_TO_TOSEDOSTAT_24HR_UP	KRIGE_RESPONSE_TO_TOSEDOSTAT_24HR_UP		337	-0.41707805	-1.47836	0.0	0.09106889	1.0	1757	tags=45%, list=31%, signal=60%
VART_KSHV_INFECTION_ANGIOGENIC_MARKERS_DN	VART_KSHV_INFECTION_ANGIOGENIC_MARKERS_DN		32	-0.5238589	-1.4775696	0.04114286	0.09149855	1.0	746	tags=41%, list=13%, signal=46%
HELLER_HDAC_TARGETS_SILENCED_BY_METHYLATION_DN	HELLER_HDAC_TARGETS_SILENCED_BY_METHYLATION_DN		110	-0.43939075	-1.4771035	0.0030991735	0.09169163	1.0	990	tags=32%, list=17%, signal=38%
RUTELLA_RESPONSE_TO_HGF_VS_CSF2RB_AND_IL4_DN	RUTELLA_RESPONSE_TO_HGF_VS_CSF2RB_AND_IL4_DN		121	-0.44061053	-1.4754461	0.0051177074	0.09284382	1.0	974	tags=31%, list=17%, signal=37%
MCBRYAN_PUBERTAL_BREAST_6_7WK_DN	MCBRYAN_PUBERTAL_BREAST_6_7WK_DN		28	-0.5385016	-1.4751024	0.029205607	0.09287297	1.0	697	tags=36%, list=12%, signal=40%
LANDIS_ERBB2_BREAST_PRENEOPLASTIC_DN	LANDIS_ERBB2_BREAST_PRENEOPLASTIC_DN		31	-0.5163067	-1.4745891	0.028571429	0.093097635	1.0	1710	tags=65%, list=30%, signal=92%
STEARMAN_LUNG_CANCER_EARLY_VS_LATE_UP	STEARMAN_LUNG_CANCER_EARLY_VS_LATE_UP		64	-0.46371788	-1.4734422	0.015053763	0.0938314	1.0	1845	tags=53%, list=32%, signal=78%
DASU_IL6_SIGNALING_UP	DASU_IL6_SIGNALING_UP		16	-0.59044814	-1.4731315	0.034351144	0.09382626	1.0	675	tags=38%, list=12%, signal=42%
ACEVEDO_METHYLATED_IN_LIVER_CANCER_DN	ACEVEDO_METHYLATED_IN_LIVER_CANCER_DN		171	-0.42691934	-1.4726279	0.0010111224	0.09403804	1.0	1227	tags=32%, list=21%, signal=39%
CADWELL_ATG16L1_TARGETS_UP	CADWELL_ATG16L1_TARGETS_UP		15	-0.6039985	-1.472506	0.047013976	0.093914054	1.0	289	tags=27%, list=5%, signal=28%
ADDYA_ERYTHROID_DIFFERENTIATION_BY_HEMIN	ADDYA_ERYTHROID_DIFFERENTIATION_BY_HEMIN		24	-0.5480711	-1.4703703	0.039615847	0.095416166	1.0	1064	tags=46%, list=19%, signal=56%
LINDSTEDT_DENDRITIC_CELL_MATURATION_A	LINDSTEDT_DENDRITIC_CELL_MATURATION_A		27	-0.53184044	-1.4702528	0.042372882	0.09528693	1.0	888	tags=41%, list=16%, signal=48%
VERRECCHIA_DELAYED_RESPONSE_TO_TGFB1	VERRECCHIA_DELAYED_RESPONSE_TO_TGFB1		15	-0.6032575	-1.4701685	0.039540816	0.09510424	1.0	937	tags=40%, list=16%, signal=48%
HENDRICKS_SMARCA4_TARGETS_DN	HENDRICKS_SMARCA4_TARGETS_DN		21	-0.56614184	-1.4693917	0.042079207	0.09555832	1.0	1690	tags=57%, list=30%, signal=81%
LI_AMPLIFIED_IN_LUNG_CANCER	LI_AMPLIFIED_IN_LUNG_CANCER		51	-0.48484716	-1.4671576	0.034792367	0.09732194	1.0	1063	tags=29%, list=19%, signal=36%
LUI_THYROID_CANCER_PAX8_PPARG_DN	LUI_THYROID_CANCER_PAX8_PPARG_DN		21	-0.5605768	-1.4664013	0.0475	0.09775325	1.0	1181	tags=33%, list=21%, signal=42%
NIKOLSKY_BREAST_CANCER_11Q12_Q14_AMPLICON	NIKOLSKY_BREAST_CANCER_11Q12_Q14_AMPLICON		46	-0.4856187	-1.4639535	0.033076074	0.099776655	1.0	1019	tags=35%, list=18%, signal=42%
POOLA_INVASIVE_BREAST_CANCER_UP	POOLA_INVASIVE_BREAST_CANCER_UP		122	-0.4300935	-1.4610589	0.006128703	0.10217306	1.0	1120	tags=31%, list=20%, signal=38%
LEE_LIVER_CANCER_CIPROFIBRATE_DN	LEE_LIVER_CANCER_CIPROFIBRATE_DN		16	-0.5844892	-1.4606904	0.0503876	0.10223589	1.0	590	tags=31%, list=10%, signal=35%
LEE_LIVER_CANCER_MYC_UP	LEE_LIVER_CANCER_MYC_UP		23	-0.5416393	-1.4605134	0.05382775	0.1021486	1.0	476	tags=22%, list=8%, signal=24%
KEGG_T_CELL_RECEPTOR_SIGNALING_PATHWAY	KEGG_T_CELL_RECEPTOR_SIGNALING_PATHWAY		61	-0.4621507	-1.4602864	0.026058631	0.10210643	1.0	1346	tags=34%, list=24%, signal=45%
REACTOME_CTLA4_INHIBITORY_SIGNALING	REACTOME_CTLA4_INHIBITORY_SIGNALING		16	-0.5904246	-1.4581988	0.056410257	0.103669494	1.0	985	tags=44%, list=17%, signal=53%
DODD_NASOPHARYNGEAL_CARCINOMA_UP	DODD_NASOPHARYNGEAL_CARCINOMA_UP		380	-0.40918523	-1.457387	0.0	0.104123324	1.0	944	tags=26%, list=16%, signal=29%
GARGALOVIC_RESPONSE_TO_OXIDIZED_PHOSPHOLIPIDS_BLUE_UP	GARGALOVIC_RESPONSE_TO_OXIDIZED_PHOSPHOLIPIDS_BLUE_UP		54	-0.47221395	-1.4568691	0.03399123	0.10439624	1.0	1957	tags=46%, list=34%, signal=70%
GENTILE_UV_RESPONSE_CLUSTER_D6	GENTILE_UV_RESPONSE_CLUSTER_D6		19	-0.5653131	-1.4563291	0.059193954	0.10463072	1.0	898	tags=42%, list=16%, signal=50%
XU_HGF_TARGETS_REPRESSED_BY_AKT1_DN	XU_HGF_TARGETS_REPRESSED_BY_AKT1_DN		22	-0.5458951	-1.4557148	0.057971016	0.10492341	1.0	1139	tags=45%, list=20%, signal=57%
KEGG_ARRHYTHMOGENIC_RIGHT_VENTRICULAR_CARDIOMYOPATHY_ARVC	KEGG_ARRHYTHMOGENIC_RIGHT_VENTRICULAR_CARDIOMYOPATHY_ARVC		26	-0.526382	-1.4548575	0.05827506	0.10550338	1.0	1163	tags=46%, list=20%, signal=58%
REACTOME_SIGNALING_BY_PDGF	REACTOME_SIGNALING_BY_PDGF		30	-0.5126829	-1.4541565	0.042203985	0.10586944	1.0	898	tags=30%, list=16%, signal=35%
MARTINEZ_TP53_TARGETS_UP	MARTINEZ_TP53_TARGETS_UP		214	-0.4162267	-1.4541383	0.002006018	0.1056537	1.0	1570	tags=39%, list=27%, signal=51%
CERVERA_SDHB_TARGETS_2	CERVERA_SDHB_TARGETS_2		37	-0.49096614	-1.4511937	0.049830124	0.10801268	1.0	991	tags=43%, list=17%, signal=52%
HAHTOLA_MYCOSIS_FUNGOIDES_SKIN_UP	HAHTOLA_MYCOSIS_FUNGOIDES_SKIN_UP		87	-0.44216463	-1.4499756	0.014644352	0.10887598	1.0	1460	tags=34%, list=26%, signal=46%
KYNG_DNA_DAMAGE_UP	KYNG_DNA_DAMAGE_UP		47	-0.48112983	-1.449484	0.029345373	0.109070644	1.0	1737	tags=47%, list=30%, signal=67%
AMIT_EGF_RESPONSE_40_HELA	AMIT_EGF_RESPONSE_40_HELA		18	-0.56405395	-1.4487848	0.06878981	0.10954018	1.0	1183	tags=44%, list=21%, signal=56%
UDAYAKUMAR_MED1_TARGETS_DN	UDAYAKUMAR_MED1_TARGETS_DN		101	-0.43555218	-1.4474235	0.017616581	0.11062003	1.0	1075	tags=30%, list=19%, signal=36%
IZADPANAH_STEM_CELL_ADIPOSE_VS_BONE_UP	IZADPANAH_STEM_CELL_ADIPOSE_VS_BONE_UP		49	-0.47526675	-1.4472499	0.026815642	0.11054262	1.0	796	tags=29%, list=14%, signal=33%
KEGG_TGF_BETA_SIGNALING_PATHWAY	KEGG_TGF_BETA_SIGNALING_PATHWAY		31	-0.51322824	-1.4470305	0.04750869	0.110497504	1.0	1303	tags=39%, list=23%, signal=50%
FALVELLA_SMOKERS_WITH_LUNG_CANCER	FALVELLA_SMOKERS_WITH_LUNG_CANCER		31	-0.5145119	-1.4458216	0.036172695	0.11136268	1.0	1295	tags=35%, list=23%, signal=46%
EBAUER_MYOGENIC_TARGETS_OF_PAX3_FOXO1_FUSION	EBAUER_MYOGENIC_TARGETS_OF_PAX3_FOXO1_FUSION		16	-0.5855174	-1.4438909	0.05019305	0.11287064	1.0	739	tags=38%, list=13%, signal=43%
CHANDRAN_METASTASIS_DN	CHANDRAN_METASTASIS_DN		25	-0.535914	-1.4433097	0.04579208	0.11310604	1.0	956	tags=36%, list=17%, signal=43%
TOOKER_GEMCITABINE_RESISTANCE_DN	TOOKER_GEMCITABINE_RESISTANCE_DN		79	-0.4405084	-1.4431084	0.012578616	0.11306399	1.0	1943	tags=47%, list=34%, signal=70%
BROWNE_HCMV_INFECTION_48HR_UP	BROWNE_HCMV_INFECTION_48HR_UP		78	-0.44364935	-1.4420911	0.029504742	0.113858186	1.0	1231	tags=31%, list=22%, signal=39%
HOLLMAN_APOPTOSIS_VIA_CD40_DN	HOLLMAN_APOPTOSIS_VIA_CD40_DN		111	-0.43076763	-1.4415522	0.013415893	0.11413853	1.0	597	tags=24%, list=10%, signal=27%
REACTOME_CHEMOKINE_RECEPTORS_BIND_CHEMOKINES	REACTOME_CHEMOKINE_RECEPTORS_BIND_CHEMOKINES		16	-0.5789069	-1.4398181	0.055415615	0.11557649	1.0	833	tags=50%, list=15%, signal=58%
GRAHAM_CML_QUIESCENT_VS_NORMAL_QUIESCENT_UP	GRAHAM_CML_QUIESCENT_VS_NORMAL_QUIESCENT_UP		32	-0.5078577	-1.4392656	0.037214886	0.11587277	1.0	1232	tags=38%, list=22%, signal=48%
MISSIAGLIA_REGULATED_BY_METHYLATION_UP	MISSIAGLIA_REGULATED_BY_METHYLATION_UP		33	-0.50108165	-1.4388609	0.04352941	0.1159977	1.0	962	tags=39%, list=17%, signal=47%
GARGALOVIC_RESPONSE_TO_OXIDIZED_PHOSPHOLIPIDS_BLUE_DN	GARGALOVIC_RESPONSE_TO_OXIDIZED_PHOSPHOLIPIDS_BLUE_DN		19	-0.5503907	-1.4367478	0.0569697	0.117921665	1.0	414	tags=26%, list=7%, signal=28%
LIN_SILENCED_BY_TUMOR_MICROENVIRONMENT	LIN_SILENCED_BY_TUMOR_MICROENVIRONMENT		20	-0.54782504	-1.4348131	0.06806931	0.11957776	1.0	1433	tags=55%, list=25%, signal=73%
KEGG_DILATED_CARDIOMYOPATHY	KEGG_DILATED_CARDIOMYOPATHY		27	-0.51957226	-1.4344442	0.055944055	0.119716495	1.0	1416	tags=52%, list=25%, signal=69%
CHARAFE_BREAST_CANCER_BASAL_VS_MESENCHYMAL_UP	CHARAFE_BREAST_CANCER_BASAL_VS_MESENCHYMAL_UP		31	-0.506251	-1.4327525	0.05437352	0.1211446	1.0	911	tags=35%, list=16%, signal=42%
DEURIG_T_CELL_PROLYMPHOCYTIC_LEUKEMIA_DN	DEURIG_T_CELL_PROLYMPHOCYTIC_LEUKEMIA_DN		165	-0.4170116	-1.4323133	0.007142857	0.1213544	1.0	2056	tags=52%, list=36%, signal=79%
KEGG_AMINO_SUGAR_AND_NUCLEOTIDE_SUGAR_METABOLISM	KEGG_AMINO_SUGAR_AND_NUCLEOTIDE_SUGAR_METABOLISM		23	-0.537724	-1.4303933	0.046004843	0.12305045	1.0	812	tags=43%, list=14%, signal=50%
BILBAN_B_CLL_LPL_UP	BILBAN_B_CLL_LPL_UP		29	-0.50723994	-1.4299756	0.055235904	0.12318012	1.0	292	tags=17%, list=5%, signal=18%
BORCZUK_MALIGNANT_MESOTHELIOMA_DN	BORCZUK_MALIGNANT_MESOTHELIOMA_DN		41	-0.47932786	-1.4290328	0.05561735	0.123875044	1.0	746	tags=32%, list=13%, signal=36%
OSWALD_HEMATOPOIETIC_STEM_CELL_IN_COLLAGEN_GEL_UP	OSWALD_HEMATOPOIETIC_STEM_CELL_IN_COLLAGEN_GEL_UP		93	-0.4366279	-1.4275358	0.023834197	0.12511115	1.0	952	tags=28%, list=17%, signal=33%
OSWALD_HEMATOPOIETIC_STEM_CELL_IN_COLLAGEN_GEL_DN	OSWALD_HEMATOPOIETIC_STEM_CELL_IN_COLLAGEN_GEL_DN		93	-0.4366279	-1.4238844	0.016597511	0.12870796	1.0	952	tags=28%, list=17%, signal=33%
REACTOME_CLASS_A1_RHODOPSIN_LIKE_RECEPTORS	REACTOME_CLASS_A1_RHODOPSIN_LIKE_RECEPTORS		38	-0.48701435	-1.4210929	0.058020476	0.13126358	1.0	1137	tags=50%, list=20%, signal=62%
BROCKE_APOPTOSIS_REVERSED_BY_IL6	BROCKE_APOPTOSIS_REVERSED_BY_IL6		74	-0.44302708	-1.4210166	0.023182297	0.13105719	1.0	1826	tags=51%, list=32%, signal=74%
TIEN_INTESTINE_PROBIOTICS_24HR_DN	TIEN_INTESTINE_PROBIOTICS_24HR_DN		106	-0.4260444	-1.4193172	0.016563147	0.13258094	1.0	1931	tags=49%, list=34%, signal=73%
LIU_SOX4_TARGETS_UP	LIU_SOX4_TARGETS_UP		59	-0.44858363	-1.4183446	0.03108253	0.1333837	1.0	1243	tags=36%, list=22%, signal=45%
ZHANG_RESPONSE_TO_IKK_INHIBITOR_AND_TNF_UP	ZHANG_RESPONSE_TO_IKK_INHIBITOR_AND_TNF_UP		79	-0.42869917	-1.4182795	0.029882604	0.13316415	1.0	1494	tags=41%, list=26%, signal=54%
CREIGHTON_ENDOCRINE_THERAPY_RESISTANCE_3	CREIGHTON_ENDOCRINE_THERAPY_RESISTANCE_3		285	-0.4058512	-1.4182272	0.0	0.13293922	1.0	1524	tags=42%, list=27%, signal=54%
BAELDE_DIABETIC_NEPHROPATHY_DN	BAELDE_DIABETIC_NEPHROPATHY_DN		16	-0.5653208	-1.4181657	0.07566204	0.13271542	1.0	1196	tags=50%, list=21%, signal=63%
TOOKER_RESPONSE_TO_BEXAROTENE_UP	TOOKER_RESPONSE_TO_BEXAROTENE_UP		79	-0.4405084	-1.4166687	0.023206752	0.13401808	1.0	1943	tags=47%, list=34%, signal=70%
BONOME_OVARIAN_CANCER_SURVIVAL_OPTIMAL_DEBULKING	BONOME_OVARIAN_CANCER_SURVIVAL_OPTIMAL_DEBULKING		87	-0.42725495	-1.414977	0.022988506	0.13558961	1.0	1467	tags=36%, list=26%, signal=47%
ROVERSI_GLIOMA_COPY_NUMBER_DN	ROVERSI_GLIOMA_COPY_NUMBER_DN		19	-0.5452514	-1.4144235	0.075980395	0.13590702	1.0	1287	tags=42%, list=22%, signal=54%
NUTT_GBM_VS_AO_GLIOMA_UP	NUTT_GBM_VS_AO_GLIOMA_UP		22	-0.52790636	-1.4126253	0.08033573	0.13767724	1.0	1588	tags=45%, list=28%, signal=63%
HAMAI_APOPTOSIS_VIA_TRAIL_UP	HAMAI_APOPTOSIS_VIA_TRAIL_UP		165	-0.41315007	-1.411173	0.009118541	0.13907655	1.0	1898	tags=45%, list=33%, signal=65%
JIANG_HYPOXIA_NORMAL	JIANG_HYPOXIA_NORMAL		107	-0.41812447	-1.4104748	0.022774328	0.13962406	1.0	1223	tags=31%, list=21%, signal=38%
REACTOME_G_ALPHA_I_SIGNALLING_EVENTS	REACTOME_G_ALPHA_I_SIGNALLING_EVENTS		41	-0.48180622	-1.4101871	0.064659975	0.13957709	1.0	1137	tags=44%, list=20%, signal=54%
SHAFFER_IRF4_TARGETS_IN_PLASMA_CELL_VS_MATURE_B_LYMPHOCYTE	SHAFFER_IRF4_TARGETS_IN_PLASMA_CELL_VS_MATURE_B_LYMPHOCYTE		26	-0.5144291	-1.4092304	0.061978545	0.14031594	1.0	1084	tags=46%, list=19%, signal=57%
KIM_MYCN_AMPLIFICATION_TARGETS_DN	KIM_MYCN_AMPLIFICATION_TARGETS_DN		40	-0.47581235	-1.4081222	0.058020476	0.14134406	1.0	1777	tags=52%, list=31%, signal=76%
MILI_PSEUDOPODIA_CHEMOTAXIS_DN	MILI_PSEUDOPODIA_CHEMOTAXIS_DN		216	-0.40339515	-1.4080182	0.004008016	0.14116865	1.0	1167	tags=33%, list=20%, signal=40%
KIM_WT1_TARGETS_UP	KIM_WT1_TARGETS_UP		92	-0.43222174	-1.4075596	0.020811655	0.14142132	1.0	869	tags=27%, list=15%, signal=32%
FULCHER_INFLAMMATORY_RESPONSE_LECTIN_VS_LPS_UP	FULCHER_INFLAMMATORY_RESPONSE_LECTIN_VS_LPS_UP		228	-0.4028232	-1.4068989	0.003009027	0.14181091	1.0	953	tags=26%, list=17%, signal=30%
REACTOME_PLATELET_ACTIVATION_TRIGGERS	REACTOME_PLATELET_ACTIVATION_TRIGGERS		33	-0.48423225	-1.4062551	0.06807512	0.14223315	1.0	1083	tags=33%, list=19%, signal=41%
SWEET_LUNG_CANCER_KRAS_UP	SWEET_LUNG_CANCER_KRAS_UP		207	-0.40330136	-1.4031521	0.0040201005	0.1455149	1.0	1466	tags=37%, list=26%, signal=48%
DOANE_RESPONSE_TO_ANDROGEN_DN	DOANE_RESPONSE_TO_ANDROGEN_DN		89	-0.43073386	-1.4023468	0.02688728	0.14611937	1.0	658	tags=25%, list=11%, signal=27%
JI_RESPONSE_TO_FSH_UP	JI_RESPONSE_TO_FSH_UP		29	-0.50215596	-1.4014032	0.056763284	0.14688419	1.0	856	tags=38%, list=15%, signal=44%
PROVENZANI_METASTASIS_UP	PROVENZANI_METASTASIS_UP		90	-0.4307786	-1.4011828	0.028008299	0.14682266	1.0	964	tags=29%, list=17%, signal=34%
FARMER_BREAST_CANCER_BASAL_VS_LULMINAL	FARMER_BREAST_CANCER_BASAL_VS_LULMINAL		120	-0.4199279	-1.3983619	0.014344262	0.14985207	1.0	1487	tags=40%, list=26%, signal=53%
VANTVEER_BREAST_CANCER_POOR_PROGNOSIS	VANTVEER_BREAST_CANCER_POOR_PROGNOSIS		20	-0.52877724	-1.3975514	0.09223301	0.15042149	1.0	579	tags=25%, list=10%, signal=28%
ODONNELL_TARGETS_OF_MYC_AND_TFRC_UP	ODONNELL_TARGETS_OF_MYC_AND_TFRC_UP		32	-0.48947972	-1.3965107	0.06581986	0.15140119	1.0	1346	tags=44%, list=24%, signal=57%
REACTOME_DOWNSTREAM_EVENTS_IN_GPCR_SIGNALING	REACTOME_DOWNSTREAM_EVENTS_IN_GPCR_SIGNALING		96	-0.4270634	-1.3959254	0.01871102	0.15178236	1.0	1070	tags=31%, list=19%, signal=38%
SEKI_INFLAMMATORY_RESPONSE_LPS_UP	SEKI_INFLAMMATORY_RESPONSE_LPS_UP		25	-0.5092763	-1.3955395	0.084134616	0.15193015	1.0	1100	tags=44%, list=19%, signal=54%
SEIDEN_ONCOGENESIS_BY_MET	SEIDEN_ONCOGENESIS_BY_MET		52	-0.45149383	-1.3928249	0.058370043	0.15472779	1.0	2378	tags=63%, list=42%, signal=108%
YAMASHITA_LIVER_CANCER_STEM_CELL_DN	YAMASHITA_LIVER_CANCER_STEM_CELL_DN		19	-0.539522	-1.392278	0.080882356	0.15502487	1.0	890	tags=42%, list=16%, signal=50%
WENDT_COHESIN_TARGETS_UP	WENDT_COHESIN_TARGETS_UP		18	-0.5431265	-1.3919284	0.08575031	0.15509415	1.0	1758	tags=50%, list=31%, signal=72%
FERRANDO_T_ALL_WITH_MLL_ENL_FUSION_UP	FERRANDO_T_ALL_WITH_MLL_ENL_FUSION_UP		35	-0.47463125	-1.3894104	0.06373117	0.1578529	1.0	1218	tags=43%, list=21%, signal=54%
RIGGINS_TAMOXIFEN_RESISTANCE_DN	RIGGINS_TAMOXIFEN_RESISTANCE_DN		96	-0.42486116	-1.3892188	0.024793388	0.15773451	1.0	863	tags=27%, list=15%, signal=31%
MORI_SMALL_PRE_BII_LYMPHOCYTE_DN	MORI_SMALL_PRE_BII_LYMPHOCYTE_DN		34	-0.48292604	-1.387784	0.07191781	0.15925345	1.0	195	tags=12%, list=3%, signal=12%
HUTTMANN_B_CLL_POOR_SURVIVAL_UP	HUTTMANN_B_CLL_POOR_SURVIVAL_UP		95	-0.42179543	-1.3865675	0.027139874	0.16050956	1.0	622	tags=21%, list=11%, signal=23%
MOLENAAR_TARGETS_OF_CCND1_AND_CDK4_UP	MOLENAAR_TARGETS_OF_CCND1_AND_CDK4_UP		25	-0.5011404	-1.3861609	0.0864799	0.16065444	1.0	1525	tags=52%, list=27%, signal=71%
MARCHINI_TRABECTEDIN_RESISTANCE_DN	MARCHINI_TRABECTEDIN_RESISTANCE_DN		20	-0.5328537	-1.3855727	0.07636364	0.16107622	1.0	551	tags=30%, list=10%, signal=33%
GAZDA_DIAMOND_BLACKFAN_ANEMIA_PROGENITOR_UP	GAZDA_DIAMOND_BLACKFAN_ANEMIA_PROGENITOR_UP		15	-0.5677534	-1.385423	0.08301405	0.16091463	1.0	903	tags=40%, list=16%, signal=47%
KLEIN_PRIMARY_EFFUSION_LYMPHOMA_UP	KLEIN_PRIMARY_EFFUSION_LYMPHOMA_UP		22	-0.5150959	-1.3849252	0.088807784	0.16119798	1.0	1766	tags=55%, list=31%, signal=79%
ZHAN_MULTIPLE_MYELOMA_HP_DN	ZHAN_MULTIPLE_MYELOMA_HP_DN		22	-0.52231276	-1.383896	0.0713422	0.16215162	1.0	1348	tags=50%, list=24%, signal=65%
RUGO_STRESS_RESPONSE_SUBSET_G	RUGO_STRESS_RESPONSE_SUBSET_G		17	-0.5476644	-1.3830535	0.09045849	0.16292328	1.0	1324	tags=53%, list=23%, signal=69%
HAHTOLA_MYCOSIS_FUNGOIDES_CD4_UP	HAHTOLA_MYCOSIS_FUNGOIDES_CD4_UP		22	-0.52167666	-1.3826133	0.08812729	0.16315742	1.0	744	tags=32%, list=13%, signal=36%
HAHTOLA_SEZARY_SYNDROM_UP	HAHTOLA_SEZARY_SYNDROM_UP		48	-0.46029153	-1.3818243	0.050884955	0.16384266	1.0	1424	tags=31%, list=25%, signal=41%
BOYLAN_MULTIPLE_MYELOMA_C_DN	BOYLAN_MULTIPLE_MYELOMA_C_DN		19	-0.53441316	-1.3811501	0.07865169	0.16444647	1.0	923	tags=32%, list=16%, signal=38%
NAKAYAMA_FRA2_TARGETS	NAKAYAMA_FRA2_TARGETS		18	-0.53993505	-1.3794907	0.08625	0.16622922	1.0	684	tags=33%, list=12%, signal=38%
KYNG_DNA_DAMAGE_BY_4NQO_OR_UV	KYNG_DNA_DAMAGE_BY_4NQO_OR_UV		17	-0.5476644	-1.3788126	0.10888611	0.1668305	1.0	1324	tags=53%, list=23%, signal=69%
CROONQUIST_NRAS_VS_STROMAL_STIMULATION_DN	CROONQUIST_NRAS_VS_STROMAL_STIMULATION_DN		35	-0.47434226	-1.3787192	0.07816092	0.16661374	1.0	795	tags=31%, list=14%, signal=36%
MILI_PSEUDOPODIA_HAPTOTAXIS_DN	MILI_PSEUDOPODIA_HAPTOTAXIS_DN		276	-0.3913789	-1.378532	0.002004008	0.16651452	1.0	1606	tags=41%, list=28%, signal=55%
KEGG_PROPANOATE_METABOLISM	KEGG_PROPANOATE_METABOLISM		20	-0.5183404	-1.3780571	0.10386474	0.16669768	1.0	1805	tags=55%, list=32%, signal=80%
BRUECKNER_TARGETS_OF_MIRLET7A3_UP	BRUECKNER_TARGETS_OF_MIRLET7A3_UP		45	-0.45756075	-1.3750364	0.06961326	0.17031378	1.0	1449	tags=36%, list=25%, signal=47%
ZHONG_RESPONSE_TO_AZACITIDINE_AND_TSA_UP	ZHONG_RESPONSE_TO_AZACITIDINE_AND_TSA_UP		67	-0.42866075	-1.3746672	0.04403867	0.17044865	1.0	744	tags=21%, list=13%, signal=24%
KEGG_GAP_JUNCTION	KEGG_GAP_JUNCTION		35	-0.47429046	-1.3745914	0.075669385	0.17022507	1.0	1039	tags=31%, list=18%, signal=38%
EHLERS_ANEUPLOIDY_UP	EHLERS_ANEUPLOIDY_UP		17	-0.5456557	-1.3744682	0.09102564	0.17002991	1.0	470	tags=24%, list=8%, signal=26%
TAKEDA_TARGETS_OF_NUP98_HOXA9_FUSION_16D_UP	TAKEDA_TARGETS_OF_NUP98_HOXA9_FUSION_16D_UP		52	-0.44063324	-1.3743894	0.048245613	0.16979711	1.0	884	tags=35%, list=15%, signal=41%
WILCOX_PRESPONSE_TO_ROGESTERONE_UP	WILCOX_PRESPONSE_TO_ROGESTERONE_UP		62	-0.4369701	-1.3726763	0.057797164	0.17153738	1.0	991	tags=29%, list=17%, signal=35%
RICKMAN_TUMOR_DIFFERENTIATED_WELL_VS_MODERATELY_DN	RICKMAN_TUMOR_DIFFERENTIATED_WELL_VS_MODERATELY_DN		27	-0.4944175	-1.370709	0.09893993	0.1736765	1.0	2362	tags=67%, list=41%, signal=113%
MORI_MATURE_B_LYMPHOCYTE_DN	MORI_MATURE_B_LYMPHOCYTE_DN		26	-0.50498784	-1.3669914	0.09263658	0.17819011	1.0	482	tags=23%, list=8%, signal=25%
NING_CHRONIC_OBSTRUCTIVE_PULMONARY_DISEASE_DN	NING_CHRONIC_OBSTRUCTIVE_PULMONARY_DISEASE_DN		30	-0.48470595	-1.3644445	0.08051342	0.1812725	1.0	1269	tags=47%, list=22%, signal=60%
BARRIER_CANCER_RELAPSE_NORMAL_SAMPLE_UP	BARRIER_CANCER_RELAPSE_NORMAL_SAMPLE_UP		16	-0.5425261	-1.3642161	0.09752926	0.18124616	1.0	1452	tags=44%, list=25%, signal=58%
OUILLETTE_CLL_13Q14_DELETION_DN	OUILLETTE_CLL_13Q14_DELETION_DN		21	-0.51002806	-1.3621926	0.096415326	0.1836545	1.0	525	tags=29%, list=9%, signal=31%
SESTO_RESPONSE_TO_UV_C8	SESTO_RESPONSE_TO_UV_C8		36	-0.46833023	-1.3615597	0.08515535	0.18412293	1.0	1162	tags=39%, list=20%, signal=48%
LIANG_HEMATOPOIESIS_STEM_CELL_NUMBER_LARGE_VS_TINY_UP	LIANG_HEMATOPOIESIS_STEM_CELL_NUMBER_LARGE_VS_TINY_UP		16	-0.5456462	-1.3610713	0.10506329	0.18448004	1.0	542	tags=25%, list=9%, signal=28%
BIOCARTA_EDG1_PATHWAY	BIOCARTA_EDG1_PATHWAY		15	-0.55107635	-1.3609633	0.11053316	0.18427986	1.0	1103	tags=40%, list=19%, signal=49%
THEILGAARD_NEUTROPHIL_AT_SKIN_WOUND_UP	THEILGAARD_NEUTROPHIL_AT_SKIN_WOUND_UP		38	-0.4609222	-1.3601756	0.08314351	0.18502107	1.0	1152	tags=39%, list=20%, signal=49%
VECCHI_GASTRIC_CANCER_ADVANCED_VS_EARLY_DN	VECCHI_GASTRIC_CANCER_ADVANCED_VS_EARLY_DN		32	-0.4738506	-1.3594106	0.09908884	0.18573175	1.0	872	tags=28%, list=15%, signal=33%
MORI_SMALL_PRE_BII_LYMPHOCYTE_UP	MORI_SMALL_PRE_BII_LYMPHOCYTE_UP		32	-0.47889504	-1.3589317	0.0974478	0.18609157	1.0	965	tags=25%, list=17%, signal=30%
ST_T_CELL_SIGNAL_TRANSDUCTION	ST_T_CELL_SIGNAL_TRANSDUCTION		25	-0.49945205	-1.3580145	0.103896104	0.18698612	1.0	1083	tags=32%, list=19%, signal=39%
SESTO_RESPONSE_TO_UV_C6	SESTO_RESPONSE_TO_UV_C6		21	-0.5155001	-1.357855	0.105329946	0.18685058	1.0	636	tags=33%, list=11%, signal=37%
AMIT_SERUM_RESPONSE_120_MCF10A	AMIT_SERUM_RESPONSE_120_MCF10A		25	-0.5017015	-1.356598	0.10705596	0.18816602	1.0	739	tags=32%, list=13%, signal=37%
BARIS_THYROID_CANCER_DN	BARIS_THYROID_CANCER_DN		27	-0.49094346	-1.3563218	0.115890086	0.18815722	1.0	1424	tags=44%, list=25%, signal=59%
KEGG_VASCULAR_SMOOTH_MUSCLE_CONTRACTION	KEGG_VASCULAR_SMOOTH_MUSCLE_CONTRACTION		46	-0.44734707	-1.3562682	0.070562296	0.1878835	1.0	611	tags=28%, list=11%, signal=31%
LEE_LIVER_CANCER_E2F1_DN	LEE_LIVER_CANCER_E2F1_DN		21	-0.5134589	-1.3542647	0.1260606	0.19019257	1.0	693	tags=33%, list=12%, signal=38%
CUI_GLUCOSE_DEPRIVATION	CUI_GLUCOSE_DEPRIVATION		27	-0.48341155	-1.3521101	0.10308057	0.19290474	1.0	1436	tags=41%, list=25%, signal=54%
GAUSSMANN_MLL_AF4_FUSION_TARGETS_G_UP	GAUSSMANN_MLL_AF4_FUSION_TARGETS_G_UP		51	-0.44218418	-1.3520113	0.074324325	0.19269274	1.0	1324	tags=35%, list=23%, signal=46%
KEGG_SPHINGOLIPID_METABOLISM	KEGG_SPHINGOLIPID_METABOLISM		16	-0.540479	-1.3519009	0.10335917	0.1925062	1.0	1429	tags=50%, list=25%, signal=66%
KEGG_JAK_STAT_SIGNALING_PATHWAY	KEGG_JAK_STAT_SIGNALING_PATHWAY		52	-0.43680117	-1.3508097	0.07317073	0.19363293	1.0	990	tags=27%, list=17%, signal=32%
AMIT_EGF_RESPONSE_240_HELA	AMIT_EGF_RESPONSE_240_HELA		28	-0.48376632	-1.3501904	0.09443099	0.19419926	1.0	1001	tags=32%, list=17%, signal=39%
RIGGINS_TAMOXIFEN_RESISTANCE_UP	RIGGINS_TAMOXIFEN_RESISTANCE_UP		19	-0.52512085	-1.3500515	0.11278196	0.1939971	1.0	1531	tags=47%, list=27%, signal=64%
BEIER_GLIOMA_STEM_CELL_DN	BEIER_GLIOMA_STEM_CELL_DN		32	-0.47188014	-1.3497535	0.1	0.19405471	1.0	1035	tags=34%, list=18%, signal=42%
PUIFFE_INVASION_INHIBITED_BY_ASCITES_DN	PUIFFE_INVASION_INHIBITED_BY_ASCITES_DN		74	-0.41789955	-1.3485641	0.06859592	0.19527617	1.0	1923	tags=49%, list=34%, signal=72%
GINESTIER_BREAST_CANCER_ZNF217_AMPLIFIED_UP	GINESTIER_BREAST_CANCER_ZNF217_AMPLIFIED_UP		38	-0.46016285	-1.3470058	0.08304498	0.19709815	1.0	2379	tags=63%, list=42%, signal=107%
LEE_LIVER_CANCER_ACOX1_DN	LEE_LIVER_CANCER_ACOX1_DN		17	-0.53515744	-1.3465472	0.122292995	0.19738694	1.0	590	tags=35%, list=10%, signal=39%
KEGG_REGULATION_OF_ACTIN_CYTOSKELETON	KEGG_REGULATION_OF_ACTIN_CYTOSKELETON		87	-0.4154441	-1.3464085	0.05057956	0.19721875	1.0	770	tags=22%, list=13%, signal=25%
ROSS_ACUTE_MYELOID_LEUKEMIA_CBF	ROSS_ACUTE_MYELOID_LEUKEMIA_CBF		24	-0.49391437	-1.3460249	0.1272509	0.19744012	1.0	535	tags=33%, list=9%, signal=37%
REACTOME_CD28_CO_STIMULATION	REACTOME_CD28_CO_STIMULATION		21	-0.5102567	-1.3455323	0.11111111	0.19780761	1.0	1019	tags=38%, list=18%, signal=46%
BILD_E2F3_ONCOGENIC_SIGNATURE	BILD_E2F3_ONCOGENIC_SIGNATURE		79	-0.41681108	-1.3448151	0.05777311	0.19845505	1.0	964	tags=28%, list=17%, signal=33%
TIEN_INTESTINE_PROBIOTICS_6HR_DN	TIEN_INTESTINE_PROBIOTICS_6HR_DN		87	-0.41143858	-1.3447487	0.04493208	0.19817594	1.0	1698	tags=44%, list=30%, signal=61%
BIOCARTA_FCER1_PATHWAY	BIOCARTA_FCER1_PATHWAY		27	-0.48490542	-1.3434976	0.10744811	0.19956377	1.0	582	tags=19%, list=10%, signal=21%
VALK_AML_CLUSTER_6	VALK_AML_CLUSTER_6		15	-0.54822904	-1.3434582	0.11780105	0.19924207	1.0	273	tags=27%, list=5%, signal=28%
REACTOME_REGULATION_OF_BETA_CELL_DEVELOPMENT	REACTOME_REGULATION_OF_BETA_CELL_DEVELOPMENT		19	-0.51255023	-1.3432953	0.11514393	0.19911928	1.0	108	tags=5%, list=2%, signal=5%
RICKMAN_TUMOR_DIFFERENTIATED_WELL_VS_POORLY_DN	RICKMAN_TUMOR_DIFFERENTIATED_WELL_VS_POORLY_DN		133	-0.3956121	-1.3422552	0.03076923	0.20021813	1.0	1015	tags=26%, list=18%, signal=30%
TONKS_TARGETS_OF_RUNX1_RUNX1T1_FUSION_MONOCYTE_DN	TONKS_TARGETS_OF_RUNX1_RUNX1T1_FUSION_MONOCYTE_DN		29	-0.48423287	-1.3414469	0.12529834	0.20109186	1.0	1045	tags=34%, list=18%, signal=42%
YAO_TEMPORAL_RESPONSE_TO_PROGESTERONE_CLUSTER_6	YAO_TEMPORAL_RESPONSE_TO_PROGESTERONE_CLUSTER_6		28	-0.4815436	-1.3400282	0.104513064	0.20270449	1.0	1277	tags=43%, list=22%, signal=55%
PRAMOONJAGO_SOX4_TARGETS_DN	PRAMOONJAGO_SOX4_TARGETS_DN		31	-0.47104856	-1.3392929	0.102016605	0.20342311	1.0	681	tags=19%, list=12%, signal=22%
SMITH_TERT_TARGETS_UP	SMITH_TERT_TARGETS_UP		72	-0.41278157	-1.3379052	0.07651435	0.20501205	1.0	1335	tags=29%, list=23%, signal=38%
MARTORIATI_MDM4_TARGETS_FETAL_LIVER_DN	MARTORIATI_MDM4_TARGETS_FETAL_LIVER_DN		127	-0.3987425	-1.3374393	0.03814433	0.20536421	1.0	1100	tags=24%, list=19%, signal=30%
YAO_HOXA10_TARGETS_VIA_PROGESTERONE_UP	YAO_HOXA10_TARGETS_VIA_PROGESTERONE_UP		21	-0.5058488	-1.3370726	0.11720698	0.20554346	1.0	1030	tags=43%, list=18%, signal=52%
YAO_TEMPORAL_RESPONSE_TO_PROGESTERONE_CLUSTER_10	YAO_TEMPORAL_RESPONSE_TO_PROGESTERONE_CLUSTER_10		35	-0.45806634	-1.334163	0.10997733	0.20934547	1.0	1745	tags=51%, list=30%, signal=74%
PEREZ_TP53_TARGETS	PEREZ_TP53_TARGETS		269	-0.38039365	-1.3327507	0.0070140283	0.21111453	1.0	1006	tags=26%, list=18%, signal=30%
ACEVEDO_LIVER_TUMOR_VS_NORMAL_ADJACENT_TISSUE_DN	ACEVEDO_LIVER_TUMOR_VS_NORMAL_ADJACENT_TISSUE_DN		86	-0.404129	-1.3304117	0.057894737	0.21421914	1.0	990	tags=30%, list=17%, signal=36%
GOLDRATH_ANTIGEN_RESPONSE	GOLDRATH_ANTIGEN_RESPONSE		170	-0.38537982	-1.3268287	0.03245436	0.21919839	1.0	842	tags=23%, list=15%, signal=26%
SHEN_SMARCA2_TARGETS_UP	SHEN_SMARCA2_TARGETS_UP		284	-0.37856883	-1.325068	0.011011011	0.22157475	1.0	2621	tags=61%, list=46%, signal=107%
NAKAMURA_TUMOR_ZONE_PERIPHERAL_VS_CENTRAL_UP	NAKAMURA_TUMOR_ZONE_PERIPHERAL_VS_CENTRAL_UP		118	-0.39591968	-1.3241512	0.04531411	0.2225486	1.0	642	tags=19%, list=11%, signal=21%
RASHI_RESPONSE_TO_IONIZING_RADIATION_2	RASHI_RESPONSE_TO_IONIZING_RADIATION_2		52	-0.4228002	-1.323592	0.10122358	0.22302851	1.0	1534	tags=35%, list=27%, signal=47%
MASSARWEH_TAMOXIFEN_RESISTANCE_DN	MASSARWEH_TAMOXIFEN_RESISTANCE_DN		66	-0.4179331	-1.3224465	0.07642627	0.22450316	1.0	1585	tags=45%, list=28%, signal=62%
REACTOME_TCR_SIGNALING	REACTOME_TCR_SIGNALING		34	-0.45641917	-1.3222597	0.109684944	0.22435077	1.0	1202	tags=38%, list=21%, signal=48%
GUENTHER_GROWTH_SPHERICAL_VS_ADHERENT_DN	GUENTHER_GROWTH_SPHERICAL_VS_ADHERENT_DN		15	-0.54403836	-1.3215585	0.13810742	0.22501385	1.0	1169	tags=60%, list=20%, signal=75%
WEIGEL_OXIDATIVE_STRESS_BY_TBH_AND_H2O2	WEIGEL_OXIDATIVE_STRESS_BY_TBH_AND_H2O2		19	-0.50835514	-1.3212334	0.13092269	0.22511853	1.0	639	tags=32%, list=11%, signal=35%
WANG_CISPLATIN_RESPONSE_AND_XPC_DN	WANG_CISPLATIN_RESPONSE_AND_XPC_DN		62	-0.4191082	-1.3208948	0.07403433	0.22529128	1.0	1771	tags=42%, list=31%, signal=60%
REACTOME_THE_ROLE_OF_NEF_IN_HIV1_REPLICATION_AND_DISEASE_PATHOGENESIS	REACTOME_THE_ROLE_OF_NEF_IN_HIV1_REPLICATION_AND_DISEASE_PATHOGENESIS		19	-0.5213217	-1.3206353	0.11951219	0.22527131	1.0	1202	tags=42%, list=21%, signal=53%
AMUNDSON_POOR_SURVIVAL_AFTER_GAMMA_RADIATION_2G	AMUNDSON_POOR_SURVIVAL_AFTER_GAMMA_RADIATION_2G		67	-0.42081568	-1.3195039	0.074112736	0.22655724	1.0	1262	tags=34%, list=22%, signal=44%
BROWNE_HCMV_INFECTION_1HR_UP	BROWNE_HCMV_INFECTION_1HR_UP		18	-0.51643646	-1.3185018	0.1382716	0.22771727	1.0	559	tags=28%, list=10%, signal=31%
RHEIN_ALL_GLUCOCORTICOID_THERAPY_UP	RHEIN_ALL_GLUCOCORTICOID_THERAPY_UP		44	-0.43984288	-1.3178104	0.086419754	0.22836652	1.0	1190	tags=34%, list=21%, signal=43%
KEGG_GLYCEROPHOSPHOLIPID_METABOLISM	KEGG_GLYCEROPHOSPHOLIPID_METABOLISM		31	-0.46092936	-1.3175889	0.13647059	0.22829653	1.0	1323	tags=35%, list=23%, signal=46%
LIANG_HEMATOPOIESIS_STEM_CELL_NUMBER_SMALL_VS_HUGE_DN	LIANG_HEMATOPOIESIS_STEM_CELL_NUMBER_SMALL_VS_HUGE_DN		17	-0.5287919	-1.3170302	0.15688775	0.22870794	1.0	979	tags=41%, list=17%, signal=50%
COLDREN_GEFITINIB_RESISTANCE_DN	COLDREN_GEFITINIB_RESISTANCE_DN		61	-0.41738892	-1.3161123	0.08615049	0.22975712	1.0	1492	tags=44%, list=26%, signal=59%
GARGALOVIC_RESPONSE_TO_OXIDIZED_PHOSPHOLIPIDS_GREY_DN	GARGALOVIC_RESPONSE_TO_OXIDIZED_PHOSPHOLIPIDS_GREY_DN		23	-0.49142292	-1.3155985	0.14028777	0.23014373	1.0	1384	tags=48%, list=24%, signal=63%
AMIT_EGF_RESPONSE_60_MCF10A	AMIT_EGF_RESPONSE_60_MCF10A		15	-0.5417809	-1.3149585	0.13151042	0.23073824	1.0	1433	tags=47%, list=25%, signal=62%
REACTOME_G_ALPHA_S_SIGNALLING_EVENTS	REACTOME_G_ALPHA_S_SIGNALLING_EVENTS		24	-0.4841659	-1.3147205	0.12826604	0.23075931	1.0	536	tags=21%, list=9%, signal=23%
CREIGHTON_ENDOCRINE_THERAPY_RESISTANCE_5	CREIGHTON_ENDOCRINE_THERAPY_RESISTANCE_5		199	-0.37763783	-1.3116913	0.019133938	0.23525843	1.0	1522	tags=41%, list=27%, signal=54%
RUTELLA_RESPONSE_TO_HGF_DN	RUTELLA_RESPONSE_TO_HGF_DN		107	-0.39674458	-1.3110942	0.06569343	0.23581752	1.0	1072	tags=29%, list=19%, signal=35%
LEE_LIVER_CANCER_MYC_TGFA_DN	LEE_LIVER_CANCER_MYC_TGFA_DN		20	-0.5081942	-1.3110086	0.16541353	0.2355607	1.0	767	tags=35%, list=13%, signal=40%
KEGG_OXIDATIVE_PHOSPHORYLATION	KEGG_OXIDATIVE_PHOSPHORYLATION		56	-0.42295346	-1.3103503	0.083786726	0.23622422	1.0	2492	tags=64%, list=44%, signal=113%
TURASHVILI_BREAST_DUCTAL_CARCINOMA_VS_LOBULAR_NORMAL_UP	TURASHVILI_BREAST_DUCTAL_CARCINOMA_VS_LOBULAR_NORMAL_UP		41	-0.44337425	-1.3100626	0.10213243	0.23623891	1.0	1649	tags=41%, list=29%, signal=58%
REACTOME_APOPTOTIC_EXECUTION_PHASE	REACTOME_APOPTOTIC_EXECUTION_PHASE		22	-0.49340984	-1.3097357	0.1383109	0.23634535	1.0	802	tags=32%, list=14%, signal=37%
LEE_LIVER_CANCER_SURVIVAL_DN	LEE_LIVER_CANCER_SURVIVAL_DN		56	-0.42007458	-1.3089373	0.1053787	0.23720293	1.0	817	tags=18%, list=14%, signal=21%
REACTOME_AMINO_ACID_AND_OLIGOPEPTIDE_SLC_TRANSPORTERS	REACTOME_AMINO_ACID_AND_OLIGOPEPTIDE_SLC_TRANSPORTERS		15	-0.5341042	-1.3056458	0.15344603	0.24202591	1.0	520	tags=27%, list=9%, signal=29%
FONTAINE_FOLLICULAR_THYROID_ADENOMA_DN	FONTAINE_FOLLICULAR_THYROID_ADENOMA_DN		24	-0.4806607	-1.3029147	0.10909091	0.24588124	1.0	693	tags=21%, list=12%, signal=24%
CHEN_NEUROBLASTOMA_COPY_NUMBER_GAINS	CHEN_NEUROBLASTOMA_COPY_NUMBER_GAINS		19	-0.50568503	-1.3010972	0.13613862	0.24834925	1.0	1183	tags=32%, list=21%, signal=40%
NATSUME_RESPONSE_TO_INTERFERON_BETA_DN	NATSUME_RESPONSE_TO_INTERFERON_BETA_DN		21	-0.4876794	-1.2997273	0.155	0.25024208	1.0	1309	tags=38%, list=23%, signal=49%
ACEVEDO_LIVER_CANCER_UP	ACEVEDO_LIVER_CANCER_UP		486	-0.36295736	-1.2996538	0.0030	0.24994223	1.0	1996	tags=44%, list=35%, signal=62%
KEGG_PATHWAYS_IN_CANCER	KEGG_PATHWAYS_IN_CANCER		135	-0.38393417	-1.2981551	0.044760935	0.2520502	1.0	1324	tags=27%, list=23%, signal=35%
AMIT_EGF_RESPONSE_120_HELA	AMIT_EGF_RESPONSE_120_HELA		24	-0.47362787	-1.2978958	0.14233577	0.25203547	1.0	1199	tags=33%, list=21%, signal=42%
RODRIGUES_THYROID_CARCINOMA_POORLY_DIFFERENTIATED_DN	RODRIGUES_THYROID_CARCINOMA_POORLY_DIFFERENTIATED_DN		317	-0.36730927	-1.2965435	0.011022044	0.25386474	1.0	1297	tags=30%, list=23%, signal=36%
NIKOLSKY_BREAST_CANCER_7Q21_Q22_AMPLICON	NIKOLSKY_BREAST_CANCER_7Q21_Q22_AMPLICON		25	-0.47542405	-1.296407	0.15292712	0.253683	1.0	1079	tags=40%, list=19%, signal=49%
LEE_DIFFERENTIATING_T_LYMPHOCYTE	LEE_DIFFERENTIATING_T_LYMPHOCYTE		67	-0.40801543	-1.2951341	0.107411385	0.25532755	1.0	912	tags=25%, list=16%, signal=30%
RAMASWAMY_METASTASIS_DN	RAMASWAMY_METASTASIS_DN		18	-0.5024651	-1.2950078	0.16243654	0.25508708	1.0	563	tags=22%, list=10%, signal=25%
REACTOME_GENES_INVOLVED_IN_APOPTOTIC_CLEAVAGE_OF_CELLULAR_PROTEINS	REACTOME_GENES_INVOLVED_IN_APOPTOTIC_CLEAVAGE_OF_CELLULAR_PROTEINS		17	-0.5079956	-1.2941482	0.160401	0.2560921	1.0	770	tags=35%, list=13%, signal=41%
FOSTER_INFLAMMATORY_RESPONSE_LPS_DN	FOSTER_INFLAMMATORY_RESPONSE_LPS_DN		168	-0.3763063	-1.2930586	0.04036327	0.25751716	1.0	1125	tags=29%, list=20%, signal=35%
WAMUNYOKOLI_OVARIAN_CANCER_GRADES_1_2_UP	WAMUNYOKOLI_OVARIAN_CANCER_GRADES_1_2_UP		51	-0.4149283	-1.2918674	0.11453745	0.2591932	1.0	1943	tags=49%, list=34%, signal=74%
COATES_MACROPHAGE_M1_VS_M2_UP	COATES_MACROPHAGE_M1_VS_M2_UP		36	-0.44686162	-1.2912407	0.12414578	0.25985885	1.0	659	tags=28%, list=12%, signal=31%
LUI_TARGETS_OF_PAX8_PPARG_FUSION	LUI_TARGETS_OF_PAX8_PPARG_FUSION		16	-0.5285363	-1.2905664	0.16901408	0.26057577	1.0	1181	tags=31%, list=21%, signal=39%
KRIGE_AMINO_ACID_DEPRIVATION	KRIGE_AMINO_ACID_DEPRIVATION		15	-0.5204095	-1.2904575	0.18134715	0.26031652	1.0	885	tags=33%, list=15%, signal=39%
CROONQUIST_NRAS_SIGNALING_UP	CROONQUIST_NRAS_SIGNALING_UP		15	-0.5355535	-1.2896655	0.16601308	0.26125258	1.0	555	tags=33%, list=10%, signal=37%
YAO_TEMPORAL_RESPONSE_TO_PROGESTERONE_CLUSTER_1	YAO_TEMPORAL_RESPONSE_TO_PROGESTERONE_CLUSTER_1		29	-0.4586076	-1.2876289	0.14420804	0.26425907	1.0	971	tags=34%, list=17%, signal=41%
SENESE_HDAC1_TARGETS_UP	SENESE_HDAC1_TARGETS_UP		220	-0.37051788	-1.2860601	0.032128513	0.2665429	1.0	1190	tags=25%, list=21%, signal=30%
BIOCARTA_PPARA_PATHWAY	BIOCARTA_PPARA_PATHWAY		30	-0.459537	-1.2835478	0.14688602	0.2704964	1.0	479	tags=13%, list=8%, signal=14%
MARTINEZ_RB1_TARGETS_UP	MARTINEZ_RB1_TARGETS_UP		242	-0.36396492	-1.2830015	0.028	0.2710177	1.0	1530	tags=36%, list=27%, signal=47%
KIM_WT1_TARGETS_12HR_UP	KIM_WT1_TARGETS_12HR_UP		53	-0.4152728	-1.282979	0.1222467	0.27061373	1.0	835	tags=28%, list=15%, signal=33%
RICKMAN_METASTASIS_UP	RICKMAN_METASTASIS_UP		140	-0.37795115	-1.282688	0.063894525	0.2706675	1.0	1683	tags=39%, list=29%, signal=54%
KEGG_ARGININE_AND_PROLINE_METABOLISM	KEGG_ARGININE_AND_PROLINE_METABOLISM		18	-0.49353147	-1.2810849	0.1632653	0.2732216	1.0	1773	tags=56%, list=31%, signal=80%
REACTOME_ELECTRON_TRANSPORT_CHAIN	REACTOME_ELECTRON_TRANSPORT_CHAIN		41	-0.42969087	-1.280463	0.14029181	0.27378824	1.0	2492	tags=59%, list=44%, signal=103%
DUNNE_TARGETS_OF_AML1_MTG8_FUSION_UP	DUNNE_TARGETS_OF_AML1_MTG8_FUSION_UP		21	-0.48151284	-1.2799399	0.16226415	0.27430156	1.0	1388	tags=38%, list=24%, signal=50%
MARSON_FOXP3_TARGETS_UP	MARSON_FOXP3_TARGETS_UP		31	-0.44922045	-1.2781227	0.16546762	0.2770615	1.0	1535	tags=42%, list=27%, signal=57%
MATSUDA_NATURAL_KILLER_DIFFERENTIATION	MATSUDA_NATURAL_KILLER_DIFFERENTIATION		191	-0.3683061	-1.2777162	0.044354837	0.2773282	1.0	1194	tags=29%, list=21%, signal=35%
LIEN_BREAST_CARCINOMA_METAPLASTIC_VS_DUCTAL_DN	LIEN_BREAST_CARCINOMA_METAPLASTIC_VS_DUCTAL_DN		22	-0.47713885	-1.2769672	0.15669857	0.2781932	1.0	746	tags=41%, list=13%, signal=47%
KIM_WT1_TARGETS_12HR_DN	KIM_WT1_TARGETS_12HR_DN		84	-0.39110368	-1.2760432	0.09690721	0.27931398	1.0	845	tags=23%, list=15%, signal=26%
HOLLMAN_APOPTOSIS_VIA_CD40_UP	HOLLMAN_APOPTOSIS_VIA_CD40_UP		96	-0.38484266	-1.2756474	0.07995846	0.27955055	1.0	1402	tags=34%, list=24%, signal=45%
KEGG_PATHOGENIC_ESCHERICHIA_COLI_INFECTION	KEGG_PATHOGENIC_ESCHERICHIA_COLI_INFECTION		19	-0.49361926	-1.2755915	0.17085427	0.27919906	1.0	1163	tags=37%, list=20%, signal=46%
CHIANG_LIVER_CANCER_SUBCLASS_UNANNOTATED_DN	CHIANG_LIVER_CANCER_SUBCLASS_UNANNOTATED_DN		88	-0.38796982	-1.2753451	0.10125261	0.2791428	1.0	1412	tags=31%, list=25%, signal=40%
RAMALHO_STEMNESS_UP	RAMALHO_STEMNESS_UP		124	-0.3756273	-1.2735348	0.0753354	0.2817989	1.0	1510	tags=35%, list=26%, signal=46%
GRABARCZYK_BCL11B_TARGETS_UP	GRABARCZYK_BCL11B_TARGETS_UP		41	-0.41150668	-1.2723591	0.15843858	0.2834712	1.0	2112	tags=49%, list=37%, signal=77%
MILI_PSEUDOPODIA_HAPTOTAXIS_UP	MILI_PSEUDOPODIA_HAPTOTAXIS_UP		256	-0.36298335	-1.2721415	0.034068137	0.28338528	1.0	2638	tags=64%, list=46%, signal=113%
HELLER_HDAC_TARGETS_DN	HELLER_HDAC_TARGETS_DN		103	-0.38164136	-1.2703145	0.09384776	0.28607804	1.0	928	tags=26%, list=16%, signal=31%
MULLIGHAN_MLL_SIGNATURE_1_DN	MULLIGHAN_MLL_SIGNATURE_1_DN		79	-0.3931722	-1.2702929	0.1037037	0.28567865	1.0	1585	tags=42%, list=28%, signal=57%
ENK_UV_RESPONSE_EPIDERMIS_DN	ENK_UV_RESPONSE_EPIDERMIS_DN		228	-0.36632627	-1.2680945	0.026130654	0.28919995	1.0	1534	tags=33%, list=27%, signal=43%
SENESE_HDAC3_TARGETS_DN	SENESE_HDAC3_TARGETS_DN		184	-0.36674413	-1.2677635	0.05342742	0.28932643	1.0	844	tags=23%, list=15%, signal=26%
SANA_TNF_SIGNALING_UP	SANA_TNF_SIGNALING_UP		26	-0.45590222	-1.2675765	0.17527011	0.2892408	1.0	1396	tags=42%, list=24%, signal=56%
MCBRYAN_PUBERTAL_BREAST_4_5WK_DN	MCBRYAN_PUBERTAL_BREAST_4_5WK_DN		78	-0.3984744	-1.2655703	0.12025317	0.2922288	1.0	818	tags=22%, list=14%, signal=25%
KEGG_VEGF_SIGNALING_PATHWAY	KEGG_VEGF_SIGNALING_PATHWAY		30	-0.4454627	-1.2654262	0.16023391	0.29206392	1.0	437	tags=17%, list=8%, signal=18%
KEGG_HYPERTROPHIC_CARDIOMYOPATHY_HCM	KEGG_HYPERTROPHIC_CARDIOMYOPATHY_HCM		28	-0.45053852	-1.2653761	0.15276146	0.2916872	1.0	1416	tags=46%, list=25%, signal=61%
SHAFFER_IRF4_TARGETS_IN_MYELOMA_VS_MATURE_B_LYMPHOCYTE	SHAFFER_IRF4_TARGETS_IN_MYELOMA_VS_MATURE_B_LYMPHOCYTE		50	-0.41491082	-1.2651715	0.12831858	0.29160017	1.0	1093	tags=34%, list=19%, signal=42%
SHEDDEN_LUNG_CANCER_GOOD_SURVIVAL_A12	SHEDDEN_LUNG_CANCER_GOOD_SURVIVAL_A12		84	-0.3899708	-1.2643744	0.09148936	0.29270518	1.0	989	tags=30%, list=17%, signal=35%
KEGG_CHEMOKINE_SIGNALING_PATHWAY	KEGG_CHEMOKINE_SIGNALING_PATHWAY		89	-0.38237128	-1.2631254	0.10465116	0.29443684	1.0	1080	tags=25%, list=19%, signal=30%
LINDGREN_BLADDER_CANCER_CLUSTER_1_DN	LINDGREN_BLADDER_CANCER_CLUSTER_1_DN		167	-0.36698237	-1.2627851	0.05858586	0.29456407	1.0	964	tags=24%, list=17%, signal=28%
BLUM_RESPONSE_TO_SALIRASIB_UP	BLUM_RESPONSE_TO_SALIRASIB_UP		135	-0.37373877	-1.2599617	0.06945863	0.2991259	1.0	1084	tags=27%, list=19%, signal=33%
ASTON_MAJOR_DEPRESSIVE_DISORDER_DN	ASTON_MAJOR_DEPRESSIVE_DISORDER_DN		54	-0.4070393	-1.2593766	0.1359116	0.29965732	1.0	1109	tags=35%, list=19%, signal=43%
TAKAO_RESPONSE_TO_UVB_RADIATION_UP	TAKAO_RESPONSE_TO_UVB_RADIATION_UP		28	-0.45362052	-1.2592326	0.17488264	0.2994621	1.0	1770	tags=43%, list=31%, signal=62%
BLALOCK_ALZHEIMERS_DISEASE_INCIPIENT_DN	BLALOCK_ALZHEIMERS_DISEASE_INCIPIENT_DN		82	-0.38676518	-1.2592108	0.12291667	0.29904157	1.0	2114	tags=49%, list=37%, signal=76%
ACEVEDO_LIVER_CANCER_WITH_H3K27ME3_DN	ACEVEDO_LIVER_CANCER_WITH_H3K27ME3_DN		29	-0.4463318	-1.2587706	0.1639151	0.29939556	1.0	1853	tags=59%, list=32%, signal=86%
TIEN_INTESTINE_PROBIOTICS_2HR_DN	TIEN_INTESTINE_PROBIOTICS_2HR_DN		44	-0.41671783	-1.2581414	0.15982242	0.30001742	1.0	1424	tags=41%, list=25%, signal=54%
COULOUARN_TEMPORAL_TGFB1_SIGNATURE_DN	COULOUARN_TEMPORAL_TGFB1_SIGNATURE_DN		39	-0.4294879	-1.254106	0.1803653	0.3070721	1.0	565	tags=26%, list=10%, signal=28%
SWEET_KRAS_ONCOGENIC_SIGNATURE	SWEET_KRAS_ONCOGENIC_SIGNATURE		22	-0.46732426	-1.2535558	0.17253949	0.30765268	1.0	1458	tags=45%, list=25%, signal=61%
BROWNE_HCMV_INFECTION_12HR_UP	BROWNE_HCMV_INFECTION_12HR_UP		48	-0.4111699	-1.2534611	0.15480226	0.30735022	1.0	582	tags=17%, list=10%, signal=18%
NING_CHRONIC_OBSTRUCTIVE_PULMONARY_DISEASE_UP	NING_CHRONIC_OBSTRUCTIVE_PULMONARY_DISEASE_UP		26	-0.45398265	-1.2528579	0.17330211	0.30801773	1.0	718	tags=23%, list=13%, signal=26%
MARTORIATI_MDM4_TARGETS_FETAL_LIVER_UP	MARTORIATI_MDM4_TARGETS_FETAL_LIVER_UP		50	-0.40713	-1.2520909	0.15812917	0.30898383	1.0	2546	tags=68%, list=44%, signal=121%
SCHLOSSER_SERUM_RESPONSE_DN	SCHLOSSER_SERUM_RESPONSE_DN		365	-0.35201043	-1.2518644	0.025	0.30890816	1.0	2351	tags=53%, list=41%, signal=84%
KAAB_HEART_ATRIUM_VS_VENTRICLE_DN	KAAB_HEART_ATRIUM_VS_VENTRICLE_DN		108	-0.3733683	-1.2508254	0.10323253	0.31040367	1.0	1118	tags=23%, list=20%, signal=28%
TENEDINI_MEGAKARYOCYTE_MARKERS	TENEDINI_MEGAKARYOCYTE_MARKERS		21	-0.47060242	-1.2482713	0.19424461	0.31477153	1.0	542	tags=19%, list=9%, signal=21%
GUTIERREZ_CHRONIC_LYMPHOCYTIC_LEUKEMIA_DN	GUTIERREZ_CHRONIC_LYMPHOCYTIC_LEUKEMIA_DN		24	-0.45886695	-1.2481177	0.18487395	0.314574	1.0	578	tags=21%, list=10%, signal=23%
KEGG_TRYPTOPHAN_METABOLISM	KEGG_TRYPTOPHAN_METABOLISM		19	-0.48278823	-1.2461768	0.20780857	0.31773365	1.0	459	tags=16%, list=8%, signal=17%
CASTELLANO_NRAS_TARGETS_UP	CASTELLANO_NRAS_TARGETS_UP		23	-0.46812212	-1.245406	0.19330855	0.31869277	1.0	2003	tags=65%, list=35%, signal=100%
REACTOME_NEF_MEDIATES_DOWN_MODULATION_OF_CELL_SURFACE_RECEPTORS_BY_RECRUITING_THEM_TO_CLATHRIN_ADAPTERS	REACTOME_NEF_MEDIATES_DOWN_MODULATION_OF_CELL_SURFACE_RECEPTORS_BY_RECRUITING_THEM_TO_CLATHRIN_ADAPTERS		15	-0.49875176	-1.243697	0.21273886	0.32130867	1.0	528	tags=27%, list=9%, signal=29%
LINDGREN_BLADDER_CANCER_CLUSTER_3_DN	LINDGREN_BLADDER_CANCER_CLUSTER_3_DN		83	-0.3858651	-1.2434953	0.13034411	0.32117328	1.0	990	tags=24%, list=17%, signal=29%
MARTINEZ_RB1_TARGETS_DN	MARTINEZ_RB1_TARGETS_DN		166	-0.3615661	-1.2419838	0.07692308	0.32355917	1.0	1226	tags=27%, list=21%, signal=33%
MARTINEZ_RESPONSE_TO_TRABECTEDIN	MARTINEZ_RESPONSE_TO_TRABECTEDIN		22	-0.46247298	-1.2419579	0.20588236	0.32311285	1.0	1919	tags=50%, list=34%, signal=75%
BOYLAN_MULTIPLE_MYELOMA_D_UP	BOYLAN_MULTIPLE_MYELOMA_D_UP		37	-0.41906658	-1.2413902	0.17431192	0.32365617	1.0	990	tags=32%, list=17%, signal=39%
SENGUPTA_NASOPHARYNGEAL_CARCINOMA_UP	SENGUPTA_NASOPHARYNGEAL_CARCINOMA_UP		131	-0.3707977	-1.2409524	0.09100205	0.3239714	1.0	860	tags=21%, list=15%, signal=25%
RIZKI_TUMOR_INVASIVENESS_3D_DN	RIZKI_TUMOR_INVASIVENESS_3D_DN		100	-0.3787604	-1.2407489	0.123316064	0.3238562	1.0	1240	tags=30%, list=22%, signal=38%
VANTVEER_BREAST_CANCER_ESR1_UP	VANTVEER_BREAST_CANCER_ESR1_UP		53	-0.4010853	-1.2386775	0.15207878	0.32735223	1.0	883	tags=23%, list=15%, signal=27%
KEGG_N_GLYCAN_BIOSYNTHESIS	KEGG_N_GLYCAN_BIOSYNTHESIS		27	-0.44694957	-1.2366359	0.18772563	0.330759	1.0	2334	tags=59%, list=41%, signal=100%
LIU_PROSTATE_CANCER_UP	LIU_PROSTATE_CANCER_UP		30	-0.4385759	-1.2364241	0.18062201	0.3306351	1.0	914	tags=30%, list=16%, signal=36%
LEE_EARLY_T_LYMPHOCYTE_DN	LEE_EARLY_T_LYMPHOCYTE_DN		18	-0.48358724	-1.2359768	0.21875	0.33093834	1.0	717	tags=28%, list=13%, signal=32%
KEGG_MELANOGENESIS	KEGG_MELANOGENESIS		29	-0.4458569	-1.2313392	0.19316843	0.33932188	1.0	678	tags=31%, list=12%, signal=35%
TSENG_IRS1_TARGETS_UP	TSENG_IRS1_TARGETS_UP		43	-0.41039652	-1.2302517	0.16666667	0.3409787	1.0	671	tags=21%, list=12%, signal=24%
UEDA_PERIFERAL_CLOCK	UEDA_PERIFERAL_CLOCK		57	-0.3875035	-1.2299949	0.17362638	0.3409853	1.0	1494	tags=37%, list=26%, signal=49%
MAYBURD_RESPONSE_TO_L663536_DN	MAYBURD_RESPONSE_TO_L663536_DN		27	-0.43787152	-1.2290424	0.18727915	0.34246925	1.0	2015	tags=48%, list=35%, signal=74%
FAELT_B_CLL_WITH_VH3_21_DN	FAELT_B_CLL_WITH_VH3_21_DN		23	-0.4606894	-1.2285643	0.20372671	0.34292075	1.0	1454	tags=43%, list=25%, signal=58%
HOFFMANN_SMALL_PRE_BII_TO_IMMATURE_B_LYMPHOCYTE_UP	HOFFMANN_SMALL_PRE_BII_TO_IMMATURE_B_LYMPHOCYTE_UP		17	-0.48760974	-1.2269448	0.20251572	0.34562105	1.0	962	tags=35%, list=17%, signal=42%
MULLIGHAN_NPM1_SIGNATURE_3_DN	MULLIGHAN_NPM1_SIGNATURE_3_DN		53	-0.39603686	-1.2261449	0.16757345	0.34672722	1.0	1294	tags=34%, list=23%, signal=43%
SASSON_RESPONSE_TO_GONADOTROPHINS_UP	SASSON_RESPONSE_TO_GONADOTROPHINS_UP		29	-0.4304179	-1.2257037	0.21454112	0.34711784	1.0	1589	tags=34%, list=28%, signal=47%
MENSE_HYPOXIA_UP	MENSE_HYPOXIA_UP		41	-0.41100553	-1.2254014	0.16898148	0.34718087	1.0	1838	tags=41%, list=32%, signal=61%
REACTOME_DIABETES_PATHWAYS	REACTOME_DIABETES_PATHWAYS		146	-0.36113605	-1.2253681	0.09979633	0.34673893	1.0	2228	tags=49%, list=39%, signal=78%
LEE_TARGETS_OF_PTCH1_AND_SUFU_DN	LEE_TARGETS_OF_PTCH1_AND_SUFU_DN		16	-0.49292982	-1.2230253	0.20308483	0.35088593	1.0	1181	tags=50%, list=21%, signal=63%
FRIDMAN_IMMORTALIZATION_DN	FRIDMAN_IMMORTALIZATION_DN		16	-0.49103984	-1.2225399	0.22467533	0.3513491	1.0	884	tags=44%, list=15%, signal=52%
MULLIGHAN_NPM1_MUTATED_SIGNATURE_1_DN	MULLIGHAN_NPM1_MUTATED_SIGNATURE_1_DN		45	-0.40581256	-1.222061	0.19265033	0.35181633	1.0	1294	tags=31%, list=23%, signal=40%
ENK_UV_RESPONSE_KERATINOCYTE_UP	ENK_UV_RESPONSE_KERATINOCYTE_UP		218	-0.34925714	-1.2210748	0.08024072	0.3532702	1.0	1202	tags=24%, list=21%, signal=30%
KEGG_LYSOSOME	KEGG_LYSOSOME		72	-0.3793475	-1.2189306	0.18133616	0.3570622	1.0	1425	tags=35%, list=25%, signal=46%
DOUGLAS_BMI1_TARGETS_DN	DOUGLAS_BMI1_TARGETS_DN		149	-0.35595292	-1.2179036	0.103975534	0.35870695	1.0	981	tags=23%, list=17%, signal=28%
DORSAM_HOXA9_TARGETS_DN	DORSAM_HOXA9_TARGETS_DN		15	-0.49546033	-1.2175481	0.21501273	0.35885715	1.0	1461	tags=40%, list=26%, signal=54%
FARMER_BREAST_CANCER_APOCRINE VS LUMINAL	FARMER_BREAST_CANCER_APOCRINE VS LUMINAL		123	-0.36206207	-1.21653	0.12804878	0.3603473	1.0	1183	tags=33%, list=21%, signal=40%
MOOTHA_PGC	MOOTHA_PGC		155	-0.3572118	-1.2161413	0.11032388	0.36058855	1.0	2076	tags=43%, list=36%, signal=66%
ZHAN_MULTIPLE_MYELOMA_CD1_DN	ZHAN_MULTIPLE_MYELOMA_CD1_DN		20	-0.460524	-1.2151492	0.22898903	0.3621611	1.0	1267	tags=40%, list=22%, signal=51%
SASSON_RESPONSE_TO_FORSKOLIN_DN	SASSON_RESPONSE_TO_FORSKOLIN_DN		35	-0.42090765	-1.2149826	0.19195402	0.36199966	1.0	830	tags=26%, list=15%, signal=30%
KEGG_PYRUVATE_METABOLISM	KEGG_PYRUVATE_METABOLISM		17	-0.48236844	-1.2135984	0.23785803	0.36424065	1.0	693	tags=24%, list=12%, signal=27%
BERENJENO_ROCK_SIGNALING_NOT_VIA_RHOA_DN	BERENJENO_ROCK_SIGNALING_NOT_VIA_RHOA_DN		22	-0.46615767	-1.2130828	0.2173913	0.3647687	1.0	1714	tags=59%, list=30%, signal=84%
MARSON_FOXP3_TARGETS_DN	MARSON_FOXP3_TARGETS_DN		17	-0.47892892	-1.2122315	0.23316061	0.3660359	1.0	458	tags=24%, list=8%, signal=26%
MARZEC_IL2_SIGNALING_DN	MARZEC_IL2_SIGNALING_DN		21	-0.45526665	-1.2121392	0.23207776	0.3657121	1.0	1585	tags=43%, list=28%, signal=59%
ACEVEDO_LIVER_CANCER_WITH_H3K9ME3_UP	ACEVEDO_LIVER_CANCER_WITH_H3K9ME3_UP		24	-0.4447212	-1.2115171	0.21787025	0.36643264	1.0	1430	tags=58%, list=25%, signal=77%
REACTOME_DOWNSTREAM_SIGNALING_OF_ACTIVATED_FGFR	REACTOME_DOWNSTREAM_SIGNALING_OF_ACTIVATED_FGFR		15	-0.4994153	-1.2101552	0.22467533	0.36878684	1.0	18	tags=7%, list=0%, signal=7%
IVANOVA_HEMATOPOIESIS_STEM_CELL	IVANOVA_HEMATOPOIESIS_STEM_CELL		32	-0.42297086	-1.2094678	0.22299652	0.3696721	1.0	718	tags=22%, list=13%, signal=25%
OUELLET_OVARIAN_CANCER_INVASIVE_VS_LMP_UP	OUELLET_OVARIAN_CANCER_INVASIVE_VS_LMP_UP		67	-0.3778144	-1.2088482	0.18249734	0.37037054	1.0	1759	tags=45%, list=31%, signal=64%
LINDSTEDT_DENDRITIC_CELL_MATURATION_B	LINDSTEDT_DENDRITIC_CELL_MATURATION_B		23	-0.44892663	-1.20707	0.22235723	0.37347227	1.0	928	tags=30%, list=16%, signal=36%
TONKS_TARGETS_OF_RUNX1_RUNX1T1_FUSION_MONOCYTE_UP	TONKS_TARGETS_OF_RUNX1_RUNX1T1_FUSION_MONOCYTE_UP		94	-0.36956903	-1.2062855	0.15408805	0.3745309	1.0	661	tags=20%, list=12%, signal=22%
YAO_TEMPORAL_RESPONSE_TO_PROGESTERONE_CLUSTER_17	YAO_TEMPORAL_RESPONSE_TO_PROGESTERONE_CLUSTER_17		100	-0.36499116	-1.2053913	0.15560167	0.37589744	1.0	2639	tags=56%, list=46%, signal=102%
NATSUME_RESPONSE_TO_INTERFERON_BETA_UP	NATSUME_RESPONSE_TO_INTERFERON_BETA_UP		26	-0.44197688	-1.2044495	0.2382629	0.37733263	1.0	1100	tags=35%, list=19%, signal=43%
ZHOU_INFLAMMATORY_RESPONSE_LIVE_UP	ZHOU_INFLAMMATORY_RESPONSE_LIVE_UP		115	-0.3575438	-1.2040973	0.15195072	0.37748528	1.0	989	tags=26%, list=17%, signal=31%
NIKOLSKY_BREAST_CANCER_8Q12_Q22_AMPLICON	NIKOLSKY_BREAST_CANCER_8Q12_Q22_AMPLICON		49	-0.39548126	-1.2035837	0.19148937	0.37799782	1.0	2076	tags=59%, list=36%, signal=92%
SESTO_RESPONSE_TO_UV_C7	SESTO_RESPONSE_TO_UV_C7		32	-0.42250767	-1.202994	0.22389792	0.37868977	1.0	1449	tags=38%, list=25%, signal=50%
YAUCH_HEDGEHOG_SIGNALING_PARACRINE_UP	YAUCH_HEDGEHOG_SIGNALING_PARACRINE_UP		26	-0.4358266	-1.2029427	0.23414634	0.37826422	1.0	787	tags=35%, list=14%, signal=40%
ZHAN_V2_LATE_DIFFERENTIATION_GENES	ZHAN_V2_LATE_DIFFERENTIATION_GENES		18	-0.47366652	-1.2028601	0.22906403	0.37790427	1.0	2512	tags=72%, list=44%, signal=128%
BIOCARTA_AGR_PATHWAY	BIOCARTA_AGR_PATHWAY		16	-0.4820809	-1.2028052	0.23958333	0.3774825	1.0	1163	tags=38%, list=20%, signal=47%
BROWNE_HCMV_INFECTION_4HR_UP	BROWNE_HCMV_INFECTION_4HR_UP		18	-0.4725684	-1.2018796	0.23316708	0.3788792	1.0	782	tags=33%, list=14%, signal=38%
ZHOU_INFLAMMATORY_RESPONSE_LPS_UP	ZHOU_INFLAMMATORY_RESPONSE_LPS_UP		102	-0.36149812	-1.2008511	0.15621789	0.3805142	1.0	1160	tags=29%, list=20%, signal=36%
KRIGE_RESPONSE_TO_TOSEDOSTAT_6HR_UP	KRIGE_RESPONSE_TO_TOSEDOSTAT_6HR_UP		417	-0.337594	-1.2006484	0.055	0.380425	1.0	1792	tags=37%, list=31%, signal=50%
SENESE_HDAC3_TARGETS_UP	SENESE_HDAC3_TARGETS_UP		221	-0.3431383	-1.2005947	0.09566969	0.38000062	1.0	1190	tags=27%, list=21%, signal=32%
NUYTTEN_NIPP1_TARGETS_UP	NUYTTEN_NIPP1_TARGETS_UP		286	-0.34214282	-1.2000688	0.0751503	0.38050175	1.0	1755	tags=36%, list=31%, signal=49%
MOREAUX_MULTIPLE_MYELOMA_BY_TACI_UP	MOREAUX_MULTIPLE_MYELOMA_BY_TACI_UP		70	-0.3753238	-1.1997318	0.19465241	0.38063332	1.0	731	tags=19%, list=13%, signal=21%
WANG_CLIM2_TARGETS_DN	WANG_CLIM2_TARGETS_DN		87	-0.36510998	-1.1984934	0.19665273	0.3826618	1.0	1926	tags=41%, list=34%, signal=61%
VANTVEER_BREAST_CANCER_ESR1_DN	VANTVEER_BREAST_CANCER_ESR1_DN		91	-0.3648939	-1.1970339	0.15618448	0.38516477	1.0	898	tags=23%, list=16%, signal=27%
MOOTHA_VOXPHOS	MOOTHA_VOXPHOS		38	-0.40739578	-1.1964705	0.22947131	0.38580206	1.0	2492	tags=58%, list=44%, signal=102%
BLALOCK_ALZHEIMERS_DISEASE_INCIPIENT_UP	BLALOCK_ALZHEIMERS_DISEASE_INCIPIENT_UP		163	-0.344869	-1.1943358	0.14460285	0.38975078	1.0	1792	tags=36%, list=31%, signal=51%
WONG_MITOCHONDRIA_GENE_MODULE	WONG_MITOCHONDRIA_GENE_MODULE		105	-0.35933486	-1.1934745	0.1764706	0.39108697	1.0	1875	tags=42%, list=33%, signal=61%
CHUNG_BLISTER_CYTOTOXICITY_UP	CHUNG_BLISTER_CYTOTOXICITY_UP		59	-0.37809426	-1.1934344	0.21098901	0.3906194	1.0	1620	tags=37%, list=28%, signal=51%
BIOCARTA_INTEGRIN_PATHWAY	BIOCARTA_INTEGRIN_PATHWAY		25	-0.43121213	-1.1933943	0.24275362	0.39016116	1.0	1605	tags=40%, list=28%, signal=55%
MMS_MOUSE_LYMPH_HIGH_4HRS_UP	MMS_MOUSE_LYMPH_HIGH_4HRS_UP		21	-0.44966772	-1.1923524	0.24497488	0.39183334	1.0	2310	tags=62%, list=40%, signal=103%
YAUCH_HEDGEHOG_SIGNALING_PARACRINE_DN	YAUCH_HEDGEHOG_SIGNALING_PARACRINE_DN		54	-0.38935947	-1.1920472	0.20380738	0.3919202	1.0	662	tags=19%, list=12%, signal=21%
SHAFFER_IRF4_TARGETS_IN_ACTIVATED_DENDRITIC_CELL	SHAFFER_IRF4_TARGETS_IN_ACTIVATED_DENDRITIC_CELL		30	-0.4172655	-1.191534	0.22995283	0.3924578	1.0	1826	tags=50%, list=32%, signal=73%
SAKAI_TUMOR_INFILTRATING_MONOCYTES_DN	SAKAI_TUMOR_INFILTRATING_MONOCYTES_DN		48	-0.39350358	-1.1911267	0.21624589	0.39281	1.0	2306	tags=54%, list=40%, signal=90%
ST_INTEGRIN_SIGNALING_PATHWAY	ST_INTEGRIN_SIGNALING_PATHWAY		42	-0.40412688	-1.1910765	0.22873563	0.3923663	1.0	1605	tags=38%, list=28%, signal=53%
IVANOVA_HEMATOPOIESIS_STEM_CELL_AND_PROGENITOR	IVANOVA_HEMATOPOIESIS_STEM_CELL_AND_PROGENITOR		87	-0.36254436	-1.1906492	0.1865285	0.39271006	1.0	1129	tags=30%, list=20%, signal=37%
ROPERO_HDAC2_TARGETS	ROPERO_HDAC2_TARGETS		26	-0.4311638	-1.1888186	0.24270712	0.39605778	1.0	1506	tags=38%, list=26%, signal=52%
MARZEC_IL2_SIGNALING_UP	MARZEC_IL2_SIGNALING_UP		45	-0.39932194	-1.186083	0.24039517	0.4013886	1.0	612	tags=18%, list=11%, signal=20%
RODRIGUES_DCC_TARGETS_DN	RODRIGUES_DCC_TARGETS_DN		65	-0.37530681	-1.1842253	0.19868995	0.4048838	1.0	1193	tags=28%, list=21%, signal=35%
KEGG_CALCIUM_SIGNALING_PATHWAY	KEGG_CALCIUM_SIGNALING_PATHWAY		43	-0.39618	-1.1833934	0.2474804	0.40612158	1.0	548	tags=21%, list=10%, signal=23%
FARMER_BREAST_CANCER_APOCRINE_VS_BASAL	FARMER_BREAST_CANCER_APOCRINE_VS_BASAL		125	-0.35024503	-1.183057	0.16410257	0.4063143	1.0	1183	tags=30%, list=21%, signal=37%
ROSS_LEUKEMIA_WITH_MLL_FUSIONS	ROSS_LEUKEMIA_WITH_MLL_FUSIONS		36	-0.408304	-1.1817441	0.24858116	0.4086979	1.0	1344	tags=39%, list=23%, signal=51%
WANG_SMARCE1_TARGETS_DN	WANG_SMARCE1_TARGETS_DN		143	-0.34734347	-1.1813821	0.16191445	0.40891933	1.0	642	tags=16%, list=11%, signal=18%
FLOTHO_PEDIATRIC_ALL_THERAPY_RESPONSE_UP	FLOTHO_PEDIATRIC_ALL_THERAPY_RESPONSE_UP		20	-0.4518333	-1.1805177	0.2723785	0.41018263	1.0	1651	tags=45%, list=29%, signal=63%
ZHAN_MULTIPLE_MYELOMA_CD1_AND_CD2_DN	ZHAN_MULTIPLE_MYELOMA_CD1_AND_CD2_DN		25	-0.4313508	-1.1792778	0.2673147	0.41232824	1.0	930	tags=36%, list=16%, signal=43%
ROSS_AML_WITH_MLL_FUSIONS	ROSS_AML_WITH_MLL_FUSIONS		34	-0.40596992	-1.1762927	0.24601367	0.4182541	1.0	2227	tags=53%, list=39%, signal=86%
LIANG_HEMATOPOIESIS_STEM_CELL_NUMBER_LARGE_VS_TINY_DN	LIANG_HEMATOPOIESIS_STEM_CELL_NUMBER_LARGE_VS_TINY_DN		22	-0.444584	-1.175646	0.26650366	0.41905138	1.0	1053	tags=27%, list=18%, signal=33%
BYSTRYKH_HEMATOPOIESIS_STEM_CELL_QTL_TRANS	BYSTRYKH_HEMATOPOIESIS_STEM_CELL_QTL_TRANS		343	-0.33276668	-1.1755846	0.08708709	0.41860813	1.0	1756	tags=36%, list=31%, signal=48%
KAYO_AGING_MUSCLE_DN	KAYO_AGING_MUSCLE_DN		59	-0.37252688	-1.17555	0.20950323	0.41809776	1.0	1162	tags=29%, list=20%, signal=36%
XU_GH1_AUTOCRINE_TARGETS_DN	XU_GH1_AUTOCRINE_TARGETS_DN		45	-0.38852388	-1.1745503	0.23575419	0.41967145	1.0	983	tags=24%, list=17%, signal=29%
SMITH_TERT_TARGETS_DN	SMITH_TERT_TARGETS_DN		31	-0.4174761	-1.1744815	0.2561692	0.41925704	1.0	567	tags=23%, list=10%, signal=25%
FIRESTEIN_PROLIFERATION	FIRESTEIN_PROLIFERATION		70	-0.3721655	-1.1741338	0.21097046	0.41947028	1.0	1026	tags=26%, list=18%, signal=31%
BROWNE_HCMV_INFECTION_6HR_DN	BROWNE_HCMV_INFECTION_6HR_DN		71	-0.3700881	-1.1737098	0.20685959	0.41980118	1.0	1498	tags=37%, list=26%, signal=49%
DE_YY1_TARGETS_DN	DE_YY1_TARGETS_DN		52	-0.37947637	-1.1736871	0.2358804	0.41928622	1.0	2362	tags=48%, list=41%, signal=81%
IWANAGA_CARCINOGENESIS_BY_KRAS_PTEN_UP	IWANAGA_CARCINOGENESIS_BY_KRAS_PTEN_UP		67	-0.37368777	-1.1732794	0.21762209	0.41958526	1.0	482	tags=13%, list=8%, signal=14%
GOLDRATH_HOMEOSTATIC_PROLIFERATION	GOLDRATH_HOMEOSTATIC_PROLIFERATION		88	-0.36388066	-1.1723875	0.20585161	0.42090374	1.0	1756	tags=42%, list=31%, signal=60%
OSMAN_BLADDER_CANCER_UP	OSMAN_BLADDER_CANCER_UP		218	-0.3339842	-1.172362	0.12964824	0.42039192	1.0	1795	tags=37%, list=31%, signal=52%
YAGI_AML_WITH_INV_16_TRANSLOCATION	YAGI_AML_WITH_INV_16_TRANSLOCATION		151	-0.34083313	-1.1718532	0.16851665	0.42097652	1.0	1239	tags=25%, list=22%, signal=30%
BROWNE_HCMV_INFECTION_1HR_DN	BROWNE_HCMV_INFECTION_1HR_DN		79	-0.35473606	-1.171477	0.22954305	0.42121604	1.0	1019	tags=20%, list=18%, signal=24%
ZHAN_MULTIPLE_MYELOMA_HP_UP	ZHAN_MULTIPLE_MYELOMA_HP_UP		16	-0.4683457	-1.1713243	0.2774936	0.4210114	1.0	1019	tags=25%, list=18%, signal=30%
SHAFFER_IRF4_MULTIPLE_MYELOMA_PROGRAM	SHAFFER_IRF4_MULTIPLE_MYELOMA_PROGRAM		17	-0.47005516	-1.170924	0.27284428	0.42134285	1.0	1838	tags=53%, list=32%, signal=78%
REACTOME_GOLGI_ASSOCIATED_VESICLE_BIOGENESIS	REACTOME_GOLGI_ASSOCIATED_VESICLE_BIOGENESIS		26	-0.4277332	-1.1695904	0.26800472	0.4237023	1.0	1201	tags=38%, list=21%, signal=48%
OKUMURA_INFLAMMATORY_RESPONSE_LPS	OKUMURA_INFLAMMATORY_RESPONSE_LPS		70	-0.36507046	-1.1690111	0.23003195	0.42440033	1.0	657	tags=19%, list=11%, signal=21%
RASHI_RESPONSE_TO_IONIZING_RADIATION_6	RASHI_RESPONSE_TO_IONIZING_RADIATION_6		38	-0.3935392	-1.1682528	0.26719278	0.4255565	1.0	1273	tags=34%, list=22%, signal=44%
BOYAULT_LIVER_CANCER_SUBCLASS_G3_DN	BOYAULT_LIVER_CANCER_SUBCLASS_G3_DN		17	-0.46163693	-1.1681554	0.27040815	0.42516494	1.0	1099	tags=29%, list=19%, signal=36%
ACEVEDO_LIVER_TUMOR_VS_NORMAL_ADJACENT_TISSUE_UP	ACEVEDO_LIVER_TUMOR_VS_NORMAL_ADJACENT_TISSUE_UP		437	-0.3296844	-1.1674634	0.073	0.42604837	1.0	2016	tags=42%, list=35%, signal=60%
WATANABE_RECTAL_CANCER_RADIOTHERAPY_RESPONSIVE_DN	WATANABE_RECTAL_CANCER_RADIOTHERAPY_RESPONSIVE_DN		51	-0.3798852	-1.1635959	0.25	0.43402052	1.0	1461	tags=35%, list=26%, signal=47%
BOYAULT_LIVER_CANCER_SUBCLASS_G1_UP	BOYAULT_LIVER_CANCER_SUBCLASS_G1_UP		47	-0.38197312	-1.1632619	0.24887893	0.43418613	1.0	1091	tags=28%, list=19%, signal=34%
SEITZ_NEOPLASTIC_TRANSFORMATION_BY_8P_DELETION_UP	SEITZ_NEOPLASTIC_TRANSFORMATION_BY_8P_DELETION_UP		29	-0.40791106	-1.1619155	0.27971187	0.4365903	1.0	828	tags=24%, list=14%, signal=28%
YAO_TEMPORAL_RESPONSE_TO_PROGESTERONE_CLUSTER_9	YAO_TEMPORAL_RESPONSE_TO_PROGESTERONE_CLUSTER_9		33	-0.40586203	-1.1597458	0.28935185	0.44076762	1.0	1481	tags=48%, list=26%, signal=65%
REACTOME_OPIOID_SIGNALLING	REACTOME_OPIOID_SIGNALLING		34	-0.40615386	-1.1586186	0.27713627	0.44266418	1.0	1070	tags=26%, list=19%, signal=32%
KEGG_LONG_TERM_DEPRESSION	KEGG_LONG_TERM_DEPRESSION		29	-0.40891293	-1.1584384	0.2716346	0.44245422	1.0	1746	tags=48%, list=31%, signal=69%
WANG_LMO4_TARGETS_UP	WANG_LMO4_TARGETS_UP		147	-0.34146136	-1.1570475	0.18116684	0.44495234	1.0	1630	tags=33%, list=28%, signal=45%
AMBROSINI_FLAVOPIRIDOL_TREATMENT_TP53	AMBROSINI_FLAVOPIRIDOL_TREATMENT_TP53		39	-0.38914698	-1.1570091	0.27159092	0.44446862	1.0	869	tags=26%, list=15%, signal=30%
DITTMER_PTHLH_TARGETS_UP	DITTMER_PTHLH_TARGETS_UP		65	-0.36110064	-1.156164	0.24892241	0.44572148	1.0	1535	tags=35%, list=27%, signal=48%
REACTOME_PURINE_METABOLISM	REACTOME_PURINE_METABOLISM		18	-0.45530882	-1.1553997	0.27675277	0.4468424	1.0	1030	tags=33%, list=18%, signal=41%
BOHN_PRIMARY_IMMUNODEFICIENCY_SYNDROM_UP	BOHN_PRIMARY_IMMUNODEFICIENCY_SYNDROM_UP		21	-0.44052303	-1.1552712	0.28947368	0.44654185	1.0	555	tags=19%, list=10%, signal=21%
CHNG_MULTIPLE_MYELOMA_HYPERPLOID_DN	CHNG_MULTIPLE_MYELOMA_HYPERPLOID_DN		17	-0.4530736	-1.1550952	0.32070708	0.44634748	1.0	1937	tags=59%, list=34%, signal=89%
CHUNG_BLISTER_CYTOTOXICITY_DN	CHUNG_BLISTER_CYTOTOXICITY_DN		23	-0.42258623	-1.1546564	0.27797833	0.44677857	1.0	965	tags=22%, list=17%, signal=26%
JAZAG_TGFB1_SIGNALING_VIA_SMAD4_DN	JAZAG_TGFB1_SIGNALING_VIA_SMAD4_DN		19	-0.4413335	-1.1546015	0.3001261	0.44630414	1.0	623	tags=21%, list=11%, signal=24%
KEGG_PROSTATE_CANCER	KEGG_PROSTATE_CANCER		45	-0.38371605	-1.1537167	0.27815315	0.44758227	1.0	1324	tags=29%, list=23%, signal=37%
FERNANDEZ_BOUND_BY_MYC	FERNANDEZ_BOUND_BY_MYC		65	-0.36492902	-1.1532648	0.2554585	0.44799548	1.0	1792	tags=43%, list=31%, signal=62%
YEGNASUBRAMANIAN_PROSTATE_CANCER	YEGNASUBRAMANIAN_PROSTATE_CANCER		35	-0.3989296	-1.1509111	0.27790433	0.45269835	1.0	1053	tags=26%, list=18%, signal=31%
CROMER_METASTASIS_UP	CROMER_METASTASIS_UP		30	-0.41018718	-1.1496655	0.283848	0.45488474	1.0	1161	tags=40%, list=20%, signal=50%
CHAUHAN_RESPONSE_TO_METHOXYESTRADIOL_DN	CHAUHAN_RESPONSE_TO_METHOXYESTRADIOL_DN		45	-0.3779417	-1.1491182	0.25312147	0.45558605	1.0	1903	tags=42%, list=33%, signal=63%
SPIELMAN_LYMPHOBLAST_EUROPEAN_VS_ASIAN_DN	SPIELMAN_LYMPHOBLAST_EUROPEAN_VS_ASIAN_DN		335	-0.3247855	-1.1476662	0.13113113	0.45819703	1.0	2518	tags=53%, list=44%, signal=90%
BROWNE_HCMV_INFECTION_14HR_DN	BROWNE_HCMV_INFECTION_14HR_DN		117	-0.3431492	-1.1476282	0.23662551	0.45768026	1.0	804	tags=20%, list=14%, signal=22%
SHEPARD_BMYB_MORPHOLINO_UP	SHEPARD_BMYB_MORPHOLINO_UP		60	-0.3600347	-1.1473649	0.25349087	0.4577092	1.0	2130	tags=48%, list=37%, signal=76%
OUELLET_CULTURED_OVARIAN_CANCER_INVASIVE_VS_LMP_UP	OUELLET_CULTURED_OVARIAN_CANCER_INVASIVE_VS_LMP_UP		31	-0.3998878	-1.1472164	0.28070176	0.45744413	1.0	1335	tags=35%, list=23%, signal=46%
GENTILE_UV_RESPONSE_CLUSTER_D4	GENTILE_UV_RESPONSE_CLUSTER_D4		32	-0.39988774	-1.1463447	0.2950058	0.45874375	1.0	1079	tags=31%, list=19%, signal=38%
ZHAN_MULTIPLE_MYELOMA_CD1_VS_CD2_DN	ZHAN_MULTIPLE_MYELOMA_CD1_VS_CD2_DN		19	-0.44070035	-1.1456543	0.295	0.45967296	1.0	595	tags=26%, list=10%, signal=29%
REACTOME_MEMBRANE_TRAFFICKING	REACTOME_MEMBRANE_TRAFFICKING		47	-0.37747127	-1.1450287	0.26615554	0.4604413	1.0	1522	tags=38%, list=27%, signal=52%
DAZARD_RESPONSE_TO_UV_NHEK_UP	DAZARD_RESPONSE_TO_UV_NHEK_UP		49	-0.3710102	-1.1449798	0.2908497	0.4599703	1.0	921	tags=18%, list=16%, signal=22%
FRASOR_TAMOXIFEN_RESPONSE_UP	FRASOR_TAMOXIFEN_RESPONSE_UP		21	-0.4342624	-1.144049	0.2810219	0.46145135	1.0	2057	tags=67%, list=36%, signal=104%
KIM_WT1_TARGETS_DN	KIM_WT1_TARGETS_DN		231	-0.32938942	-1.143723	0.16498993	0.46159098	1.0	1475	tags=30%, list=26%, signal=39%
CHAUHAN_RESPONSE_TO_METHOXYESTRADIOL_UP	CHAUHAN_RESPONSE_TO_METHOXYESTRADIOL_UP		16	-0.45220357	-1.1434432	0.31428573	0.46164864	1.0	596	tags=19%, list=10%, signal=21%
CREIGHTON_ENDOCRINE_THERAPY_RESISTANCE_4	CREIGHTON_ENDOCRINE_THERAPY_RESISTANCE_4		114	-0.3431046	-1.143272	0.22703819	0.4614612	1.0	1189	tags=25%, list=21%, signal=31%
DAIRKEE_TERT_TARGETS_DN	DAIRKEE_TERT_TARGETS_DN		36	-0.39785242	-1.1428031	0.28258362	0.4619325	1.0	724	tags=25%, list=13%, signal=28%
LIN_NPAS4_TARGETS_DN	LIN_NPAS4_TARGETS_DN		19	-0.44485083	-1.1412361	0.31442663	0.4648199	1.0	819	tags=32%, list=14%, signal=37%
CHEMNITZ_RESPONSE_TO_PROSTAGLANDIN_E2_DN	CHEMNITZ_RESPONSE_TO_PROSTAGLANDIN_E2_DN		119	-0.3366018	-1.1410854	0.21903788	0.46455365	1.0	1038	tags=28%, list=18%, signal=33%
REACTOME_NCAM_SIGNALING_FOR_NEURITE_OUT_GROWTH	REACTOME_NCAM_SIGNALING_FOR_NEURITE_OUT_GROWTH		23	-0.42451245	-1.1408451	0.2959805	0.46453065	1.0	1305	tags=39%, list=23%, signal=50%
KEGG_FC_EPSILON_RI_SIGNALING_PATHWAY	KEGG_FC_EPSILON_RI_SIGNALING_PATHWAY		42	-0.38276118	-1.1406187	0.2858757	0.46443564	1.0	682	tags=19%, list=12%, signal=21%
AMIT_EGF_RESPONSE_60_HELA	AMIT_EGF_RESPONSE_60_HELA		18	-0.44441766	-1.138385	0.30246913	0.46887705	1.0	1198	tags=39%, list=21%, signal=49%
ACEVEDO_LIVER_CANCER_DN	ACEVEDO_LIVER_CANCER_DN		178	-0.33151242	-1.1381437	0.19452888	0.4688581	1.0	990	tags=20%, list=17%, signal=24%
BIOCARTA_RAC1_PATHWAY	BIOCARTA_RAC1_PATHWAY		15	-0.47743294	-1.1380925	0.32010582	0.4683693	1.0	443	tags=20%, list=8%, signal=22%
BUYTAERT_PHOTODYNAMIC_THERAPY_STRESS_UP	BUYTAERT_PHOTODYNAMIC_THERAPY_STRESS_UP		390	-0.32135272	-1.1370697	0.137	0.4700946	1.0	1931	tags=39%, list=34%, signal=56%
ACEVEDO_LIVER_CANCER_WITH_H3K9ME3_DN	ACEVEDO_LIVER_CANCER_WITH_H3K9ME3_DN		32	-0.39472884	-1.1361563	0.2939815	0.47163787	1.0	817	tags=25%, list=14%, signal=29%
WANG_CLIM2_TARGETS_UP	WANG_CLIM2_TARGETS_UP		83	-0.35447547	-1.1356661	0.27549946	0.47217667	1.0	1212	tags=25%, list=21%, signal=32%
BECKER_TAMOXIFEN_RESISTANCE_UP	BECKER_TAMOXIFEN_RESISTANCE_UP		15	-0.45944878	-1.1353642	0.30205655	0.4723017	1.0	1678	tags=60%, list=29%, signal=85%
LINDGREN_BLADDER_CANCER_CLUSTER_1_UP	LINDGREN_BLADDER_CANCER_CLUSTER_1_UP		46	-0.37392256	-1.1351702	0.29801324	0.4721098	1.0	1358	tags=30%, list=24%, signal=40%
THUM_SYSTOLIC_HEART_FAILURE_DN	THUM_SYSTOLIC_HEART_FAILURE_DN		80	-0.3469957	-1.1348495	0.26984128	0.472221	1.0	1172	tags=24%, list=20%, signal=29%
FARMER_BREAST_CANCER_CLUSTER_1	FARMER_BREAST_CANCER_CLUSTER_1		23	-0.42992878	-1.134596	0.30429447	0.47218508	1.0	1083	tags=39%, list=19%, signal=48%
REACTOME_REGULATION_OF_INSULIN_SECRETION_BY_GLUCAGON_LIKE_PEPTIDE_1	REACTOME_REGULATION_OF_INSULIN_SECRETION_BY_GLUCAGON_LIKE_PEPTIDE_1		16	-0.45580852	-1.1341184	0.3375796	0.47262642	1.0	1080	tags=31%, list=19%, signal=38%
CERVERA_SDHB_TARGETS_1_UP	CERVERA_SDHB_TARGETS_1_UP		30	-0.4028346	-1.1333563	0.32624114	0.47375047	1.0	726	tags=30%, list=13%, signal=34%
SESTO_RESPONSE_TO_UV_C0	SESTO_RESPONSE_TO_UV_C0		55	-0.36202428	-1.1291232	0.28073993	0.48279393	1.0	536	tags=15%, list=9%, signal=16%
KAYO_AGING_MUSCLE_UP	KAYO_AGING_MUSCLE_UP		61	-0.3554497	-1.1274236	0.2962555	0.48607028	1.0	800	tags=20%, list=14%, signal=23%
RASHI_RESPONSE_TO_IONIZING_RADIATION_5	RASHI_RESPONSE_TO_IONIZING_RADIATION_5		59	-0.3608743	-1.1268988	0.29956427	0.48671657	1.0	1353	tags=29%, list=24%, signal=37%
WILENSKY_RESPONSE_TO_DARAPLADIB	WILENSKY_RESPONSE_TO_DARAPLADIB		16	-0.45315945	-1.1267203	0.33290654	0.48651284	1.0	2303	tags=69%, list=40%, signal=115%
STEIN_ESRRA_TARGETS_DN	STEIN_ESRRA_TARGETS_DN		45	-0.3681418	-1.1257857	0.30656108	0.488128	1.0	1033	tags=27%, list=18%, signal=32%
SASSON_RESPONSE_TO_GONADOTROPHINS_DN	SASSON_RESPONSE_TO_GONADOTROPHINS_DN		39	-0.38330206	-1.1255858	0.2901024	0.48799875	1.0	957	tags=28%, list=17%, signal=34%
SHEPARD_BMYB_MORPHOLINO_DN	SHEPARD_BMYB_MORPHOLINO_DN		61	-0.35890517	-1.1253946	0.30108696	0.487831	1.0	856	tags=23%, list=15%, signal=27%
APPIERTO_RESPONSE_TO_FENRETINIDE_UP	APPIERTO_RESPONSE_TO_FENRETINIDE_UP		16	-0.4463595	-1.1210147	0.31767616	0.49726376	1.0	1308	tags=31%, list=23%, signal=40%
BORCZUK_MALIGNANT_MESOTHELIOMA_UP	BORCZUK_MALIGNANT_MESOTHELIOMA_UP		171	-0.3254034	-1.1206408	0.24721378	0.49752736	1.0	2457	tags=51%, list=43%, signal=86%
YAGI_AML_WITH_T_8_21_TRANSLOCATION	YAGI_AML_WITH_T_8_21_TRANSLOCATION		147	-0.3249155	-1.11932	0.24873096	0.49999115	1.0	1032	tags=24%, list=18%, signal=29%
BIOCARTA_VEGF_PATHWAY	BIOCARTA_VEGF_PATHWAY		20	-0.4351345	-1.1179729	0.34363413	0.50255287	1.0	770	tags=20%, list=13%, signal=23%
IWANAGA_CARCINOGENESIS_BY_KRAS_DN	IWANAGA_CARCINOGENESIS_BY_KRAS_DN		42	-0.3669589	-1.1150938	0.3220339	0.5086876	1.0	1999	tags=45%, list=35%, signal=69%
VANTVEER_BREAST_CANCER_METASTASIS_UP	VANTVEER_BREAST_CANCER_METASTASIS_UP		18	-0.430833	-1.114964	0.32824427	0.5083866	1.0	613	tags=17%, list=11%, signal=19%
LIU_VMYB_TARGETS_UP	LIU_VMYB_TARGETS_UP		58	-0.35522336	-1.1140819	0.31699347	0.50983465	1.0	2397	tags=59%, list=42%, signal=100%
KEGG_PURINE_METABOLISM	KEGG_PURINE_METABOLISM		75	-0.34383956	-1.1122526	0.2925532	0.5134195	1.0	876	tags=21%, list=15%, signal=25%
KEGG_PARKINSONS_DISEASE	KEGG_PARKINSONS_DISEASE		49	-0.3658015	-1.1117582	0.32741398	0.5139696	1.0	2687	tags=63%, list=47%, signal=118%
NUYTTEN_NIPP1_TARGETS_DN	NUYTTEN_NIPP1_TARGETS_DN		347	-0.31304133	-1.1116999	0.195	0.5134931	1.0	1671	tags=34%, list=29%, signal=45%
KYNG_DNA_DAMAGE_DN	KYNG_DNA_DAMAGE_DN		41	-0.3789045	-1.1109831	0.33295965	0.51453036	1.0	1838	tags=44%, list=32%, signal=64%
BIOCARTA_TCR_PATHWAY	BIOCARTA_TCR_PATHWAY		29	-0.39638132	-1.110144	0.31398106	0.5158957	1.0	694	tags=21%, list=12%, signal=23%
KEGG_PRIMARY_IMMUNODEFICIENCY	KEGG_PRIMARY_IMMUNODEFICIENCY		17	-0.4403162	-1.1092566	0.35031846	0.51728874	1.0	528	tags=35%, list=9%, signal=39%
KEGG_PORPHYRIN_AND_CHLOROPHYLL_METABOLISM	KEGG_PORPHYRIN_AND_CHLOROPHYLL_METABOLISM		17	-0.4384172	-1.1090368	0.33544305	0.5171331	1.0	1172	tags=29%, list=20%, signal=37%
GRADE_COLON_CANCER_DN	GRADE_COLON_CANCER_DN		16	-0.44474295	-1.1085824	0.34799483	0.51756173	1.0	5	tags=6%, list=0%, signal=6%
ZHAN_MULTIPLE_MYELOMA_CD2_DN	ZHAN_MULTIPLE_MYELOMA_CD2_DN		19	-0.42973918	-1.1062998	0.35903615	0.5221778	1.0	525	tags=21%, list=9%, signal=23%
WANG_ESOPHAGUS_CANCER_VS_NORMAL_DN	WANG_ESOPHAGUS_CANCER_VS_NORMAL_DN		40	-0.3715694	-1.1062245	0.33444816	0.52173346	1.0	2005	tags=48%, list=35%, signal=73%
HATADA_METHYLATED_IN_LUNG_CANCER_UP	HATADA_METHYLATED_IN_LUNG_CANCER_UP		83	-0.33908805	-1.10603	0.3095488	0.52158153	1.0	932	tags=29%, list=16%, signal=34%
BHATI_G2M_ARREST_BY_2METHOXYESTRADIOL_DN	BHATI_G2M_ARREST_BY_2METHOXYESTRADIOL_DN		49	-0.36282888	-1.1042584	0.33813748	0.52506095	1.0	1010	tags=22%, list=18%, signal=27%
RAMALHO_STEMNESS_DN	RAMALHO_STEMNESS_DN		30	-0.3889944	-1.1037066	0.35040745	0.5256903	1.0	1243	tags=37%, list=22%, signal=47%
SESTO_RESPONSE_TO_UV_C2	SESTO_RESPONSE_TO_UV_C2		29	-0.3945238	-1.1031455	0.34741783	0.5263786	1.0	1585	tags=41%, list=28%, signal=57%
DORSAM_HOXA9_TARGETS_UP	DORSAM_HOXA9_TARGETS_UP		18	-0.42869365	-1.102793	0.35373318	0.526597	1.0	1535	tags=50%, list=27%, signal=68%
KEGG_ACUTE_MYELOID_LEUKEMIA	KEGG_ACUTE_MYELOID_LEUKEMIA		38	-0.37378004	-1.1016246	0.32410613	0.5287091	1.0	357	tags=13%, list=6%, signal=14%
RIZKI_TUMOR_INVASIVENESS_2D_UP	RIZKI_TUMOR_INVASIVENESS_2D_UP		24	-0.40504494	-1.1007571	0.3541147	0.5301225	1.0	163	tags=13%, list=3%, signal=13%
BROWNE_HCMV_INFECTION_10HR_DN	BROWNE_HCMV_INFECTION_10HR_DN		19	-0.4240493	-1.1003913	0.35539216	0.5303789	1.0	1371	tags=47%, list=24%, signal=62%
LU_AGING_BRAIN_UP	LU_AGING_BRAIN_UP		63	-0.3484938	-1.0994841	0.32435346	0.5318907	1.0	1130	tags=27%, list=20%, signal=33%
IVANOVA_HEMATOPOIESIS_EARLY_PROGENITOR	IVANOVA_HEMATOPOIESIS_EARLY_PROGENITOR		58	-0.35170883	-1.0980489	0.34196332	0.53465307	1.0	1698	tags=40%, list=30%, signal=56%
LUCAS_HNF4A_TARGETS_UP	LUCAS_HNF4A_TARGETS_UP		22	-0.4139212	-1.0939977	0.34638923	0.54339206	1.0	2034	tags=64%, list=36%, signal=98%
CADWELL_ATG16L1_TARGETS_DN	CADWELL_ATG16L1_TARGETS_DN		28	-0.39007655	-1.0939405	0.34356552	0.54287314	1.0	1148	tags=36%, list=20%, signal=44%
FAELT_B_CLL_WITH_VH_REARRANGEMENTS_UP	FAELT_B_CLL_WITH_VH_REARRANGEMENTS_UP		22	-0.41396677	-1.0925027	0.34538653	0.545617	1.0	499	tags=23%, list=9%, signal=25%
SHEN_SMARCA2_TARGETS_DN	SHEN_SMARCA2_TARGETS_DN		38	-0.3712598	-1.0911933	0.35542858	0.547953	1.0	442	tags=16%, list=8%, signal=17%
DOANE_BREAST_CANCER_CLASSES_DN	DOANE_BREAST_CANCER_CLASSES_DN		15	-0.44417647	-1.0908073	0.36233765	0.54817915	1.0	2324	tags=73%, list=41%, signal=123%
RHEIN_ALL_GLUCOCORTICOID_THERAPY_DN	RHEIN_ALL_GLUCOCORTICOID_THERAPY_DN		174	-0.31150228	-1.0903753	0.3030303	0.54854023	1.0	1693	tags=33%, list=30%, signal=45%
KEGG_SNARE_INTERACTIONS_IN_VESICULAR_TRANSPORT	KEGG_SNARE_INTERACTIONS_IN_VESICULAR_TRANSPORT		15	-0.4393095	-1.0900704	0.39312977	0.5485964	1.0	1292	tags=40%, list=23%, signal=52%
MULLIGHAN_NPM1_SIGNATURE_3_UP	MULLIGHAN_NPM1_SIGNATURE_3_UP		144	-0.31982848	-1.0899063	0.30071357	0.54830617	1.0	1458	tags=28%, list=25%, signal=36%
BROWNE_HCMV_INFECTION_2HR_DN	BROWNE_HCMV_INFECTION_2HR_DN		21	-0.41815338	-1.0880655	0.35881627	0.55210894	1.0	638	tags=33%, list=11%, signal=37%
WANG_PROSTATE_CANCER_ANDROGEN_INDEPENDENT	WANG_PROSTATE_CANCER_ANDROGEN_INDEPENDENT		23	-0.40456185	-1.0878259	0.36341465	0.5519772	1.0	671	tags=22%, list=12%, signal=25%
STARK_PREFRONTAL_CORTEX_22Q11_DELETION_DN	STARK_PREFRONTAL_CORTEX_22Q11_DELETION_DN		212	-0.3120507	-1.0876399	0.29116467	0.5517884	1.0	2424	tags=50%, list=42%, signal=84%
KEGG_MAPK_SIGNALING_PATHWAY	KEGG_MAPK_SIGNALING_PATHWAY		96	-0.32846674	-1.0864384	0.32786885	0.5539694	1.0	1097	tags=23%, list=19%, signal=28%
REACTOME_GLUCOSE_AND_OTHER_SUGAR_SLC_TRANSPORTERS	REACTOME_GLUCOSE_AND_OTHER_SUGAR_SLC_TRANSPORTERS		15	-0.4393667	-1.0860788	0.37254903	0.5541397	1.0	1577	tags=47%, list=28%, signal=64%
PICCALUGA_ANGIOIMMUNOBLASTIC_LYMPHOMA_DN	PICCALUGA_ANGIOIMMUNOBLASTIC_LYMPHOMA_DN		64	-0.34235647	-1.0857933	0.34508547	0.55412614	1.0	2394	tags=50%, list=42%, signal=85%
IWANAGA_CARCINOGENESIS_BY_KRAS_UP	IWANAGA_CARCINOGENESIS_BY_KRAS_UP		64	-0.34650868	-1.0851219	0.34682712	0.5550023	1.0	2000	tags=45%, list=35%, signal=69%
RODRIGUES_NTN1_TARGETS_DN	RODRIGUES_NTN1_TARGETS_DN		42	-0.36405304	-1.0846988	0.37232846	0.5552795	1.0	700	tags=21%, list=12%, signal=24%
ZHOU_INFLAMMATORY_RESPONSE_FIMA_DN	ZHOU_INFLAMMATORY_RESPONSE_FIMA_DN		89	-0.32656485	-1.0839168	0.37064415	0.55645883	1.0	674	tags=16%, list=12%, signal=18%
BIOCARTA_GSK3_PATHWAY	BIOCARTA_GSK3_PATHWAY		15	-0.44364408	-1.083562	0.38163	0.55666065	1.0	1303	tags=40%, list=23%, signal=52%
SASSON_RESPONSE_TO_FORSKOLIN_UP	SASSON_RESPONSE_TO_FORSKOLIN_UP		33	-0.3814792	-1.0818626	0.3557358	0.5600278	1.0	1589	tags=36%, list=28%, signal=50%
CAFFAREL_RESPONSE_TO_THC_24HR_5_DN	CAFFAREL_RESPONSE_TO_THC_24HR_5_DN		22	-0.41298038	-1.0818536	0.36771846	0.559392	1.0	595	tags=18%, list=10%, signal=20%
ZHANG_BREAST_CANCER_PROGENITORS_DN	ZHANG_BREAST_CANCER_PROGENITORS_DN		74	-0.3333717	-1.0806357	0.33978495	0.5615424	1.0	1890	tags=38%, list=33%, signal=56%
YAO_TEMPORAL_RESPONSE_TO_PROGESTERONE_CLUSTER_11	YAO_TEMPORAL_RESPONSE_TO_PROGESTERONE_CLUSTER_11		55	-0.344344	-1.0795085	0.3530043	0.563584	1.0	1217	tags=25%, list=21%, signal=32%
KEGG_PEROXISOME	KEGG_PEROXISOME		36	-0.37629363	-1.0785594	0.37457046	0.56513214	1.0	2113	tags=47%, list=37%, signal=74%
MULLIGHAN_NPM1_MUTATED_SIGNATURE_1_UP	MULLIGHAN_NPM1_MUTATED_SIGNATURE_1_UP		116	-0.3244469	-1.078461	0.33367452	0.56470597	1.0	1458	tags=29%, list=25%, signal=39%
KEGG_ENDOMETRIAL_CANCER	KEGG_ENDOMETRIAL_CANCER		30	-0.3848119	-1.0782367	0.37850466	0.56453896	1.0	336	tags=13%, list=6%, signal=14%
GENTILE_UV_HIGH_DOSE_DN	GENTILE_UV_HIGH_DOSE_DN		129	-0.31941688	-1.0779198	0.34191555	0.56462556	1.0	1426	tags=29%, list=25%, signal=38%
REACTOME_CLATHRIN_DERIVED_VESICLE_BUDDING	REACTOME_CLATHRIN_DERIVED_VESICLE_BUDDING		32	-0.37571472	-1.0760367	0.39027283	0.5684338	1.0	1201	tags=34%, list=21%, signal=43%
KEGG_SMALL_CELL_LUNG_CANCER	KEGG_SMALL_CELL_LUNG_CANCER		43	-0.36202314	-1.0757561	0.3785961	0.56847006	1.0	1163	tags=26%, list=20%, signal=32%
DITTMER_PTHLH_TARGETS_DN	DITTMER_PTHLH_TARGETS_DN		34	-0.3704621	-1.074491	0.38006952	0.5708597	1.0	1532	tags=38%, list=27%, signal=52%
TOMLINS_PROSTATE_CANCER_UP	TOMLINS_PROSTATE_CANCER_UP		19	-0.40547392	-1.0695629	0.39125	0.58155084	1.0	1436	tags=32%, list=25%, signal=42%
KEGG_ALZHEIMERS_DISEASE	KEGG_ALZHEIMERS_DISEASE		67	-0.33714283	-1.0681924	0.37300745	0.58398473	1.0	2518	tags=58%, list=44%, signal=103%
ELLWOOD_MYC_TARGETS_DN	ELLWOOD_MYC_TARGETS_DN		15	-0.4382111	-1.0665921	0.3899204	0.5870021	1.0	2284	tags=67%, list=40%, signal=111%
KENNY_CTNNB1_TARGETS_DN	KENNY_CTNNB1_TARGETS_DN		22	-0.40080863	-1.0659099	0.38785625	0.5879865	1.0	806	tags=23%, list=14%, signal=26%
MULLIGHAN_MLL_SIGNATURE_2_DN	MULLIGHAN_MLL_SIGNATURE_2_DN		112	-0.32104495	-1.0653805	0.376931	0.58861136	1.0	1309	tags=29%, list=23%, signal=37%
MUNSHI_MULTIPLE_MYELOMA_UP	MUNSHI_MULTIPLE_MYELOMA_UP		24	-0.3954628	-1.063759	0.39537713	0.5917145	1.0	1977	tags=50%, list=35%, signal=76%
CHIARETTI_T_ALL_REFRACTORY_TO_THERAPY	CHIARETTI_T_ALL_REFRACTORY_TO_THERAPY		16	-0.43172127	-1.0634335	0.41426784	0.5918219	1.0	987	tags=38%, list=17%, signal=45%
ROSS_AML_WITH_AML1_ETO_FUSION	ROSS_AML_WITH_AML1_ETO_FUSION		24	-0.38677904	-1.061859	0.40831295	0.594914	1.0	990	tags=33%, list=17%, signal=40%
ONKEN_UVEAL_MELANOMA_UP	ONKEN_UVEAL_MELANOMA_UP		372	-0.29736215	-1.0603148	0.307	0.5979446	1.0	2009	tags=39%, list=35%, signal=56%
HENDRICKS_SMARCA4_TARGETS_UP	HENDRICKS_SMARCA4_TARGETS_UP		20	-0.40701118	-1.0602896	0.41112456	0.5973106	1.0	1557	tags=55%, list=27%, signal=75%
ST_P38_MAPK_PATHWAY	ST_P38_MAPK_PATHWAY		17	-0.4237834	-1.0596147	0.4087969	0.5982333	1.0	582	tags=24%, list=10%, signal=26%
DEBIASI_APOPTOSIS_BY_REOVIRUS_INFECTION_UP	DEBIASI_APOPTOSIS_BY_REOVIRUS_INFECTION_UP		131	-0.3149364	-1.0577624	0.37755102	0.601997	1.0	2119	tags=44%, list=37%, signal=68%
GRESHOCK_CANCER_COPY_NUMBER_UP	GRESHOCK_CANCER_COPY_NUMBER_UP		145	-0.30860654	-1.055955	0.38663968	0.6054535	1.0	990	tags=21%, list=17%, signal=24%
KOKKINAKIS_METHIONINE_DEPRIVATION_96HR_DN	KOKKINAKIS_METHIONINE_DEPRIVATION_96HR_DN		28	-0.37941623	-1.0554037	0.40925267	0.60613406	1.0	336	tags=11%, list=6%, signal=11%
HOFMANN_CELL_LYMPHOMA_UP	HOFMANN_CELL_LYMPHOMA_UP		29	-0.37661391	-1.0545219	0.40386942	0.6075271	1.0	1547	tags=48%, list=27%, signal=66%
BYSTRYKH_HEMATOPOIESIS_STEM_CELL_QTL_CIS	BYSTRYKH_HEMATOPOIESIS_STEM_CELL_QTL_CIS		54	-0.34134912	-1.0542525	0.40401787	0.6074726	1.0	1352	tags=35%, list=24%, signal=46%
ENK_UV_RESPONSE_KERATINOCYTE_DN	ENK_UV_RESPONSE_KERATINOCYTE_DN		277	-0.29981098	-1.0536301	0.34734735	0.6082986	1.0	1308	tags=22%, list=23%, signal=28%
SMID_BREAST_CANCER_ERBB2_UP	SMID_BREAST_CANCER_ERBB2_UP		38	-0.3582817	-1.0535547	0.41043085	0.6077948	1.0	681	tags=24%, list=12%, signal=27%
TONG_INTERACT_WITH_PTTG1	TONG_INTERACT_WITH_PTTG1		20	-0.40374863	-1.051684	0.42571786	0.6115694	1.0	664	tags=20%, list=12%, signal=23%
CAFFAREL_RESPONSE_TO_THC_UP	CAFFAREL_RESPONSE_TO_THC_UP		17	-0.4079822	-1.0514609	0.42911878	0.6114753	1.0	1468	tags=35%, list=26%, signal=47%
SHEPARD_CRUSH_AND_BURN_MUTANT_UP	SHEPARD_CRUSH_AND_BURN_MUTANT_UP		50	-0.34154195	-1.0511701	0.38956714	0.6115016	1.0	1585	tags=26%, list=28%, signal=36%
HUTTMANN_B_CLL_POOR_SURVIVAL_DN	HUTTMANN_B_CLL_POOR_SURVIVAL_DN		28	-0.37973177	-1.0504147	0.42208588	0.6126274	1.0	330	tags=14%, list=6%, signal=15%
BIOCARTA_CXCR4_PATHWAY	BIOCARTA_CXCR4_PATHWAY		15	-0.42413962	-1.0503901	0.41231593	0.6120034	1.0	1605	tags=40%, list=28%, signal=55%
LIU_CMYB_TARGETS_UP	LIU_CMYB_TARGETS_UP		66	-0.33095855	-1.0486999	0.4143167	0.61531234	1.0	2136	tags=47%, list=37%, signal=74%
BIOCARTA_P38MAPK_PATHWAY	BIOCARTA_P38MAPK_PATHWAY		22	-0.39353296	-1.0477916	0.42125	0.6167909	1.0	1016	tags=23%, list=18%, signal=28%
GRESHOCK_CANCER_COPY_NUMBER_DN	GRESHOCK_CANCER_COPY_NUMBER_DN		148	-0.30538598	-1.0470159	0.39918533	0.6180395	1.0	990	tags=20%, list=17%, signal=24%
NAGASHIMA_NRG1_SIGNALING_UP	NAGASHIMA_NRG1_SIGNALING_UP		61	-0.33183926	-1.0464249	0.4057816	0.61878526	1.0	843	tags=21%, list=15%, signal=25%
LEE_LIVER_CANCER_DENA_DN	LEE_LIVER_CANCER_DENA_DN		20	-0.39942372	-1.0455868	0.42695215	0.6200272	1.0	590	tags=25%, list=10%, signal=28%
BILD_CTNNB1_ONCOGENIC_SIGNATURE	BILD_CTNNB1_ONCOGENIC_SIGNATURE		31	-0.361317	-1.0453801	0.41841492	0.61981565	1.0	1837	tags=39%, list=32%, signal=57%
REACTOME_METABOLISM_OF_LIPIDS_AND_LIPOPROTEINS	REACTOME_METABOLISM_OF_LIPIDS_AND_LIPOPROTEINS		96	-0.3156449	-1.0449967	0.4196242	0.619979	1.0	1498	tags=30%, list=26%, signal=40%
KRASNOSELSKAYA_ILF3_TARGETS_DN	KRASNOSELSKAYA_ILF3_TARGETS_DN		17	-0.41159534	-1.0424457	0.40702212	0.6252695	1.0	799	tags=29%, list=14%, signal=34%
KEGG_NATURAL_KILLER_CELL_MEDIATED_CYTOTOXICITY	KEGG_NATURAL_KILLER_CELL_MEDIATED_CYTOTOXICITY		46	-0.34646696	-1.0423671	0.43234324	0.624737	1.0	1083	tags=24%, list=19%, signal=29%
SAKAI_CHRONIC_HEPATITIS_VS_LIVER_CANCER_UP	SAKAI_CHRONIC_HEPATITIS_VS_LIVER_CANCER_UP		35	-0.3619634	-1.0421321	0.4282434	0.62461644	1.0	2544	tags=57%, list=44%, signal=102%
CHIARADONNA_NEOPLASTIC_TRANSFORMATION_KRAS_UP	CHIARADONNA_NEOPLASTIC_TRANSFORMATION_KRAS_UP		54	-0.3344808	-1.0414565	0.41538462	0.62549955	1.0	1532	tags=31%, list=27%, signal=43%
GAZDA_DIAMOND_BLACKFAN_ANEMIA_ERYTHROID_DN	GAZDA_DIAMOND_BLACKFAN_ANEMIA_ERYTHROID_DN		200	-0.30083036	-1.0414463	0.3935743	0.6248325	1.0	1451	tags=29%, list=25%, signal=37%
ROSS_AML_OF_FAB_M7_TYPE	ROSS_AML_OF_FAB_M7_TYPE		33	-0.36750573	-1.0398678	0.43712574	0.6277575	1.0	1206	tags=33%, list=21%, signal=42%
SENGUPTA_NASOPHARYNGEAL_CARCINOMA_DN	SENGUPTA_NASOPHARYNGEAL_CARCINOMA_DN		53	-0.33386248	-1.0378639	0.43410853	0.6316555	1.0	1542	tags=43%, list=27%, signal=59%
HESS_TARGETS_OF_HOXA9_AND_MEIS1_UP	HESS_TARGETS_OF_HOXA9_AND_MEIS1_UP		35	-0.365519	-1.0377653	0.44688222	0.631197	1.0	645	tags=17%, list=11%, signal=19%
LEE_LIVER_CANCER_MYC_E2F1_DN	LEE_LIVER_CANCER_MYC_E2F1_DN		21	-0.39314982	-1.0353628	0.42911392	0.6360747	1.0	767	tags=29%, list=13%, signal=33%
LUI_THYROID_CANCER_CLUSTER_1	LUI_THYROID_CANCER_CLUSTER_1		22	-0.39233023	-1.0348392	0.43734643	0.6366714	1.0	990	tags=32%, list=17%, signal=38%
ACEVEDO_NORMAL_TISSUE_ADJACENT_TO_LIVER_TUMOR_UP	ACEVEDO_NORMAL_TISSUE_ADJACENT_TO_LIVER_TUMOR_UP		78	-0.32271206	-1.0346106	0.42857143	0.6365153	1.0	1331	tags=29%, list=23%, signal=38%
XU_CREBBP_TARGETS_UP	XU_CREBBP_TARGETS_UP		15	-0.4149267	-1.032954	0.43410853	0.639705	1.0	641	tags=27%, list=11%, signal=30%
STEARMAN_LUNG_CANCER_EARLY_VS_LATE_DN	STEARMAN_LUNG_CANCER_EARLY_VS_LATE_DN		24	-0.38023055	-1.0325369	0.45530394	0.6399342	1.0	1542	tags=46%, list=27%, signal=62%
BASSO_CD40_SIGNALING_DN	BASSO_CD40_SIGNALING_DN		28	-0.3681506	-1.0311478	0.43360752	0.6425185	1.0	500	tags=21%, list=9%, signal=23%
WINTER_HYPOXIA_DN	WINTER_HYPOXIA_DN		22	-0.38201737	-1.0308073	0.4535585	0.6426102	1.0	1209	tags=27%, list=21%, signal=34%
DAVICIONI_MOLECULAR_ARMS_VS_ERMS_UP	DAVICIONI_MOLECULAR_ARMS_VS_ERMS_UP		136	-0.30461463	-1.0292895	0.4395939	0.645429	1.0	1554	tags=33%, list=27%, signal=44%
CREIGHTON_ENDOCRINE_THERAPY_RESISTANCE_2	CREIGHTON_ENDOCRINE_THERAPY_RESISTANCE_2		113	-0.3074396	-1.029018	0.42105263	0.6453724	1.0	1555	tags=35%, list=27%, signal=46%
LEE_METASTASIS_AND_ALTERNATIVE_SPLICING_UP	LEE_METASTASIS_AND_ALTERNATIVE_SPLICING_UP		20	-0.38646415	-1.0289844	0.4575412	0.6447419	1.0	878	tags=25%, list=15%, signal=29%
BROWNE_HCMV_INFECTION_10HR_UP	BROWNE_HCMV_INFECTION_10HR_UP		40	-0.34782326	-1.0265871	0.44342858	0.64963776	1.0	888	tags=23%, list=16%, signal=26%
FONTAINE_FOLLICULAR_THYROID_ADENOMA_UP	FONTAINE_FOLLICULAR_THYROID_ADENOMA_UP		23	-0.38301206	-1.0251751	0.46928746	0.6522594	1.0	1136	tags=30%, list=20%, signal=38%
WEI_MIR34A_TARGETS	WEI_MIR34A_TARGETS		70	-0.31532523	-1.0249029	0.4523044	0.6521593	1.0	1754	tags=41%, list=31%, signal=59%
BROWNE_HCMV_INFECTION_18HR_UP	BROWNE_HCMV_INFECTION_18HR_UP		87	-0.31143826	-1.0203639	0.48688352	0.6619657	1.0	1472	tags=32%, list=26%, signal=43%
CHANDRAN_METASTASIS_UP	CHANDRAN_METASTASIS_UP		36	-0.34567752	-1.0189615	0.46955502	0.66451627	1.0	1023	tags=22%, list=18%, signal=27%
CROONQUIST_NRAS_VS_STROMAL_STIMULATION_UP	CROONQUIST_NRAS_VS_STROMAL_STIMULATION_UP		19	-0.39810643	-1.0189085	0.45891276	0.6639193	1.0	578	tags=26%, list=10%, signal=29%
STEIN_ESRRA_TARGETS	STEIN_ESRRA_TARGETS		244	-0.29212242	-1.0179123	0.444333	0.66550577	1.0	1715	tags=33%, list=30%, signal=45%
REACTOME_TRANSMEMBRANE_TRANSPORT_OF_SMALL_MOLECULES	REACTOME_TRANSMEMBRANE_TRANSPORT_OF_SMALL_MOLECULES		60	-0.32529414	-1.0175371	0.44516128	0.6656909	1.0	832	tags=17%, list=15%, signal=19%
REACTOME_METABOLISM_OF_AMINO_ACIDS	REACTOME_METABOLISM_OF_AMINO_ACIDS		79	-0.31435475	-1.0165685	0.456869	0.6672309	1.0	2054	tags=37%, list=36%, signal=56%
KEGG_CARDIAC_MUSCLE_CONTRACTION	KEGG_CARDIAC_MUSCLE_CONTRACTION		20	-0.38351426	-1.0161048	0.44458282	0.66757303	1.0	1719	tags=40%, list=30%, signal=57%
KYNG_DNA_DAMAGE_BY_GAMMA_AND_UV_RADIATION	KYNG_DNA_DAMAGE_BY_GAMMA_AND_UV_RADIATION		21	-0.37573585	-1.0123253	0.45781636	0.6757178	1.0	1690	tags=33%, list=30%, signal=47%
REACTOME_DOWNSTREAM_TCR_SIGNALING	REACTOME_DOWNSTREAM_TCR_SIGNALING		22	-0.38384166	-1.0120237	0.4642857	0.6757021	1.0	1202	tags=32%, list=21%, signal=40%
DACOSTA_UV_RESPONSE_VIA_ERCC3_UP	DACOSTA_UV_RESPONSE_VIA_ERCC3_UP		136	-0.29793015	-1.0105405	0.48167005	0.6785156	1.0	964	tags=19%, list=17%, signal=22%
STEIN_ESRRA_TARGETS_UP	STEIN_ESRRA_TARGETS_UP		182	-0.2917484	-1.0097355	0.4757085	0.6796331	1.0	1818	tags=36%, list=32%, signal=51%
REACTOME_RHO_GTPASE_CYCLE	REACTOME_RHO_GTPASE_CYCLE		56	-0.3266305	-1.0073624	0.48164147	0.6844269	1.0	1071	tags=23%, list=19%, signal=28%
PARENT_MTOR_SIGNALING_UP	PARENT_MTOR_SIGNALING_UP		226	-0.28884795	-1.0072608	0.50351053	0.68393797	1.0	856	tags=15%, list=15%, signal=17%
BOYLAN_MULTIPLE_MYELOMA_C_D_UP	BOYLAN_MULTIPLE_MYELOMA_C_D_UP		47	-0.32982063	-1.0052009	0.46822742	0.68799543	1.0	770	tags=19%, list=13%, signal=22%
LINDGREN_BLADDER_CANCER_CLUSTER_3_UP	LINDGREN_BLADDER_CANCER_CLUSTER_3_UP		166	-0.2920166	-1.0048174	0.4767677	0.6881304	1.0	1207	tags=22%, list=21%, signal=27%
PELLICCIOTTA_HDAC_IN_ANTIGEN_PRESENTATION_DN	PELLICCIOTTA_HDAC_IN_ANTIGEN_PRESENTATION_DN		28	-0.359206	-1.0042746	0.4764151	0.6886924	1.0	2601	tags=54%, list=45%, signal=98%
KOKKINAKIS_METHIONINE_DEPRIVATION_48HR_DN	KOKKINAKIS_METHIONINE_DEPRIVATION_48HR_DN		27	-0.36102527	-1.0039907	0.47509113	0.6885977	1.0	1066	tags=22%, list=19%, signal=27%
IGARASHI_ATF4_TARGETS_DN	IGARASHI_ATF4_TARGETS_DN		41	-0.3384385	-1.003484	0.48627	0.68899894	1.0	814	tags=20%, list=14%, signal=23%
LIAO_METASTASIS	LIAO_METASTASIS		181	-0.29461482	-1.0031561	0.49544996	0.6890243	1.0	514	tags=13%, list=9%, signal=14%
BROWNE_HCMV_INFECTION_8HR_DN	BROWNE_HCMV_INFECTION_8HR_DN		17	-0.3951798	-1.0031251	0.48994976	0.6883586	1.0	430	tags=18%, list=8%, signal=19%
SHAFFER_IRF4_TARGETS_IN_ACTIVATED_B_LYMPHOCYTE	SHAFFER_IRF4_TARGETS_IN_ACTIVATED_B_LYMPHOCYTE		38	-0.34084648	-1.0006075	0.49440715	0.6934208	1.0	1090	tags=24%, list=19%, signal=29%
NAGASHIMA_EGF_SIGNALING_UP	NAGASHIMA_EGF_SIGNALING_UP		19	-0.3882254	-0.9999147	0.4908425	0.69435805	1.0	718	tags=21%, list=13%, signal=24%
CHIARETTI_ACUTE_LYMPHOBLASTIC_LEUKEMIA_ZAP70	CHIARETTI_ACUTE_LYMPHOBLASTIC_LEUKEMIA_ZAP70		33	-0.34681913	-0.9992045	0.49118683	0.6952263	1.0	528	tags=15%, list=9%, signal=17%
WNT_SIGNALING	WNT_SIGNALING		32	-0.34990412	-0.99905723	0.48815167	0.69479936	1.0	1687	tags=38%, list=29%, signal=53%
BIOCARTA_FAS_PATHWAY	BIOCARTA_FAS_PATHWAY		20	-0.38590345	-0.9990416	0.4893617	0.69409484	1.0	1547	tags=35%, list=27%, signal=48%
BENPORATH_MYC_TARGETS_WITH_EBOX	BENPORATH_MYC_TARGETS_WITH_EBOX		82	-0.30829614	-0.9988932	0.5043011	0.69373965	1.0	1542	tags=29%, list=27%, signal=39%
RUGO_STRESS_RESPONSE_SUBSET_H	RUGO_STRESS_RESPONSE_SUBSET_H		21	-0.37573585	-0.9978329	0.49178255	0.69542676	1.0	1690	tags=33%, list=30%, signal=47%
BIOCARTA_IGF1_PATHWAY	BIOCARTA_IGF1_PATHWAY		15	-0.4007812	-0.99631	0.48714653	0.698164	1.0	1547	tags=27%, list=27%, signal=36%
CHARAFE_BREAST_CANCER_LUMINAL_VS_MESENCHYMAL_UP	CHARAFE_BREAST_CANCER_LUMINAL_VS_MESENCHYMAL_UP		116	-0.29696208	-0.99268484	0.5092213	0.70564276	1.0	1429	tags=31%, list=25%, signal=41%
MCCABE_BOUND_BY_HOXC6	MCCABE_BOUND_BY_HOXC6		128	-0.296774	-0.99095076	0.5220513	0.7088819	1.0	1120	tags=22%, list=20%, signal=27%
VANTVEER_BREAST_CANCER_METASTASIS_DN	VANTVEER_BREAST_CANCER_METASTASIS_DN		61	-0.3170278	-0.9904849	0.4854369	0.70918936	1.0	837	tags=16%, list=15%, signal=19%
NGUYEN_NOTCH1_TARGETS_DN	NGUYEN_NOTCH1_TARGETS_DN		34	-0.3425589	-0.9903665	0.5059666	0.7087156	1.0	585	tags=18%, list=10%, signal=20%
LOPEZ_MBD_TARGETS	LOPEZ_MBD_TARGETS		380	-0.27834326	-0.98999304	0.541	0.7088427	1.0	972	tags=19%, list=17%, signal=21%
TSAI_RESPONSE_TO_IONIZING_RADIATION	TSAI_RESPONSE_TO_IONIZING_RADIATION		54	-0.31757715	-0.98963	0.49451753	0.7089396	1.0	930	tags=26%, list=16%, signal=31%
RASHI_RESPONSE_TO_IONIZING_RADIATION_4	RASHI_RESPONSE_TO_IONIZING_RADIATION_4		24	-0.36151758	-0.98904806	0.50059456	0.70954305	1.0	417	tags=13%, list=7%, signal=13%
LEE_METASTASIS_AND_ALTERNATIVE_SPLICING_DN	LEE_METASTASIS_AND_ALTERNATIVE_SPLICING_DN		19	-0.37593642	-0.9871584	0.49937108	0.71302664	1.0	868	tags=26%, list=15%, signal=31%
BIOCARTA_AT1R_PATHWAY	BIOCARTA_AT1R_PATHWAY		18	-0.38466722	-0.9850378	0.52986026	0.7170818	1.0	1547	tags=33%, list=27%, signal=46%
KEGG_ADIPOCYTOKINE_SIGNALING_PATHWAY	KEGG_ADIPOCYTOKINE_SIGNALING_PATHWAY		34	-0.34344667	-0.9850123	0.5112961	0.71638435	1.0	614	tags=15%, list=11%, signal=16%
YAO_TEMPORAL_RESPONSE_TO_PROGESTERONE_CLUSTER_13	YAO_TEMPORAL_RESPONSE_TO_PROGESTERONE_CLUSTER_13		90	-0.30131766	-0.9830898	0.54373026	0.71995395	1.0	2228	tags=47%, list=39%, signal=75%
MULLIGHAN_NPM1_MUTATED_SIGNATURE_2_UP	MULLIGHAN_NPM1_MUTATED_SIGNATURE_2_UP		64	-0.31013787	-0.9823952	0.52416754	0.7207716	1.0	1675	tags=33%, list=29%, signal=46%
REACTOME_INORGANIC_CATION_ANION_SLC_TRANSPORTERS	REACTOME_INORGANIC_CATION_ANION_SLC_TRANSPORTERS		23	-0.3659395	-0.97969145	0.5206612	0.7261305	1.0	520	tags=17%, list=9%, signal=19%
HOFFMANN_PRE_BI_TO_LARGE_PRE_BII_LYMPHOCYTE_DN	HOFFMANN_PRE_BI_TO_LARGE_PRE_BII_LYMPHOCYTE_DN		23	-0.36349633	-0.9791759	0.49503723	0.7265676	1.0	1129	tags=26%, list=20%, signal=32%
RIZKI_TUMOR_INVASIVENESS_2D_DN	RIZKI_TUMOR_INVASIVENESS_2D_DN		21	-0.37149343	-0.9787671	0.5110024	0.7267806	1.0	1784	tags=48%, list=31%, signal=69%
RODRIGUES_THYROID_CARCINOMA_POORLY_DIFFERENTIATED_UP	RODRIGUES_THYROID_CARCINOMA_POORLY_DIFFERENTIATED_UP		333	-0.2745061	-0.97596097	0.5805806	0.73234195	1.0	2471	tags=47%, list=43%, signal=78%
ST_GA13_PATHWAY	ST_GA13_PATHWAY		16	-0.3934302	-0.97489923	0.5090206	0.7339366	1.0	2702	tags=75%, list=47%, signal=142%
WEIGEL_OXIDATIVE_STRESS_BY_HNE_AND_H2O2	WEIGEL_OXIDATIVE_STRESS_BY_HNE_AND_H2O2		18	-0.38653293	-0.9743086	0.5245283	0.7345211	1.0	1771	tags=50%, list=31%, signal=72%
AMUNDSON_RESPONSE_TO_ARSENITE	AMUNDSON_RESPONSE_TO_ARSENITE		86	-0.2974727	-0.97410357	0.52990556	0.7342183	1.0	1925	tags=36%, list=34%, signal=54%
WANG_HCP_PROSTATE_CANCER	WANG_HCP_PROSTATE_CANCER		27	-0.35045898	-0.97352165	0.52071005	0.7347015	1.0	2256	tags=48%, list=39%, signal=79%
KIM_MYC_AMPLIFICATION_TARGETS_UP	KIM_MYC_AMPLIFICATION_TARGETS_UP		60	-0.31010443	-0.97200495	0.5377155	0.73721015	1.0	1660	tags=33%, list=29%, signal=46%
OUILLETTE_CLL_13Q14_DELETION_UP	OUILLETTE_CLL_13Q14_DELETION_UP		31	-0.3434856	-0.971635	0.52286047	0.7372456	1.0	470	tags=10%, list=8%, signal=10%
MOHANKUMAR_TLX1_TARGETS_UP	MOHANKUMAR_TLX1_TARGETS_UP		200	-0.28081712	-0.9704636	0.5497487	0.7390139	1.0	1535	tags=26%, list=27%, signal=34%
GEORGES_TARGETS_OF_MIR192_AND_MIR215	GEORGES_TARGETS_OF_MIR192_AND_MIR215		386	-0.2758966	-0.970049	0.612	0.73916733	1.0	1472	tags=28%, list=26%, signal=35%
BREDEMEYER_RAG_SIGNALING_NOT_VIA_ATM_DN	BREDEMEYER_RAG_SIGNALING_NOT_VIA_ATM_DN		20	-0.36911088	-0.9685951	0.53476614	0.7416795	1.0	1139	tags=25%, list=20%, signal=31%
SANA_RESPONSE_TO_IFNG_DN	SANA_RESPONSE_TO_IFNG_DN		28	-0.3486197	-0.9684779	0.5294811	0.74119395	1.0	1534	tags=39%, list=27%, signal=53%
KEGG_ANTIGEN_PROCESSING_AND_PRESENTATION	KEGG_ANTIGEN_PROCESSING_AND_PRESENTATION		24	-0.3564781	-0.96837264	0.51877934	0.74067086	1.0	1443	tags=42%, list=25%, signal=55%
LI_LUNG_CANCER	LI_LUNG_CANCER		16	-0.39167193	-0.9681578	0.5230179	0.7403796	1.0	951	tags=31%, list=17%, signal=37%
BIOCARTA_BIOPEPTIDES_PATHWAY	BIOCARTA_BIOPEPTIDES_PATHWAY		20	-0.36985335	-0.96709275	0.51452786	0.7420214	1.0	1547	tags=30%, list=27%, signal=41%
LU_IL4_SIGNALING	LU_IL4_SIGNALING		27	-0.3494991	-0.96682554	0.53046596	0.7418475	1.0	1303	tags=30%, list=23%, signal=38%
MCBRYAN_PUBERTAL_BREAST_6_7WK_UP	MCBRYAN_PUBERTAL_BREAST_6_7WK_UP		80	-0.30090973	-0.965662	0.5577943	0.74363756	1.0	818	tags=20%, list=14%, signal=23%
KEGG_EPITHELIAL_CELL_SIGNALING_IN_HELICOBACTER_PYLORI_INFECTION	KEGG_EPITHELIAL_CELL_SIGNALING_IN_HELICOBACTER_PYLORI_INFECTION		35	-0.33206958	-0.9645408	0.5265589	0.7454612	1.0	1927	tags=49%, list=34%, signal=73%
BHATI_G2M_ARREST_BY_2METHOXYESTRADIOL_UP	BHATI_G2M_ARREST_BY_2METHOXYESTRADIOL_UP		57	-0.30835998	-0.9644108	0.53829324	0.7449919	1.0	2488	tags=60%, list=43%, signal=104%
BOYAULT_LIVER_CANCER_SUBCLASS_G23_UP	BOYAULT_LIVER_CANCER_SUBCLASS_G23_UP		29	-0.34193432	-0.96340543	0.52816904	0.74641514	1.0	61	tags=7%, list=1%, signal=7%
BIOCARTA_PDGF_PATHWAY	BIOCARTA_PDGF_PATHWAY		21	-0.36713946	-0.9621071	0.5236318	0.7484764	1.0	582	tags=14%, list=10%, signal=16%
KAYO_CALORIE_RESTRICTION_MUSCLE_DN	KAYO_CALORIE_RESTRICTION_MUSCLE_DN		32	-0.33911675	-0.9620274	0.5336427	0.7478919	1.0	1522	tags=38%, list=27%, signal=51%
IVANOVA_HEMATOPOIESIS_LATE_PROGENITOR	IVANOVA_HEMATOPOIESIS_LATE_PROGENITOR		69	-0.30151278	-0.961988	0.5591966	0.7472138	1.0	2516	tags=55%, list=44%, signal=97%
MILI_PSEUDOPODIA_CHEMOTAXIS_UP	MILI_PSEUDOPODIA_CHEMOTAXIS_UP		32	-0.3372146	-0.9612843	0.54011977	0.74801433	1.0	2278	tags=56%, list=40%, signal=93%
BIOCARTA_MET_PATHWAY	BIOCARTA_MET_PATHWAY		24	-0.35226464	-0.9590731	0.52487564	0.75205946	1.0	1547	tags=33%, list=27%, signal=45%
STEIN_ESR1_TARGETS	STEIN_ESR1_TARGETS		38	-0.32323924	-0.9569534	0.53898305	0.7559675	1.0	1534	tags=26%, list=27%, signal=36%
MIDORIKAWA_AMPLIFIED_IN_LIVER_CANCER	MIDORIKAWA_AMPLIFIED_IN_LIVER_CANCER		17	-0.3767491	-0.9568987	0.53621346	0.75531673	1.0	1685	tags=53%, list=29%, signal=75%
REACTOME_APOPTOSIS	REACTOME_APOPTOSIS		62	-0.30365613	-0.9566677	0.5613661	0.75507045	1.0	2043	tags=35%, list=36%, signal=55%
SANA_RESPONSE_TO_IFNG_UP	SANA_RESPONSE_TO_IFNG_UP		21	-0.36355123	-0.9554463	0.5457876	0.75685865	1.0	545	tags=19%, list=10%, signal=21%
MARKEY_RB1_CHRONIC_LOF_UP	MARKEY_RB1_CHRONIC_LOF_UP		42	-0.3155703	-0.9527445	0.5390713	0.7618969	1.0	718	tags=21%, list=13%, signal=24%
LEE_RECENT_THYMIC_EMIGRANT	LEE_RECENT_THYMIC_EMIGRANT		43	-0.3139795	-0.95199716	0.5559247	0.76276433	1.0	1740	tags=37%, list=30%, signal=53%
REN_ALVEOLAR_RHABDOMYOSARCOMA_UP	REN_ALVEOLAR_RHABDOMYOSARCOMA_UP		22	-0.3541674	-0.9506194	0.5539394	0.76494664	1.0	595	tags=23%, list=10%, signal=25%
MORI_MATURE_B_LYMPHOCYTE_UP	MORI_MATURE_B_LYMPHOCYTE_UP		45	-0.3132593	-0.94969684	0.5540541	0.7660969	1.0	1471	tags=31%, list=26%, signal=42%
SCHEIDEREIT_IKK_INTERACTING_PROTEINS	SCHEIDEREIT_IKK_INTERACTING_PROTEINS		15	-0.38652036	-0.94605577	0.560425	0.77319366	1.0	678	tags=20%, list=12%, signal=23%
ST_DIFFERENTIATION_PATHWAY_IN_PC12_CELLS	ST_DIFFERENTIATION_PATHWAY_IN_PC12_CELLS		20	-0.36107928	-0.9459908	0.5611247	0.7725648	1.0	2865	tags=70%, list=50%, signal=140%
SIG_CD40PATHWAYMAP	SIG_CD40PATHWAYMAP		15	-0.3860982	-0.94533944	0.52827764	0.7731647	1.0	1016	tags=20%, list=18%, signal=24%
CHIANG_LIVER_CANCER_SUBCLASS_PROLIFERATION_UP	CHIANG_LIVER_CANCER_SUBCLASS_PROLIFERATION_UP		53	-0.30631185	-0.9448521	0.5684327	0.7734452	1.0	665	tags=15%, list=12%, signal=17%
DANG_MYC_TARGETS_DN	DANG_MYC_TARGETS_DN		22	-0.3528331	-0.94374126	0.5579976	0.7750238	1.0	1163	tags=23%, list=20%, signal=28%
HOSHIDA_LIVER_CANCER_SURVIVAL_UP	HOSHIDA_LIVER_CANCER_SURVIVAL_UP		31	-0.3323557	-0.94251966	0.563364	0.7768552	1.0	593	tags=23%, list=10%, signal=25%
JI_RESPONSE_TO_FSH_DN	JI_RESPONSE_TO_FSH_DN		23	-0.34865096	-0.9414937	0.552534	0.7781739	1.0	3009	tags=65%, list=53%, signal=137%
REACTOME_HOST_INTERACTIONS_OF_HIV_FACTORS	REACTOME_HOST_INTERACTIONS_OF_HIV_FACTORS		73	-0.29600313	-0.9413692	0.6045016	0.77763724	1.0	2306	tags=38%, list=40%, signal=63%
BIOCARTA_PAR1_PATHWAY	BIOCARTA_PAR1_PATHWAY		17	-0.37701344	-0.94009614	0.58676654	0.7795588	1.0	1039	tags=24%, list=18%, signal=29%
WOO_LIVER_CANCER_RECURRENCE_DN	WOO_LIVER_CANCER_RECURRENCE_DN		19	-0.36464193	-0.9383469	0.5740741	0.78251463	1.0	1336	tags=32%, list=23%, signal=41%
LEONARD_HYPOXIA	LEONARD_HYPOXIA		16	-0.37541884	-0.9353253	0.56217617	0.7880822	1.0	391	tags=19%, list=7%, signal=20%
HOFFMANN_LARGE_TO_SMALL_PRE_BII_LYMPHOCYTE_DN	HOFFMANN_LARGE_TO_SMALL_PRE_BII_LYMPHOCYTE_DN		16	-0.376897	-0.9347623	0.5663717	0.7884393	1.0	1139	tags=31%, list=20%, signal=39%
CREIGHTON_ENDOCRINE_THERAPY_RESISTANCE_1	CREIGHTON_ENDOCRINE_THERAPY_RESISTANCE_1		204	-0.26676637	-0.93419755	0.65794766	0.78889704	1.0	1284	tags=23%, list=22%, signal=29%
HSIAO_HOUSEKEEPING_GENES	HSIAO_HOUSEKEEPING_GENES		172	-0.27037138	-0.93343294	0.66700405	0.7897546	1.0	1790	tags=30%, list=31%, signal=42%
LIAO_HAVE_SOX4_BINDING_SITES	LIAO_HAVE_SOX4_BINDING_SITES		20	-0.36112115	-0.93241394	0.5901235	0.79109734	1.0	304	tags=15%, list=5%, signal=16%
MITSIADES_RESPONSE_TO_APLIDIN_UP	MITSIADES_RESPONSE_TO_APLIDIN_UP		192	-0.26940987	-0.93118215	0.67608476	0.79286486	1.0	1937	tags=36%, list=34%, signal=53%
CHARAFE_BREAST_CANCER_LUMINAL_VS_BASAL_UP	CHARAFE_BREAST_CANCER_LUMINAL_VS_BASAL_UP		106	-0.27594492	-0.9294016	0.63655245	0.795817	1.0	619	tags=14%, list=11%, signal=16%
REACTOME_METABLISM_OF_NUCLEOTIDES	REACTOME_METABLISM_OF_NUCLEOTIDES		31	-0.3281781	-0.92826295	0.5978774	0.797363	1.0	1066	tags=26%, list=19%, signal=32%
SESTO_RESPONSE_TO_UV_C5	SESTO_RESPONSE_TO_UV_C5		33	-0.32519254	-0.9273863	0.57272726	0.7983712	1.0	1104	tags=27%, list=19%, signal=34%
HADDAD_B_LYMPHOCYTE_PROGENITOR	HADDAD_B_LYMPHOCYTE_PROGENITOR		119	-0.27793258	-0.9264101	0.65050507	0.7996562	1.0	579	tags=17%, list=10%, signal=18%
YAO_TEMPORAL_RESPONSE_TO_PROGESTERONE_CLUSTER_8	YAO_TEMPORAL_RESPONSE_TO_PROGESTERONE_CLUSTER_8		23	-0.34104538	-0.92490435	0.57334965	0.801948	1.0	788	tags=22%, list=14%, signal=25%
SUNG_METASTASIS_STROMA_DN	SUNG_METASTASIS_STROMA_DN		24	-0.34317604	-0.92350626	0.5980746	0.80410933	1.0	852	tags=17%, list=15%, signal=19%
KEGG_ENDOCYTOSIS	KEGG_ENDOCYTOSIS		90	-0.2759795	-0.92139053	0.63912135	0.807671	1.0	1104	tags=21%, list=19%, signal=26%
PENG_RAPAMYCIN_RESPONSE_DN	PENG_RAPAMYCIN_RESPONSE_DN		38	-0.30925733	-0.91862684	0.6045714	0.8125683	1.0	1770	tags=32%, list=31%, signal=45%
BOGNI_TREATMENT_RELATED_MYELOID_LEUKEMIA_DN	BOGNI_TREATMENT_RELATED_MYELOID_LEUKEMIA_DN		15	-0.36983925	-0.91794825	0.5880829	0.81316644	1.0	1826	tags=47%, list=32%, signal=68%
KEGG_VALINE_LEUCINE_AND_ISOLEUCINE_DEGRADATION	KEGG_VALINE_LEUCINE_AND_ISOLEUCINE_DEGRADATION		34	-0.31481504	-0.91670024	0.6098964	0.8149439	1.0	2054	tags=41%, list=36%, signal=64%
CAIRO_HEPATOBLASTOMA_UP	CAIRO_HEPATOBLASTOMA_UP		106	-0.27711186	-0.9166786	0.65592515	0.81418824	1.0	1175	tags=23%, list=21%, signal=28%
NIKOLSKY_BREAST_CANCER_17Q21_Q25_AMPLICON	NIKOLSKY_BREAST_CANCER_17Q21_Q25_AMPLICON		105	-0.27256778	-0.91646117	0.6614746	0.8138039	1.0	1521	tags=26%, list=27%, signal=34%
FERREIRA_EWINGS_SARCOMA_UNSTABLE_VS_STABLE_DN	FERREIRA_EWINGS_SARCOMA_UNSTABLE_VS_STABLE_DN		28	-0.32315415	-0.9163798	0.60421544	0.81317914	1.0	1680	tags=39%, list=29%, signal=55%
TAYLOR_METHYLATED_IN_ACUTE_LYMPHOBLASTIC_LEUKEMIA	TAYLOR_METHYLATED_IN_ACUTE_LYMPHOBLASTIC_LEUKEMIA		22	-0.3460417	-0.915878	0.5992692	0.8133454	1.0	1171	tags=32%, list=20%, signal=40%
MILI_PSEUDOPODIA	MILI_PSEUDOPODIA		21	-0.34814143	-0.91469145	0.5973072	0.8149427	1.0	2192	tags=57%, list=38%, signal=92%
REACTOME_COLLAGEN_MEDIATED_ACTIVATION_CASCADE	REACTOME_COLLAGEN_MEDIATED_ACTIVATION_CASCADE		17	-0.35772985	-0.9145522	0.5997409	0.8144101	1.0	682	tags=24%, list=12%, signal=27%
PAL_PRMT5_TARGETS_UP	PAL_PRMT5_TARGETS_UP		101	-0.27692518	-0.91298974	0.6663191	0.8167751	1.0	586	tags=12%, list=10%, signal=13%
BROWNE_HCMV_INFECTION_20HR_UP	BROWNE_HCMV_INFECTION_20HR_UP		95	-0.27611834	-0.9127618	0.65866387	0.8164524	1.0	789	tags=15%, list=14%, signal=17%
YAGI_AML_RELAPSE_PROGNOSIS	YAGI_AML_RELAPSE_PROGNOSIS		20	-0.34802115	-0.91255784	0.57706535	0.8160868	1.0	2557	tags=65%, list=45%, signal=117%
KIM_WT1_TARGETS_8HR_UP	KIM_WT1_TARGETS_8HR_UP		65	-0.28911355	-0.9119425	0.6259378	0.8165122	1.0	1104	tags=22%, list=19%, signal=26%
REACTOME_SLC_MEDIATED_TRANSMEMBRANE_TRANSPORT	REACTOME_SLC_MEDIATED_TRANSMEMBRANE_TRANSPORT		38	-0.3101925	-0.91094536	0.6224256	0.8176899	1.0	1577	tags=32%, list=28%, signal=43%
KIM_GASTRIC_CANCER_CHEMOSENSITIVITY	KIM_GASTRIC_CANCER_CHEMOSENSITIVITY		29	-0.32109886	-0.9096319	0.6028202	0.81950545	1.0	1362	tags=28%, list=24%, signal=36%
GENTILE_UV_RESPONSE_CLUSTER_D7	GENTILE_UV_RESPONSE_CLUSTER_D7		19	-0.34991804	-0.90750116	0.61048687	0.82290703	1.0	1359	tags=37%, list=24%, signal=48%
REACTOME_VIF_MEDIATED_DEGRADATION_OF_APOBEC3G	REACTOME_VIF_MEDIATED_DEGRADATION_OF_APOBEC3G		30	-0.321321	-0.9061122	0.6233612	0.82492924	1.0	2689	tags=53%, list=47%, signal=100%
ACEVEDO_NORMAL_TISSUE_ADJACENT_TO_LIVER_TUMOR_DN	ACEVEDO_NORMAL_TISSUE_ADJACENT_TO_LIVER_TUMOR_DN		139	-0.26528737	-0.9058572	0.6939394	0.82465744	1.0	1200	tags=21%, list=21%, signal=26%
ROME_INSULIN_TARGETS_IN_MUSCLE_UP	ROME_INSULIN_TARGETS_IN_MUSCLE_UP		48	-0.29620695	-0.9053895	0.6261261	0.8247739	1.0	1932	tags=33%, list=34%, signal=50%
CONCANNON_APOPTOSIS_BY_EPOXOMICIN_DN	CONCANNON_APOPTOSIS_BY_EPOXOMICIN_DN		63	-0.2870896	-0.9016915	0.64794815	0.83124584	1.0	639	tags=19%, list=11%, signal=21%
REACTOME_ASSOCIATION_OF_TRIC_CCT_WITH_TARGET_PROTEINS_DURING_BIOSYNTHESIS	REACTOME_ASSOCIATION_OF_TRIC_CCT_WITH_TARGET_PROTEINS_DURING_BIOSYNTHESIS		16	-0.3642974	-0.90142405	0.60151327	0.8309403	1.0	511	tags=13%, list=9%, signal=14%
KEGG_TOLL_LIKE_RECEPTOR_SIGNALING_PATHWAY	KEGG_TOLL_LIKE_RECEPTOR_SIGNALING_PATHWAY		49	-0.29483157	-0.9007734	0.64725274	0.8314298	1.0	1891	tags=39%, list=33%, signal=57%
KEGG_VASOPRESSIN_REGULATED_WATER_REABSORPTION	KEGG_VASOPRESSIN_REGULATED_WATER_REABSORPTION		21	-0.34246317	-0.9002419	0.62208587	0.83161193	1.0	2153	tags=52%, list=38%, signal=84%
RICKMAN_TUMOR_DIFFERENTIATED_WELL_VS_MODERATELY_UP	RICKMAN_TUMOR_DIFFERENTIATED_WELL_VS_MODERATELY_UP		52	-0.2897119	-0.90000635	0.6362637	0.83125454	1.0	1362	tags=33%, list=24%, signal=43%
CHEN_HOXA5_TARGETS_9HR_UP	CHEN_HOXA5_TARGETS_9HR_UP		115	-0.2677247	-0.8988661	0.6777547	0.8326604	1.0	2697	tags=52%, list=47%, signal=97%
LASTOWSKA_NEUROBLASTOMA_COPY_NUMBER_UP	LASTOWSKA_NEUROBLASTOMA_COPY_NUMBER_UP		92	-0.27112722	-0.89472705	0.68317854	0.83988047	1.0	1240	tags=22%, list=22%, signal=27%
KEGG_VIBRIO_CHOLERAE_INFECTION	KEGG_VIBRIO_CHOLERAE_INFECTION		26	-0.32448673	-0.8946879	0.6354799	0.8391515	1.0	2058	tags=54%, list=36%, signal=84%
APPIERTO_RESPONSE_TO_FENRETINIDE_DN	APPIERTO_RESPONSE_TO_FENRETINIDE_DN		19	-0.34098506	-0.89466274	0.6332916	0.83840525	1.0	693	tags=16%, list=12%, signal=18%
HOSHIDA_LIVER_CANCER_SUBCLASS_S2	HOSHIDA_LIVER_CANCER_SUBCLASS_S2		64	-0.2795788	-0.8943366	0.6681223	0.83827114	1.0	1998	tags=34%, list=35%, signal=52%
DEURIG_T_CELL_PROLYMPHOCYTIC_LEUKEMIA_UP	DEURIG_T_CELL_PROLYMPHOCYTIC_LEUKEMIA_UP		119	-0.2669092	-0.89340734	0.7104723	0.83927363	1.0	914	tags=21%, list=16%, signal=24%
BENPORATH_NANOG_TARGETS	BENPORATH_NANOG_TARGETS		449	-0.25034672	-0.8905127	0.842	0.8438944	1.0	1333	tags=23%, list=23%, signal=27%
VERNELL_RETINOBLASTOMA_PATHWAY_UP	VERNELL_RETINOBLASTOMA_PATHWAY_UP		25	-0.31989244	-0.8899316	0.6384248	0.8442103	1.0	1393	tags=24%, list=24%, signal=32%
SMITH_LIVER_CANCER	SMITH_LIVER_CANCER		15	-0.36127332	-0.8892377	0.6301546	0.8447219	1.0	1232	tags=33%, list=22%, signal=42%
DOUGLAS_BMI1_TARGETS_UP	DOUGLAS_BMI1_TARGETS_UP		169	-0.25720823	-0.8891456	0.74593496	0.8440879	1.0	1376	tags=24%, list=24%, signal=30%
TANAKA_METHYLATED_IN_ESOPHAGEAL_CARCINOMA	TANAKA_METHYLATED_IN_ESOPHAGEAL_CARCINOMA		24	-0.3246318	-0.8880507	0.63493973	0.8453723	1.0	374	tags=13%, list=7%, signal=13%
SIG_CHEMOTAXIS	SIG_CHEMOTAXIS		21	-0.33904323	-0.88738716	0.64641553	0.845823	1.0	1019	tags=19%, list=18%, signal=23%
CHANG_CORE_SERUM_RESPONSE_UP	CHANG_CORE_SERUM_RESPONSE_UP		32	-0.30919406	-0.88735193	0.66	0.8450735	1.0	579	tags=16%, list=10%, signal=17%
KESHELAVA_MULTIPLE_DRUG_RESISTANCE	KESHELAVA_MULTIPLE_DRUG_RESISTANCE		29	-0.31745404	-0.885937	0.6387921	0.84695375	1.0	1613	tags=41%, list=28%, signal=57%
REACTOME_BRANCHED_CHAIN_AMINO_ACID_CATABOLISM	REACTOME_BRANCHED_CHAIN_AMINO_ACID_CATABOLISM		16	-0.35659668	-0.88513684	0.63543004	0.84766096	1.0	2054	tags=50%, list=36%, signal=78%
REACTOME_REGULATION_OF_ORNITHINE_DECARBOXYLASE	REACTOME_REGULATION_OF_ORNITHINE_DECARBOXYLASE		29	-0.31808797	-0.8840743	0.6258741	0.84883887	1.0	2573	tags=48%, list=45%, signal=87%
FLECHNER_PBL_KIDNEY_TRANSPLANT_REJECTED_VS_OK_UP	FLECHNER_PBL_KIDNEY_TRANSPLANT_REJECTED_VS_OK_UP		36	-0.3038008	-0.88371456	0.6643836	0.84874237	1.0	2003	tags=44%, list=35%, signal=68%
MARTINEZ_TP53_TARGETS_DN	MARTINEZ_TP53_TARGETS_DN		184	-0.2540355	-0.88309664	0.7558022	0.84909827	1.0	1190	tags=23%, list=21%, signal=28%
NAKAYAMA_SOFT_TISSUE_TUMORS_PCA2_UP	NAKAYAMA_SOFT_TISSUE_TUMORS_PCA2_UP		30	-0.31718573	-0.8825331	0.6743064	0.84937096	1.0	787	tags=20%, list=14%, signal=23%
CASORELLI_ACUTE_PROMYELOCYTIC_LEUKEMIA_DN	CASORELLI_ACUTE_PROMYELOCYTIC_LEUKEMIA_DN		346	-0.24762556	-0.8800117	0.824	0.8532145	1.0	661	tags=12%, list=12%, signal=12%
LASTOWSKA_COAMPLIFIED_WITH_MYCN	LASTOWSKA_COAMPLIFIED_WITH_MYCN		17	-0.34294078	-0.8792438	0.648294	0.8538398	1.0	2668	tags=59%, list=47%, signal=110%
KOYAMA_SEMA3B_TARGETS_DN	KOYAMA_SEMA3B_TARGETS_DN		84	-0.2685674	-0.8788982	0.70250523	0.85367966	1.0	1684	tags=32%, list=29%, signal=45%
COLDREN_GEFITINIB_RESISTANCE_UP	COLDREN_GEFITINIB_RESISTANCE_UP		38	-0.29696694	-0.87841576	0.6518771	0.85377145	1.0	1705	tags=34%, list=30%, signal=48%
JIANG_HYPOXIA_CANCER	JIANG_HYPOXIA_CANCER		25	-0.3168575	-0.8781299	0.6378897	0.8534958	1.0	1295	tags=28%, list=23%, signal=36%
BIOCARTA_RHO_PATHWAY	BIOCARTA_RHO_PATHWAY		16	-0.35221714	-0.87803364	0.6437824	0.8528792	1.0	261	tags=13%, list=5%, signal=13%
BENPORATH_SOX2_TARGETS	BENPORATH_SOX2_TARGETS		316	-0.24832472	-0.87732047	0.8166333	0.8534297	1.0	1093	tags=18%, list=19%, signal=21%
BIOCARTA_PYK2_PATHWAY	BIOCARTA_PYK2_PATHWAY		20	-0.3369686	-0.8763751	0.6674787	0.8543723	1.0	1605	tags=30%, list=28%, signal=42%
DAIRKEE_CANCER_PRONE_RESPONSE_BPA_E2	DAIRKEE_CANCER_PRONE_RESPONSE_BPA_E2		50	-0.2843863	-0.8762267	0.6796875	0.85384786	1.0	2557	tags=52%, list=45%, signal=93%
DACOSTA_UV_RESPONSE_VIA_ERCC3_TTD_DN	DACOSTA_UV_RESPONSE_VIA_ERCC3_TTD_DN		39	-0.29699412	-0.87456584	0.6628959	0.85602427	1.0	1095	tags=26%, list=19%, signal=31%
CONCANNON_APOPTOSIS_BY_EPOXOMICIN_UP	CONCANNON_APOPTOSIS_BY_EPOXOMICIN_UP		89	-0.26520103	-0.8741104	0.73152965	0.85607016	1.0	1861	tags=36%, list=33%, signal=52%
DACOSTA_UV_RESPONSE_VIA_ERCC3_COMMON_UP	DACOSTA_UV_RESPONSE_VIA_ERCC3_COMMON_UP		22	-0.32449707	-0.8734865	0.651699	0.8563804	1.0	514	tags=14%, list=9%, signal=15%
BROWNE_HCMV_INFECTION_14HR_UP	BROWNE_HCMV_INFECTION_14HR_UP		81	-0.26511794	-0.87193996	0.70842105	0.8583586	1.0	1494	tags=26%, list=26%, signal=35%
ZHAN_MULTIPLE_MYELOMA_PR_DN	ZHAN_MULTIPLE_MYELOMA_PR_DN		17	-0.34560493	-0.86961627	0.6382429	0.86170375	1.0	814	tags=24%, list=14%, signal=27%
YAGI_AML_WITH_11Q23_REARRANGED	YAGI_AML_WITH_11Q23_REARRANGED		146	-0.2546849	-0.8691291	0.7647059	0.86180323	1.0	1494	tags=29%, list=26%, signal=39%
JAZAG_TGFB1_SIGNALING_VIA_SMAD4_UP	JAZAG_TGFB1_SIGNALING_VIA_SMAD4_UP		38	-0.29604074	-0.86775666	0.66891134	0.86351216	1.0	496	tags=16%, list=9%, signal=17%
KEGG_PROTEASOME	KEGG_PROTEASOME		25	-0.31878206	-0.86728305	0.6702254	0.8634923	1.0	2977	tags=56%, list=52%, signal=116%
KORKOLA_SEMINOMA_UP	KORKOLA_SEMINOMA_UP		21	-0.32205534	-0.8630287	0.66871166	0.8701033	1.0	385	tags=10%, list=7%, signal=10%
BERTUCCI_MEDULLARY_VS_DUCTAL_BREAST_CANCER_UP	BERTUCCI_MEDULLARY_VS_DUCTAL_BREAST_CANCER_UP		92	-0.25822625	-0.8623814	0.7352025	0.87043655	1.0	747	tags=15%, list=13%, signal=17%
KEGG_NOD_LIKE_RECEPTOR_SIGNALING_PATHWAY	KEGG_NOD_LIKE_RECEPTOR_SIGNALING_PATHWAY		22	-0.32354888	-0.86204785	0.65024036	0.8702201	1.0	2731	tags=73%, list=48%, signal=139%
GOTTWEIN_TARGETS_OF_KSHV_MIR_K12_11	GOTTWEIN_TARGETS_OF_KSHV_MIR_K12_11		29	-0.306149	-0.86080515	0.6639344	0.871582	1.0	1480	tags=34%, list=26%, signal=46%
NAGASHIMA_NRG1_SIGNALING_DN	NAGASHIMA_NRG1_SIGNALING_DN		19	-0.33702853	-0.86018854	0.6670792	0.87186396	1.0	996	tags=26%, list=17%, signal=32%
KEGG_FC_GAMMA_R_MEDIATED_PHAGOCYTOSIS	KEGG_FC_GAMMA_R_MEDIATED_PHAGOCYTOSIS		49	-0.28161755	-0.8598454	0.6958474	0.87167674	1.0	323	tags=10%, list=6%, signal=11%
MULLIGHAN_MLL_SIGNATURE_2_UP	MULLIGHAN_MLL_SIGNATURE_2_UP		189	-0.24885523	-0.85879517	0.80201006	0.8727698	1.0	1126	tags=21%, list=20%, signal=25%
FLECHNER_PBL_KIDNEY_TRANSPLANT_OK_VS_DONOR_DN	FLECHNER_PBL_KIDNEY_TRANSPLANT_OK_VS_DONOR_DN		22	-0.3251443	-0.8559593	0.6848101	0.8767702	1.0	927	tags=23%, list=16%, signal=27%
BACOLOD_RESISTANCE_TO_ALKYLATING_AGENTS_DN	BACOLOD_RESISTANCE_TO_ALKYLATING_AGENTS_DN		24	-0.3161659	-0.8557298	0.6790419	0.87636614	1.0	772	tags=21%, list=13%, signal=24%
SHIPP_DLBCL_VS_FOLLICULAR_LYMPHOMA_UP	SHIPP_DLBCL_VS_FOLLICULAR_LYMPHOMA_UP		19	-0.32941237	-0.8547854	0.668323	0.8772001	1.0	1232	tags=26%, list=22%, signal=33%
BREDEMEYER_RAG_SIGNALING_VIA_ATM_NOT_VIA_NFKB_UP	BREDEMEYER_RAG_SIGNALING_VIA_ATM_NOT_VIA_NFKB_UP		21	-0.3199498	-0.85369086	0.68948656	0.8782573	1.0	1381	tags=29%, list=24%, signal=38%
VANHARANTA_UTERINE_FIBROID_UP	VANHARANTA_UTERINE_FIBROID_UP		16	-0.34589893	-0.8530682	0.68379444	0.8784919	1.0	990	tags=31%, list=17%, signal=38%
WAMUNYOKOLI_OVARIAN_CANCER_LMP_UP	WAMUNYOKOLI_OVARIAN_CANCER_LMP_UP		90	-0.2584914	-0.8529099	0.74297607	0.8779384	1.0	1749	tags=34%, list=31%, signal=49%
GALLUZZI_PERMEABILIZE_MITOCHONDRIA	GALLUZZI_PERMEABILIZE_MITOCHONDRIA		18	-0.33671597	-0.85060054	0.68479604	0.8811674	1.0	736	tags=22%, list=13%, signal=25%
LUI_THYROID_CANCER_PAX8_PPARG_UP	LUI_THYROID_CANCER_PAX8_PPARG_UP		17	-0.34069115	-0.8504031	0.67635906	0.8806866	1.0	542	tags=24%, list=9%, signal=26%
BIOCARTA_GH_PATHWAY	BIOCARTA_GH_PATHWAY		19	-0.3289567	-0.84987396	0.6848793	0.88075686	1.0	259	tags=11%, list=5%, signal=11%
DIRMEIER_LMP1_RESPONSE_EARLY	DIRMEIER_LMP1_RESPONSE_EARLY		23	-0.31094927	-0.8468541	0.71411484	0.8851058	1.0	1814	tags=39%, list=32%, signal=57%
DING_LUNG_CANCER_EXPRESSION_BY_COPY_NUMBER	DING_LUNG_CANCER_EXPRESSION_BY_COPY_NUMBER		59	-0.27042192	-0.84664315	0.7432286	0.8846308	1.0	1306	tags=24%, list=23%, signal=30%
KEGG_GNRH_SIGNALING_PATHWAY	KEGG_GNRH_SIGNALING_PATHWAY		35	-0.29570857	-0.84640145	0.7111369	0.88422996	1.0	582	tags=17%, list=10%, signal=19%
ZHAN_MULTIPLE_MYELOMA_CD2_UP	ZHAN_MULTIPLE_MYELOMA_CD2_UP		17	-0.33328116	-0.84454054	0.70448875	0.8865371	1.0	671	tags=24%, list=12%, signal=27%
BONCI_TARGETS_OF_MIR15A_AND_MIR16_1	BONCI_TARGETS_OF_MIR15A_AND_MIR16_1		36	-0.288185	-0.84354305	0.7236239	0.8873895	1.0	582	tags=14%, list=10%, signal=15%
KONDO_PROSTATE_CANCER_HCP_WITH_H3K27ME3	KONDO_PROSTATE_CANCER_HCP_WITH_H3K27ME3		22	-0.31548682	-0.8427318	0.6918392	0.8879178	1.0	705	tags=23%, list=12%, signal=26%
REACTOME_GLUCOSE_METABOLISM	REACTOME_GLUCOSE_METABOLISM		21	-0.31831193	-0.842146	0.6993789	0.88808954	1.0	2018	tags=48%, list=35%, signal=73%
BOYLAN_MULTIPLE_MYELOMA_C_CLUSTER_DN	BOYLAN_MULTIPLE_MYELOMA_C_CLUSTER_DN		15	-0.33917665	-0.8419675	0.6666667	0.8875873	1.0	1120	tags=27%, list=20%, signal=33%
RICKMAN_METASTASIS_DN	RICKMAN_METASTASIS_DN		80	-0.26225305	-0.8393296	0.7697161	0.8911265	1.0	1313	tags=23%, list=23%, signal=29%
ZHOU_INFLAMMATORY_RESPONSE_LIVE_DN	ZHOU_INFLAMMATORY_RESPONSE_LIVE_DN		145	-0.24759614	-0.83930784	0.8	0.8903427	1.0	1372	tags=22%, list=24%, signal=28%
DER_IFN_GAMMA_RESPONSE_UP	DER_IFN_GAMMA_RESPONSE_UP		19	-0.32337663	-0.8389049	0.67529106	0.89019144	1.0	2017	tags=47%, list=35%, signal=73%
DOANE_RESPONSE_TO_ANDROGEN_UP	DOANE_RESPONSE_TO_ANDROGEN_UP		62	-0.2680363	-0.8388127	0.743344	0.8895194	1.0	1098	tags=24%, list=19%, signal=30%
CHOW_RASSF1_TARGETS_DN	CHOW_RASSF1_TARGETS_DN		16	-0.3336547	-0.8387303	0.66838044	0.88886684	1.0	1777	tags=38%, list=31%, signal=54%
UDAYAKUMAR_MED1_TARGETS_UP	UDAYAKUMAR_MED1_TARGETS_UP		65	-0.26373133	-0.83734673	0.7631862	0.8902741	1.0	1218	tags=20%, list=21%, signal=25%
REACTOME_TRANSMISSION_ACROSS_CHEMICAL_SYNAPSES	REACTOME_TRANSMISSION_ACROSS_CHEMICAL_SYNAPSES		34	-0.289235	-0.83694655	0.7312572	0.8901079	1.0	1097	tags=21%, list=19%, signal=25%
ZHOU_INFLAMMATORY_RESPONSE_LPS_DN	ZHOU_INFLAMMATORY_RESPONSE_LPS_DN		145	-0.24759614	-0.8365779	0.80203044	0.8898868	1.0	1372	tags=22%, list=24%, signal=28%
KEGG_HUNTINGTONS_DISEASE	KEGG_HUNTINGTONS_DISEASE		76	-0.25727132	-0.83577275	0.76736844	0.89040995	1.0	2356	tags=46%, list=41%, signal=77%
BIOCARTA_DEATH_PATHWAY	BIOCARTA_DEATH_PATHWAY		18	-0.32751215	-0.8351052	0.7	0.8907309	1.0	2687	tags=56%, list=47%, signal=104%
ZHANG_TARGETS_OF_EWSR1_FLI1_FUSION	ZHANG_TARGETS_OF_EWSR1_FLI1_FUSION		33	-0.28987017	-0.8313831	0.7232038	0.8959206	1.0	990	tags=27%, list=17%, signal=33%
BENPORATH_NOS_TARGETS	BENPORATH_NOS_TARGETS		77	-0.26074123	-0.83115333	0.78168267	0.89550734	1.0	806	tags=16%, list=14%, signal=18%
WANG_CISPLATIN_RESPONSE_AND_XPC_UP	WANG_CISPLATIN_RESPONSE_AND_XPC_UP		51	-0.2709838	-0.83046454	0.74559474	0.89582884	1.0	975	tags=22%, list=17%, signal=26%
REACTOME_REGULATION_OF_LIPID_METABOLISM_BY_PEROXISOME_PROLIFERATOR_ACTIVATED_RECEPTOR_ALPHA	REACTOME_REGULATION_OF_LIPID_METABOLISM_BY_PEROXISOME_PROLIFERATOR_ACTIVATED_RECEPTOR_ALPHA		24	-0.31361252	-0.82934844	0.71014494	0.89680755	1.0	618	tags=13%, list=11%, signal=14%
SENESE_HDAC2_TARGETS_UP	SENESE_HDAC2_TARGETS_UP		69	-0.25900775	-0.8280357	0.76445395	0.8979774	1.0	894	tags=19%, list=16%, signal=22%
HAMAI_APOPTOSIS_VIA_TRAIL_DN	HAMAI_APOPTOSIS_VIA_TRAIL_DN		31	-0.2910851	-0.828018	0.7256944	0.8971904	1.0	618	tags=19%, list=11%, signal=22%
RODRIGUES_THYROID_CARCINOMA_ANAPLASTIC_UP	RODRIGUES_THYROID_CARCINOMA_ANAPLASTIC_UP		359	-0.2334821	-0.82775813	0.913	0.8967958	1.0	2641	tags=47%, list=46%, signal=81%
DACOSTA_UV_RESPONSE_VIA_ERCC3_XPCS_DN	DACOSTA_UV_RESPONSE_VIA_ERCC3_XPCS_DN		43	-0.27880624	-0.8275142	0.73913044	0.89635485	1.0	2333	tags=51%, list=41%, signal=86%
LEE_TARGETS_OF_PTCH1_AND_SUFU_UP	LEE_TARGETS_OF_PTCH1_AND_SUFU_UP		23	-0.30825415	-0.8264667	0.7244284	0.8972291	1.0	526	tags=17%, list=9%, signal=19%
BOYAULT_LIVER_CANCER_SUBCLASS_G123_DN	BOYAULT_LIVER_CANCER_SUBCLASS_G123_DN		17	-0.32987094	-0.82596385	0.7222222	0.89726377	1.0	682	tags=18%, list=12%, signal=20%
REACTOME_CDT1_ASSOCIATION_WITH_THE_CDC6_ORC_ORIGIN_COMPLEX	REACTOME_CDT1_ASSOCIATION_WITH_THE_CDC6_ORC_ORIGIN_COMPLEX		29	-0.29629427	-0.8256977	0.7226107	0.8968798	1.0	2573	tags=45%, list=45%, signal=81%
AMIT_EGF_RESPONSE_480_HELA	AMIT_EGF_RESPONSE_480_HELA		46	-0.2663145	-0.82564026	0.7367232	0.89616024	1.0	2003	tags=46%, list=35%, signal=70%
HOSHIDA_LIVER_CANCER_SURVIVAL_DN	HOSHIDA_LIVER_CANCER_SURVIVAL_DN		45	-0.27461272	-0.8241181	0.7483146	0.8976703	1.0	1684	tags=36%, list=29%, signal=50%
LASTOWSKA_NEUROBLASTOMA_COPY_NUMBER_DN	LASTOWSKA_NEUROBLASTOMA_COPY_NUMBER_DN		369	-0.2317152	-0.8223527	0.914	0.8996243	1.0	1624	tags=27%, list=28%, signal=35%
BENPORATH_OCT4_TARGETS	BENPORATH_OCT4_TARGETS		129	-0.24521	-0.8220452	0.8277268	0.89930356	1.0	1325	tags=24%, list=23%, signal=31%
BIOCARTA_CTCF_PATHWAY	BIOCARTA_CTCF_PATHWAY		19	-0.31771052	-0.82123536	0.7230392	0.89973384	1.0	866	tags=26%, list=15%, signal=31%
MARTINEZ_RB1_AND_TP53_TARGETS_DN	MARTINEZ_RB1_AND_TP53_TARGETS_DN		183	-0.23830722	-0.82106054	0.84879035	0.8992233	1.0	1190	tags=21%, list=21%, signal=26%
ZHAN_MULTIPLE_MYELOMA_UP	ZHAN_MULTIPLE_MYELOMA_UP		26	-0.29932478	-0.82060343	0.74393207	0.89914715	1.0	1622	tags=38%, list=28%, signal=53%
DACOSTA_UV_RESPONSE_VIA_ERCC3_COMMON_DN	DACOSTA_UV_RESPONSE_VIA_ERCC3_COMMON_DN		242	-0.2339703	-0.82023275	0.8824121	0.89889467	1.0	1348	tags=22%, list=24%, signal=28%
DACOSTA_UV_RESPONSE_VIA_ERCC3_DN	DACOSTA_UV_RESPONSE_VIA_ERCC3_DN		484	-0.23024863	-0.81965333	0.95	0.89900756	1.0	1047	tags=18%, list=18%, signal=20%
BROWNE_HCMV_INFECTION_4HR_DN	BROWNE_HCMV_INFECTION_4HR_DN		96	-0.2480182	-0.8194682	0.82016635	0.89849323	1.0	474	tags=10%, list=8%, signal=11%
GARGALOVIC_RESPONSE_TO_OXIDIZED_PHOSPHOLIPIDS_YELLOW_UP	GARGALOVIC_RESPONSE_TO_OXIDIZED_PHOSPHOLIPIDS_YELLOW_UP		15	-0.33000988	-0.818437	0.7048346	0.8993182	1.0	208	tags=13%, list=4%, signal=14%
RODWELL_AGING_KIDNEY_NO_BLOOD_DN	RODWELL_AGING_KIDNEY_NO_BLOOD_DN		45	-0.2749476	-0.8172941	0.7636566	0.90027404	1.0	2054	tags=40%, list=36%, signal=62%
GAZDA_DIAMOND_BLACKFAN_ANEMIA_PROGENITOR_DN	GAZDA_DIAMOND_BLACKFAN_ANEMIA_PROGENITOR_DN		38	-0.27731866	-0.81628364	0.7295174	0.9010151	1.0	1860	tags=45%, list=33%, signal=66%
GRADE_METASTASIS_DN	GRADE_METASTASIS_DN		26	-0.2946199	-0.81569666	0.74158657	0.90110344	1.0	2026	tags=46%, list=35%, signal=71%
REACTOME_P53_INDEPENDENT_DNA_DAMAGE_RESPONSE	REACTOME_P53_INDEPENDENT_DNA_DAMAGE_RESPONSE		26	-0.29697344	-0.81293505	0.75980973	0.90440494	1.0	2573	tags=46%, list=45%, signal=83%
LIN_NPAS4_TARGETS_UP	LIN_NPAS4_TARGETS_UP		59	-0.2568258	-0.8125341	0.77272725	0.90417755	1.0	1585	tags=32%, list=28%, signal=44%
BERNARD_PPAPDC1B_TARGETS_UP	BERNARD_PPAPDC1B_TARGETS_UP		16	-0.32609314	-0.8121792	0.71914357	0.90391624	1.0	1165	tags=31%, list=20%, signal=39%
GRADE_COLON_AND_RECTAL_CANCER_UP	GRADE_COLON_AND_RECTAL_CANCER_UP		110	-0.2431974	-0.8111604	0.8196721	0.90467966	1.0	758	tags=15%, list=13%, signal=16%
WANG_LMO4_TARGETS_DN	WANG_LMO4_TARGETS_DN		188	-0.23675826	-0.8106193	0.8772636	0.90468967	1.0	1934	tags=30%, list=34%, signal=44%
BIOCARTA_HIVNEF_PATHWAY	BIOCARTA_HIVNEF_PATHWAY		30	-0.28580832	-0.80803186	0.7517564	0.9077113	1.0	1547	tags=33%, list=27%, signal=45%
REACTOME_DOWN_STREAM_SIGNAL_TRANSDUCTION	REACTOME_DOWN_STREAM_SIGNAL_TRANSDUCTION		21	-0.3058591	-0.8077202	0.7348485	0.90738434	1.0	1746	tags=29%, list=31%, signal=41%
SASAKI_ADULT_T_CELL_LEUKEMIA	SASAKI_ADULT_T_CELL_LEUKEMIA		63	-0.25705948	-0.8063979	0.7995713	0.9085391	1.0	1950	tags=41%, list=34%, signal=62%
BASSO_CD40_SIGNALING_UP	BASSO_CD40_SIGNALING_UP		37	-0.27484292	-0.8051434	0.76914155	0.9094524	1.0	1500	tags=32%, list=26%, signal=44%
WALLACE_PROSTATE_CANCER_RACE_DN	WALLACE_PROSTATE_CANCER_RACE_DN		30	-0.288686	-0.80511355	0.74288964	0.9087034	1.0	877	tags=17%, list=15%, signal=20%
YAGI_AML_SURVIVAL	YAGI_AML_SURVIVAL		66	-0.25574303	-0.8049996	0.77933264	0.90808016	1.0	513	tags=11%, list=9%, signal=12%
BIOCARTA_MYOSIN_PATHWAY	BIOCARTA_MYOSIN_PATHWAY		16	-0.31904504	-0.80233926	0.72969544	0.9111681	1.0	1071	tags=25%, list=19%, signal=31%
REACTOME_SIGNALING_BY_WNT	REACTOME_SIGNALING_BY_WNT		36	-0.2761324	-0.8021872	0.76896554	0.91057485	1.0	2289	tags=39%, list=40%, signal=64%
BYSTRYKH_HEMATOPOIESIS_STEM_CELL_AND_BRAIN_QTL_TRANS	BYSTRYKH_HEMATOPOIESIS_STEM_CELL_AND_BRAIN_QTL_TRANS		76	-0.24667904	-0.8006005	0.8101266	0.9120592	1.0	1429	tags=26%, list=25%, signal=35%
REACTOME_AUTODEGRADATION_OF_CDH1_BY_CDH1_APC	REACTOME_AUTODEGRADATION_OF_CDH1_BY_CDH1_APC		36	-0.27421942	-0.7976294	0.76376146	0.9154691	1.0	2665	tags=47%, list=47%, signal=88%
TIEN_INTESTINE_PROBIOTICS_24HR_UP	TIEN_INTESTINE_PROBIOTICS_24HR_UP		295	-0.22638196	-0.7962686	0.932	0.91665936	1.0	1786	tags=31%, list=31%, signal=43%
KEGG_PANCREATIC_CANCER	KEGG_PANCREATIC_CANCER		35	-0.27436396	-0.7957702	0.7692308	0.9165273	1.0	1553	tags=26%, list=27%, signal=35%
ZHONG_RESPONSE_TO_AZACITIDINE_AND_TSA_DN	ZHONG_RESPONSE_TO_AZACITIDINE_AND_TSA_DN		34	-0.27555677	-0.79471236	0.7881944	0.91722596	1.0	2215	tags=41%, list=39%, signal=67%
BENPORATH_PROLIFERATION	BENPORATH_PROLIFERATION		79	-0.24503754	-0.79446447	0.8268625	0.916749	1.0	1301	tags=22%, list=23%, signal=27%
MOREAUX_B_LYMPHOCYTE_MATURATION_BY_TACI_UP	MOREAUX_B_LYMPHOCYTE_MATURATION_BY_TACI_UP		15	-0.32447863	-0.7934854	0.7388535	0.91736	1.0	1959	tags=47%, list=34%, signal=71%
CHESLER_BRAIN_HIGHEST_EXPRESSION	CHESLER_BRAIN_HIGHEST_EXPRESSION		21	-0.29822767	-0.79244214	0.7555012	0.9179819	1.0	2076	tags=48%, list=36%, signal=74%
NIKOLSKY_MUTATED_AND_AMPLIFIED_IN_BREAST_CANCER	NIKOLSKY_MUTATED_AND_AMPLIFIED_IN_BREAST_CANCER		24	-0.29777858	-0.79002	0.7750907	0.9205032	1.0	1111	tags=25%, list=19%, signal=31%
MULLIGHAN_NPM1_MUTATED_SIGNATURE_2_DN	MULLIGHAN_NPM1_MUTATED_SIGNATURE_2_DN		22	-0.29077822	-0.7885767	0.7590062	0.9217198	1.0	427	tags=9%, list=7%, signal=10%
YU_MYC_TARGETS_DN	YU_MYC_TARGETS_DN		23	-0.2859857	-0.7871413	0.77310926	0.9228452	1.0	730	tags=17%, list=13%, signal=20%
WEIGEL_OXIDATIVE_STRESS_RESPONSE	WEIGEL_OXIDATIVE_STRESS_RESPONSE		17	-0.30553806	-0.7871317	0.77272725	0.9220593	1.0	937	tags=24%, list=16%, signal=28%
ST_ERK1_ERK2_MAPK_PATHWAY	ST_ERK1_ERK2_MAPK_PATHWAY		15	-0.31908268	-0.7858804	0.7503201	0.92294955	1.0	2811	tags=67%, list=49%, signal=131%
HUANG_DASATINIB_RESISTANCE_DN	HUANG_DASATINIB_RESISTANCE_DN		20	-0.29958755	-0.7851042	0.76260763	0.9232039	1.0	552	tags=15%, list=10%, signal=17%
BIOCARTA_GLEEVEC_PATHWAY	BIOCARTA_GLEEVEC_PATHWAY		18	-0.31098026	-0.7850455	0.7689394	0.9224824	1.0	1547	tags=28%, list=27%, signal=38%
RUIZ_TNC_TARGETS_DN	RUIZ_TNC_TARGETS_DN		69	-0.24471757	-0.7834164	0.81798714	0.9238878	1.0	433	tags=10%, list=8%, signal=11%
NAKAMURA_CANCER_MICROENVIRONMENT_DN	NAKAMURA_CANCER_MICROENVIRONMENT_DN		23	-0.28800282	-0.77813715	0.77955663	0.9303105	1.0	490	tags=9%, list=9%, signal=9%
CHOI_ATL_STAGE_PREDICTOR	CHOI_ATL_STAGE_PREDICTOR		15	-0.3158247	-0.77803457	0.7563776	0.92962974	1.0	75	tags=7%, list=1%, signal=7%
SOTIRIOU_BREAST_CANCER_GRADE_1_VS_3_DN	SOTIRIOU_BREAST_CANCER_GRADE_1_VS_3_DN		19	-0.30082318	-0.77738786	0.74811083	0.9296779	1.0	611	tags=16%, list=11%, signal=18%
BIOCARTA_TNFR1_PATHWAY	BIOCARTA_TNFR1_PATHWAY		16	-0.3127437	-0.7759363	0.7716129	0.93082064	1.0	1547	tags=25%, list=27%, signal=34%
BIOCARTA_INSULIN_PATHWAY	BIOCARTA_INSULIN_PATHWAY		15	-0.31303558	-0.77430606	0.77319586	0.9321312	1.0	1547	tags=20%, list=27%, signal=27%
REACTOME_REGULATION_OF_INSULIN_SECRETION	REACTOME_REGULATION_OF_INSULIN_SECRETION		85	-0.23387805	-0.7742068	0.85624343	0.93148714	1.0	1999	tags=35%, list=35%, signal=53%
ZHAN_MULTIPLE_MYELOMA_CD1_AND_CD2_UP	ZHAN_MULTIPLE_MYELOMA_CD1_AND_CD2_UP		31	-0.27383304	-0.77365214	0.7900356	0.9314216	1.0	2119	tags=52%, list=37%, signal=82%
BASSO_B_LYMPHOCYTE_NETWORK	BASSO_B_LYMPHOCYTE_NETWORK		82	-0.2352721	-0.7701394	0.8495197	0.9352038	1.0	1367	tags=20%, list=24%, signal=25%
REACTOME_NEURORANSMITTER_RECEPTOR_BINDING_AND_DOWNSTREAM_TRANSMISSION_IN_THE_POSTSYNAPTIC_CELL	REACTOME_NEURORANSMITTER_RECEPTOR_BINDING_AND_DOWNSTREAM_TRANSMISSION_IN_THE_POSTSYNAPTIC_CELL		26	-0.27755913	-0.7700569	0.7917647	0.9345159	1.0	1070	tags=19%, list=19%, signal=24%
KEGG_BLADDER_CANCER	KEGG_BLADDER_CANCER		18	-0.30085686	-0.76963997	0.78940886	0.93422186	1.0	2079	tags=50%, list=36%, signal=78%
REACTOME_HIV_INFECTION	REACTOME_HIV_INFECTION		106	-0.23042546	-0.7688633	0.87042844	0.9344021	1.0	2202	tags=32%, list=38%, signal=51%
KANNAN_TP53_TARGETS_UP	KANNAN_TP53_TARGETS_UP		17	-0.3024185	-0.76650536	0.7919897	0.93657035	1.0	722	tags=12%, list=13%, signal=13%
ZHU_CMV_ALL_UP	ZHU_CMV_ALL_UP		25	-0.28035188	-0.76589346	0.7698795	0.936508	1.0	1875	tags=40%, list=33%, signal=59%
AGUIRRE_PANCREATIC_CANCER_COPY_NUMBER_UP	AGUIRRE_PANCREATIC_CANCER_COPY_NUMBER_UP		134	-0.22625993	-0.7655434	0.900818	0.9361483	1.0	1078	tags=16%, list=19%, signal=19%
MARTORIATI_MDM4_TARGETS_NEUROEPITHELIUM_UP	MARTORIATI_MDM4_TARGETS_NEUROEPITHELIUM_UP		33	-0.2666594	-0.7631077	0.81242675	0.9383805	1.0	437	tags=12%, list=8%, signal=13%
REACTOME_INTEGRATION_OF_ENERGY_METABOLISM	REACTOME_INTEGRATION_OF_ENERGY_METABOLISM		102	-0.22609875	-0.7575075	0.8880829	0.94457555	1.0	1820	tags=29%, list=32%, signal=42%
BROWNE_INTERFERON_RESPONSIVE_GENES	BROWNE_INTERFERON_RESPONSIVE_GENES		24	-0.27914834	-0.7574904	0.7941176	0.9438009	1.0	728	tags=17%, list=13%, signal=19%
BROWNE_HCMV_INFECTION_24HR_UP	BROWNE_HCMV_INFECTION_24HR_UP		60	-0.23822294	-0.75607884	0.84233737	0.94473386	1.0	888	tags=15%, list=16%, signal=18%
CHESLER_BRAIN_QTL_CIS	CHESLER_BRAIN_QTL_CIS		34	-0.2640078	-0.74927175	0.8619883	0.9523357	1.0	1630	tags=35%, list=28%, signal=49%
REACTOME_CHAPERONIN_MEDIATED_PROTEIN_FOLDING	REACTOME_CHAPERONIN_MEDIATED_PROTEIN_FOLDING		19	-0.28920168	-0.7448106	0.80199254	0.9567318	1.0	511	tags=11%, list=9%, signal=12%
REACTOME_METABOLISM_OF_VITAMINS_AND_COFACTORS	REACTOME_METABOLISM_OF_VITAMINS_AND_COFACTORS		18	-0.29151067	-0.7443092	0.8053097	0.9564898	1.0	565	tags=11%, list=10%, signal=12%
REACTOME_INNATE_IMMUNITY_SIGNALING	REACTOME_INNATE_IMMUNITY_SIGNALING		54	-0.24024366	-0.7439944	0.86615044	0.9560729	1.0	1914	tags=33%, list=33%, signal=50%
LIU_TARGETS_OF_VMYB_VS_CMYB_DN	LIU_TARGETS_OF_VMYB_VS_CMYB_DN		18	-0.28782007	-0.74000543	0.8214286	0.95981157	1.0	2229	tags=50%, list=39%, signal=82%
WONG_PROTEASOME_GENE_MODULE	WONG_PROTEASOME_GENE_MODULE		30	-0.261686	-0.7378055	0.8510393	0.96153194	1.0	260	tags=7%, list=5%, signal=7%
RHODES_CANCER_META_SIGNATURE	RHODES_CANCER_META_SIGNATURE		29	-0.26305377	-0.7356767	0.8367816	0.9631419	1.0	524	tags=14%, list=9%, signal=15%
REACTOME_SIGNALING_BY_EGFR	REACTOME_SIGNALING_BY_EGFR		27	-0.2637762	-0.735172	0.8189349	0.962902	1.0	3016	tags=63%, list=53%, signal=132%
KEGG_ALDOSTERONE_REGULATED_SODIUM_REABSORPTION	KEGG_ALDOSTERONE_REGULATED_SODIUM_REABSORPTION		18	-0.28548834	-0.7321567	0.8333333	0.9654656	1.0	1449	tags=22%, list=25%, signal=30%
REACTOME_SCF_BETA_TRCP_MEDIATED_DEGRADATION_OF_EMI1	REACTOME_SCF_BETA_TRCP_MEDIATED_DEGRADATION_OF_EMI1		28	-0.26034695	-0.7297111	0.8258824	0.96740663	1.0	2573	tags=43%, list=45%, signal=77%
BOYAULT_LIVER_CANCER_SUBCLASS_G12_UP	BOYAULT_LIVER_CANCER_SUBCLASS_G12_UP		16	-0.29416522	-0.7296711	0.8261965	0.96663755	1.0	802	tags=13%, list=14%, signal=14%
TURASHVILI_BREAST_NORMAL_DUCTAL_VS_LOBULAR_UP	TURASHVILI_BREAST_NORMAL_DUCTAL_VS_LOBULAR_UP		25	-0.26764396	-0.72940284	0.83693045	0.96613336	1.0	2221	tags=40%, list=39%, signal=65%
REACTOME_SIGNALLING_TO_ERKS	REACTOME_SIGNALLING_TO_ERKS		17	-0.2891574	-0.72739357	0.8507653	0.9675965	1.0	2176	tags=41%, list=38%, signal=66%
REACTOME_MAPK_TARGETS_NUCLEAR_EVENTS_MEDIATED_BY_MAP_KINASES	REACTOME_MAPK_TARGETS_NUCLEAR_EVENTS_MEDIATED_BY_MAP_KINASES		18	-0.28142992	-0.72732747	0.8244275	0.966849	1.0	2811	tags=56%, list=49%, signal=109%
MOOTHA_HUMAN_MITODB_6_2002	MOOTHA_HUMAN_MITODB_6_2002		206	-0.20972584	-0.7254458	0.960961	0.96814686	1.0	2086	tags=35%, list=36%, signal=54%
GRADE_COLON_VS_RECTAL_CANCER_DN	GRADE_COLON_VS_RECTAL_CANCER_DN		15	-0.29685292	-0.7235768	0.8328982	0.96929216	1.0	1602	tags=47%, list=28%, signal=65%
SLEBOS_HEAD_AND_NECK_CANCER_WITH_HPV_UP	SLEBOS_HEAD_AND_NECK_CANCER_WITH_HPV_UP		31	-0.25232553	-0.7198075	0.83930635	0.972571	1.0	2880	tags=58%, list=50%, signal=116%
ENK_UV_RESPONSE_EPIDERMIS_UP	ENK_UV_RESPONSE_EPIDERMIS_UP		121	-0.2139279	-0.71874374	0.922449	0.9728738	1.0	856	tags=12%, list=15%, signal=14%
MASSARWEH_RESPONSE_TO_ESTRADIOL	MASSARWEH_RESPONSE_TO_ESTRADIOL		18	-0.27934706	-0.71760744	0.8453865	0.97327846	1.0	1534	tags=44%, list=27%, signal=61%
BROWNE_HCMV_INFECTION_30MIN_DN	BROWNE_HCMV_INFECTION_30MIN_DN		45	-0.23770314	-0.7137878	0.87018704	0.97639275	1.0	2018	tags=38%, list=35%, signal=58%
BIOCARTA_ERK_PATHWAY	BIOCARTA_ERK_PATHWAY		15	-0.2940395	-0.71334255	0.84615386	0.9760191	1.0	1305	tags=27%, list=23%, signal=34%
REACTOME_GLUCOSE_REGULATION_OF_INSULIN_SECRETION	REACTOME_GLUCOSE_REGULATION_OF_INSULIN_SECRETION		69	-0.22322915	-0.70903033	0.90425533	0.9796082	1.0	2499	tags=45%, list=44%, signal=79%
KEGG_RENAL_CELL_CARCINOMA	KEGG_RENAL_CELL_CARCINOMA		44	-0.23419584	-0.7081172	0.8887628	0.9797343	1.0	2996	tags=55%, list=52%, signal=114%
LIU_NASOPHARYNGEAL_CARCINOMA	LIU_NASOPHARYNGEAL_CARCINOMA		29	-0.2497198	-0.7073068	0.8493627	0.97973347	1.0	836	tags=17%, list=15%, signal=20%
REACTOME_POST_TRANSLATIONAL_PROTEIN_MODIFICATION	REACTOME_POST_TRANSLATIONAL_PROTEIN_MODIFICATION		17	-0.2814012	-0.706301	0.8476904	0.9799316	1.0	1939	tags=35%, list=34%, signal=53%
MULLIGHAN_MLL_SIGNATURE_1_UP	MULLIGHAN_MLL_SIGNATURE_1_UP		179	-0.20352447	-0.70472	0.96088266	0.98066926	1.0	1405	tags=23%, list=25%, signal=29%
YAGI_AML_WITH_T_9_11_TRANSLOCATION	YAGI_AML_WITH_T_9_11_TRANSLOCATION		59	-0.22613448	-0.70255685	0.89102566	0.9820085	1.0	1403	tags=24%, list=25%, signal=31%
GAL_LEUKEMIC_STEM_CELL_UP	GAL_LEUKEMIC_STEM_CELL_UP		51	-0.23002224	-0.7005195	0.8896175	0.9831382	1.0	2124	tags=39%, list=37%, signal=62%
KEGG_LEISHMANIA_INFECTION	KEGG_LEISHMANIA_INFECTION		28	-0.25122443	-0.69912297	0.8834721	0.98368686	1.0	1808	tags=36%, list=32%, signal=52%
LY_AGING_OLD_DN	LY_AGING_OLD_DN		26	-0.25086963	-0.69717705	0.86889154	0.984722	1.0	868	tags=15%, list=15%, signal=18%
KENNY_CTNNB1_TARGETS_UP	KENNY_CTNNB1_TARGETS_UP		23	-0.2590036	-0.6970315	0.8709288	0.98403156	1.0	2594	tags=48%, list=45%, signal=87%
BHATTACHARYA_EMBRYONIC_STEM_CELL	BHATTACHARYA_EMBRYONIC_STEM_CELL		22	-0.261919	-0.6952404	0.8630807	0.98488694	1.0	419	tags=9%, list=7%, signal=10%
TCGA_GLIOBLASTOMA_COPY_NUMBER_UP	TCGA_GLIOBLASTOMA_COPY_NUMBER_UP		38	-0.23190938	-0.6952294	0.8836158	0.98408383	1.0	1834	tags=29%, list=32%, signal=42%
GRAHAM_NORMAL_QUIESCENT_VS_NORMAL_DIVIDING_DN	GRAHAM_NORMAL_QUIESCENT_VS_NORMAL_DIVIDING_DN		47	-0.23067388	-0.693494	0.8926991	0.98483795	1.0	5	tags=2%, list=0%, signal=2%
XU_CREBBP_TARGETS_DN	XU_CREBBP_TARGETS_DN		19	-0.26452687	-0.69284505	0.8689138	0.98462874	1.0	637	tags=16%, list=11%, signal=18%
BIOCARTA_TPO_PATHWAY	BIOCARTA_TPO_PATHWAY		17	-0.27262682	-0.692124	0.87	0.9844898	1.0	1421	tags=18%, list=25%, signal=23%
LE_EGR2_TARGETS_UP	LE_EGR2_TARGETS_UP		48	-0.2277033	-0.691905	0.8926991	0.98387885	1.0	990	tags=15%, list=17%, signal=17%
NIKOLSKY_BREAST_CANCER_8Q23_Q24_AMPLICON	NIKOLSKY_BREAST_CANCER_8Q23_Q24_AMPLICON		47	-0.22551592	-0.69154996	0.9007718	0.98338586	1.0	806	tags=11%, list=14%, signal=12%
KEGG_PROGESTERONE_MEDIATED_OOCYTE_MATURATION	KEGG_PROGESTERONE_MEDIATED_OOCYTE_MATURATION		42	-0.2282156	-0.68763804	0.8897464	0.9860526	1.0	1547	tags=19%, list=27%, signal=26%
FLECHNER_PBL_KIDNEY_TRANSPLANT_OK_VS_DONOR_UP	FLECHNER_PBL_KIDNEY_TRANSPLANT_OK_VS_DONOR_UP		71	-0.214946	-0.6857701	0.9319872	0.9869217	1.0	1919	tags=31%, list=34%, signal=46%
OSMAN_BLADDER_CANCER_DN	OSMAN_BLADDER_CANCER_DN		158	-0.19928999	-0.6856153	0.97154474	0.9862485	1.0	737	tags=11%, list=13%, signal=12%
REACTOME_NRAGE_SIGNALS_DEATH_THROUGH_JNK	REACTOME_NRAGE_SIGNALS_DEATH_THROUGH_JNK		20	-0.25740305	-0.6832259	0.8640898	0.98755145	1.0	611	tags=10%, list=11%, signal=11%
JIANG_VHL_TARGETS	JIANG_VHL_TARGETS		51	-0.2212217	-0.68211424	0.90251917	0.98777777	1.0	1861	tags=39%, list=33%, signal=58%
RODWELL_AGING_KIDNEY_DN	RODWELL_AGING_KIDNEY_DN		41	-0.23279421	-0.68073976	0.9092997	0.9881887	1.0	1563	tags=27%, list=27%, signal=37%
BREDEMEYER_RAG_SIGNALING_NOT_VIA_ATM_UP	BREDEMEYER_RAG_SIGNALING_NOT_VIA_ATM_UP		27	-0.2499927	-0.67932105	0.8967972	0.9885979	1.0	1782	tags=41%, list=31%, signal=59%
BREDEMEYER_RAG_SIGNALING_VIA_ATM_NOT_VIA_NFKB_DN	BREDEMEYER_RAG_SIGNALING_VIA_ATM_NOT_VIA_NFKB_DN		18	-0.26056287	-0.6789513	0.8666667	0.9881149	1.0	1893	tags=50%, list=33%, signal=74%
KORKOLA_EMBRYONAL_CARCINOMA_UP	KORKOLA_EMBRYONAL_CARCINOMA_UP		23	-0.24975139	-0.67501867	0.88044834	0.990657	1.0	1655	tags=30%, list=29%, signal=43%
NOUZOVA_TRETINOIN_AND_H4_ACETYLATION	NOUZOVA_TRETINOIN_AND_H4_ACETYLATION		66	-0.2141554	-0.6744657	0.9299014	0.9903072	1.0	2171	tags=38%, list=38%, signal=60%
YOSHIOKA_LIVER_CANCER_EARLY_RECURRENCE_DN	YOSHIOKA_LIVER_CANCER_EARLY_RECURRENCE_DN		17	-0.2641914	-0.67387146	0.8600252	0.99000716	1.0	2073	tags=47%, list=36%, signal=74%
REACTOME_CELL_DEATH_SIGNALLING_VIA_NRAGE_NRIF_AND_NADE	REACTOME_CELL_DEATH_SIGNALLING_VIA_NRAGE_NRIF_AND_NADE		25	-0.2434309	-0.6718201	0.89638555	0.9909327	1.0	725	tags=12%, list=13%, signal=14%
ZHU_CMV_24_HR_UP	ZHU_CMV_24_HR_UP		17	-0.26431015	-0.6693016	0.87531483	0.9921783	1.0	845	tags=18%, list=15%, signal=21%
MATTIOLI_MGUS_VS_PCL	MATTIOLI_MGUS_VS_PCL		56	-0.21527034	-0.66674405	0.93442625	0.9934573	1.0	647	tags=11%, list=11%, signal=12%
KEGG_GLIOMA	KEGG_GLIOMA		32	-0.23208037	-0.6648929	0.91734576	0.99409544	1.0	443	tags=9%, list=8%, signal=10%
ONDER_CDH1_TARGETS_1_DN	ONDER_CDH1_TARGETS_1_DN		71	-0.20723212	-0.66391003	0.94551283	0.9940758	1.0	1028	tags=14%, list=18%, signal=17%
HORIUCHI_WTAP_TARGETS_DN	HORIUCHI_WTAP_TARGETS_DN		151	-0.19369064	-0.6632878	0.97363085	0.99375963	1.0	1754	tags=27%, list=31%, signal=38%
KEGG_COLORECTAL_CANCER	KEGG_COLORECTAL_CANCER		36	-0.22674525	-0.6605456	0.91752577	0.99509	1.0	990	tags=14%, list=17%, signal=17%
ASTIER_INTEGRIN_SIGNALING	ASTIER_INTEGRIN_SIGNALING		23	-0.24448895	-0.66018534	0.91137725	0.9945742	1.0	1059	tags=22%, list=19%, signal=27%
BASAKI_YBX1_TARGETS_UP	BASAKI_YBX1_TARGETS_UP		131	-0.1956311	-0.6584429	0.9671795	0.9950771	1.0	1281	tags=21%, list=22%, signal=26%
REACTOME_STABILIZATION_OF_P53	REACTOME_STABILIZATION_OF_P53		30	-0.23603112	-0.6538472	0.9183197	0.997649	1.0	2573	tags=47%, list=45%, signal=84%
FUJII_YBX1_TARGETS_DN	FUJII_YBX1_TARGETS_DN		74	-0.20233326	-0.65186596	0.95961744	0.9983416	1.0	833	tags=11%, list=15%, signal=12%
DANG_MYC_TARGETS_UP	DANG_MYC_TARGETS_UP		48	-0.21495534	-0.6484985	0.9515766	1.0	1.0	103	tags=4%, list=2%, signal=4%
FAELT_B_CLL_WITH_VH_REARRANGEMENTS_DN	FAELT_B_CLL_WITH_VH_REARRANGEMENTS_DN		25	-0.23671654	-0.64357364	0.9170732	1.0	1.0	1093	tags=20%, list=19%, signal=25%
GRAHAM_CML_DIVIDING_VS_NORMAL_QUIESCENT_UP	GRAHAM_CML_DIVIDING_VS_NORMAL_QUIESCENT_UP		89	-0.19521129	-0.64248383	0.9662803	1.0	1.0	295	tags=4%, list=5%, signal=5%
SCHLOSSER_MYC_TARGETS_REPRESSED_BY_SERUM	SCHLOSSER_MYC_TARGETS_REPRESSED_BY_SERUM		100	-0.19337104	-0.6415988	0.9704017	1.0	1.0	2829	tags=55%, list=49%, signal=107%
BIOCARTA_RACCYCD_PATHWAY	BIOCARTA_RACCYCD_PATHWAY		16	-0.2533073	-0.63556504	0.9021879	1.0	1.0	1019	tags=19%, list=18%, signal=23%
BIOCARTA_IL1R_PATHWAY	BIOCARTA_IL1R_PATHWAY		16	-0.25492895	-0.63381153	0.9100985	1.0	1.0	957	tags=19%, list=17%, signal=22%
BUYTAERT_PHOTODYNAMIC_THERAPY_STRESS_DN	BUYTAERT_PHOTODYNAMIC_THERAPY_STRESS_DN		256	-0.1814986	-0.6338027	0.994	1.0	1.0	1704	tags=26%, list=30%, signal=36%
HEIDENBLAD_AMPLICON_8Q24_DN	HEIDENBLAD_AMPLICON_8Q24_DN		15	-0.25984684	-0.6312574	0.8975672	1.0	1.0	2165	tags=40%, list=38%, signal=64%
BERENJENO_TRANSFORMED_BY_RHOA_UP	BERENJENO_TRANSFORMED_BY_RHOA_UP		262	-0.18095326	-0.63102674	0.993988	1.0	1.0	871	tags=13%, list=15%, signal=15%
HOEBEKE_LYMPHOID_STEM_CELL_UP	HOEBEKE_LYMPHOID_STEM_CELL_UP		42	-0.20937999	-0.6302186	0.94570136	1.0	1.0	1139	tags=17%, list=20%, signal=21%
SIG_INSULIN_RECEPTOR_PATHWAY_IN_CARDIAC_MYOCYTES	SIG_INSULIN_RECEPTOR_PATHWAY_IN_CARDIAC_MYOCYTES		23	-0.23243916	-0.6294831	0.9120879	1.0	1.0	132	tags=4%, list=2%, signal=4%
NIKOLSKY_BREAST_CANCER_12Q13_Q21_AMPLICON	NIKOLSKY_BREAST_CANCER_12Q13_Q21_AMPLICON		22	-0.23656102	-0.6244944	0.92448235	1.0	1.0	2176	tags=45%, list=38%, signal=73%
WATANABE_RECTAL_CANCER_RADIOTHERAPY_RESPONSIVE_UP	WATANABE_RECTAL_CANCER_RADIOTHERAPY_RESPONSIVE_UP		48	-0.20504926	-0.62401605	0.9496081	1.0	1.0	2084	tags=35%, list=36%, signal=55%
ST_JNK_MAPK_PATHWAY	ST_JNK_MAPK_PATHWAY		17	-0.2431396	-0.62181616	0.92531645	1.0	1.0	582	tags=12%, list=10%, signal=13%
NUYTTEN_EZH2_TARGETS_DN	NUYTTEN_EZH2_TARGETS_DN		413	-0.17433272	-0.6188394	0.998	1.0	1.0	1402	tags=21%, list=24%, signal=25%
KEGG_UBIQUITIN_MEDIATED_PROTEOLYSIS	KEGG_UBIQUITIN_MEDIATED_PROTEOLYSIS		73	-0.19242948	-0.6173163	0.9711846	1.0	1.0	2736	tags=49%, list=48%, signal=93%
REACTOME_STEROID_METABOLISM	REACTOME_STEROID_METABOLISM		22	-0.23109832	-0.614733	0.9351285	1.0	1.0	590	tags=14%, list=10%, signal=15%
HAHTOLA_MYCOSIS_FUNGOIDES_CD4_DN	HAHTOLA_MYCOSIS_FUNGOIDES_CD4_DN		69	-0.19115964	-0.60611373	0.97306037	1.0	1.0	1622	tags=29%, list=28%, signal=40%
GARY_CD5_TARGETS_DN	GARY_CD5_TARGETS_DN		250	-0.17329364	-0.60413617	0.99899495	1.0	1.0	2453	tags=42%, list=43%, signal=70%
JAERVINEN_AMPLIFIED_IN_LARYNGEAL_CANCER	JAERVINEN_AMPLIFIED_IN_LARYNGEAL_CANCER		17	-0.24009727	-0.60407716	0.93560606	1.0	1.0	1367	tags=24%, list=24%, signal=31%
SCHLOSSER_SERUM_RESPONSE_AUGMENTED_BY_MYC	SCHLOSSER_SERUM_RESPONSE_AUGMENTED_BY_MYC		54	-0.19704983	-0.6033811	0.9633333	1.0	1.0	1023	tags=13%, list=18%, signal=16%
BROWNE_HCMV_INFECTION_16HR_UP	BROWNE_HCMV_INFECTION_16HR_UP		123	-0.179112	-0.600665	0.9826707	1.0	1.0	454	tags=7%, list=8%, signal=8%
REACTOME_NEP_NS2_INTERACTS_WITH_THE_CELLULAR_EXPORT_MACHINERY	REACTOME_NEP_NS2_INTERACTS_WITH_THE_CELLULAR_EXPORT_MACHINERY		17	-0.23900212	-0.60062045	0.9347553	1.0	1.0	2632	tags=41%, list=46%, signal=76%
KEGG_FATTY_ACID_METABOLISM	KEGG_FATTY_ACID_METABOLISM		22	-0.22965018	-0.600614	0.93300855	1.0	1.0	1510	tags=23%, list=26%, signal=31%
MOREAUX_MULTIPLE_MYELOMA_BY_TACI_DN	MOREAUX_MULTIPLE_MYELOMA_BY_TACI_DN		79	-0.1842201	-0.60059303	0.97978723	1.0	1.0	2278	tags=34%, list=40%, signal=56%
BIOCARTA_CERAMIDE_PATHWAY	BIOCARTA_CERAMIDE_PATHWAY		16	-0.24232781	-0.5985359	0.92975736	1.0	1.0	3038	tags=63%, list=53%, signal=133%
BENPORATH_CYCLING_GENES	BENPORATH_CYCLING_GENES		306	-0.16762783	-0.5916253	0.999	1.0	1.0	1580	tags=22%, list=28%, signal=29%
FLECHNER_PBL_KIDNEY_TRANSPLANT_REJECTED_VS_OK_DN	FLECHNER_PBL_KIDNEY_TRANSPLANT_REJECTED_VS_OK_DN		26	-0.2154389	-0.59104383	0.954491	1.0	1.0	1730	tags=23%, list=30%, signal=33%
BIOCARTA_NFAT_PATHWAY	BIOCARTA_NFAT_PATHWAY		19	-0.22445665	-0.58657926	0.93190414	1.0	1.0	2974	tags=63%, list=52%, signal=131%
KEGG_APOPTOSIS	KEGG_APOPTOSIS		40	-0.20058446	-0.58557194	0.9591373	1.0	1.0	1282	tags=18%, list=22%, signal=22%
REACTOME_TRAF6_MEDIATED_INDUCTION_OF_THE_ANTIVIRAL_CYTOKINE_IFN_ALPHA_BETA_CASCADE	REACTOME_TRAF6_MEDIATED_INDUCTION_OF_THE_ANTIVIRAL_CYTOKINE_IFN_ALPHA_BETA_CASCADE		29	-0.20738097	-0.58425796	0.9599529	1.0	1.0	2811	tags=59%, list=49%, signal=115%
KRIGE_RESPONSE_TO_TOSEDOSTAT_6HR_DN	KRIGE_RESPONSE_TO_TOSEDOSTAT_6HR_DN		394	-0.16468982	-0.5839432	0.998998	1.0	1.0	1192	tags=16%, list=21%, signal=19%
MCBRYAN_PUBERTAL_BREAST_5_6WK_DN	MCBRYAN_PUBERTAL_BREAST_5_6WK_DN		59	-0.18669654	-0.58371186	0.98156184	1.0	1.0	1175	tags=17%, list=21%, signal=21%
YAO_TEMPORAL_RESPONSE_TO_PROGESTERONE_CLUSTER_14	YAO_TEMPORAL_RESPONSE_TO_PROGESTERONE_CLUSTER_14		74	-0.18123646	-0.583208	0.98402554	1.0	1.0	1632	tags=26%, list=29%, signal=35%
CHENG_IMPRINTED_BY_ESTRADIOL	CHENG_IMPRINTED_BY_ESTRADIOL		38	-0.19575845	-0.5817554	0.9569649	1.0	1.0	150	tags=5%, list=3%, signal=5%
BENPORATH_MYC_MAX_TARGETS	BENPORATH_MYC_MAX_TARGETS		424	-0.16387448	-0.57890594	1.0	1.0	1.0	2123	tags=34%, list=37%, signal=51%
ZHANG_BREAST_CANCER_PROGENITORS_UP	ZHANG_BREAST_CANCER_PROGENITORS_UP		216	-0.16756502	-0.5783423	0.99394554	1.0	1.0	2635	tags=46%, list=46%, signal=82%
AMUNDSON_GENOTOXIC_SIGNATURE	AMUNDSON_GENOTOXIC_SIGNATURE		37	-0.19670932	-0.5775507	0.9671202	1.0	1.0	1903	tags=38%, list=33%, signal=56%
DER_IFN_ALPHA_RESPONSE_UP	DER_IFN_ALPHA_RESPONSE_UP		22	-0.21616112	-0.5763892	0.9575	1.0	1.0	2094	tags=41%, list=37%, signal=64%
DER_IFN_BETA_RESPONSE_UP	DER_IFN_BETA_RESPONSE_UP		38	-0.19516353	-0.57447106	0.9641256	1.0	1.0	2412	tags=45%, list=42%, signal=77%
ALCALA_APOPTOSIS	ALCALA_APOPTOSIS		38	-0.1956072	-0.571906	0.963595	1.0	1.0	1521	tags=21%, list=27%, signal=28%
REACTOME_VIRAL_MRNA_TRANSLATION	REACTOME_VIRAL_MRNA_TRANSLATION		19	-0.22265077	-0.5716495	0.937018	1.0	1.0	4454	tags=100%, list=78%, signal=449%
LIU_SOX4_TARGETS_DN	LIU_SOX4_TARGETS_DN		155	-0.16442879	-0.566513	0.9989858	1.0	1.0	922	tags=12%, list=16%, signal=14%
REACTOME_REGULATION_OF_GLUCOKINASE_BY_GLUCOKINASE_REGULATORY_PROTEIN	REACTOME_REGULATION_OF_GLUCOKINASE_BY_GLUCOKINASE_REGULATORY_PROTEIN		16	-0.22519511	-0.56392777	0.95153064	1.0	1.0	368	tags=6%, list=6%, signal=7%
BIOCARTA_EIF4_PATHWAY	BIOCARTA_EIF4_PATHWAY		15	-0.23276886	-0.56281304	0.9643312	1.0	1.0	240	tags=7%, list=4%, signal=7%
GRADE_COLON_CANCER_UP	GRADE_COLON_CANCER_UP		300	-0.15904023	-0.56216884	0.998	1.0	1.0	1924	tags=25%, list=34%, signal=35%
DAIRKEE_TERT_TARGETS_UP	DAIRKEE_TERT_TARGETS_UP		154	-0.16116433	-0.5525924	0.99898684	1.0	1.0	1327	tags=17%, list=23%, signal=21%
REACTOME_REV_MEDIATED_NUCLEAR_EXPORT_OF_HIV1_RNA	REACTOME_REV_MEDIATED_NUCLEAR_EXPORT_OF_HIV1_RNA		18	-0.21387483	-0.5457727	0.9677819	1.0	1.0	2632	tags=39%, list=46%, signal=72%
REACTOME_VPR_MEDIATED_NUCLEAR_IMPORT_OF_PICS	REACTOME_VPR_MEDIATED_NUCLEAR_IMPORT_OF_PICS		18	-0.21150349	-0.5457201	0.97033376	1.0	1.0	368	tags=6%, list=6%, signal=6%
REACTOME_SCF_SKP2_MEDIATED_DEGRADATION_OF_P27_P21	REACTOME_SCF_SKP2_MEDIATED_DEGRADATION_OF_P27_P21		32	-0.18915185	-0.5436105	0.9758898	1.0	1.0	2573	tags=41%, list=45%, signal=73%
LOCKWOOD_AMPLIFIED_IN_LUNG_CANCER	LOCKWOOD_AMPLIFIED_IN_LUNG_CANCER		79	-0.16746148	-0.54358	0.99577165	1.0	1.0	1296	tags=18%, list=23%, signal=23%
AGUIRRE_PANCREATIC_CANCER_COPY_NUMBER_DN	AGUIRRE_PANCREATIC_CANCER_COPY_NUMBER_DN		101	-0.1629993	-0.5427293	0.994824	1.0	1.0	2318	tags=40%, list=41%, signal=65%
LINDGREN_BLADDER_CANCER_WITH_LOH_IN_CHR9Q	LINDGREN_BLADDER_CANCER_WITH_LOH_IN_CHR9Q		53	-0.171865	-0.531864	0.99222225	1.0	1.0	1715	tags=30%, list=30%, signal=43%
SESTO_RESPONSE_TO_UV_C1	SESTO_RESPONSE_TO_UV_C1		26	-0.19472367	-0.5315541	0.9740872	1.0	1.0	2412	tags=38%, list=42%, signal=66%
MOOTHA_MITOCHONDRIA	MOOTHA_MITOCHONDRIA		208	-0.15331975	-0.5311265	1.0	1.0	1.0	2086	tags=33%, list=36%, signal=50%
REACTOME_CYTOSOLIC_TRNA_AMINOACYLATION	REACTOME_CYTOSOLIC_TRNA_AMINOACYLATION		19	-0.2035126	-0.52968657	0.96410257	1.0	1.0	612	tags=11%, list=11%, signal=12%
RHODES_UNDIFFERENTIATED_CANCER	RHODES_UNDIFFERENTIATED_CANCER		32	-0.18500187	-0.5258807	0.97682506	1.0	1.0	1444	tags=22%, list=25%, signal=29%
KEGG_CITRATE_CYCLE_TCA_CYCLE	KEGG_CITRATE_CYCLE_TCA_CYCLE		19	-0.20505816	-0.525782	0.9747793	1.0	1.0	1698	tags=26%, list=30%, signal=37%
REACTOME_NUCLEAR_IMPORT_OF_REV_PROTEIN	REACTOME_NUCLEAR_IMPORT_OF_REV_PROTEIN		17	-0.20594013	-0.5238034	0.96202534	1.0	1.0	368	tags=6%, list=6%, signal=6%
SCHLOSSER_MYC_TARGETS_AND_SERUM_RESPONSE_DN	SCHLOSSER_MYC_TARGETS_AND_SERUM_RESPONSE_DN		27	-0.19002813	-0.52307767	0.98566306	1.0	1.0	411	tags=7%, list=7%, signal=8%
GENTILE_UV_RESPONSE_CLUSTER_D2	GENTILE_UV_RESPONSE_CLUSTER_D2		15	-0.21348472	-0.52298474	0.97979796	1.0	1.0	1814	tags=33%, list=32%, signal=49%
WEI_MYCN_TARGETS_WITH_E_BOX	WEI_MYCN_TARGETS_WITH_E_BOX		412	-0.14642847	-0.5210448	1.0	1.0	1.0	2112	tags=32%, list=37%, signal=47%
CAMPS_COLON_CANCER_COPY_NUMBER_UP	CAMPS_COLON_CANCER_COPY_NUMBER_UP		18	-0.20223597	-0.5170127	0.976456	1.0	1.0	1016	tags=17%, list=18%, signal=20%
KEGG_CHRONIC_MYELOID_LEUKEMIA	KEGG_CHRONIC_MYELOID_LEUKEMIA		42	-0.17096242	-0.51574475	0.9922049	1.0	1.0	1305	tags=17%, list=23%, signal=21%
REACTOME_CYCLIN_E_ASSOCIATED_EVENTS_DURING_G1_S_TRANSITION_	REACTOME_CYCLIN_E_ASSOCIATED_EVENTS_DURING_G1_S_TRANSITION_		36	-0.1765294	-0.51520944	0.991954	1.0	1.0	2573	tags=39%, list=45%, signal=70%
REACTOME_TRANSPORT_OF_RIBONUCLEOPROTEINS_INTO_THE_HOST_NUCLEUS	REACTOME_TRANSPORT_OF_RIBONUCLEOPROTEINS_INTO_THE_HOST_NUCLEUS		18	-0.19987626	-0.5140389	0.9747475	1.0	1.0	368	tags=6%, list=6%, signal=6%
ST_FAS_SIGNALING_PATHWAY	ST_FAS_SIGNALING_PATHWAY		30	-0.18375845	-0.5089809	0.9880952	1.0	1.0	582	tags=10%, list=10%, signal=11%
REACTOME_MAP_KINASES_ACTIVATION_IN_TLR_CASCADE	REACTOME_MAP_KINASES_ACTIVATION_IN_TLR_CASCADE		24	-0.18358171	-0.50653005	0.9831528	1.0	1.0	2079	tags=33%, list=36%, signal=52%
BIOCARTA_GPCR_PATHWAY	BIOCARTA_GPCR_PATHWAY		17	-0.20005006	-0.50265664	0.9900374	1.0	1.0	1305	tags=18%, list=23%, signal=23%
KEGG_CYTOSOLIC_DNA_SENSING_PATHWAY	KEGG_CYTOSOLIC_DNA_SENSING_PATHWAY		20	-0.18879716	-0.50002456	0.9864532	1.0	1.0	1852	tags=40%, list=32%, signal=59%
REACTOME_METABOLISM_OF_PROTEINS	REACTOME_METABOLISM_OF_PROTEINS		79	-0.15282375	-0.49453422	0.9958071	1.0	1.0	2256	tags=25%, list=39%, signal=41%
REACTOME_CDC20_PHOSPHO_APC_MEDIATED_DEGRADATION_OF_CYCLIN_A	REACTOME_CDC20_PHOSPHO_APC_MEDIATED_DEGRADATION_OF_CYCLIN_A		41	-0.15854236	-0.4755493	0.9966178	1.0	1.0	2665	tags=41%, list=47%, signal=77%
WEST_ADRENOCORTICAL_TUMOR_UP	WEST_ADRENOCORTICAL_TUMOR_UP		145	-0.13591446	-0.46492875	1.0	1.0	1.0	2651	tags=48%, list=46%, signal=86%
MARTINEZ_RESPONSE_TO_TRABECTEDIN_DN	MARTINEZ_RESPONSE_TO_TRABECTEDIN_DN		129	-0.13604932	-0.46293315	1.0	1.0	1.0	2248	tags=33%, list=39%, signal=54%
REACTOME_REGULATION_OF_APC_ACTIVATORS_BETWEEN_G1_S_AND_EARLY_ANAPHASE	REACTOME_REGULATION_OF_APC_ACTIVATORS_BETWEEN_G1_S_AND_EARLY_ANAPHASE		44	-0.15329604	-0.46156892	0.99556047	1.0	1.0	2665	tags=41%, list=47%, signal=76%
KEGG_OOCYTE_MEIOSIS	KEGG_OOCYTE_MEIOSIS		49	-0.14989777	-0.45561516	0.9988926	1.0	1.0	2741	tags=51%, list=48%, signal=97%
CHOW_RASSF1_TARGETS_UP	CHOW_RASSF1_TARGETS_UP		17	-0.17884222	-0.44763252	0.99371856	1.0	1.0	330	tags=6%, list=6%, signal=6%
ZHANG_RESPONSE_TO_IKK_INHIBITOR_AND_TNF_DN	ZHANG_RESPONSE_TO_IKK_INHIBITOR_AND_TNF_DN		35	-0.15335557	-0.44299215	0.9977221	1.0	1.0	1516	tags=20%, list=26%, signal=27%
REACTOME_HIV_LIFE_CYCLE	REACTOME_HIV_LIFE_CYCLE		56	-0.13630368	-0.42413703	1.0	1.0	1.0	2632	tags=36%, list=46%, signal=65%
REACTOME_TRANSPORT_OF_THE_SLBP_INDEPENDENT_MATURE_MRNA	REACTOME_TRANSPORT_OF_THE_SLBP_INDEPENDENT_MATURE_MRNA		20	-0.15529281	-0.40277877	0.99758744	1.0	1.0	368	tags=5%, list=6%, signal=5%
REACTOME_TOLL_LIKE_RECEPTOR_3_CASCADE	REACTOME_TOLL_LIKE_RECEPTOR_3_CASCADE		34	-0.13836205	-0.39899638	0.9976581	1.0	1.0	2811	tags=53%, list=49%, signal=103%
RAMASWAMY_METASTASIS_UP	RAMASWAMY_METASTASIS_UP		29	-0.14103003	-0.39353028	0.99883586	1.0	1.0	460	tags=7%, list=8%, signal=7%
REACTOME_TRANSLATION	REACTOME_TRANSLATION		41	-0.1273783	-0.38129562	1.0	1.0	1.0	3536	tags=61%, list=62%, signal=158%
BIDUS_METASTASIS_UP	BIDUS_METASTASIS_UP		113	-0.11143096	-0.3761121	1.0	1.0	1.0	1978	tags=26%, list=35%, signal=38%
REACTOME_INFLUENZA_LIFE_CYCLE	REACTOME_INFLUENZA_LIFE_CYCLE		52	-0.11426734	-0.3543018	1.0	1.0	1.0	3428	tags=56%, list=60%, signal=138%
NIKOLSKY_BREAST_CANCER_20Q11_AMPLICON	NIKOLSKY_BREAST_CANCER_20Q11_AMPLICON		16	-0.14069341	-0.35149232	0.9986842	1.0	1.0	1446	tags=19%, list=25%, signal=25%
REACTOME_LATE_PHASE_OF_HIV_LIFE_CYCLE	REACTOME_LATE_PHASE_OF_HIV_LIFE_CYCLE		49	-0.09167499	-0.27823663	1.0	1.0	1.0	2632	tags=35%, list=46%, signal=64%
KONDO_PROSTATE_CANCER_WITH_H3K27ME3	KONDO_PROSTATE_CANCER_WITH_H3K27ME3		27	-0.7290633	-2.0181894	0.0	2.797331E-4	0.013	806	tags=70%, list=14%, signal=82%
CLASPER_LYMPHATIC_VESSELS_DURING_METASTASIS_DN	CLASPER_LYMPHATIC_VESSELS_DURING_METASTASIS_DN		16	-0.68940663	-1.7143074	0.002570694	0.0016107423	0.925	808	tags=63%, list=14%, signal=73%
HAN_SATB1_TARGETS_UP	HAN_SATB1_TARGETS_UP		109	-0.5235445	-1.7378117	0.0	0.0011243834	0.841	923	tags=35%, list=16%, signal=41%
SHEDDEN_LUNG_CANCER_GOOD_SURVIVAL_A4	SHEDDEN_LUNG_CANCER_GOOD_SURVIVAL_A4		68	-0.50069153	-1.5917494	0.0032051282	0.0073851165	1.0	1150	tags=40%, list=20%, signal=49%
MELLMAN_TUT1_TARGETS_DN	MELLMAN_TUT1_TARGETS_DN		20	-0.27275404	-0.7107836	0.8548387	0.73244864	1.0	1548	tags=30%, list=27%, signal=41%
