# Supplementary material for: Comparative RNA-Seq and Microarray Analysis of Gene Expression Changes in B-Cell Lymphomas of Canis familiaris
Source: PLoS One. 2013 Apr 4;8(4):e61088. doi: 10.1371/journal.pone.0061088 (PMC3617154; doi:10.1371/journal.pone.0061088)
Supplement: Data File S2 — GSEA Results Files. (ZIP) [file pone.0061088.s005.zip › Array/gsea_report_for_LymphomaArray_v3.xls]

NAME	GS<br> follow link to MSigDB	GS DETAILS	SIZE	ES	NES	NOM p-val	FDR q-val	FWER p-val	RANK AT MAX	LEADING EDGE
CROONQUIST_IL6_DEPRIVATION_DN	CROONQUIST_IL6_DEPRIVATION_DN	Details ...	43	0.75566256	2.920438	0.0	0.0	0.0	704	tags=77%, list=12%, signal=87%
ROSTY_CERVICAL_CANCER_PROLIFERATION_CLUSTER	ROSTY_CERVICAL_CANCER_PROLIFERATION_CLUSTER	Details ...	65	0.70940524	2.8888826	0.0	0.0	0.0	559	tags=62%, list=10%, signal=67%
CROONQUIST_NRAS_SIGNALING_DN	CROONQUIST_NRAS_SIGNALING_DN	Details ...	40	0.771291	2.8671753	0.0	0.0	0.0	662	tags=75%, list=12%, signal=84%
REACTOME_CELL_CYCLE_MITOTIC	REACTOME_CELL_CYCLE_MITOTIC	Details ...	176	0.5281189	2.752958	0.0	0.0	0.0	895	tags=39%, list=16%, signal=44%
SOTIRIOU_BREAST_CANCER_GRADE_1_VS_3_UP	SOTIRIOU_BREAST_CANCER_GRADE_1_VS_3_UP	Details ...	72	0.6629981	2.7438445	0.0	0.0	0.0	704	tags=54%, list=12%, signal=61%
ZHAN_MULTIPLE_MYELOMA_PR_UP	ZHAN_MULTIPLE_MYELOMA_PR_UP	Details ...	22	0.84731585	2.7100587	0.0	0.0	0.0	422	tags=77%, list=7%, signal=83%
KANG_DOXORUBICIN_RESISTANCE_UP	KANG_DOXORUBICIN_RESISTANCE_UP	Details ...	25	0.7643082	2.6129823	0.0	0.0	0.0	1072	tags=88%, list=19%, signal=108%
KOBAYASHI_EGFR_SIGNALING_24HR_DN	KOBAYASHI_EGFR_SIGNALING_24HR_DN	Details ...	123	0.5695649	2.5769484	0.0	0.0	0.0	759	tags=59%, list=13%, signal=66%
REACTOME_CELL_CYCLE_CHECKPOINTS	REACTOME_CELL_CYCLE_CHECKPOINTS	Details ...	71	0.6121794	2.5753489	0.0	0.0	0.0	1516	tags=58%, list=26%, signal=78%
ODONNELL_TARGETS_OF_MYC_AND_TFRC_DN	ODONNELL_TARGETS_OF_MYC_AND_TFRC_DN	Details ...	25	0.7728878	2.5645614	0.0	0.0	0.0	555	tags=60%, list=10%, signal=66%
REACTOME_ACTIVATION_OF_ATR_IN_RESPONSE_TO_REPLICATION_STRESS	REACTOME_ACTIVATION_OF_ATR_IN_RESPONSE_TO_REPLICATION_STRESS	Details ...	23	0.7614415	2.5549037	0.0	0.0	0.0	1219	tags=83%, list=21%, signal=105%
REACTOME_G2_M_CHECKPOINTS	REACTOME_G2_M_CHECKPOINTS	Details ...	27	0.76437896	2.5487156	0.0	0.0	0.0	965	tags=74%, list=17%, signal=89%
REACTOME_MITOTIC_M_M_G1_PHASES	REACTOME_MITOTIC_M_M_G1_PHASES	Details ...	93	0.57528	2.5445912	0.0	0.0	0.0	927	tags=39%, list=16%, signal=45%
REN_BOUND_BY_E2F	REN_BOUND_BY_E2F	Details ...	30	0.7426753	2.505531	0.0	0.0	0.0	1059	tags=77%, list=19%, signal=94%
REACTOME_G1_S_TRANSITION	REACTOME_G1_S_TRANSITION	Details ...	55	0.63471717	2.5010693	0.0	0.0	0.0	970	tags=47%, list=17%, signal=56%
GRAHAM_NORMAL_QUIESCENT_VS_NORMAL_DIVIDING_DN	GRAHAM_NORMAL_QUIESCENT_VS_NORMAL_DIVIDING_DN	Details ...	47	0.63408047	2.4710534	0.0	0.0	0.0	759	tags=74%, list=13%, signal=85%
NADERI_BREAST_CANCER_PROGNOSIS_UP	NADERI_BREAST_CANCER_PROGNOSIS_UP	Details ...	15	0.8553998	2.4579408	0.0	1.3804554E-4	0.0010	692	tags=73%, list=12%, signal=83%
KAUFFMANN_DNA_REPAIR_GENES	KAUFFMANN_DNA_REPAIR_GENES	Details ...	101	0.5484156	2.4365711	0.0	1.3037634E-4	0.0010	1159	tags=51%, list=20%, signal=63%
SONG_TARGETS_OF_IE86_CMV_PROTEIN	SONG_TARGETS_OF_IE86_CMV_PROTEIN	Details ...	30	0.68407685	2.4214087	0.0	1.2351443E-4	0.0010	1072	tags=77%, list=19%, signal=94%
FARMER_BREAST_CANCER_CLUSTER_2	FARMER_BREAST_CANCER_CLUSTER_2	Details ...	19	0.79370695	2.4173312	0.0	1.17338706E-4	0.0010	662	tags=74%, list=12%, signal=83%
REACTOME_ACTIVATION_OF_THE_PRE_REPLICATIVE_COMPLEX	REACTOME_ACTIVATION_OF_THE_PRE_REPLICATIVE_COMPLEX		17	0.7786401	2.4103982	0.0	1.1175116E-4	0.0010	970	tags=76%, list=17%, signal=92%
REACTOME_MITOTIC_PROMETAPHASE	REACTOME_MITOTIC_PROMETAPHASE		56	0.60644644	2.3896828	0.0	1.0667155E-4	0.0010	414	tags=32%, list=7%, signal=34%
CHANG_CYCLING_GENES	CHANG_CYCLING_GENES		22	0.7312741	2.3862326	0.0	1.0203366E-4	0.0010	759	tags=68%, list=13%, signal=78%
WHITEFORD_PEDIATRIC_CANCER_MARKERS	WHITEFORD_PEDIATRIC_CANCER_MARKERS		37	0.6422668	2.3663552	0.0	2.5862086E-4	0.0030	1075	tags=68%, list=19%, signal=83%
MUELLER_PLURINET	MUELLER_PLURINET		141	0.5235092	2.3633034	0.0	2.48276E-4	0.0030	914	tags=48%, list=16%, signal=56%
SHEPARD_BMYB_TARGETS	SHEPARD_BMYB_TARGETS		21	0.7297536	2.3585696	0.0	2.3872692E-4	0.0030	466	tags=62%, list=8%, signal=67%
PUJANA_XPRSS_INT_NETWORK	PUJANA_XPRSS_INT_NETWORK		112	0.5366768	2.3401976	0.0	2.2988519E-4	0.0030	1383	tags=56%, list=24%, signal=73%
REACTOME_DNA_REPLICATION_PRE_INITIATION	REACTOME_DNA_REPLICATION_PRE_INITIATION		44	0.6098163	2.338335	0.0	2.21675E-4	0.0030	1516	tags=55%, list=26%, signal=74%
MORI_LARGE_PRE_BII_LYMPHOCYTE_UP	MORI_LARGE_PRE_BII_LYMPHOCYTE_UP		23	0.68494636	2.2611911	0.0	3.9899666E-4	0.0060	1007	tags=74%, list=18%, signal=89%
MANALO_HYPOXIA_DN	MANALO_HYPOXIA_DN		165	0.500523	2.2477782	0.0	5.8289774E-4	0.0090	1135	tags=58%, list=20%, signal=70%
REACTOME_METABOLISM_OF_RNA	REACTOME_METABOLISM_OF_RNA		55	0.5270376	2.23354	0.0	5.6409463E-4	0.0090	1753	tags=62%, list=31%, signal=88%
WAKASUGI_HAVE_ZNF143_BINDING_SITES	WAKASUGI_HAVE_ZNF143_BINDING_SITES		32	0.61726415	2.227125	0.0	6.043886E-4	0.01	1332	tags=66%, list=23%, signal=85%
REACTOME_FORMATION_OF_A_POOL_OF_FREE_40S_SUBUNITS	REACTOME_FORMATION_OF_A_POOL_OF_FREE_40S_SUBUNITS		26	0.63884556	2.2225382	0.0	6.949444E-4	0.012	1617	tags=77%, list=28%, signal=107%
PUJANA_BREAST_CANCER_WITH_BRCA1_MUTATED_UP	PUJANA_BREAST_CANCER_WITH_BRCA1_MUTATED_UP		41	0.5598636	2.1961298	0.0	0.0010040168	0.018	899	tags=63%, list=16%, signal=75%
GRAHAM_CML_DIVIDING_VS_NORMAL_QUIESCENT_UP	GRAHAM_CML_DIVIDING_VS_NORMAL_QUIESCENT_UP		89	0.49553484	2.1937659	0.0	0.0010242382	0.019	759	tags=61%, list=13%, signal=69%
REACTOME_SYNTHESIS_OF_DNA	REACTOME_SYNTHESIS_OF_DNA		53	0.562083	2.1884978	0.0	0.0010946889	0.021	1128	tags=49%, list=20%, signal=61%
REACTOME_SNRNP_ASSEMBLY	REACTOME_SNRNP_ASSEMBLY		27	0.62346095	2.1866386	0.0	0.0010651028	0.021	1753	tags=74%, list=31%, signal=106%
ODONNELL_TFRC_TARGETS_DN	ODONNELL_TFRC_TARGETS_DN		61	0.55920553	2.1825304	0.0	0.0010864795	0.022	555	tags=49%, list=10%, signal=54%
REACTOME_PROCESSING_OF_CAPPED_INTRON_CONTAINING_PRE_MRNA	REACTOME_PROCESSING_OF_CAPPED_INTRON_CONTAINING_PRE_MRNA		80	0.5052511	2.1686435	0.0	0.0014771088	0.031	1968	tags=69%, list=34%, signal=103%
FERREIRA_EWINGS_SARCOMA_UNSTABLE_VS_STABLE_UP	FERREIRA_EWINGS_SARCOMA_UNSTABLE_VS_STABLE_UP		68	0.5360371	2.1684089	0.0	0.0014401809	0.031	710	tags=51%, list=12%, signal=58%
REACTOME_GTP_HYDROLYSIS_AND_JOINING_OF_THE_60S_RIBOSOMAL_SUBUNIT	REACTOME_GTP_HYDROLYSIS_AND_JOINING_OF_THE_60S_RIBOSOMAL_SUBUNIT		33	0.5835012	2.1333957	0.0	0.0020387033	0.045	1746	tags=76%, list=31%, signal=108%
YU_MYC_TARGETS_UP	YU_MYC_TARGETS_UP		22	0.64320624	2.1320562	0.0	0.002032932	0.046	548	tags=68%, list=10%, signal=75%
REACTOME_S_PHASE	REACTOME_S_PHASE		62	0.52883	2.1309047	0.0	0.002027951	0.047	895	tags=45%, list=16%, signal=53%
REACTOME_TRANSLATION	REACTOME_TRANSLATION		41	0.54083866	2.1275349	0.0	0.002022686	0.048	2174	tags=88%, list=38%, signal=141%
REACTOME_DNA_REPAIR	REACTOME_DNA_REPAIR		62	0.53188145	2.1227646	0.0	0.0020217283	0.049	1263	tags=55%, list=22%, signal=70%
LEE_EARLY_T_LYMPHOCYTE_UP	LEE_EARLY_T_LYMPHOCYTE_UP		30	0.59734565	2.1186717	0.0	0.0021320714	0.052	704	tags=73%, list=12%, signal=83%
REACTOME_DOUBLE_STRAND_BREAK_REPAIR	REACTOME_DOUBLE_STRAND_BREAK_REPAIR		15	0.71787494	2.1029196	0.0	0.0024499865	0.061	1219	tags=73%, list=21%, signal=93%
REACTOME_DNA_STRAND_ELONGATION	REACTOME_DNA_STRAND_ELONGATION		22	0.64197546	2.1021385	0.0	0.0023989452	0.061	1219	tags=86%, list=21%, signal=109%
KEGG_CELL_CYCLE	KEGG_CELL_CYCLE		68	0.47370085	2.0559878	0.0	0.0036004556	0.089	691	tags=40%, list=12%, signal=45%
KEGG_RIBOSOME	KEGG_RIBOSOME		20	0.67711437	2.0445616	0.0	0.004104179	0.102	1617	tags=90%, list=28%, signal=125%
RHODES_UNDIFFERENTIATED_CANCER	RHODES_UNDIFFERENTIATED_CANCER		32	0.5692986	2.0400684	0.0	0.004102838	0.104	555	tags=47%, list=10%, signal=52%
KEGG_DNA_REPLICATION	KEGG_DNA_REPLICATION		24	0.6222139	2.0388339	0.0	0.004062532	0.104	1219	tags=79%, list=21%, signal=100%
REACTOME_FORMATION_OF_THE_TERNARY_COMPLEX_AND_SUBSEQUENTLY_THE_43S_COMPLEX	REACTOME_FORMATION_OF_THE_TERNARY_COMPLEX_AND_SUBSEQUENTLY_THE_43S_COMPLEX		21	0.6495511	2.023317	0.0	0.004491762	0.117	1617	tags=76%, list=28%, signal=106%
FURUKAWA_DUSP6_TARGETS_PCI35_DN	FURUKAWA_DUSP6_TARGETS_PCI35_DN		29	0.5480345	2.0194404	0.0	0.0045428774	0.12	972	tags=69%, list=17%, signal=83%
REACTOME_INFLUENZA_LIFE_CYCLE	REACTOME_INFLUENZA_LIFE_CYCLE		52	0.48046932	2.0100768	0.0	0.004968917	0.134	1906	tags=73%, list=33%, signal=109%
MOLENAAR_TARGETS_OF_CCND1_AND_CDK4_DN	MOLENAAR_TARGETS_OF_CCND1_AND_CDK4_DN		27	0.5880758	1.9886111	0.0	0.0063956385	0.169	623	tags=63%, list=11%, signal=70%
PUJANA_BREAST_CANCER_LIT_INT_NETWORK	PUJANA_BREAST_CANCER_LIT_INT_NETWORK		56	0.48111114	1.9850833	0.0	0.0066052275	0.177	912	tags=39%, list=16%, signal=46%
REACTOME_ORC1_REMOVAL_FROM_CHROMATIN	REACTOME_ORC1_REMOVAL_FROM_CHROMATIN		36	0.5337387	1.9556298	0.0	0.007956605	0.211	781	tags=31%, list=14%, signal=35%
BIDUS_METASTASIS_UP	BIDUS_METASTASIS_UP		113	0.4188079	1.9488558	0.0	0.008131677	0.216	1138	tags=38%, list=20%, signal=47%
HORIUCHI_WTAP_TARGETS_DN	HORIUCHI_WTAP_TARGETS_DN		151	0.4142144	1.9481903	0.0	0.007996149	0.216	718	tags=36%, list=13%, signal=40%
SCHLOSSER_MYC_TARGETS_REPRESSED_BY_SERUM	SCHLOSSER_MYC_TARGETS_REPRESSED_BY_SERUM		100	0.4323949	1.9475119	0.0	0.007899139	0.216	1943	tags=65%, list=34%, signal=97%
REACTOME_TRANSLATION_INITIATION_COMPLEX_FORMATION	REACTOME_TRANSLATION_INITIATION_COMPLEX_FORMATION		24	0.5861049	1.9371725	0.0	0.00866635	0.238	1617	tags=71%, list=28%, signal=98%
REACTOME_TRANSPORT_OF_THE_SLBP_INDEPENDENT_MATURE_MRNA	REACTOME_TRANSPORT_OF_THE_SLBP_INDEPENDENT_MATURE_MRNA		20	0.60324246	1.9356446	0.0	0.008618083	0.24	1906	tags=75%, list=33%, signal=112%
REACTOME_M_G1_TRANSITION	REACTOME_M_G1_TRANSITION		34	0.5488279	1.9355092	0.0	0.008483426	0.24	1516	tags=47%, list=26%, signal=64%
REACTOME_MRNA_SPLICING	REACTOME_MRNA_SPLICING		61	0.47423744	1.9158812	0.0	0.009590635	0.269	1968	tags=67%, list=34%, signal=101%
FRASOR_RESPONSE_TO_SERM_OR_FULVESTRANT_DN	FRASOR_RESPONSE_TO_SERM_OR_FULVESTRANT_DN		21	0.61615115	1.9053378	0.0062111802	0.0099515505	0.281	753	tags=67%, list=13%, signal=76%
REACTOME_REV_MEDIATED_NUCLEAR_EXPORT_OF_HIV1_RNA	REACTOME_REV_MEDIATED_NUCLEAR_EXPORT_OF_HIV1_RNA		18	0.6009561	1.8911388	0.0	0.011112509	0.316	1906	tags=78%, list=33%, signal=116%
REACTOME_CYCLIN_E_ASSOCIATED_EVENTS_DURING_G1_S_TRANSITION_	REACTOME_CYCLIN_E_ASSOCIATED_EVENTS_DURING_G1_S_TRANSITION_		36	0.5082551	1.8909547	0.010309278	0.010976347	0.317	1691	tags=50%, list=30%, signal=71%
RIZ_ERYTHROID_DIFFERENTIATION	RIZ_ERYTHROID_DIFFERENTIATION		29	0.54210407	1.8869259	0.0	0.011069092	0.325	662	tags=38%, list=12%, signal=43%
BENPORATH_ES_1	BENPORATH_ES_1		135	0.393701	1.8843734	0.0	0.011175798	0.332	1059	tags=43%, list=19%, signal=51%
VECCHI_GASTRIC_CANCER_EARLY_UP	VECCHI_GASTRIC_CANCER_EARLY_UP		163	0.45686135	1.8821172	0.0	0.011175468	0.335	837	tags=49%, list=15%, signal=56%
MISSIAGLIA_REGULATED_BY_METHYLATION_DN	MISSIAGLIA_REGULATED_BY_METHYLATION_DN		45	0.4350742	1.8746396	0.0	0.011853753	0.356	1476	tags=67%, list=26%, signal=89%
MOREAUX_B_LYMPHOCYTE_MATURATION_BY_TACI_DN	MOREAUX_B_LYMPHOCYTE_MATURATION_BY_TACI_DN		26	0.5416508	1.8746395	0.0	0.011691373	0.356	1311	tags=46%, list=23%, signal=60%
REACTOME_TRANSPORT_OF_MATURE_MRNA_DERIVED_FROM_AN_INTRON_CONTAINING_TRANSCRIPT	REACTOME_TRANSPORT_OF_MATURE_MRNA_DERIVED_FROM_AN_INTRON_CONTAINING_TRANSCRIPT		27	0.53516084	1.871095	0.0	0.011883348	0.367	1936	tags=70%, list=34%, signal=106%
REACTOME_ELONGATION_AND_PROCESSING_OF_CAPPED_TRANSCRIPTS	REACTOME_ELONGATION_AND_PROCESSING_OF_CAPPED_TRANSCRIPTS		76	0.4353861	1.8708487	0.0	0.0117788855	0.368	2024	tags=68%, list=35%, signal=104%
REACTOME_EXTENSION_OF_TELOMERES	REACTOME_EXTENSION_OF_TELOMERES		18	0.58487636	1.8618679	0.0	0.012359507	0.383	1219	tags=83%, list=21%, signal=106%
SHEPARD_CRUSH_AND_BURN_MUTANT_DN	SHEPARD_CRUSH_AND_BURN_MUTANT_DN		47	0.48427945	1.8576521	0.0	0.012687789	0.396	466	tags=38%, list=8%, signal=41%
KEGG_MISMATCH_REPAIR	KEGG_MISMATCH_REPAIR		18	0.60769403	1.8575009	0.0056179776	0.01254951	0.397	895	tags=72%, list=16%, signal=85%
REACTOME_LATE_PHASE_OF_HIV_LIFE_CYCLE	REACTOME_LATE_PHASE_OF_HIV_LIFE_CYCLE		49	0.44945636	1.8561203	0.0	0.012602597	0.403	2024	tags=71%, list=35%, signal=110%
REACTOME_GLUCOSE_TRANSPORT	REACTOME_GLUCOSE_TRANSPORT		19	0.58645725	1.8524199	0.0	0.012743925	0.41	1906	tags=74%, list=33%, signal=110%
REACTOME_FORMATION_AND_MATURATION_OF_MRNA_TRANSCRIPT	REACTOME_FORMATION_AND_MATURATION_OF_MRNA_TRANSCRIPT		83	0.44531086	1.8517454	0.0	0.012677253	0.414	2024	tags=67%, list=35%, signal=103%
LI_WILMS_TUMOR_VS_FETAL_KIDNEY_1_DN	LI_WILMS_TUMOR_VS_FETAL_KIDNEY_1_DN		76	0.43645245	1.8511872	0.0	0.012614231	0.415	1059	tags=50%, list=19%, signal=61%
REACTOME_PEPTIDE_CHAIN_ELONGATION	REACTOME_PEPTIDE_CHAIN_ELONGATION		18	0.5964345	1.8492712	0.0057471264	0.0126404585	0.421	1617	tags=83%, list=28%, signal=116%
KEGG_NUCLEOTIDE_EXCISION_REPAIR	KEGG_NUCLEOTIDE_EXCISION_REPAIR		31	0.5030578	1.8487445	0.0	0.012532755	0.423	1263	tags=61%, list=22%, signal=78%
REACTOME_NUCLEAR_IMPORT_OF_REV_PROTEIN	REACTOME_NUCLEAR_IMPORT_OF_REV_PROTEIN		17	0.57275146	1.8344902	0.0054054055	0.013927515	0.461	1906	tags=71%, list=33%, signal=106%
ZHANG_RESPONSE_TO_CANTHARIDIN_DN	ZHANG_RESPONSE_TO_CANTHARIDIN_DN		30	0.5348126	1.8268869	0.0	0.014850487	0.491	1745	tags=67%, list=30%, signal=95%
REACTOME_REGULATION_OF_APC_ACTIVATORS_BETWEEN_G1_S_AND_EARLY_ANAPHASE	REACTOME_REGULATION_OF_APC_ACTIVATORS_BETWEEN_G1_S_AND_EARLY_ANAPHASE		44	0.45788953	1.8191469	0.0	0.01570996	0.523	1516	tags=41%, list=26%, signal=55%
FUJII_YBX1_TARGETS_DN	FUJII_YBX1_TARGETS_DN		74	0.4197116	1.8167092	0.0	0.015810024	0.529	769	tags=42%, list=13%, signal=48%
CHNG_MULTIPLE_MYELOMA_HYPERPLOID_UP	CHNG_MULTIPLE_MYELOMA_HYPERPLOID_UP		23	0.53252774	1.814203	0.0	0.015991984	0.535	1661	tags=61%, list=29%, signal=85%
REACTOME_CDC20_PHOSPHO_APC_MEDIATED_DEGRADATION_OF_CYCLIN_A	REACTOME_CDC20_PHOSPHO_APC_MEDIATED_DEGRADATION_OF_CYCLIN_A		41	0.49895126	1.8136488	0.0	0.015834631	0.536	1516	tags=44%, list=26%, signal=59%
REACTOME_INFLUENZA_VIRAL_RNA_TRANSCRIPTION_AND_REPLICATION	REACTOME_INFLUENZA_VIRAL_RNA_TRANSCRIPTION_AND_REPLICATION		29	0.49955678	1.8118172	0.007936508	0.01584729	0.539	1893	tags=83%, list=33%, signal=123%
REACTOME_REGULATION_OF_GLUCOKINASE_BY_GLUCOKINASE_REGULATORY_PROTEIN	REACTOME_REGULATION_OF_GLUCOKINASE_BY_GLUCOKINASE_REGULATORY_PROTEIN		16	0.5936843	1.8077773	0.01604278	0.016390191	0.556	1906	tags=75%, list=33%, signal=112%
MOOTHA_VOXPHOS	MOOTHA_VOXPHOS		38	0.4904621	1.7935978	0.0	0.018076887	0.599	1712	tags=58%, list=30%, signal=82%
REACTOME_TRANSPORT_OF_RIBONUCLEOPROTEINS_INTO_THE_HOST_NUCLEUS	REACTOME_TRANSPORT_OF_RIBONUCLEOPROTEINS_INTO_THE_HOST_NUCLEUS		18	0.56128544	1.7909285	0.010989011	0.018183855	0.603	1906	tags=67%, list=33%, signal=100%
REACTOME_SCF_SKP2_MEDIATED_DEGRADATION_OF_P27_P21	REACTOME_SCF_SKP2_MEDIATED_DEGRADATION_OF_P27_P21		32	0.5014015	1.7872018	0.0	0.018372187	0.607	1516	tags=44%, list=26%, signal=59%
SHEDDEN_LUNG_CANCER_POOR_SURVIVAL_A6	SHEDDEN_LUNG_CANCER_POOR_SURVIVAL_A6		224	0.4574136	1.7840953	0.0	0.01879242	0.622	1072	tags=47%, list=19%, signal=55%
REACTOME_ELECTRON_TRANSPORT_CHAIN	REACTOME_ELECTRON_TRANSPORT_CHAIN		41	0.4732697	1.776493	0.0	0.019688439	0.643	1712	tags=59%, list=30%, signal=83%
REACTOME_VPR_MEDIATED_NUCLEAR_IMPORT_OF_PICS	REACTOME_VPR_MEDIATED_NUCLEAR_IMPORT_OF_PICS		18	0.5879607	1.7762992	0.011428571	0.019508747	0.644	1906	tags=72%, list=33%, signal=108%
MORI_IMMATURE_B_LYMPHOCYTE_DN	MORI_IMMATURE_B_LYMPHOCYTE_DN		24	0.54512316	1.7707945	0.0069444445	0.019990237	0.656	753	tags=67%, list=13%, signal=76%
REACTOME_TELOMERE_MAINTENANCE	REACTOME_TELOMERE_MAINTENANCE		22	0.5298382	1.7694026	0.0	0.019880569	0.657	1219	tags=68%, list=21%, signal=86%
REACTOME_NEP_NS2_INTERACTS_WITH_THE_CELLULAR_EXPORT_MACHINERY	REACTOME_NEP_NS2_INTERACTS_WITH_THE_CELLULAR_EXPORT_MACHINERY		17	0.59736425	1.7556324	0.020942409	0.02166151	0.688	1906	tags=76%, list=33%, signal=114%
REACTOME_VIRAL_MRNA_TRANSLATION	REACTOME_VIRAL_MRNA_TRANSLATION		19	0.5552487	1.7544261	0.006369427	0.021713275	0.693	1893	tags=89%, list=33%, signal=133%
SCIBETTA_KDM5B_TARGETS_DN	SCIBETTA_KDM5B_TARGETS_DN		34	0.46997455	1.749779	0.010309278	0.022287335	0.71	466	tags=29%, list=8%, signal=32%
HOFFMANN_LARGE_TO_SMALL_PRE_BII_LYMPHOCYTE_UP	HOFFMANN_LARGE_TO_SMALL_PRE_BII_LYMPHOCYTE_UP		53	0.43937352	1.7367355	0.0	0.024229899	0.746	567	tags=43%, list=10%, signal=48%
REACTOME_RNA_POLYMERASE_II_TRANSCRIPTION	REACTOME_RNA_POLYMERASE_II_TRANSCRIPTION		49	0.427735	1.7352178	0.0	0.02422291	0.748	2024	tags=69%, list=35%, signal=106%
REACTOME_TRANSCRIPTION_COUPLED_NER	REACTOME_TRANSCRIPTION_COUPLED_NER		28	0.505071	1.719531	0.00862069	0.02683131	0.786	1376	tags=64%, list=24%, signal=84%
STEIN_ESRRA_TARGETS_RESPONSIVE_TO_ESTROGEN_DN	STEIN_ESRRA_TARGETS_RESPONSIVE_TO_ESTROGEN_DN		24	0.5236252	1.7137287	0.006451613	0.027723351	0.801	759	tags=67%, list=13%, signal=77%
BLUM_RESPONSE_TO_SALIRASIB_DN	BLUM_RESPONSE_TO_SALIRASIB_DN		162	0.34943712	1.6965699	0.0	0.030746803	0.836	759	tags=38%, list=13%, signal=42%
REACTOME_MRNA_3_END_PROCESSING	REACTOME_MRNA_3_END_PROCESSING		19	0.5390281	1.6909609	0.005988024	0.0315683	0.851	1936	tags=74%, list=34%, signal=111%
REACTOME_RNA_POLYMERASE_III_TRANSCRIPTION_INITIATION	REACTOME_RNA_POLYMERASE_III_TRANSCRIPTION_INITIATION		15	0.56496716	1.6806257	0.018957347	0.033854704	0.872	2279	tags=80%, list=40%, signal=133%
REACTOME_NUCLEOTIDE_EXCISION_REPAIR	REACTOME_NUCLEOTIDE_EXCISION_REPAIR		33	0.48492312	1.6726247	0.00990099	0.035277754	0.878	1263	tags=58%, list=22%, signal=73%
MARKEY_RB1_ACUTE_LOF_DN	MARKEY_RB1_ACUTE_LOF_DN		104	0.36587173	1.6725962	0.0	0.03496277	0.878	1325	tags=54%, list=23%, signal=69%
REACTOME_REGULATION_OF_GENE_EXPRESSION_IN_BETA_CELLS	REACTOME_REGULATION_OF_GENE_EXPRESSION_IN_BETA_CELLS		18	0.5343943	1.6719383	0.028248588	0.034850437	0.88	1617	tags=83%, list=28%, signal=116%
GARGALOVIC_RESPONSE_TO_OXIDIZED_PHOSPHOLIPIDS_TURQUOISE_DN	GARGALOVIC_RESPONSE_TO_OXIDIZED_PHOSPHOLIPIDS_TURQUOISE_DN		28	0.4723958	1.6591984	0.00729927	0.0374731	0.899	555	tags=39%, list=10%, signal=43%
KEGG_PARKINSONS_DISEASE	KEGG_PARKINSONS_DISEASE		49	0.42185086	1.6500758	0.0	0.0393917	0.913	1569	tags=51%, list=27%, signal=70%
SU_TESTIS	SU_TESTIS		28	0.4669669	1.6408018	0.030534351	0.041487988	0.923	895	tags=39%, list=16%, signal=46%
WONG_MITOCHONDRIA_GENE_MODULE	WONG_MITOCHONDRIA_GENE_MODULE		105	0.3463331	1.6384021	0.083333336	0.041512046	0.924	1618	tags=54%, list=28%, signal=74%
REACTOME_CDT1_ASSOCIATION_WITH_THE_CDC6_ORC_ORIGIN_COMPLEX	REACTOME_CDT1_ASSOCIATION_WITH_THE_CDC6_ORC_ORIGIN_COMPLEX		29	0.48884654	1.6164544	0.016260162	0.047370687	0.952	1516	tags=41%, list=26%, signal=56%
CHIANG_LIVER_CANCER_SUBCLASS_PROLIFERATION_UP	CHIANG_LIVER_CANCER_SUBCLASS_PROLIFERATION_UP		53	0.40750626	1.6068152	0.0	0.04951068	0.962	557	tags=47%, list=10%, signal=52%
GARY_CD5_TARGETS_DN	GARY_CD5_TARGETS_DN		250	0.3188286	1.5965652	0.0	0.052266847	0.967	1429	tags=41%, list=25%, signal=53%
KEGG_SPLICEOSOME	KEGG_SPLICEOSOME		66	0.38064775	1.5744791	0.0	0.05957357	0.976	2166	tags=64%, list=38%, signal=101%
WU_APOPTOSIS_BY_CDKN1A_VIA_TP53	WU_APOPTOSIS_BY_CDKN1A_VIA_TP53		17	0.529687	1.5614889	0.05027933	0.06395717	0.983	1210	tags=71%, list=21%, signal=89%
PYEON_CANCER_HEAD_AND_NECK_VS_CERVICAL_UP	PYEON_CANCER_HEAD_AND_NECK_VS_CERVICAL_UP		88	0.38220158	1.5504153	0.0	0.06793164	0.986	669	tags=31%, list=12%, signal=34%
PYEON_HPV_POSITIVE_TUMORS_UP	PYEON_HPV_POSITIVE_TUMORS_UP		38	0.40582496	1.5492285	0.020618556	0.06799656	0.987	457	tags=34%, list=8%, signal=37%
VERNELL_RETINOBLASTOMA_PATHWAY_UP	VERNELL_RETINOBLASTOMA_PATHWAY_UP		25	0.45329738	1.5480081	0.007142857	0.06784067	0.988	1091	tags=64%, list=19%, signal=79%
RHEIN_ALL_GLUCOCORTICOID_THERAPY_DN	RHEIN_ALL_GLUCOCORTICOID_THERAPY_DN		174	0.33136344	1.5462502	0.0	0.06797801	0.988	1006	tags=39%, list=18%, signal=46%
LE_EGR2_TARGETS_UP	LE_EGR2_TARGETS_UP		48	0.3970879	1.5454642	0.015384615	0.06777512	0.988	753	tags=42%, list=13%, signal=48%
KEGG_HOMOLOGOUS_RECOMBINATION	KEGG_HOMOLOGOUS_RECOMBINATION		16	0.52570224	1.545335	0.054545455	0.067245625	0.988	1297	tags=75%, list=23%, signal=97%
SLEBOS_HEAD_AND_NECK_CANCER_WITH_HPV_UP	SLEBOS_HEAD_AND_NECK_CANCER_WITH_HPV_UP		31	0.42647535	1.5413388	0.02020202	0.06843199	0.99	740	tags=42%, list=13%, signal=48%
MITSIADES_RESPONSE_TO_APLIDIN_DN	MITSIADES_RESPONSE_TO_APLIDIN_DN		135	0.3152002	1.5337263	0.0	0.07128054	0.993	791	tags=32%, list=14%, signal=36%
REACTOME_DUAL_INCISION_REACTION_IN_TC_NER	REACTOME_DUAL_INCISION_REACTION_IN_TC_NER		15	0.5323334	1.5332584	0.04945055	0.070910454	0.993	2007	tags=80%, list=35%, signal=123%
KEGG_RNA_POLYMERASE	KEGG_RNA_POLYMERASE		16	0.52280366	1.5284846	0.05970149	0.07261048	0.993	1980	tags=75%, list=35%, signal=114%
BOYAULT_LIVER_CANCER_SUBCLASS_G3_UP	BOYAULT_LIVER_CANCER_SUBCLASS_G3_UP		110	0.34155363	1.5172944	0.0	0.07690885	0.995	1303	tags=40%, list=23%, signal=51%
REACTOME_P53_INDEPENDENT_DNA_DAMAGE_RESPONSE	REACTOME_P53_INDEPENDENT_DNA_DAMAGE_RESPONSE		26	0.42796764	1.5119615	0.009433962	0.07884537	0.996	2337	tags=69%, list=41%, signal=116%
TOYOTA_TARGETS_OF_MIR34B_AND_MIR34C	TOYOTA_TARGETS_OF_MIR34B_AND_MIR34C		192	0.28980547	1.5116051	0.0	0.07845356	0.996	869	tags=29%, list=15%, signal=33%
REACTOME_AUTODEGRADATION_OF_CDH1_BY_CDH1_APC	REACTOME_AUTODEGRADATION_OF_CDH1_BY_CDH1_APC		36	0.39512578	1.5040665	0.0	0.08149531	0.997	2337	tags=72%, list=41%, signal=121%
REACTOME_HIV1_TRANSCRIPTION_INITIATION	REACTOME_HIV1_TRANSCRIPTION_INITIATION		20	0.4748755	1.4968109	0.06918239	0.08441746	0.999	2007	tags=70%, list=35%, signal=107%
AMUNDSON_GAMMA_RADIATION_RESPONSE	AMUNDSON_GAMMA_RADIATION_RESPONSE		15	0.5001524	1.4904834	0.060240965	0.08717811	1.0	555	tags=47%, list=10%, signal=52%
REACTOME_TRNA_AMINOACYLATION	REACTOME_TRNA_AMINOACYLATION		29	0.42075515	1.4787998	0.037037037	0.0927858	1.0	1055	tags=38%, list=18%, signal=46%
ZHAN_EARLY_DIFFERENTIATION_GENES_DN	ZHAN_EARLY_DIFFERENTIATION_GENES_DN		21	0.45923162	1.4738057	0.040268455	0.0945582	1.0	1745	tags=62%, list=30%, signal=89%
REACTOME_REGULATION_OF_ORNITHINE_DECARBOXYLASE	REACTOME_REGULATION_OF_ORNITHINE_DECARBOXYLASE		29	0.4277579	1.4703604	0.030075189	0.095786765	1.0	2337	tags=66%, list=41%, signal=110%
SAKAI_CHRONIC_HEPATITIS_VS_LIVER_CANCER_UP	SAKAI_CHRONIC_HEPATITIS_VS_LIVER_CANCER_UP		35	0.38825753	1.4556545	0.018867925	0.1031756	1.0	1993	tags=60%, list=35%, signal=91%
KEGG_RNA_DEGRADATION	KEGG_RNA_DEGRADATION		35	0.38670263	1.453243	0.01	0.104036696	1.0	1475	tags=46%, list=26%, signal=61%
FOURNIER_ACINAR_DEVELOPMENT_LATE_2	FOURNIER_ACINAR_DEVELOPMENT_LATE_2		148	0.31634012	1.451765	0.0	0.10399385	1.0	911	tags=34%, list=16%, signal=39%
REACTOME_TRANSCRIPTION	REACTOME_TRANSCRIPTION		75	0.327779	1.4409758	0.028571429	0.10972401	1.0	1666	tags=51%, list=29%, signal=71%
KEGG_AMINOACYL_TRNA_BIOSYNTHESIS	KEGG_AMINOACYL_TRNA_BIOSYNTHESIS		28	0.41158122	1.4384178	0.017857144	0.1106656	1.0	1048	tags=36%, list=18%, signal=44%
MOREAUX_MULTIPLE_MYELOMA_BY_TACI_DN	MOREAUX_MULTIPLE_MYELOMA_BY_TACI_DN		79	0.3456633	1.4354589	0.0	0.11160003	1.0	2140	tags=59%, list=37%, signal=94%
REACTOME_G2_M_TRANSITION	REACTOME_G2_M_TRANSITION		45	0.38291687	1.4340224	0.027777778	0.1116428	1.0	1263	tags=31%, list=22%, signal=40%
SUNG_METASTASIS_STROMA_DN	SUNG_METASTASIS_STROMA_DN		24	0.43247837	1.4280137	0.05035971	0.11480057	1.0	665	tags=50%, list=12%, signal=56%
REACTOME_SCF_BETA_TRCP_MEDIATED_DEGRADATION_OF_EMI1	REACTOME_SCF_BETA_TRCP_MEDIATED_DEGRADATION_OF_EMI1		28	0.4098224	1.4239343	0.024193548	0.11663869	1.0	2337	tags=68%, list=41%, signal=114%
REACTOME_CENTROSOME_MATURATION	REACTOME_CENTROSOME_MATURATION		39	0.38903496	1.420364	0.012987013	0.11807176	1.0	882	tags=23%, list=15%, signal=27%
RHODES_CANCER_META_SIGNATURE	RHODES_CANCER_META_SIGNATURE		29	0.3965679	1.4110621	0.05263158	0.123362914	1.0	1177	tags=41%, list=21%, signal=52%
BOYAULT_LIVER_CANCER_SUBCLASS_G23_UP	BOYAULT_LIVER_CANCER_SUBCLASS_G23_UP		29	0.41071498	1.4071712	0.067226894	0.12510613	1.0	465	tags=34%, list=8%, signal=37%
ZHONG_RESPONSE_TO_AZACITIDINE_AND_TSA_DN	ZHONG_RESPONSE_TO_AZACITIDINE_AND_TSA_DN		34	0.38461253	1.4039527	0.0776699	0.12635875	1.0	1117	tags=35%, list=20%, signal=44%
REACTOME_METABOLISM_OF_MRNA	REACTOME_METABOLISM_OF_MRNA		28	0.4099209	1.4030067	0.016260162	0.1261573	1.0	1721	tags=50%, list=30%, signal=71%
REACTOME_TRANSCRIPTION_OF_THE_HIV_GENOME	REACTOME_TRANSCRIPTION_OF_THE_HIV_GENOME		31	0.38052246	1.4018134	0.04385965	0.1261897	1.0	2024	tags=68%, list=35%, signal=104%
REACTOME_HIV_LIFE_CYCLE	REACTOME_HIV_LIFE_CYCLE		56	0.34656742	1.3961681	0.033898305	0.12940472	1.0	1609	tags=54%, list=28%, signal=74%
BROWNE_INTERFERON_RESPONSIVE_GENES	BROWNE_INTERFERON_RESPONSIVE_GENES		24	0.4123114	1.3946311	0.082706764	0.12944698	1.0	248	tags=29%, list=4%, signal=30%
REACTOME_GLUCOSE_REGULATION_OF_INSULIN_SECRETION	REACTOME_GLUCOSE_REGULATION_OF_INSULIN_SECRETION		69	0.3314755	1.3889582	0.041666668	0.13275506	1.0	1569	tags=46%, list=27%, signal=63%
GARCIA_TARGETS_OF_FLI1_AND_DAX1_DN	GARCIA_TARGETS_OF_FLI1_AND_DAX1_DN		64	0.34296468	1.385818	0.027027028	0.13428126	1.0	1170	tags=44%, list=20%, signal=54%
SCHUHMACHER_MYC_TARGETS_UP	SCHUHMACHER_MYC_TARGETS_UP		34	0.3789048	1.3827592	0.04587156	0.13553666	1.0	1702	tags=68%, list=30%, signal=96%
TIEN_INTESTINE_PROBIOTICS_24HR_UP	TIEN_INTESTINE_PROBIOTICS_24HR_UP		295	0.2697542	1.3763541	0.0	0.13909209	1.0	1264	tags=36%, list=22%, signal=43%
RUIZ_TNC_TARGETS_DN	RUIZ_TNC_TARGETS_DN		69	0.31702882	1.3755723	0.0	0.13870391	1.0	704	tags=42%, list=12%, signal=47%
REACTOME_STABILIZATION_OF_P53	REACTOME_STABILIZATION_OF_P53		30	0.3957473	1.3595506	0.07272727	0.14951795	1.0	2337	tags=63%, list=41%, signal=106%
KEGG_PROTEASOME	KEGG_PROTEASOME		25	0.40226725	1.3430512	0.11643836	0.1620394	1.0	2172	tags=60%, list=38%, signal=96%
KEGG_PYRIMIDINE_METABOLISM	KEGG_PYRIMIDINE_METABOLISM		47	0.34410855	1.3329517	0.07692308	0.16979742	1.0	970	tags=45%, list=17%, signal=53%
ZHAN_MULTIPLE_MYELOMA_SUBGROUPS	ZHAN_MULTIPLE_MYELOMA_SUBGROUPS		16	0.44669008	1.3295594	0.13903743	0.1713782	1.0	1106	tags=50%, list=19%, signal=62%
BROWNE_HCMV_INFECTION_6HR_UP	BROWNE_HCMV_INFECTION_6HR_UP		18	0.44780383	1.3272747	0.11949685	0.17236702	1.0	91	tags=17%, list=2%, signal=17%
DANG_MYC_TARGETS_UP	DANG_MYC_TARGETS_UP		48	0.34414265	1.318641	0.05263158	0.179	1.0	1381	tags=58%, list=24%, signal=76%
GENTILE_RESPONSE_CLUSTER_D3	GENTILE_RESPONSE_CLUSTER_D3		26	0.38170415	1.3158709	0.10655738	0.18060371	1.0	316	tags=19%, list=6%, signal=20%
REACTOME_VIF_MEDIATED_DEGRADATION_OF_APOBEC3G	REACTOME_VIF_MEDIATED_DEGRADATION_OF_APOBEC3G		30	0.38821253	1.3131071	0.10091743	0.18214299	1.0	2337	tags=67%, list=41%, signal=112%
REACTOME_MRNA_SPLICING_MINOR_PATHWAY	REACTOME_MRNA_SPLICING_MINOR_PATHWAY		23	0.39763126	1.312723	0.11811024	0.18146954	1.0	1968	tags=61%, list=34%, signal=92%
NAKAMURA_CANCER_MICROENVIRONMENT_DN	NAKAMURA_CANCER_MICROENVIRONMENT_DN		23	0.41306937	1.3122478	0.1446541	0.18084256	1.0	1184	tags=52%, list=21%, signal=66%
DER_IFN_ALPHA_RESPONSE_UP	DER_IFN_ALPHA_RESPONSE_UP		22	0.40807366	1.3091807	0.104575165	0.18251404	1.0	612	tags=27%, list=11%, signal=30%
SCHLOSSER_MYC_TARGETS_AND_SERUM_RESPONSE_DN	SCHLOSSER_MYC_TARGETS_AND_SERUM_RESPONSE_DN		27	0.3861906	1.3077909	0.11188811	0.1826142	1.0	1161	tags=52%, list=20%, signal=65%
SANA_RESPONSE_TO_IFNG_UP	SANA_RESPONSE_TO_IFNG_UP		21	0.40412167	1.3049047	0.13609467	0.18455876	1.0	777	tags=48%, list=14%, signal=55%
BOYAULT_LIVER_CANCER_SUBCLASS_G123_UP	BOYAULT_LIVER_CANCER_SUBCLASS_G123_UP		20	0.4114185	1.2788311	0.12021858	0.20939825	1.0	1678	tags=80%, list=29%, signal=113%
CHANG_CORE_SERUM_RESPONSE_UP	CHANG_CORE_SERUM_RESPONSE_UP		32	0.35320446	1.2745537	0.14035088	0.2123666	1.0	1125	tags=47%, list=20%, signal=58%
KAUFFMANN_DNA_REPLICATION_GENES	KAUFFMANN_DNA_REPLICATION_GENES		62	0.29600248	1.2741077	0.09090909	0.21165116	1.0	895	tags=40%, list=16%, signal=47%
CHEMNITZ_RESPONSE_TO_PROSTAGLANDIN_E2_UP	CHEMNITZ_RESPONSE_TO_PROSTAGLANDIN_E2_UP		61	0.31598702	1.2664131	0.05263158	0.21830364	1.0	909	tags=41%, list=16%, signal=48%
SHIPP_DLBCL_VS_FOLLICULAR_LYMPHOMA_UP	SHIPP_DLBCL_VS_FOLLICULAR_LYMPHOMA_UP		19	0.4079078	1.2602721	0.14619882	0.22386712	1.0	554	tags=47%, list=10%, signal=52%
BERENJENO_TRANSFORMED_BY_RHOA_UP	BERENJENO_TRANSFORMED_BY_RHOA_UP		262	0.28176996	1.2558633	0.0	0.22742216	1.0	910	tags=35%, list=16%, signal=40%
REACTOME_REGULATION_OF_BETA_CELL_DEVELOPMENT	REACTOME_REGULATION_OF_BETA_CELL_DEVELOPMENT		19	0.38691762	1.2533824	0.12345679	0.22906765	1.0	1617	tags=79%, list=28%, signal=110%
TARTE_PLASMA_CELL_VS_PLASMABLAST_DN	TARTE_PLASMA_CELL_VS_PLASMABLAST_DN		180	0.29361272	1.2480705	0.0	0.23355487	1.0	1197	tags=39%, list=21%, signal=48%
REACTOME_FORMATION_OF_THE_EARLY_ELONGATION_COMPLEX	REACTOME_FORMATION_OF_THE_EARLY_ELONGATION_COMPLEX		18	0.39751002	1.2480246	0.16949153	0.23236194	1.0	2024	tags=78%, list=35%, signal=120%
KEGG_BUTANOATE_METABOLISM	KEGG_BUTANOATE_METABOLISM		18	0.404316	1.2455616	0.14473684	0.23388694	1.0	1064	tags=39%, list=19%, signal=48%
REACTOME_METABLISM_OF_NUCLEOTIDES	REACTOME_METABLISM_OF_NUCLEOTIDES		31	0.33332184	1.2449883	0.11504425	0.23335077	1.0	1016	tags=52%, list=18%, signal=62%
FARMER_BREAST_CANCER_CLUSTER_1	FARMER_BREAST_CANCER_CLUSTER_1		23	0.3738777	1.2439191	0.17177914	0.23339128	1.0	334	tags=39%, list=6%, signal=41%
MORI_EMU_MYC_LYMPHOMA_BY_ONSET_TIME_UP	MORI_EMU_MYC_LYMPHOMA_BY_ONSET_TIME_UP		48	0.30994624	1.2407769	0.12658228	0.2359522	1.0	1100	tags=35%, list=19%, signal=43%
REACTOME_LOSS_OF_NLP_FROM_MITOTIC_CENTROSOMES	REACTOME_LOSS_OF_NLP_FROM_MITOTIC_CENTROSOMES		36	0.33504203	1.235961	0.12903225	0.24037093	1.0	1222	tags=25%, list=21%, signal=32%
LINDGREN_BLADDER_CANCER_CLUSTER_3_UP	LINDGREN_BLADDER_CANCER_CLUSTER_3_UP		166	0.260095	1.2335265	0.2	0.24211837	1.0	903	tags=34%, list=16%, signal=40%
SEITZ_NEOPLASTIC_TRANSFORMATION_BY_8P_DELETION_UP	SEITZ_NEOPLASTIC_TRANSFORMATION_BY_8P_DELETION_UP		29	0.35336748	1.2293924	0.17948718	0.24600317	1.0	325	tags=34%, list=6%, signal=36%
RADAEVA_RESPONSE_TO_IFNA1_UP	RADAEVA_RESPONSE_TO_IFNA1_UP		16	0.39961204	1.2203444	0.17486338	0.2553085	1.0	217	tags=25%, list=4%, signal=26%
ELVIDGE_HYPOXIA_BY_DMOG_DN	ELVIDGE_HYPOXIA_BY_DMOG_DN		26	0.36030903	1.21786	0.16666667	0.25709635	1.0	1197	tags=38%, list=21%, signal=48%
BHATTACHARYA_EMBRYONIC_STEM_CELL	BHATTACHARYA_EMBRYONIC_STEM_CELL		22	0.3669007	1.1992757	0.22360249	0.27943918	1.0	1197	tags=50%, list=21%, signal=63%
POMEROY_MEDULLOBLASTOMA_PROGNOSIS_DN	POMEROY_MEDULLOBLASTOMA_PROGNOSIS_DN		17	0.39570057	1.1964134	0.21468927	0.28182188	1.0	1478	tags=47%, list=26%, signal=63%
SASAKI_ADULT_T_CELL_LEUKEMIA	SASAKI_ADULT_T_CELL_LEUKEMIA		63	0.2738147	1.1823047	0.0754717	0.29947197	1.0	1072	tags=38%, list=19%, signal=46%
TCGA_GLIOBLASTOMA_COPY_NUMBER_DN	TCGA_GLIOBLASTOMA_COPY_NUMBER_DN		18	0.37264913	1.1790123	0.21393035	0.30281717	1.0	768	tags=28%, list=13%, signal=32%
REACTOME_PURINE_METABOLISM	REACTOME_PURINE_METABOLISM		18	0.3820067	1.1710713	0.2682927	0.31303954	1.0	1441	tags=67%, list=25%, signal=89%
BASAKI_YBX1_TARGETS_UP	BASAKI_YBX1_TARGETS_UP		131	0.2671439	1.1487551	0.22222222	0.3445246	1.0	567	tags=28%, list=10%, signal=31%
LIN_MELANOMA_COPY_NUMBER_DN	LIN_MELANOMA_COPY_NUMBER_DN		22	0.3442547	1.1475815	0.23841059	0.34497404	1.0	478	tags=18%, list=8%, signal=20%
DAIRKEE_CANCER_PRONE_RESPONSE_BPA	DAIRKEE_CANCER_PRONE_RESPONSE_BPA		20	0.34733817	1.131898	0.27906978	0.36942372	1.0	1712	tags=55%, list=30%, signal=78%
CREIGHTON_ENDOCRINE_THERAPY_RESISTANCE_2	CREIGHTON_ENDOCRINE_THERAPY_RESISTANCE_2		113	0.24663493	1.1307607	0.16666667	0.3695922	1.0	430	tags=18%, list=8%, signal=19%
REACTOME_METABOLISM_OF_CARBOHYDRATES	REACTOME_METABOLISM_OF_CARBOHYDRATES		45	0.28575256	1.1300799	0.1969697	0.36870587	1.0	1398	tags=40%, list=24%, signal=53%
CHIANG_LIVER_CANCER_SUBCLASS_UNANNOTATED_DN	CHIANG_LIVER_CANCER_SUBCLASS_UNANNOTATED_DN		88	0.26091796	1.1269784	0.28	0.37195107	1.0	1352	tags=49%, list=24%, signal=63%
DER_IFN_BETA_RESPONSE_UP	DER_IFN_BETA_RESPONSE_UP		38	0.3101601	1.124658	0.28089887	0.37405023	1.0	612	tags=18%, list=11%, signal=20%
REACTOME_METABOLISM_OF_PROTEINS	REACTOME_METABOLISM_OF_PROTEINS		79	0.2551964	1.1227554	0.2	0.37520936	1.0	1820	tags=56%, list=32%, signal=81%
PAL_PRMT5_TARGETS_UP	PAL_PRMT5_TARGETS_UP		101	0.24799024	1.1196119	0.22222222	0.37888175	1.0	903	tags=32%, list=16%, signal=37%
ELVIDGE_HIF1A_AND_HIF2A_TARGETS_UP	ELVIDGE_HIF1A_AND_HIF2A_TARGETS_UP		22	0.33651578	1.1195084	0.295302	0.3773226	1.0	496	tags=23%, list=9%, signal=25%
REACTOME_MRNA_PROCESSING	REACTOME_MRNA_PROCESSING		16	0.37403902	1.1154287	0.26732674	0.38275877	1.0	2007	tags=75%, list=35%, signal=115%
REACTOME_HIV1_TRANSCRIPTION_ELONGATION	REACTOME_HIV1_TRANSCRIPTION_ELONGATION		24	0.3355717	1.1137707	0.28082192	0.3840685	1.0	2024	tags=71%, list=35%, signal=109%
DOANE_BREAST_CANCER_CLASSES_UP	DOANE_BREAST_CANCER_CLASSES_UP		16	0.37407795	1.1066539	0.30456853	0.3945976	1.0	34	tags=13%, list=1%, signal=13%
KEGG_P53_SIGNALING_PATHWAY	KEGG_P53_SIGNALING_PATHWAY		39	0.28414598	1.1029075	0.28421053	0.39956748	1.0	983	tags=41%, list=17%, signal=49%
KEGG_OXIDATIVE_PHOSPHORYLATION	KEGG_OXIDATIVE_PHOSPHORYLATION		56	0.27689698	1.0952235	0.25925925	0.41082	1.0	1569	tags=45%, list=27%, signal=61%
VANHARANTA_UTERINE_FIBROID_WITH_7Q_DELETION_UP	VANHARANTA_UTERINE_FIBROID_WITH_7Q_DELETION_UP		41	0.28315783	1.0868585	0.30526316	0.42371908	1.0	1304	tags=37%, list=23%, signal=47%
REACTOME_MTOR_SIGNALLING	REACTOME_MTOR_SIGNALLING		15	0.36592263	1.0699577	0.3517588	0.45363912	1.0	351	tags=20%, list=6%, signal=21%
BACOLOD_RESISTANCE_TO_ALKYLATING_AGENTS_DN	BACOLOD_RESISTANCE_TO_ALKYLATING_AGENTS_DN		24	0.31878743	1.0681562	0.3178808	0.45501047	1.0	1010	tags=33%, list=18%, signal=40%
TOOKER_GEMCITABINE_RESISTANCE_UP	TOOKER_GEMCITABINE_RESISTANCE_UP		43	0.2764514	1.0611143	0.3448276	0.4665535	1.0	1403	tags=44%, list=25%, signal=58%
STEIN_ESR1_TARGETS	STEIN_ESR1_TARGETS		38	0.27626982	1.0595834	0.37037036	0.46729574	1.0	895	tags=47%, list=16%, signal=56%
TOOKER_RESPONSE_TO_BEXAROTENE_DN	TOOKER_RESPONSE_TO_BEXAROTENE_DN		43	0.2764514	1.0588207	0.375	0.4665313	1.0	1403	tags=44%, list=25%, signal=58%
JAERVINEN_AMPLIFIED_IN_LARYNGEAL_CANCER	JAERVINEN_AMPLIFIED_IN_LARYNGEAL_CANCER		17	0.3346193	1.0509152	0.37142858	0.48070252	1.0	964	tags=35%, list=17%, signal=42%
PASQUALUCCI_LYMPHOMA_BY_GC_STAGE_DN	PASQUALUCCI_LYMPHOMA_BY_GC_STAGE_DN		72	0.25268877	1.0427741	0.37142858	0.4951032	1.0	1112	tags=28%, list=19%, signal=34%
ELVIDGE_HIF1A_TARGETS_UP	ELVIDGE_HIF1A_TARGETS_UP		38	0.2819315	1.0272888	0.4017857	0.5240208	1.0	635	tags=24%, list=11%, signal=26%
GRABARCZYK_BCL11B_TARGETS_DN	GRABARCZYK_BCL11B_TARGETS_DN		22	0.31316963	1.0247116	0.42281878	0.5274278	1.0	363	tags=18%, list=6%, signal=19%
RODWELL_AGING_KIDNEY_DN	RODWELL_AGING_KIDNEY_DN		41	0.26996836	1.0207454	0.41489363	0.5337116	1.0	660	tags=20%, list=12%, signal=22%
LEE_LIVER_CANCER_SURVIVAL_DN	LEE_LIVER_CANCER_SURVIVAL_DN		56	0.25309408	1.0201116	0.45652175	0.5325925	1.0	1123	tags=43%, list=20%, signal=53%
DANG_REGULATED_BY_MYC_UP	DANG_REGULATED_BY_MYC_UP		30	0.29713717	1.0103184	0.44067797	0.55117714	1.0	972	tags=33%, list=17%, signal=40%
CHOI_ATL_STAGE_PREDICTOR	CHOI_ATL_STAGE_PREDICTOR		15	0.3324069	0.9888533	0.48421052	0.595672	1.0	484	tags=27%, list=8%, signal=29%
KLEIN_TARGETS_OF_BCR_ABL1_FUSION	KLEIN_TARGETS_OF_BCR_ABL1_FUSION		15	0.34560716	0.9868209	0.47593582	0.5975747	1.0	690	tags=40%, list=12%, signal=45%
KEGG_TRYPTOPHAN_METABOLISM	KEGG_TRYPTOPHAN_METABOLISM		19	0.31939244	0.98605895	0.5096774	0.59693295	1.0	89	tags=16%, list=2%, signal=16%
DAZARD_UV_RESPONSE_CLUSTER_G6	DAZARD_UV_RESPONSE_CLUSTER_G6		64	0.23611864	0.981154	0.5744681	0.6054211	1.0	590	tags=17%, list=10%, signal=19%
KESHELAVA_MULTIPLE_DRUG_RESISTANCE	KESHELAVA_MULTIPLE_DRUG_RESISTANCE		29	0.2712744	0.97783536	0.5268817	0.6102631	1.0	346	tags=17%, list=6%, signal=18%
GAZDA_DIAMOND_BLACKFAN_ANEMIA_PROGENITOR_DN	GAZDA_DIAMOND_BLACKFAN_ANEMIA_PROGENITOR_DN		38	0.25950056	0.97367024	0.52380955	0.61713916	1.0	1275	tags=42%, list=22%, signal=54%
ZHAN_VARIABLE_EARLY_DIFFERENTIATION_GENES_DN	ZHAN_VARIABLE_EARLY_DIFFERENTIATION_GENES_DN		18	0.31000844	0.97123635	0.5224719	0.6199767	1.0	1946	tags=50%, list=34%, signal=76%
WEST_ADRENOCORTICAL_TUMOR_UP	WEST_ADRENOCORTICAL_TUMOR_UP		145	0.20548396	0.9665157	0.75	0.62799937	1.0	846	tags=21%, list=15%, signal=24%
REACTOME_RNA_POLYMERASE_I_III_AND_MITOCHONDRIAL_TRANSCRIPTION	REACTOME_RNA_POLYMERASE_I_III_AND_MITOCHONDRIAL_TRANSCRIPTION		33	0.26201656	0.96571785	0.5188679	0.62705815	1.0	1732	tags=52%, list=30%, signal=73%
DAZARD_RESPONSE_TO_UV_NHEK_DN	DAZARD_RESPONSE_TO_UV_NHEK_DN		140	0.17827229	0.9544926	0.8	0.64949924	1.0	706	tags=15%, list=12%, signal=17%
REACTOME_BRANCHED_CHAIN_AMINO_ACID_CATABOLISM	REACTOME_BRANCHED_CHAIN_AMINO_ACID_CATABOLISM		16	0.3126488	0.94786954	0.52747256	0.66147923	1.0	1083	tags=31%, list=19%, signal=38%
FAELT_B_CLL_WITH_VH_REARRANGEMENTS_DN	FAELT_B_CLL_WITH_VH_REARRANGEMENTS_DN		25	0.28779224	0.9477294	0.4722222	0.65901613	1.0	696	tags=24%, list=12%, signal=27%
LAU_APOPTOSIS_CDKN2A_UP	LAU_APOPTOSIS_CDKN2A_UP		26	0.27812475	0.94731784	0.53900707	0.6572693	1.0	1332	tags=38%, list=23%, signal=50%
KEGG_OOCYTE_MEIOSIS	KEGG_OOCYTE_MEIOSIS		49	0.24584836	0.94731635	0.59090906	0.654542	1.0	691	tags=16%, list=12%, signal=18%
LEE_LIVER_CANCER_CIPROFIBRATE_DN	LEE_LIVER_CANCER_CIPROFIBRATE_DN		16	0.30729407	0.94677496	0.52717394	0.6529172	1.0	549	tags=31%, list=10%, signal=34%
DAZARD_RESPONSE_TO_UV_SCC_DN	DAZARD_RESPONSE_TO_UV_SCC_DN		47	0.24633358	0.94311684	0.6567164	0.65792584	1.0	653	tags=15%, list=11%, signal=17%
KEGG_RIG_I_LIKE_RECEPTOR_SIGNALING_PATHWAY	KEGG_RIG_I_LIKE_RECEPTOR_SIGNALING_PATHWAY		33	0.2640163	0.9381838	0.58715594	0.6663079	1.0	304	tags=12%, list=5%, signal=13%
BECKER_TAMOXIFEN_RESISTANCE_UP	BECKER_TAMOXIFEN_RESISTANCE_UP		15	0.31035516	0.9266688	0.5753425	0.689446	1.0	444	tags=27%, list=8%, signal=29%
REACTOME_STEROID_METABOLISM	REACTOME_STEROID_METABOLISM		22	0.28231105	0.9207708	0.58389264	0.6999292	1.0	520	tags=18%, list=9%, signal=20%
REACTOME_CYTOSOLIC_TRNA_AMINOACYLATION	REACTOME_CYTOSOLIC_TRNA_AMINOACYLATION		19	0.29287794	0.9184282	0.58064514	0.70219046	1.0	1713	tags=47%, list=30%, signal=67%
NUNODA_RESPONSE_TO_DASATINIB_IMATINIB_UP	NUNODA_RESPONSE_TO_DASATINIB_IMATINIB_UP		18	0.2897348	0.9002848	0.58787876	0.7378502	1.0	691	tags=33%, list=12%, signal=38%
HOSHIDA_LIVER_CANCER_SURVIVAL_DN	HOSHIDA_LIVER_CANCER_SURVIVAL_DN		45	0.23829688	0.8921846	0.7123288	0.75240296	1.0	846	tags=27%, list=15%, signal=31%
MARTINEZ_RESPONSE_TO_TRABECTEDIN_DN	MARTINEZ_RESPONSE_TO_TRABECTEDIN_DN		129	0.18824638	0.87914723	0.6666667	0.7766368	1.0	985	tags=24%, list=17%, signal=28%
REACTOME_SIGNALING_BY_WNT	REACTOME_SIGNALING_BY_WNT		36	0.23333922	0.8642902	0.675	0.80355495	1.0	4395	tags=100%, list=77%, signal=428%
TURASHVILI_BREAST_NORMAL_DUCTAL_VS_LOBULAR_UP	TURASHVILI_BREAST_NORMAL_DUCTAL_VS_LOBULAR_UP		25	0.26098576	0.8628954	0.65562916	0.8029488	1.0	755	tags=28%, list=13%, signal=32%
DER_IFN_GAMMA_RESPONSE_UP	DER_IFN_GAMMA_RESPONSE_UP		19	0.27985737	0.8616252	0.6593407	0.80229586	1.0	612	tags=21%, list=11%, signal=23%
WONG_PROTEASOME_GENE_MODULE	WONG_PROTEASOME_GENE_MODULE		30	0.24205297	0.85963863	0.6831683	0.8031684	1.0	1734	tags=53%, list=30%, signal=76%
LIU_COMMON_CANCER_GENES	LIU_COMMON_CANCER_GENES		20	0.26294535	0.84097093	0.7456647	0.8354114	1.0	983	tags=35%, list=17%, signal=42%
SANA_RESPONSE_TO_IFNG_DN	SANA_RESPONSE_TO_IFNG_DN		28	0.23736894	0.8322445	0.75438595	0.84842414	1.0	1153	tags=50%, list=20%, signal=62%
LEE_LIVER_CANCER_MYC_E2F1_DN	LEE_LIVER_CANCER_MYC_E2F1_DN		21	0.2520611	0.83073884	0.7266667	0.84780353	1.0	786	tags=33%, list=14%, signal=38%
OUELLET_OVARIAN_CANCER_INVASIVE_VS_LMP_UP	OUELLET_OVARIAN_CANCER_INVASIVE_VS_LMP_UP		67	0.19921254	0.8280721	0.90909094	0.8494858	1.0	1153	tags=33%, list=20%, signal=41%
JISON_SICKLE_CELL_DISEASE_DN	JISON_SICKLE_CELL_DISEASE_DN		64	0.19715698	0.82196975	0.84615386	0.8568921	1.0	1548	tags=42%, list=27%, signal=57%
BIOCARTA_CHREBP2_PATHWAY	BIOCARTA_CHREBP2_PATHWAY		19	0.25964573	0.8161959	0.74657536	0.8639508	1.0	47	tags=5%, list=1%, signal=5%
SCHLOSSER_MYC_TARGETS_AND_SERUM_RESPONSE_UP	SCHLOSSER_MYC_TARGETS_AND_SERUM_RESPONSE_UP		26	0.24250565	0.81338185	0.7557252	0.8653906	1.0	1687	tags=58%, list=29%, signal=81%
KEGG_VALINE_LEUCINE_AND_ISOLEUCINE_DEGRADATION	KEGG_VALINE_LEUCINE_AND_ISOLEUCINE_DEGRADATION		34	0.22083195	0.812847	0.8125	0.8628109	1.0	1176	tags=32%, list=21%, signal=40%
GINESTIER_BREAST_CANCER_20Q13_AMPLIFICATION_DN	GINESTIER_BREAST_CANCER_20Q13_AMPLIFICATION_DN		75	0.19747245	0.8058209	0.9310345	0.8714336	1.0	1425	tags=35%, list=25%, signal=46%
KEGG_CARDIAC_MUSCLE_CONTRACTION	KEGG_CARDIAC_MUSCLE_CONTRACTION		20	0.24523394	0.7937269	0.7579618	0.8878365	1.0	1399	tags=40%, list=24%, signal=53%
GALE_APL_WITH_FLT3_MUTATED_UP	GALE_APL_WITH_FLT3_MUTATED_UP		32	0.21714061	0.7867102	0.8172043	0.89472175	1.0	1111	tags=31%, list=19%, signal=39%
REACTOME_REGULATION_OF_INSULIN_SECRETION	REACTOME_REGULATION_OF_INSULIN_SECRETION		85	0.18437889	0.78478545	0.85	0.8940776	1.0	1338	tags=33%, list=23%, signal=42%
VANTVEER_BREAST_CANCER_BRCA1_UP	VANTVEER_BREAST_CANCER_BRCA1_UP		21	0.24168532	0.7715	0.8518519	0.91043985	1.0	502	tags=24%, list=9%, signal=26%
REACTOME_ASSOCIATION_OF_TRIC_CCT_WITH_TARGET_PROTEINS_DURING_BIOSYNTHESIS	REACTOME_ASSOCIATION_OF_TRIC_CCT_WITH_TARGET_PROTEINS_DURING_BIOSYNTHESIS		16	0.2565854	0.77064127	0.8146067	0.9080622	1.0	964	tags=31%, list=17%, signal=37%
YAO_TEMPORAL_RESPONSE_TO_PROGESTERONE_CLUSTER_17	YAO_TEMPORAL_RESPONSE_TO_PROGESTERONE_CLUSTER_17		100	0.1704709	0.75535125	1.0	0.92511964	1.0	1333	tags=35%, list=23%, signal=45%
TCGA_GLIOBLASTOMA_COPY_NUMBER_UP	TCGA_GLIOBLASTOMA_COPY_NUMBER_UP		38	0.20096155	0.7459912	0.90909094	0.93313843	1.0	1428	tags=39%, list=25%, signal=52%
KEGG_CYTOSOLIC_DNA_SENSING_PATHWAY	KEGG_CYTOSOLIC_DNA_SENSING_PATHWAY		20	0.21872544	0.7375502	0.87356323	0.93998706	1.0	905	tags=25%, list=16%, signal=30%
CAFFAREL_RESPONSE_TO_THC_24HR_5_UP	CAFFAREL_RESPONSE_TO_THC_24HR_5_UP		15	0.2511695	0.73550236	0.84541065	0.93900627	1.0	1496	tags=47%, list=26%, signal=63%
RODWELL_AGING_KIDNEY_NO_BLOOD_DN	RODWELL_AGING_KIDNEY_NO_BLOOD_DN		45	0.19306293	0.71582747	0.92105263	0.95674473	1.0	660	tags=18%, list=12%, signal=20%
REACTOME_CHAPERONIN_MEDIATED_PROTEIN_FOLDING	REACTOME_CHAPERONIN_MEDIATED_PROTEIN_FOLDING		19	0.22550721	0.711424	0.9171271	0.95780396	1.0	964	tags=26%, list=17%, signal=32%
KIM_WT1_TARGETS_8HR_DN	KIM_WT1_TARGETS_8HR_DN		37	0.1873572	0.70376277	0.9489796	0.9619723	1.0	1176	tags=24%, list=21%, signal=30%
NOUZOVA_TRETINOIN_AND_H4_ACETYLATION	NOUZOVA_TRETINOIN_AND_H4_ACETYLATION		66	0.1691055	0.70244867	1.0	0.95981055	1.0	1647	tags=38%, list=29%, signal=53%
REACTOME_TAT_MEDIATED_HIV1_ELONGATION_ARREST_AND_RECOVERY	REACTOME_TAT_MEDIATED_HIV1_ELONGATION_ARREST_AND_RECOVERY		18	0.21585567	0.68963385	0.9306358	0.967529	1.0	2024	tags=61%, list=35%, signal=94%
YAO_TEMPORAL_RESPONSE_TO_PROGESTERONE_CLUSTER_13	YAO_TEMPORAL_RESPONSE_TO_PROGESTERONE_CLUSTER_13		90	0.16441002	0.68496937	1.0	0.9675837	1.0	1861	tags=44%, list=33%, signal=65%
ROME_INSULIN_TARGETS_IN_MUSCLE_UP	ROME_INSULIN_TARGETS_IN_MUSCLE_UP		48	0.17873242	0.6782513	0.9625	0.9695584	1.0	1258	tags=38%, list=22%, signal=48%
DING_LUNG_CANCER_EXPRESSION_BY_COPY_NUMBER	DING_LUNG_CANCER_EXPRESSION_BY_COPY_NUMBER		59	0.15856552	0.6185981	0.97727275	1.0	1.0	1792	tags=42%, list=31%, signal=61%
NIKOLSKY_BREAST_CANCER_16Q24_AMPLICON	NIKOLSKY_BREAST_CANCER_16Q24_AMPLICON		19	0.19692346	0.6185045	0.96385545	0.9994287	1.0	1849	tags=58%, list=32%, signal=85%
NIKOLSKY_BREAST_CANCER_16P13_AMPLICON	NIKOLSKY_BREAST_CANCER_16P13_AMPLICON		18	0.18715854	0.5834518	0.96511626	1.0	1.0	120	tags=6%, list=2%, signal=6%
KEGG_GLYCOLYSIS_GLUCONEOGENESIS	KEGG_GLYCOLYSIS_GLUCONEOGENESIS		15	0.18493196	0.5393748	0.96590906	1.0	1.0	789	tags=20%, list=14%, signal=23%
RODRIGUES_THYROID_CARCINOMA_POORLY_DIFFERENTIATED_UP	RODRIGUES_THYROID_CARCINOMA_POORLY_DIFFERENTIATED_UP		333	0.28571767			1.0	0.0	1323	tags=42%, list=23%, signal=52%
RODRIGUES_THYROID_CARCINOMA_ANAPLASTIC_UP	RODRIGUES_THYROID_CARCINOMA_ANAPLASTIC_UP		359	0.22395095			1.0	0.0	1068	tags=28%, list=19%, signal=32%
PUJANA_BRCA2_PCC_NETWORK	PUJANA_BRCA2_PCC_NETWORK		248	0.37415695			1.0	0.0	1031	tags=40%, list=18%, signal=46%
PUJANA_CHEK2_PCC_NETWORK	PUJANA_CHEK2_PCC_NETWORK		407	0.45218658			1.0	0.0	1412	tags=49%, list=25%, signal=60%
KAUFFMANN_MELANOMA_RELAPSE_UP	KAUFFMANN_MELANOMA_RELAPSE_UP		28	0.77658397	2.674241	0.0	0.0	0.0	895	tags=71%, list=16%, signal=84%
PUJANA_BRCA_CENTERED_NETWORK	PUJANA_BRCA_CENTERED_NETWORK		64	0.60056096	2.5315204	0.0	0.0	0.0	1678	tags=69%, list=29%, signal=96%
ALCALA_APOPTOSIS	ALCALA_APOPTOSIS		38	0.37804917	1.3764352	0.023809524	0.015140418	1.0	1554	tags=47%, list=27%, signal=65%
NUYTTEN_EZH2_TARGETS_DN	NUYTTEN_EZH2_TARGETS_DN		413	0.26031625			1.0	0.0	583	tags=21%, list=10%, signal=22%
WEI_MYCN_TARGETS_WITH_E_BOX	WEI_MYCN_TARGETS_WITH_E_BOX		412	0.36238298			1.0	0.0	1229	tags=39%, list=21%, signal=46%
BENPORATH_MYC_MAX_TARGETS	BENPORATH_MYC_MAX_TARGETS		424	0.15917379			1.0	0.0	1129	tags=23%, list=20%, signal=26%
BENPORATH_CYCLING_GENES	BENPORATH_CYCLING_GENES		306	0.30032298			1.0	0.0	580	tags=25%, list=10%, signal=26%
BENPORATH_PROLIFERATION	BENPORATH_PROLIFERATION		79	0.43107867	1.8903933	0.0	4.8815674E-4	0.317	1093	tags=52%, list=19%, signal=63%
ZHANG_BREAST_CANCER_PROGENITORS_UP	ZHANG_BREAST_CANCER_PROGENITORS_UP		216	0.31349584			1.0	0.0	1122	tags=32%, list=20%, signal=39%
MILI_PSEUDOPODIA_HAPTOTAXIS_UP	MILI_PSEUDOPODIA_HAPTOTAXIS_UP		256	0.17226757			1.0	0.0	1772	tags=39%, list=31%, signal=55%
CAIRO_HEPATOBLASTOMA_CLASSES_UP	CAIRO_HEPATOBLASTOMA_CLASSES_UP		310	0.38314518			1.0	0.0	1316	tags=47%, list=23%, signal=57%
WINNEPENNINCKX_MELANOMA_METASTASIS_UP	WINNEPENNINCKX_MELANOMA_METASTASIS_UP		86	0.56471753	2.4367573	0.0	1.5091795E-6	0.0010	971	tags=52%, list=17%, signal=62%
WONG_EMBRYONIC_STEM_CELL_CORE	WONG_EMBRYONIC_STEM_CELL_CORE		186	0.5459633			1.0	0.0	1234	tags=56%, list=22%, signal=70%
NAKAYAMA_SOFT_TISSUE_TUMORS_PCA2_UP	NAKAYAMA_SOFT_TISSUE_TUMORS_PCA2_UP		30	0.3629177	1.2563146	0.11627907	0.026338091	1.0	704	tags=67%, list=12%, signal=76%
MOOTHA_HUMAN_MITODB_6_2002	MOOTHA_HUMAN_MITODB_6_2002		206	0.3200691			1.0	0.0	1343	tags=42%, list=23%, signal=53%
MOOTHA_MITOCHONDRIA	MOOTHA_MITOCHONDRIA		208	0.3210457			1.0	0.0	1399	tags=44%, list=24%, signal=56%
REACTOME_GENE_EXPRESSION	REACTOME_GENE_EXPRESSION		204	0.2747148			1.0	0.0	1994	tags=60%, list=35%, signal=89%
REACTOME_GLOBAL_GENOMIC_NER	REACTOME_GLOBAL_GENOMIC_NER		23	0.5063557	1.6719806	0.028169014	0.0024679548	0.88	1263	tags=65%, list=22%, signal=83%
REACTOME_GENERIC_TRANSCRIPTION_PATHWAY	REACTOME_GENERIC_TRANSCRIPTION_PATHWAY		16	0.4481404	1.3413048	0.14851485	0.01690976	1.0	1418	tags=44%, list=25%, signal=58%
