# Supplementary material for: Comparative RNA-Seq and Microarray Analysis of Gene Expression Changes in B-Cell Lymphomas of Canis familiaris
Source: PLoS One. 2013 Apr 4;8(4):e61088. doi: 10.1371/journal.pone.0061088 (PMC3617154; doi:10.1371/journal.pone.0061088)
Supplement: Data File S2 — GSEA Results Files. (ZIP) [file pone.0061088.s005.zip › Array/gsea_report_for_LymphomaMicroarray_v2.xls]

NAME	GS<br> follow link to MSigDB	GS DETAILS	SIZE	ES	NES	NOM p-val	FDR q-val	FWER p-val	RANK AT MAX	LEADING EDGE
SERUM_FIBROBLAST_CELLCYCLE	SERUM_FIBROBLAST_CELLCYCLE	Details ...	58	0.6412822	2.6310818	0.0	0.0	0.0	984	tags=67%, list=17%, signal=80%
ZHAN_MM_CD138_PR_VS_REST	ZHAN_MM_CD138_PR_VS_REST	Details ...	16	0.84192187	2.5632317	0.0	0.0	0.0	423	tags=75%, list=7%, signal=81%
CMV_IE86_UP	CMV_IE86_UP	Details ...	29	0.72481453	2.524287	0.0	0.0	0.0	1298	tags=86%, list=23%, signal=111%
CROONQUIST_IL6_STARVE_UP	CROONQUIST_IL6_STARVE_UP	Details ...	15	0.84817225	2.4249654	0.0	0.0	0.0	705	tags=87%, list=12%, signal=99%
SHEPARD_GENES_COMMON_BW_CB_MO	SHEPARD_GENES_COMMON_BW_CB_MO	Details ...	21	0.7295922	2.3859816	0.0	2.2222221E-4	0.0010	467	tags=62%, list=8%, signal=67%
BRENTANI_REPAIR	BRENTANI_REPAIR	Details ...	24	0.7317319	2.378585	0.0	1.8518518E-4	0.0010	1160	tags=79%, list=20%, signal=99%
DOX_RESIST_GASTRIC_UP	DOX_RESIST_GASTRIC_UP	Details ...	19	0.76776654	2.3565283	0.0	1.5873017E-4	0.0010	1073	tags=89%, list=19%, signal=110%
IDX_TSA_UP_CLUSTER3	IDX_TSA_UP_CLUSTER3	Details ...	43	0.609757	2.3159556	0.0	2.6860586E-4	0.0020	754	tags=63%, list=13%, signal=72%
ADIP_DIFF_CLUSTER4	ADIP_DIFF_CLUSTER4	Details ...	17	0.7374432	2.2704961	0.0	6.1849353E-4	0.0050	1450	tags=94%, list=25%, signal=126%
HSA03010_RIBOSOME	HSA03010_RIBOSOME	Details ...	18	0.7194181	2.2279682	0.0	9.848399E-4	0.0090	1618	tags=100%, list=28%, signal=139%
LEE_TCELLS3_UP	LEE_TCELLS3_UP	Details ...	35	0.6049653	2.2248561	0.0	8.95309E-4	0.0090	705	tags=69%, list=12%, signal=78%
MANALO_HYPOXIA_DN	MANALO_HYPOXIA_DN	Details ...	45	0.58286595	2.215401	0.0	9.945731E-4	0.011	1485	tags=73%, list=26%, signal=98%
P21_P53_ANY_DN	P21_P53_ANY_DN	Details ...	22	0.63914496	2.1638196	0.0070422534	0.001585128	0.019	920	tags=68%, list=16%, signal=81%
P21_ANY_DN	P21_ANY_DN	Details ...	19	0.67912483	2.1628342	0.0	0.0014719046	0.019	560	tags=63%, list=10%, signal=70%
DNA_REPLICATION_REACTOME	DNA_REPLICATION_REACTOME	Details ...	24	0.644692	2.13506	0.0	0.0017611184	0.024	971	tags=75%, list=17%, signal=90%
ADIP_DIFF_CLUSTER5	ADIP_DIFF_CLUSTER5	Details ...	16	0.6942916	2.1341913	0.0	0.0016510485	0.024	556	tags=75%, list=10%, signal=83%
P21_P53_MIDDLE_DN	P21_P53_MIDDLE_DN	Details ...	15	0.7420896	2.1313994	0.0	0.0016213299	0.025	1211	tags=87%, list=21%, signal=110%
RIBOSOMAL_PROTEINS	RIBOSOMAL_PROTEINS	Details ...	22	0.6523314	2.0770576	0.0	0.002997085	0.046	1618	tags=82%, list=28%, signal=114%
YU_CMYC_UP	YU_CMYC_UP	Details ...	20	0.6419735	2.0534537	0.0	0.0039798943	0.065	549	tags=70%, list=10%, signal=77%
CANCER_UNDIFFERENTIATED_META_UP	CANCER_UNDIFFERENTIATED_META_UP	Details ...	37	0.5494467	2.0515926	0.0	0.0037808993	0.065	556	tags=49%, list=10%, signal=54%
CELL_CYCLE	CELL_CYCLE		40	0.5369099	2.0192375	0.0	0.004728857	0.085	692	tags=48%, list=12%, signal=54%
DNA_DAMAGE_SIGNALING	DNA_DAMAGE_SIGNALING		51	0.48719504	1.9864568	0.0	0.005912373	0.11	1160	tags=59%, list=20%, signal=73%
REN_E2F1_TARGETS	REN_E2F1_TARGETS		25	0.6075483	1.9719111	0.0	0.0061466866	0.12	1060	tags=68%, list=19%, signal=83%
CELL_CYCLE_KEGG	CELL_CYCLE_KEGG		43	0.5277916	1.9304565	0.0	0.008479116	0.167	692	tags=49%, list=12%, signal=55%
MOOTHA_VOXPHOS	MOOTHA_VOXPHOS		35	0.50620353	1.9189068	0.0	0.008971029	0.184	1487	tags=54%, list=26%, signal=73%
SHEPARD_CRASH_AND_BURN_MUT_VS_WT_DN	SHEPARD_CRASH_AND_BURN_MUT_VS_WT_DN		47	0.48411724	1.8841919	0.0	0.012379964	0.246	467	tags=38%, list=8%, signal=41%
LI_FETAL_VS_WT_KIDNEY_DN	LI_FETAL_VS_WT_KIDNEY_DN		69	0.44987243	1.8366545	0.0	0.018081246	0.352	829	tags=46%, list=14%, signal=54%
HSA04110_CELL_CYCLE	HSA04110_CELL_CYCLE		59	0.4512254	1.8051722	0.0	0.02215292	0.43	692	tags=39%, list=12%, signal=44%
MOREAUX_TACI_HI_IN_PPC_UP	MOREAUX_TACI_HI_IN_PPC_UP		33	0.5035617	1.7838346	0.0	0.025476202	0.487	1312	tags=45%, list=23%, signal=59%
SCHUMACHER_MYC_UP	SCHUMACHER_MYC_UP		22	0.52769244	1.7241799	0.013422819	0.037099812	0.626	1796	tags=82%, list=31%, signal=119%
CANTHARIDIN_DN	CANTHARIDIN_DN		21	0.528415	1.6801602	0.005882353	0.047701444	0.739	1746	tags=67%, list=31%, signal=96%
HUMAN_MITODB_6_2002	HUMAN_MITODB_6_2002		184	0.33873966	1.6653081	0.0	0.05142667	0.776	1344	tags=42%, list=23%, signal=54%
G1_TO_S_CELL_CYCLE_REACTOME	G1_TO_S_CELL_CYCLE_REACTOME		32	0.46343577	1.6481339	0.015267176	0.05553096	0.809	692	tags=44%, list=12%, signal=49%
VERNELL_PRB_CLSTR1	VERNELL_PRB_CLSTR1		35	0.44267178	1.6308632	0.009708738	0.06073295	0.843	910	tags=60%, list=16%, signal=71%
BRENTANI_CELL_CYCLE	BRENTANI_CELL_CYCLE		40	0.44290403	1.629063	0.023255814	0.059846815	0.847	692	tags=43%, list=12%, signal=48%
MOREAUX_TACI_HI_VS_LOW_DN	MOREAUX_TACI_HI_VS_LOW_DN		94	0.35296032	1.597385	0.0	0.07041859	0.901	1891	tags=52%, list=33%, signal=77%
MRNA_PROCESSING_REACTOME	MRNA_PROCESSING_REACTOME		50	0.37799612	1.5182997	0.032786883	0.1113312	0.982	1960	tags=60%, list=34%, signal=90%
LE_MYELIN_UP	LE_MYELIN_UP		43	0.38512385	1.4935817	0.017857144	0.1251061	0.991	754	tags=44%, list=13%, signal=51%
ELECTRON_TRANSPORT_CHAIN	ELECTRON_TRANSPORT_CHAIN		46	0.38292566	1.4841477	0.0	0.12867033	0.992	2042	tags=63%, list=36%, signal=97%
MITOCHONDRIA	MITOCHONDRIA		183	0.32880515	1.482121	0.0	0.12685435	0.992	1344	tags=44%, list=23%, signal=55%
BLEO_MOUSE_LYMPH_HIGH_24HRS_DN	BLEO_MOUSE_LYMPH_HIGH_24HRS_DN		18	0.48022074	1.4786438	0.03448276	0.12601852	0.992	1954	tags=78%, list=34%, signal=118%
DNMT1_KO_UP	DNMT1_KO_UP		25	0.43361765	1.4591011	0.046153847	0.13660274	0.995	273	tags=20%, list=5%, signal=21%
HSA00970_AMINOACYL_TRNA_BIOSYNTHESIS	HSA00970_AMINOACYL_TRNA_BIOSYNTHESIS		27	0.41438836	1.4343263	0.034782607	0.1524138	0.999	1049	tags=37%, list=18%, signal=45%
SERUM_FIBROBLAST_CORE_UP	SERUM_FIBROBLAST_CORE_UP		86	0.3265285	1.4218837	0.0	0.15813386	0.999	1140	tags=43%, list=20%, signal=53%
RADAEVA_IFNA_UP	RADAEVA_IFNA_UP		18	0.46510682	1.40027	0.096045196	0.17436849	0.999	217	tags=33%, list=4%, signal=35%
IFNA_HCMV_6HRS_UP	IFNA_HCMV_6HRS_UP		18	0.45085803	1.3905787	0.09039548	0.17967257	0.999	448	tags=39%, list=8%, signal=42%
TARTE_PLASMA_BLASTIC	TARTE_PLASMA_BLASTIC		165	0.31547904	1.3788308	0.0	0.18806852	0.999	1198	tags=41%, list=21%, signal=50%
UVC_HIGH_D3_DN	UVC_HIGH_D3_DN		27	0.38693026	1.3504379	0.096296296	0.21197988	1.0	316	tags=19%, list=6%, signal=20%
CELL_CYCLE_CHECKPOINT	CELL_CYCLE_CHECKPOINT		15	0.46193996	1.3392602	0.12154696	0.21897697	1.0	1333	tags=80%, list=23%, signal=104%
HSA00240_PYRIMIDINE_METABOLISM	HSA00240_PYRIMIDINE_METABOLISM		45	0.35430503	1.3191589	0.07272727	0.23665802	1.0	971	tags=44%, list=17%, signal=53%
RNA_TRANSCRIPTION_REACTOME	RNA_TRANSCRIPTION_REACTOME		19	0.41097456	1.3187321	0.1017964	0.23255362	1.0	1610	tags=53%, list=28%, signal=73%
IFN_ALPHA_UP	IFN_ALPHA_UP		16	0.4471718	1.3130277	0.13529412	0.23471789	1.0	531	tags=31%, list=9%, signal=34%
GLYCINE_SERINE_AND_THREONINE_METABOLISM	GLYCINE_SERINE_AND_THREONINE_METABOLISM		15	0.4354588	1.2995553	0.1407767	0.24563798	1.0	660	tags=40%, list=12%, signal=45%
GOLDRATH_CELLCYCLE	GOLDRATH_CELLCYCLE		17	0.43105292	1.2916144	0.15463917	0.25082093	1.0	556	tags=53%, list=10%, signal=58%
SANA_IFNG_ENDOTHELIAL_UP	SANA_IFNG_ENDOTHELIAL_UP		19	0.40531194	1.2913305	0.14838709	0.24653007	1.0	778	tags=47%, list=14%, signal=55%
ZHAN_MULTIPLE_MYELOMA_SUBCLASSES_DIFF	ZHAN_MULTIPLE_MYELOMA_SUBCLASSES_DIFF		16	0.44654864	1.2859745	0.17156863	0.2486351	1.0	1107	tags=50%, list=19%, signal=62%
ROTH_HTERT_DIFF	ROTH_HTERT_DIFF		16	0.42972162	1.2842044	0.16363636	0.2463945	1.0	984	tags=50%, list=17%, signal=60%
CANCER_NEOPLASTIC_META_UP	CANCER_NEOPLASTIC_META_UP		32	0.34865206	1.2837094	0.13333334	0.24271837	1.0	1178	tags=41%, list=21%, signal=51%
HUMAN_TISSUE_TESTIS	HUMAN_TISSUE_TESTIS		19	0.40521133	1.2814099	0.13664596	0.24120267	1.0	727	tags=37%, list=13%, signal=42%
SHIPP_FL_VS_DLBCL_DN	SHIPP_FL_VS_DLBCL_DN		15	0.40318963	1.2031579	0.2513089	0.34403098	1.0	1129	tags=67%, list=20%, signal=83%
SASAKI_TCELL_LYMPHOMA_VS_CD4_UP	SASAKI_TCELL_LYMPHOMA_VS_CD4_UP		71	0.2752315	1.1935685	0.09756097	0.35354382	1.0	1073	tags=39%, list=19%, signal=48%
CHANG_SERUM_RESPONSE_UP	CHANG_SERUM_RESPONSE_UP		69	0.27704778	1.191955	0.18421052	0.35059142	1.0	1119	tags=39%, list=20%, signal=48%
HSA00380_TRYPTOPHAN_METABOLISM	HSA00380_TRYPTOPHAN_METABOLISM		29	0.33927822	1.179426	0.1875	0.36573437	1.0	967	tags=41%, list=17%, signal=50%
SASAKI_ATL_UP	SASAKI_ATL_UP		71	0.2752315	1.1768911	0.14634146	0.36448503	1.0	1073	tags=39%, list=19%, signal=48%
DER_IFNA_UP	DER_IFNA_UP		27	0.34573385	1.1646894	0.24409449	0.37991056	1.0	613	tags=26%, list=11%, signal=29%
HSA00280_VALINE_LEUCINE_AND_ISOLEUCINE_DEGRADATION	HSA00280_VALINE_LEUCINE_AND_ISOLEUCINE_DEGRADATION		32	0.31794566	1.164379	0.21008404	0.3747592	1.0	1177	tags=38%, list=21%, signal=47%
DER_IFNB_UP	DER_IFNB_UP		41	0.2937578	1.1236418	0.25641027	0.44344047	1.0	613	tags=20%, list=11%, signal=22%
TRYPTOPHAN_METABOLISM	TRYPTOPHAN_METABOLISM		16	0.37666905	1.1207867	0.2904762	0.44231176	1.0	89	tags=19%, list=2%, signal=19%
HSA00790_FOLATE_BIOSYNTHESIS	HSA00790_FOLATE_BIOSYNTHESIS		18	0.36316174	1.1207306	0.28648648	0.43611377	1.0	2056	tags=61%, list=36%, signal=95%
ET743_SARCOMA_48HRS_DN	ET743_SARCOMA_48HRS_DN		106	0.23943037	1.0860641	0.35714287	0.49948096	1.0	1950	tags=52%, list=34%, signal=77%
ZHAN_TONSIL_PCBC	ZHAN_TONSIL_PCBC		21	0.32130712	1.0830982	0.3181818	0.49925524	1.0	474	tags=24%, list=8%, signal=26%
PYRIMIDINE_METABOLISM	PYRIMIDINE_METABOLISM		24	0.31876996	1.0779614	0.2654321	0.50330734	1.0	899	tags=42%, list=16%, signal=49%
ZHAN_MMPC_EARLYVS	ZHAN_MMPC_EARLYVS		23	0.31871605	1.0773731	0.3529412	0.49756584	1.0	1746	tags=61%, list=31%, signal=87%
GALE_FLT3ANDAPL_UP	GALE_FLT3ANDAPL_UP		23	0.32143828	1.0758922	0.37414965	0.49361905	1.0	701	tags=30%, list=12%, signal=35%
MRNA_SPLICING	MRNA_SPLICING		17	0.35616264	1.0695877	0.35449734	0.49976	1.0	1842	tags=47%, list=32%, signal=69%
O6BG_RESIST_MEDULLOBLASTOMA_DN	O6BG_RESIST_MEDULLOBLASTOMA_DN		25	0.31274185	1.0488048	0.3816794	0.5367866	1.0	1011	tags=32%, list=18%, signal=39%
IFN_BETA_UP	IFN_BETA_UP		29	0.3002766	1.0474598	0.3515625	0.53308123	1.0	531	tags=17%, list=9%, signal=19%
HSA04115_P53_SIGNALING_PATHWAY	HSA04115_P53_SIGNALING_PATHWAY		37	0.28675827	1.0150993	0.3939394	0.59652317	1.0	984	tags=41%, list=17%, signal=49%
HSA00260_GLYCINE_SERINE_AND_THREONINE_METABOLISM	HSA00260_GLYCINE_SERINE_AND_THREONINE_METABOLISM		17	0.35110733	1.0092818	0.39102563	0.60267	1.0	660	tags=29%, list=12%, signal=33%
HCC_SURVIVAL_GOOD_VS_POOR_DN	HCC_SURVIVAL_GOOD_VS_POOR_DN		56	0.2529519	1.0063812	0.4516129	0.6016129	1.0	1124	tags=43%, list=20%, signal=53%
HSA00190_OXIDATIVE_PHOSPHORYLATION	HSA00190_OXIDATIVE_PHOSPHORYLATION		55	0.2436278	1.0021933	0.50793654	0.6035004	1.0	1772	tags=49%, list=31%, signal=70%
ET743_SARCOMA_DN	ET743_SARCOMA_DN		139	0.20725243	0.9820561	0.375	0.6414567	1.0	986	tags=25%, list=17%, signal=30%
TRANSLATION_FACTORS	TRANSLATION_FACTORS		20	0.29334286	0.9700846	0.48366013	0.66138947	1.0	2124	tags=75%, list=37%, signal=119%
HSA00650_BUTANOATE_METABOLISM	HSA00650_BUTANOATE_METABOLISM		24	0.2866222	0.9613274	0.5315315	0.67269856	1.0	1065	tags=29%, list=19%, signal=36%
PENG_LEUCINE_DN	PENG_LEUCINE_DN		79	0.23198469	0.9358998	0.7037037	0.7239482	1.0	1308	tags=35%, list=23%, signal=45%
CELL_CYCLE_ARREST	CELL_CYCLE_ARREST		15	0.31221873	0.9289308	0.5851064	0.73144484	1.0	515	tags=27%, list=9%, signal=29%
PARK_MSCS_BOTH	PARK_MSCS_BOTH		17	0.30011085	0.91334885	0.5555556	0.7584457	1.0	419	tags=18%, list=7%, signal=19%
LEE_CIP_DN	LEE_CIP_DN		16	0.3071356	0.8968125	0.55932206	0.786616	1.0	550	tags=31%, list=10%, signal=34%
ET743_SARCOMA_72HRS_DN	ET743_SARCOMA_72HRS_DN		116	0.18587694	0.8852711	0.6666667	0.80321825	1.0	1287	tags=32%, list=22%, signal=40%
IFN_ANY_UP	IFN_ANY_UP		33	0.25073892	0.8759896	0.6826923	0.81412023	1.0	304	tags=12%, list=5%, signal=13%
DER_IFNG_UP	DER_IFNG_UP		20	0.27656892	0.8741298	0.6608187	0.80902666	1.0	782	tags=25%, list=14%, signal=29%
ET743_SARCOMA_24HRS_DN	ET743_SARCOMA_24HRS_DN		62	0.21246514	0.86332387	0.74509805	0.82251704	1.0	1924	tags=47%, list=34%, signal=70%
HYPOXIA_RCC_UP	HYPOXIA_RCC_UP		40	0.23281653	0.8591108	0.7625	0.82252616	1.0	1033	tags=38%, list=18%, signal=45%
UVB_SCC_DN	UVB_SCC_DN		50	0.20454708	0.84652394	0.8153846	0.83780944	1.0	654	tags=14%, list=11%, signal=16%
UVB_NHEK2_UP	UVB_NHEK2_UP		20	0.2595047	0.8374801	0.7329193	0.8464811	1.0	1539	tags=55%, list=27%, signal=75%
LEE_MYC_E2F1_DN	LEE_MYC_E2F1_DN		21	0.25190973	0.82753295	0.7210884	0.8558422	1.0	787	tags=33%, list=14%, signal=39%
APOPTOSIS	APOPTOSIS		27	0.24891114	0.82732207	0.7398374	0.847446	1.0	474	tags=15%, list=8%, signal=16%
HSA00310_LYSINE_DEGRADATION	HSA00310_LYSINE_DEGRADATION		27	0.23092857	0.7953511	0.8319328	0.89197344	1.0	882	tags=30%, list=15%, signal=35%
AGEING_KIDNEY_DN	AGEING_KIDNEY_DN		49	0.20930801	0.7935347	0.85915494	0.88596797	1.0	661	tags=18%, list=12%, signal=21%
PENG_GLUTAMINE_DN	PENG_GLUTAMINE_DN		131	0.17390932	0.790656	1.0	0.88189596	1.0	1646	tags=40%, list=29%, signal=54%
HSA00251_GLUTAMATE_METABOLISM	HSA00251_GLUTAMATE_METABOLISM		15	0.26942182	0.78270805	0.7638191	0.8848999	1.0	2102	tags=67%, list=37%, signal=105%
HSA04120_UBIQUITIN_MEDIATED_PROTEOLYSIS	HSA04120_UBIQUITIN_MEDIATED_PROTEOLYSIS		26	0.22467121	0.77179134	0.8489209	0.8920422	1.0	1488	tags=38%, list=26%, signal=52%
KREBS_TCA_CYCLE	KREBS_TCA_CYCLE		18	0.24869138	0.764438	0.82222223	0.89390635	1.0	905	tags=22%, list=16%, signal=26%
FALT_BCLL_IG_MUTATED_VS_WT_DN	FALT_BCLL_IG_MUTATED_VS_WT_DN		22	0.21824831	0.7049288	0.8596491	0.95404553	1.0	697	tags=23%, list=12%, signal=26%
TRNA_SYNTHETASES	TRNA_SYNTHETASES		15	0.24505176	0.7011595	0.8551402	0.94874585	1.0	4324	tags=100%, list=76%, signal=408%
AMINOACYL_TRNA_BIOSYNTHESIS	AMINOACYL_TRNA_BIOSYNTHESIS		16	0.2316049	0.6796964	0.9010989	0.9588026	1.0	4401	tags=100%, list=77%, signal=431%
KUROKAWA_5FU_IFN_SENSITIVE_VS_RESISTANT_DN	KUROKAWA_5FU_IFN_SENSITIVE_VS_RESISTANT_DN		16	0.22758962	0.6789613	0.8697917	0.9504175	1.0	49	tags=6%, list=1%, signal=6%
JAIN_NEMO_DIFF	JAIN_NEMO_DIFF		36	0.18147804	0.6590601	0.97979796	0.95667875	1.0	1357	tags=36%, list=24%, signal=47%
CMV_HCMV_TIMECOURSE_18HRS_UP	CMV_HCMV_TIMECOURSE_18HRS_UP		33	0.17694607	0.65071124	0.97	0.95363384	1.0	4716	tags=100%, list=82%, signal=565%
UV_UNIQUE_FIBRO_DN	UV_UNIQUE_FIBRO_DN		15	0.15799613	0.44519666	1.0	0.9989465	1.0	4821	tags=100%, list=84%, signal=632%
