# Supplementary material for: Comparative RNA-Seq and Microarray Analysis of Gene Expression Changes in B-Cell Lymphomas of Canis familiaris
Source: PLoS One. 2013 Apr 4;8(4):e61088. doi: 10.1371/journal.pone.0061088 (PMC3617154; doi:10.1371/journal.pone.0061088)
Supplement: Data File S2 — GSEA Results Files. (ZIP) [file pone.0061088.s005.zip › Array/gsea_report_for_NormalArray_v3.xls]

NAME	GS<br> follow link to MSigDB	GS DETAILS	SIZE	ES	NES	NOM p-val	FDR q-val	FWER p-val	RANK AT MAX	LEADING EDGE
LIU_PROSTATE_CANCER_DN	LIU_PROSTATE_CANCER_DN	Details ...	142	-0.7477666	-2.1564937	0.0	0.0	0.0	799	tags=63%, list=14%, signal=71%
PICCALUGA_ANGIOIMMUNOBLASTIC_LYMPHOMA_UP	PICCALUGA_ANGIOIMMUNOBLASTIC_LYMPHOMA_UP	Details ...	94	-0.7594461	-2.147434	0.0	0.0	0.0	916	tags=76%, list=16%, signal=88%
SCHUETZ_BREAST_CANCER_DUCTAL_INVASIVE_UP	SCHUETZ_BREAST_CANCER_DUCTAL_INVASIVE_UP	Details ...	141	-0.73529714	-2.1292617	0.0	0.0	0.0	1150	tags=72%, list=20%, signal=87%
SMID_BREAST_CANCER_LUMINAL_B_DN	SMID_BREAST_CANCER_LUMINAL_B_DN	Details ...	183	-0.724148	-2.1186163	0.0	0.0	0.0	843	tags=55%, list=15%, signal=63%
ONDER_CDH1_TARGETS_2_UP	ONDER_CDH1_TARGETS_2_UP	Details ...	101	-0.741709	-2.1160848	0.0	0.0	0.0	1068	tags=71%, list=19%, signal=86%
LINDGREN_BLADDER_CANCER_CLUSTER_2B	LINDGREN_BLADDER_CANCER_CLUSTER_2B	Details ...	168	-0.7319793	-2.1071181	0.0	0.0	0.0	925	tags=60%, list=16%, signal=70%
DELYS_THYROID_CANCER_DN	DELYS_THYROID_CANCER_DN	Details ...	72	-0.74939066	-2.083505	0.0	0.0	0.0	745	tags=56%, list=13%, signal=63%
SWEET_LUNG_CANCER_KRAS_DN	SWEET_LUNG_CANCER_KRAS_DN	Details ...	157	-0.7180924	-2.0786006	0.0	0.0	0.0	919	tags=57%, list=16%, signal=66%
VECCHI_GASTRIC_CANCER_ADVANCED_VS_EARLY_UP	VECCHI_GASTRIC_CANCER_ADVANCED_VS_EARLY_UP	Details ...	55	-0.753704	-2.0523968	0.0	0.0	0.0	992	tags=69%, list=17%, signal=83%
JAATINEN_HEMATOPOIETIC_STEM_CELL_DN	JAATINEN_HEMATOPOIETIC_STEM_CELL_DN	Details ...	82	-0.7294461	-2.046339	0.0	0.0	0.0	912	tags=61%, list=16%, signal=71%
SABATES_COLORECTAL_ADENOMA_DN	SABATES_COLORECTAL_ADENOMA_DN	Details ...	64	-0.7277388	-2.0136528	0.0	0.0	0.0	809	tags=61%, list=14%, signal=70%
BENPORATH_PRC2_TARGETS	BENPORATH_PRC2_TARGETS	Details ...	58	-0.73344404	-2.0043817	0.0	0.0	0.0	746	tags=67%, list=13%, signal=77%
BENPORATH_SUZ12_TARGETS	BENPORATH_SUZ12_TARGETS	Details ...	138	-0.6897648	-1.9944893	0.0	0.0	0.0	750	tags=54%, list=13%, signal=61%
BERTUCCI_INVASIVE_CARCINOMA_DUCTAL_VS_LOBULAR_DN	BERTUCCI_INVASIVE_CARCINOMA_DUCTAL_VS_LOBULAR_DN	Details ...	19	-0.847789	-1.9931555	0.0	0.0	0.0	782	tags=79%, list=14%, signal=91%
MOHANKUMAR_TLX1_TARGETS_DN	MOHANKUMAR_TLX1_TARGETS_DN	Details ...	36	-0.77595085	-1.9905318	0.0	0.0	0.0	893	tags=72%, list=16%, signal=85%
SANA_TNF_SIGNALING_DN	SANA_TNF_SIGNALING_DN	Details ...	31	-0.7854516	-1.985253	0.0	0.0	0.0	787	tags=71%, list=14%, signal=82%
TAKEDA_TARGETS_OF_NUP98_HOXA9_FUSION_10D_DN	TAKEDA_TARGETS_OF_NUP98_HOXA9_FUSION_10D_DN	Details ...	44	-0.744596	-1.9797305	0.0	0.0	0.0	725	tags=57%, list=13%, signal=65%
BEGUM_TARGETS_OF_PAX3_FOXO1_FUSION_UP	BEGUM_TARGETS_OF_PAX3_FOXO1_FUSION_UP	Details ...	23	-0.8119916	-1.9790252	0.0	0.0	0.0	543	tags=52%, list=9%, signal=57%
KINSEY_TARGETS_OF_EWSR1_FLII_FUSION_DN	KINSEY_TARGETS_OF_EWSR1_FLII_FUSION_DN	Details ...	112	-0.69165194	-1.9773629	0.0	0.0	0.0	1181	tags=63%, list=21%, signal=78%
SMID_BREAST_CANCER_NORMAL_LIKE_UP	SMID_BREAST_CANCER_NORMAL_LIKE_UP	Details ...	191	-0.6816578	-1.9760692	0.0	0.0	0.0	782	tags=46%, list=14%, signal=51%
TAKEDA_TARGETS_OF_NUP98_HOXA9_FUSION_16D_DN	TAKEDA_TARGETS_OF_NUP98_HOXA9_FUSION_16D_DN		40	-0.7474096	-1.9751233	0.0	0.0	0.0	601	tags=48%, list=11%, signal=53%
TAKEDA_TARGETS_OF_NUP98_HOXA9_FUSION_8D_DN	TAKEDA_TARGETS_OF_NUP98_HOXA9_FUSION_8D_DN		69	-0.71096295	-1.9691147	0.0	0.0	0.0	725	tags=49%, list=13%, signal=56%
BOYLAN_MULTIPLE_MYELOMA_PCA1_UP	BOYLAN_MULTIPLE_MYELOMA_PCA1_UP		27	-0.78671336	-1.9521258	0.0	0.0	0.0	823	tags=74%, list=14%, signal=86%
VECCHI_GASTRIC_CANCER_EARLY_DN	VECCHI_GASTRIC_CANCER_EARLY_DN		88	-0.6918261	-1.9455572	0.0	2.9677862E-5	0.0010	895	tags=53%, list=16%, signal=62%
WU_CELL_MIGRATION	WU_CELL_MIGRATION		65	-0.71080077	-1.936774	0.0	5.5626937E-5	0.0020	1007	tags=62%, list=18%, signal=74%
ZHU_CMV_24_HR_DN	ZHU_CMV_24_HR_DN		28	-0.77736336	-1.9312313	0.0	7.8905054E-5	0.0030	957	tags=79%, list=17%, signal=94%
TOMLINS_PROSTATE_CANCER_DN	TOMLINS_PROSTATE_CANCER_DN		21	-0.8061985	-1.9298847	0.0	7.665063E-5	0.0030	703	tags=67%, list=12%, signal=76%
VERHAAK_AML_WITH_NPM1_MUTATED_UP	VERHAAK_AML_WITH_NPM1_MUTATED_UP		56	-0.709979	-1.9284257	0.0	7.452144E-5	0.0030	793	tags=52%, list=14%, signal=60%
ZHU_CMV_ALL_DN	ZHU_CMV_ALL_DN		34	-0.7408381	-1.9271373	0.0	7.0599264E-5	0.0030	957	tags=68%, list=17%, signal=81%
IZADPANAH_STEM_CELL_ADIPOSE_VS_BONE_DN	IZADPANAH_STEM_CELL_ADIPOSE_VS_BONE_DN		43	-0.7263248	-1.9230232	0.0	1.1455708E-4	0.0050	811	tags=53%, list=14%, signal=62%
MARKEY_RB1_CHRONIC_LOF_DN	MARKEY_RB1_CHRONIC_LOF_DN		44	-0.72258896	-1.9190408	0.0	1.0896892E-4	0.0050	754	tags=52%, list=13%, signal=60%
VART_KSHV_INFECTION_ANGIOGENIC_MARKERS_UP	VART_KSHV_INFECTION_ANGIOGENIC_MARKERS_UP		49	-0.7165432	-1.9151288	0.0	1.06374435E-4	0.0050	878	tags=61%, list=15%, signal=72%
DAVICIONI_TARGETS_OF_PAX_FOXO1_FUSIONS_UP	DAVICIONI_TARGETS_OF_PAX_FOXO1_FUSIONS_UP		100	-0.6676344	-1.9125458	0.0	1.039006E-4	0.0050	860	tags=45%, list=15%, signal=52%
BOYLAN_MULTIPLE_MYELOMA_C_D_DN	BOYLAN_MULTIPLE_MYELOMA_C_D_DN		98	-0.6717278	-1.9116299	0.0	1.01539226E-4	0.0050	1185	tags=61%, list=21%, signal=76%
WAMUNYOKOLI_OVARIAN_CANCER_GRADES_1_2_DN	WAMUNYOKOLI_OVARIAN_CANCER_GRADES_1_2_DN		28	-0.7677977	-1.909268	0.0	1.1939893E-4	0.0060	837	tags=64%, list=15%, signal=75%
SMIRNOV_CIRCULATING_ENDOTHELIOCYTES_IN_CANCER_UP	SMIRNOV_CIRCULATING_ENDOTHELIOCYTES_IN_CANCER_UP		60	-0.70277387	-1.9057162	0.0	1.3644107E-4	0.0070	935	tags=57%, list=16%, signal=67%
TURASHVILI_BREAST_DUCTAL_CARCINOMA_VS_LOBULAR_NORMAL_DN	TURASHVILI_BREAST_DUCTAL_CARCINOMA_VS_LOBULAR_NORMAL_DN		17	-0.8305598	-1.9030925	0.0	1.5266494E-4	0.0080	589	tags=71%, list=10%, signal=78%
KONDO_PROSTATE_CANCER_WITH_H3K27ME3	KONDO_PROSTATE_CANCER_WITH_H3K27ME3		27	-0.75380814	-1.9004155	0.0	1.6484357E-4	0.0090	689	tags=70%, list=12%, signal=80%
TSENG_IRS1_TARGETS_DN	TSENG_IRS1_TARGETS_DN		46	-0.7160537	-1.8993421	0.0	1.615467E-4	0.0090	724	tags=50%, list=13%, signal=57%
MAHAJAN_RESPONSE_TO_IL1A_UP	MAHAJAN_RESPONSE_TO_IL1A_UP		25	-0.77617985	-1.8945707	0.0	1.9350588E-4	0.011	682	tags=56%, list=12%, signal=63%
MANALO_HYPOXIA_UP	MANALO_HYPOXIA_UP		73	-0.6770871	-1.8939472	0.0	1.8978461E-4	0.011	1235	tags=66%, list=22%, signal=83%
BROWNE_HCMV_INFECTION_18HR_DN	BROWNE_HCMV_INFECTION_18HR_DN		55	-0.69860196	-1.890576	0.0	1.8620376E-4	0.011	969	tags=53%, list=17%, signal=63%
TARTE_PLASMA_CELL_VS_PLASMABLAST_UP	TARTE_PLASMA_CELL_VS_PLASMABLAST_UP		121	-0.66017675	-1.8903306	0.0	1.7943273E-4	0.011	1166	tags=56%, list=20%, signal=69%
DELYS_THYROID_CANCER_UP	DELYS_THYROID_CANCER_UP		136	-0.65853256	-1.8862787	0.0	2.3994423E-4	0.015	1134	tags=56%, list=20%, signal=68%
RODWELL_AGING_KIDNEY_NO_BLOOD_UP	RODWELL_AGING_KIDNEY_NO_BLOOD_UP		63	-0.68043286	-1.8854561	0.0	2.3573468E-4	0.015	707	tags=48%, list=12%, signal=54%
HUANG_DASATINIB_RESISTANCE_UP	HUANG_DASATINIB_RESISTANCE_UP		29	-0.7578361	-1.8833603	0.0	2.3167029E-4	0.015	850	tags=62%, list=15%, signal=73%
KAAB_HEART_ATRIUM_VS_VENTRICLE_UP	KAAB_HEART_ATRIUM_VS_VENTRICLE_UP		76	-0.6689817	-1.8783286	0.0	2.4298031E-4	0.016	807	tags=47%, list=14%, signal=54%
HESS_TARGETS_OF_HOXA9_AND_MEIS1_DN	HESS_TARGETS_OF_HOXA9_AND_MEIS1_DN		37	-0.7309432	-1.8726442	0.0	2.6858825E-4	0.018	1132	tags=70%, list=20%, signal=87%
SENESE_HDAC1_AND_HDAC2_TARGETS_DN	SENESE_HDAC1_AND_HDAC2_TARGETS_DN		62	-0.68901336	-1.8694094	0.0	2.7884112E-4	0.019	717	tags=52%, list=13%, signal=58%
ALCALAY_AML_BY_NPM1_LOCALIZATION_UP	ALCALAY_AML_BY_NPM1_LOCALIZATION_UP		57	-0.6897405	-1.8663309	0.0	2.889035E-4	0.02	793	tags=49%, list=14%, signal=56%
REN_ALVEOLAR_RHABDOMYOSARCOMA_DN	REN_ALVEOLAR_RHABDOMYOSARCOMA_DN		217	-0.635734	-1.865771	0.0	2.9838257E-4	0.021	1266	tags=53%, list=22%, signal=66%
BASSO_HAIRY_CELL_LEUKEMIA_DN	BASSO_HAIRY_CELL_LEUKEMIA_DN		34	-0.7276947	-1.8642607	0.0	3.2154715E-4	0.023	896	tags=65%, list=16%, signal=76%
GU_PDEF_TARGETS_UP	GU_PDEF_TARGETS_UP		30	-0.730836	-1.8623291	0.0	3.1660026E-4	0.023	811	tags=53%, list=14%, signal=62%
DAVICIONI_MOLECULAR_ARMS_VS_ERMS_DN	DAVICIONI_MOLECULAR_ARMS_VS_ERMS_DN		39	-0.71086997	-1.8591785	0.0	3.6584836E-4	0.027	843	tags=62%, list=15%, signal=72%
GAUSSMANN_MLL_AF4_FUSION_TARGETS_E_UP	GAUSSMANN_MLL_AF4_FUSION_TARGETS_E_UP		31	-0.7321888	-1.8574371	0.0	3.6817233E-4	0.028	1062	tags=77%, list=19%, signal=95%
RUIZ_TNC_TARGETS_UP	RUIZ_TNC_TARGETS_UP		68	-0.66809845	-1.8546317	0.0	3.8873215E-4	0.03	1287	tags=60%, list=22%, signal=77%
CHIARADONNA_NEOPLASTIC_TRANSFORMATION_KRAS_DN	CHIARADONNA_NEOPLASTIC_TRANSFORMATION_KRAS_DN		54	-0.684751	-1.8485866	0.0	4.985604E-4	0.039	1118	tags=59%, list=20%, signal=73%
HAN_SATB1_TARGETS_UP	HAN_SATB1_TARGETS_UP		109	-0.6451529	-1.846695	0.0	5.294702E-4	0.042	1077	tags=41%, list=19%, signal=50%
JAEGER_METASTASIS_DN	JAEGER_METASTASIS_DN		52	-0.6884972	-1.8462328	0.0	5.2211643E-4	0.042	825	tags=67%, list=14%, signal=78%
CHARAFE_BREAST_CANCER_LUMINAL_VS_BASAL_DN	CHARAFE_BREAST_CANCER_LUMINAL_VS_BASAL_DN		185	-0.6362141	-1.8390296	0.0	6.41155E-4	0.053	1007	tags=45%, list=18%, signal=53%
TONKS_TARGETS_OF_RUNX1_RUNX1T1_FUSION_HSC_UP	TONKS_TARGETS_OF_RUNX1_RUNX1T1_FUSION_HSC_UP		81	-0.65819544	-1.8389673	0.0	6.326063E-4	0.053	1235	tags=60%, list=22%, signal=76%
BERENJENO_TRANSFORMED_BY_RHOA_DN	BERENJENO_TRANSFORMED_BY_RHOA_DN		186	-0.6337154	-1.8386188	0.0	6.242825E-4	0.053	1315	tags=54%, list=23%, signal=68%
BOYLAN_MULTIPLE_MYELOMA_D_DN	BOYLAN_MULTIPLE_MYELOMA_D_DN		30	-0.72722954	-1.8380944	0.0	6.2772987E-4	0.054	1103	tags=63%, list=19%, signal=78%
LINDGREN_BLADDER_CANCER_HIGH_RECURRENCE	LINDGREN_BLADDER_CANCER_HIGH_RECURRENCE		21	-0.77505624	-1.8369707	0.0	6.426846E-4	0.056	811	tags=76%, list=14%, signal=88%
VERHAAK_AML_WITH_NPM1_MUTATED_DN	VERHAAK_AML_WITH_NPM1_MUTATED_DN		85	-0.65492636	-1.8282639	0.0	7.585186E-4	0.066	844	tags=49%, list=15%, signal=57%
WOO_LIVER_CANCER_RECURRENCE_UP	WOO_LIVER_CANCER_RECURRENCE_UP		38	-0.7057067	-1.8276211	0.0	7.4903714E-4	0.066	1226	tags=68%, list=21%, signal=86%
CHIARADONNA_NEOPLASTIC_TRANSFORMATION_CDC25_UP	CHIARADONNA_NEOPLASTIC_TRANSFORMATION_CDC25_UP		47	-0.6887222	-1.8274516	0.0	7.3978974E-4	0.066	1010	tags=55%, list=18%, signal=67%
TURASHVILI_BREAST_LOBULAR_CARCINOMA_VS_DUCTAL_NORMAL_UP	TURASHVILI_BREAST_LOBULAR_CARCINOMA_VS_DUCTAL_NORMAL_UP		30	-0.7106775	-1.8271295	0.0	7.4173085E-4	0.067	1298	tags=77%, list=23%, signal=99%
SENESE_HDAC1_TARGETS_DN	SENESE_HDAC1_TARGETS_DN		79	-0.65708834	-1.825746	0.0	7.65096E-4	0.07	1235	tags=53%, list=22%, signal=67%
SMID_BREAST_CANCER_LUMINAL_A_UP	SMID_BREAST_CANCER_LUMINAL_A_UP		24	-0.7541913	-1.8257345	0.0	7.5598777E-4	0.07	808	tags=75%, list=14%, signal=87%
BILD_HRAS_ONCOGENIC_SIGNATURE	BILD_HRAS_ONCOGENIC_SIGNATURE		93	-0.6407022	-1.8254182	0.0	7.4709376E-4	0.07	1234	tags=49%, list=22%, signal=62%
BECKER_TAMOXIFEN_RESISTANCE_DN	BECKER_TAMOXIFEN_RESISTANCE_DN		21	-0.76283944	-1.8240329	0.0	7.5927115E-4	0.071	473	tags=52%, list=8%, signal=57%
KORKOLA_YOLK_SAC_TUMOR	KORKOLA_YOLK_SAC_TUMOR		18	-0.79617935	-1.8236302	0.0	7.608553E-4	0.072	626	tags=56%, list=11%, signal=62%
HOEBEKE_LYMPHOID_STEM_CELL_DN	HOEBEKE_LYMPHOID_STEM_CELL_DN		40	-0.7046749	-1.823138	0.0	7.7254174E-4	0.074	885	tags=45%, list=15%, signal=53%
BERTUCCI_MEDULLARY_VS_DUCTAL_BREAST_CANCER_DN	BERTUCCI_MEDULLARY_VS_DUCTAL_BREAST_CANCER_DN		49	-0.675266	-1.8218304	0.0	7.6543924E-4	0.075	985	tags=53%, list=17%, signal=64%
LEE_NEURAL_CREST_STEM_CELL_UP	LEE_NEURAL_CREST_STEM_CELL_UP		46	-0.68071073	-1.8209262	0.0	7.668251E-4	0.076	628	tags=63%, list=11%, signal=70%
LANDIS_ERBB2_BREAST_TUMORS_324_DN	LANDIS_ERBB2_BREAST_TUMORS_324_DN		67	-0.65133584	-1.8205975	0.0	7.5849006E-4	0.076	764	tags=34%, list=13%, signal=39%
FLECHNER_BIOPSY_KIDNEY_TRANSPLANT_REJECTED_VS_OK_UP	FLECHNER_BIOPSY_KIDNEY_TRANSPLANT_REJECTED_VS_OK_UP		43	-0.6964041	-1.8205625	0.0	7.503343E-4	0.076	1134	tags=56%, list=20%, signal=69%
KAN_RESPONSE_TO_ARSENIC_TRIOXIDE	KAN_RESPONSE_TO_ARSENIC_TRIOXIDE		44	-0.7000218	-1.8197999	0.0	7.6136086E-4	0.078	939	tags=64%, list=16%, signal=76%
WANG_METHYLATED_IN_BREAST_CANCER	WANG_METHYLATED_IN_BREAST_CANCER		15	-0.8107691	-1.8188444	0.0	7.533465E-4	0.078	518	tags=67%, list=9%, signal=73%
TURASHVILI_BREAST_DUCTAL_CARCINOMA_VS_DUCTAL_NORMAL_DN	TURASHVILI_BREAST_DUCTAL_CARCINOMA_VS_DUCTAL_NORMAL_DN		45	-0.6891282	-1.8145336	0.0	8.4857485E-4	0.089	758	tags=58%, list=13%, signal=66%
SENESE_HDAC1_AND_HDAC2_TARGETS_UP	SENESE_HDAC1_AND_HDAC2_TARGETS_UP		88	-0.6472236	-1.8134576	0.0	8.4915885E-4	0.09	1049	tags=44%, list=18%, signal=53%
KAYO_CALORIE_RESTRICTION_MUSCLE_UP	KAYO_CALORIE_RESTRICTION_MUSCLE_UP		25	-0.73709744	-1.8125818	0.0	8.410595E-4	0.091	940	tags=68%, list=16%, signal=81%
NAKAJIMA_MAST_CELL	NAKAJIMA_MAST_CELL		15	-0.8083943	-1.8100084	0.0	9.049007E-4	0.097	733	tags=67%, list=13%, signal=76%
GAUSSMANN_MLL_AF4_FUSION_TARGETS_F_UP	GAUSSMANN_MLL_AF4_FUSION_TARGETS_F_UP		42	-0.6948445	-1.809368	0.0	9.138231E-4	0.098	759	tags=52%, list=13%, signal=60%
GERY_CEBP_TARGETS	GERY_CEBP_TARGETS		48	-0.6721871	-1.8048356	0.0	9.569891E-4	0.104	1062	tags=48%, list=19%, signal=58%
HINATA_NFKB_TARGETS_KERATINOCYTE_UP	HINATA_NFKB_TARGETS_KERATINOCYTE_UP		32	-0.7084117	-1.8028836	0.0	9.823283E-4	0.107	1168	tags=59%, list=20%, signal=74%
RODWELL_AGING_KIDNEY_UP	RODWELL_AGING_KIDNEY_UP		130	-0.62564313	-1.8027085	0.0	9.7297283E-4	0.107	707	tags=36%, list=12%, signal=40%
ICHIBA_GRAFT_VERSUS_HOST_DISEASE_35D_UP	ICHIBA_GRAFT_VERSUS_HOST_DISEASE_35D_UP		55	-0.6590776	-1.8006428	0.0	9.973915E-4	0.109	1113	tags=53%, list=19%, signal=65%
WEST_ADRENOCORTICAL_TUMOR_DN	WEST_ADRENOCORTICAL_TUMOR_DN		182	-0.6170416	-1.7994515	0.0	0.0010216897	0.113	1268	tags=48%, list=22%, signal=59%
HOSHIDA_LIVER_CANCER_SUBCLASS_S1	HOSHIDA_LIVER_CANCER_SUBCLASS_S1		127	-0.62964123	-1.7962437	0.0	0.0010773047	0.121	1196	tags=49%, list=21%, signal=60%
MCBRYAN_PUBERTAL_BREAST_3_4WK_UP	MCBRYAN_PUBERTAL_BREAST_3_4WK_UP		64	-0.65635496	-1.7948505	0.0	0.0011002067	0.124	1100	tags=53%, list=19%, signal=65%
NELSON_RESPONSE_TO_ANDROGEN_UP	NELSON_RESPONSE_TO_ANDROGEN_UP		37	-0.6834175	-1.7944258	0.0	0.0010983993	0.125	816	tags=43%, list=14%, signal=50%
TURASHVILI_BREAST_LOBULAR_CARCINOMA_VS_LOBULAR_NORMAL_UP	TURASHVILI_BREAST_LOBULAR_CARCINOMA_VS_LOBULAR_NORMAL_UP		33	-0.70128953	-1.7901369	0.0	0.0011770652	0.133	758	tags=52%, list=13%, signal=59%
CHIARADONNA_NEOPLASTIC_TRANSFORMATION_CDC25_DN	CHIARADONNA_NEOPLASTIC_TRANSFORMATION_CDC25_DN		61	-0.65456796	-1.7889329	0.0	0.0011826039	0.135	1176	tags=57%, list=21%, signal=71%
HELLER_SILENCED_BY_METHYLATION_DN	HELLER_SILENCED_BY_METHYLATION_DN		43	-0.6819291	-1.7889127	0.0	0.0011722302	0.135	1144	tags=56%, list=20%, signal=69%
CHEBOTAEV_GR_TARGETS_DN	CHEBOTAEV_GR_TARGETS_DN		30	-0.69911635	-1.7877305	0.0	0.0011854627	0.138	624	tags=47%, list=11%, signal=52%
CHARAFE_BREAST_CANCER_LUMINAL_VS_MESENCHYMAL_DN	CHARAFE_BREAST_CANCER_LUMINAL_VS_MESENCHYMAL_DN		193	-0.61740327	-1.7849423	0.0	0.0012367965	0.146	931	tags=47%, list=16%, signal=54%
FOSTER_INFLAMMATORY_RESPONSE_LPS_UP	FOSTER_INFLAMMATORY_RESPONSE_LPS_UP		60	-0.64832026	-1.7839663	0.0	0.0012568533	0.15	450	tags=32%, list=8%, signal=34%
PODAR_RESPONSE_TO_ADAPHOSTIN_UP	PODAR_RESPONSE_TO_ADAPHOSTIN_UP		70	-0.6350887	-1.774318	0.0	0.0015248089	0.181	1655	tags=63%, list=29%, signal=87%
VART_KSHV_INFECTION_ANGIOGENIC_MARKERS_DN	VART_KSHV_INFECTION_ANGIOGENIC_MARKERS_DN		32	-0.70522404	-1.7741446	0.0	0.0015195552	0.182	807	tags=56%, list=14%, signal=65%
PEREZ_TP63_TARGETS	PEREZ_TP63_TARGETS		67	-0.6447684	-1.7731525	0.0	0.0015440562	0.186	974	tags=46%, list=17%, signal=55%
ROZANOV_MMP14_TARGETS_UP	ROZANOV_MMP14_TARGETS_UP		98	-0.62214184	-1.7730315	0.0	0.0015315029	0.186	725	tags=40%, list=13%, signal=45%
ABRAHAM_ALPC_VS_MULTIPLE_MYELOMA_UP	ABRAHAM_ALPC_VS_MULTIPLE_MYELOMA_UP		17	-0.779233	-1.772065	0.0	0.0015335769	0.188	789	tags=65%, list=14%, signal=75%
HOQUE_METHYLATED_IN_CANCER	HOQUE_METHYLATED_IN_CANCER		20	-0.747258	-1.7715982	0.0011778563	0.0015357118	0.19	599	tags=50%, list=10%, signal=56%
LI_WILMS_TUMOR_VS_FETAL_KIDNEY_1_UP	LI_WILMS_TUMOR_VS_FETAL_KIDNEY_1_UP		87	-0.6344238	-1.7701648	0.0	0.0015733812	0.196	1108	tags=52%, list=19%, signal=63%
MCBRYAN_PUBERTAL_BREAST_4_5WK_UP	MCBRYAN_PUBERTAL_BREAST_4_5WK_UP		65	-0.6480455	-1.7700533	0.0	0.0015609923	0.196	761	tags=43%, list=13%, signal=49%
CHIBA_RESPONSE_TO_TSA_UP	CHIBA_RESPONSE_TO_TSA_UP		16	-0.7914765	-1.767989	0.0	0.0016257219	0.207	825	tags=75%, list=14%, signal=87%
ONDER_CDH1_SIGNALING_VIA_CTNNB1	ONDER_CDH1_SIGNALING_VIA_CTNNB1		36	-0.68857026	-1.7674427	0.0	0.0016407513	0.211	1271	tags=72%, list=22%, signal=92%
CHEN_LVAD_SUPPORT_OF_FAILING_HEART_UP	CHEN_LVAD_SUPPORT_OF_FAILING_HEART_UP		35	-0.6841109	-1.7668568	0.0010964912	0.0016349929	0.212	782	tags=40%, list=14%, signal=46%
TAKEDA_TARGETS_OF_NUP98_HOXA9_FUSION_6HR_UP	TAKEDA_TARGETS_OF_NUP98_HOXA9_FUSION_6HR_UP		30	-0.70173824	-1.7637479	0.0	0.0017323407	0.225	878	tags=60%, list=15%, signal=71%
BROWNE_HCMV_INFECTION_12HR_DN	BROWNE_HCMV_INFECTION_12HR_DN		42	-0.66730124	-1.7617044	0.0	0.0018212611	0.235	1091	tags=52%, list=19%, signal=64%
ODONNELL_TFRC_TARGETS_UP	ODONNELL_TFRC_TARGETS_UP		102	-0.61637515	-1.7589225	0.0	0.0018953417	0.245	974	tags=44%, list=17%, signal=52%
KEGG_REGULATION_OF_ACTIN_CYTOSKELETON	KEGG_REGULATION_OF_ACTIN_CYTOSKELETON		87	-0.6229571	-1.7564468	0.0	0.0019815941	0.255	1222	tags=45%, list=21%, signal=56%
VERRECCHIA_EARLY_RESPONSE_TO_TGFB1	VERRECCHIA_EARLY_RESPONSE_TO_TGFB1		17	-0.77029866	-1.7561918	0.0011990408	0.0019669158	0.255	852	tags=71%, list=15%, signal=83%
WILCOX_PRESPONSE_TO_ROGESTERONE_DN	WILCOX_PRESPONSE_TO_ROGESTERONE_DN		19	-0.74543864	-1.7515621	0.0	0.0022098296	0.288	916	tags=68%, list=16%, signal=81%
ONDER_CDH1_TARGETS_1_UP	ONDER_CDH1_TARGETS_1_UP		48	-0.66167194	-1.7513543	0.0	0.0022068329	0.29	1171	tags=65%, list=20%, signal=81%
LINDSTEDT_DENDRITIC_CELL_MATURATION_D	LINDSTEDT_DENDRITIC_CELL_MATURATION_D		26	-0.7149728	-1.7506227	0.0	0.0022624056	0.298	1245	tags=73%, list=22%, signal=93%
VANTVEER_BREAST_CANCER_BRCA1_DN	VANTVEER_BREAST_CANCER_BRCA1_DN		16	-0.7627553	-1.7490906	0.001242236	0.002329706	0.304	920	tags=63%, list=16%, signal=74%
BROWNE_HCMV_INFECTION_24HR_DN	BROWNE_HCMV_INFECTION_24HR_DN		56	-0.6543561	-1.7485694	0.0	0.0023386104	0.307	811	tags=50%, list=14%, signal=58%
HOOI_ST7_TARGETS_DN	HOOI_ST7_TARGETS_DN		34	-0.68011767	-1.7465316	0.0	0.0023813697	0.315	616	tags=47%, list=11%, signal=52%
ROY_WOUND_BLOOD_VESSEL_UP	ROY_WOUND_BLOOD_VESSEL_UP		22	-0.7233953	-1.7461064	0.0	0.0023710513	0.316	1193	tags=68%, list=21%, signal=86%
SMID_BREAST_CANCER_RELAPSE_IN_BONE_DN	SMID_BREAST_CANCER_RELAPSE_IN_BONE_DN		86	-0.62398857	-1.7438222	0.0	0.0024856064	0.329	948	tags=44%, list=17%, signal=52%
KEGG_T_CELL_RECEPTOR_SIGNALING_PATHWAY	KEGG_T_CELL_RECEPTOR_SIGNALING_PATHWAY		61	-0.63271207	-1.7424492	0.0	0.002518047	0.335	1190	tags=46%, list=21%, signal=57%
KONDO_EZH2_TARGETS	KONDO_EZH2_TARGETS		43	-0.65577805	-1.73925	0.0	0.0027466745	0.365	704	tags=37%, list=12%, signal=42%
WALLACE_PROSTATE_CANCER_RACE_UP	WALLACE_PROSTATE_CANCER_RACE_UP		125	-0.60986876	-1.7383926	0.0	0.0028072787	0.375	1209	tags=55%, list=21%, signal=68%
REACTOME_FORMATION_OF_PLATELET_PLUG	REACTOME_FORMATION_OF_PLATELET_PLUG		84	-0.62064743	-1.7368294	0.0	0.002889859	0.387	1316	tags=52%, list=23%, signal=67%
WAMUNYOKOLI_OVARIAN_CANCER_LMP_DN	WAMUNYOKOLI_OVARIAN_CANCER_LMP_DN		88	-0.6195464	-1.7354443	0.0	0.0029481817	0.399	1050	tags=44%, list=18%, signal=53%
REACTOME_CELL_SURFACE_INTERACTIONS_AT_THE_VASCULAR_WALL	REACTOME_CELL_SURFACE_INTERACTIONS_AT_THE_VASCULAR_WALL		41	-0.66541785	-1.7353442	0.0	0.002934673	0.399	1243	tags=61%, list=22%, signal=77%
TONKS_TARGETS_OF_RUNX1_RUNX1T1_FUSION_ERYTHROCYTE_UP	TONKS_TARGETS_OF_RUNX1_RUNX1T1_FUSION_ERYTHROCYTE_UP		50	-0.6532879	-1.7352778	0.0	0.0029212234	0.4	893	tags=54%, list=16%, signal=63%
HOOI_ST7_TARGETS_UP	HOOI_ST7_TARGETS_UP		32	-0.68513733	-1.7343764	0.002202643	0.0029413237	0.409	531	tags=41%, list=9%, signal=45%
LEE_LIVER_CANCER_E2F1_UP	LEE_LIVER_CANCER_E2F1_UP		26	-0.70292634	-1.7339057	0.0	0.0029455628	0.412	826	tags=54%, list=14%, signal=63%
CLASPER_LYMPHATIC_VESSELS_DURING_METASTASIS_DN	CLASPER_LYMPHATIC_VESSELS_DURING_METASTASIS_DN		16	-0.76208115	-1.731857	0.001270648	0.0030531683	0.428	811	tags=69%, list=14%, signal=80%
LANDIS_BREAST_CANCER_PROGRESSION_DN	LANDIS_BREAST_CANCER_PROGRESSION_DN		31	-0.68154395	-1.7310876	0.0022296545	0.0030906075	0.435	764	tags=45%, list=13%, signal=52%
KEGG_TIGHT_JUNCTION	KEGG_TIGHT_JUNCTION		46	-0.66124064	-1.7310469	0.0	0.0030767128	0.436	1332	tags=59%, list=23%, signal=76%
HAN_SATB1_TARGETS_DN	HAN_SATB1_TARGETS_DN		125	-0.6013925	-1.7305264	0.0	0.0030968208	0.438	1036	tags=40%, list=18%, signal=48%
MOREAUX_B_LYMPHOCYTE_MATURATION_BY_TACI_UP	MOREAUX_B_LYMPHOCYTE_MATURATION_BY_TACI_UP		15	-0.76726586	-1.7283099	0.0024813896	0.0031669196	0.445	1217	tags=80%, list=21%, signal=101%
TAVOR_CEBPA_TARGETS_UP	TAVOR_CEBPA_TARGETS_UP		22	-0.7181499	-1.7276956	0.0	0.0031639775	0.448	1160	tags=68%, list=20%, signal=85%
KANG_IMMORTALIZED_BY_TERT_DN	KANG_IMMORTALIZED_BY_TERT_DN		28	-0.67963827	-1.7272866	0.0	0.00316094	0.45	705	tags=50%, list=12%, signal=57%
GRADE_COLON_AND_RECTAL_CANCER_DN	GRADE_COLON_AND_RECTAL_CANCER_DN		20	-0.73925084	-1.7268491	0.002415459	0.0032021431	0.452	663	tags=50%, list=12%, signal=56%
ZHANG_ANTIVIRAL_RESPONSE_TO_RIBAVIRIN_DN	ZHANG_ANTIVIRAL_RESPONSE_TO_RIBAVIRIN_DN		16	-0.7581741	-1.7261695	0.0011918951	0.0032153144	0.454	676	tags=56%, list=12%, signal=64%
OSWALD_HEMATOPOIETIC_STEM_CELL_IN_COLLAGEN_GEL_DN	OSWALD_HEMATOPOIETIC_STEM_CELL_IN_COLLAGEN_GEL_DN		93	-0.60816205	-1.7252996	0.0	0.003261043	0.459	1191	tags=39%, list=21%, signal=48%
CHIARADONNA_NEOPLASTIC_TRANSFORMATION_KRAS_CDC25_UP	CHIARADONNA_NEOPLASTIC_TRANSFORMATION_KRAS_CDC25_UP		26	-0.7058441	-1.724951	0.0	0.0032574267	0.46	841	tags=58%, list=15%, signal=67%
REACTOME_THE_ROLE_OF_NEF_IN_HIV1_REPLICATION_AND_DISEASE_PATHOGENESIS	REACTOME_THE_ROLE_OF_NEF_IN_HIV1_REPLICATION_AND_DISEASE_PATHOGENESIS		19	-0.7414607	-1.7233483	0.0011976048	0.0033401165	0.468	912	tags=47%, list=16%, signal=56%
LE_EGR2_TARGETS_DN	LE_EGR2_TARGETS_DN		33	-0.68621707	-1.7220885	0.0	0.003437831	0.482	875	tags=45%, list=15%, signal=53%
OSWALD_HEMATOPOIETIC_STEM_CELL_IN_COLLAGEN_GEL_UP	OSWALD_HEMATOPOIETIC_STEM_CELL_IN_COLLAGEN_GEL_UP		93	-0.60816205	-1.7220223	0.0	0.0034227285	0.483	1191	tags=39%, list=21%, signal=48%
WU_SILENCED_BY_METHYLATION_IN_BLADDER_CANCER	WU_SILENCED_BY_METHYLATION_IN_BLADDER_CANCER		17	-0.74401236	-1.7217829	0.0	0.0034078753	0.484	811	tags=65%, list=14%, signal=75%
HALMOS_CEBPA_TARGETS_UP	HALMOS_CEBPA_TARGETS_UP		20	-0.7267004	-1.7214345	0.0	0.0034034988	0.485	525	tags=45%, list=9%, signal=49%
ONDER_CDH1_TARGETS_2_DN	ONDER_CDH1_TARGETS_2_DN		115	-0.6037436	-1.7197053	0.0	0.0034984555	0.495	964	tags=50%, list=17%, signal=58%
BROWNE_HCMV_INFECTION_48HR_DN	BROWNE_HCMV_INFECTION_48HR_DN		176	-0.5902069	-1.7179879	0.0	0.003607805	0.51	993	tags=37%, list=17%, signal=43%
PEREZ_TP53_AND_TP63_TARGETS	PEREZ_TP53_AND_TP63_TARGETS		35	-0.66885424	-1.7176265	0.0033557047	0.0036180888	0.515	466	tags=37%, list=8%, signal=40%
AMIT_SERUM_RESPONSE_40_MCF10A	AMIT_SERUM_RESPONSE_40_MCF10A		16	-0.76882577	-1.7145895	0.0024242424	0.0038175916	0.539	725	tags=63%, list=13%, signal=71%
HOUSTIS_ROS	HOUSTIS_ROS		15	-0.7644878	-1.7137917	0.004938272	0.00384722	0.542	782	tags=53%, list=14%, signal=62%
DAVICIONI_TARGETS_OF_PAX_FOXO1_FUSIONS_DN	DAVICIONI_TARGETS_OF_PAX_FOXO1_FUSIONS_DN		20	-0.73535526	-1.7130495	0.0012106538	0.003901119	0.549	1021	tags=55%, list=18%, signal=67%
TONKS_TARGETS_OF_RUNX1_RUNX1T1_FUSION_HSC_DN	TONKS_TARGETS_OF_RUNX1_RUNX1T1_FUSION_HSC_DN		72	-0.6187802	-1.7123457	0.0	0.00393981	0.554	1258	tags=53%, list=22%, signal=67%
WINTER_HYPOXIA_METAGENE	WINTER_HYPOXIA_METAGENE		87	-0.60948616	-1.7121425	0.0	0.0039178	0.554	1276	tags=54%, list=22%, signal=68%
LENAOUR_DENDRITIC_CELL_MATURATION_UP	LENAOUR_DENDRITIC_CELL_MATURATION_UP		40	-0.6584542	-1.7117267	0.0	0.003935721	0.557	1235	tags=60%, list=22%, signal=76%
ZHOU_INFLAMMATORY_RESPONSE_FIMA_UP	ZHOU_INFLAMMATORY_RESPONSE_FIMA_UP		125	-0.6020336	-1.710846	0.0	0.003983705	0.564	879	tags=41%, list=15%, signal=47%
REACTOME_AXON_GUIDANCE	REACTOME_AXON_GUIDANCE		56	-0.62674713	-1.708592	0.0	0.0041245585	0.576	1152	tags=52%, list=20%, signal=64%
LEE_LIVER_CANCER_DENA_UP	LEE_LIVER_CANCER_DENA_UP		22	-0.7048382	-1.7080053	0.0	0.0041705184	0.581	725	tags=50%, list=13%, signal=57%
RIGGI_EWING_SARCOMA_PROGENITOR_DN	RIGGI_EWING_SARCOMA_PROGENITOR_DN		60	-0.6216773	-1.7046695	0.0	0.004372215	0.605	617	tags=47%, list=11%, signal=52%
COATES_MACROPHAGE_M1_VS_M2_DN	COATES_MACROPHAGE_M1_VS_M2_DN		24	-0.70349294	-1.7018515	0.0023094688	0.0045846174	0.62	1075	tags=54%, list=19%, signal=66%
REACTOME_SIGNALING_IN_IMMUNE_SYSTEM	REACTOME_SIGNALING_IN_IMMUNE_SYSTEM		153	-0.5855918	-1.6995127	0.0	0.0047380514	0.632	1345	tags=52%, list=24%, signal=66%
DANG_REGULATED_BY_MYC_DN	DANG_REGULATED_BY_MYC_DN		121	-0.59749097	-1.6992595	0.0	0.0047366926	0.636	1269	tags=53%, list=22%, signal=67%
TURASHVILI_BREAST_LOBULAR_CARCINOMA_VS_DUCTAL_NORMAL_DN	TURASHVILI_BREAST_LOBULAR_CARCINOMA_VS_DUCTAL_NORMAL_DN		28	-0.68593687	-1.6978834	0.0011534025	0.0048350766	0.644	722	tags=46%, list=13%, signal=53%
MCLACHLAN_DENTAL_CARIES_DN	MCLACHLAN_DENTAL_CARIES_DN		96	-0.6014653	-1.6975088	0.0	0.0048143505	0.645	1132	tags=44%, list=20%, signal=54%
PACHER_TARGETS_OF_IGF1_AND_IGF2_UP	PACHER_TARGETS_OF_IGF1_AND_IGF2_UP		16	-0.75114286	-1.6969845	0.0	0.0048360857	0.648	955	tags=69%, list=17%, signal=82%
ROSS_AML_WITH_CBFB_MYH11_FUSION	ROSS_AML_WITH_CBFB_MYH11_FUSION		32	-0.67057693	-1.6927412	0.0	0.0052636922	0.676	893	tags=53%, list=16%, signal=63%
AMUNDSON_POOR_SURVIVAL_AFTER_GAMMA_RADIATION_8G	AMUNDSON_POOR_SURVIVAL_AFTER_GAMMA_RADIATION_8G		35	-0.6637385	-1.6920254	0.0	0.005296837	0.679	730	tags=40%, list=13%, signal=46%
KOKKINAKIS_METHIONINE_DEPRIVATION_96HR_UP	KOKKINAKIS_METHIONINE_DEPRIVATION_96HR_UP		59	-0.6246626	-1.6920146	0.0	0.005269534	0.679	1492	tags=59%, list=26%, signal=79%
KIM_WT1_TARGETS_UP	KIM_WT1_TARGETS_UP		92	-0.6057829	-1.6906841	0.0	0.005366704	0.685	1396	tags=49%, list=24%, signal=64%
ACEVEDO_LIVER_CANCER_WITH_H3K27ME3_UP	ACEVEDO_LIVER_CANCER_WITH_H3K27ME3_UP		64	-0.6115625	-1.6884913	0.0	0.0055955257	0.7	1050	tags=47%, list=18%, signal=57%
KAAB_FAILED_HEART_ATRIUM_DN	KAAB_FAILED_HEART_ATRIUM_DN		78	-0.60434043	-1.686947	0.0	0.0057123345	0.71	860	tags=35%, list=15%, signal=40%
SATO_SILENCED_BY_METHYLATION_IN_PANCREATIC_CANCER_1	SATO_SILENCED_BY_METHYLATION_IN_PANCREATIC_CANCER_1		103	-0.5946115	-1.6852291	0.0	0.005859871	0.727	916	tags=39%, list=16%, signal=45%
SMID_BREAST_CANCER_BASAL_DN	SMID_BREAST_CANCER_BASAL_DN		169	-0.5842436	-1.685055	0.0	0.0058439923	0.728	1091	tags=40%, list=19%, signal=48%
KEGG_MELANOMA	KEGG_MELANOMA		28	-0.69019383	-1.6849153	0.0011534025	0.0058372384	0.73	1185	tags=57%, list=21%, signal=72%
CHIARADONNA_NEOPLASTIC_TRANSFORMATION_KRAS_CDC25_DN	CHIARADONNA_NEOPLASTIC_TRANSFORMATION_KRAS_CDC25_DN		18	-0.730813	-1.6847228	0.0012033695	0.005830393	0.73	1062	tags=67%, list=19%, signal=82%
GRAHAM_NORMAL_QUIESCENT_VS_NORMAL_DIVIDING_UP	GRAHAM_NORMAL_QUIESCENT_VS_NORMAL_DIVIDING_UP		26	-0.68251705	-1.683871	0.0022573364	0.005890338	0.734	907	tags=54%, list=16%, signal=64%
HOSHIDA_LIVER_CANCER_LATE_RECURRENCE_UP	HOSHIDA_LIVER_CANCER_LATE_RECURRENCE_UP		30	-0.66890484	-1.6835021	0.0011350738	0.005896412	0.734	920	tags=40%, list=16%, signal=47%
CASORELLI_ACUTE_PROMYELOCYTIC_LEUKEMIA_UP	CASORELLI_ACUTE_PROMYELOCYTIC_LEUKEMIA_UP		70	-0.60742825	-1.6808069	0.0	0.0061396663	0.749	1390	tags=50%, list=24%, signal=65%
AMIT_SERUM_RESPONSE_240_MCF10A	AMIT_SERUM_RESPONSE_240_MCF10A		20	-0.71055096	-1.6779377	0.0	0.006428457	0.761	1144	tags=60%, list=20%, signal=75%
BROWNE_HCMV_INFECTION_1HR_UP	BROWNE_HCMV_INFECTION_1HR_UP		18	-0.7271124	-1.6774244	0.0	0.0064669685	0.763	804	tags=56%, list=14%, signal=64%
SENESE_HDAC2_TARGETS_DN	SENESE_HDAC2_TARGETS_DN		36	-0.6503805	-1.6767555	0.0022172949	0.0065049645	0.769	1007	tags=56%, list=18%, signal=67%
RUTELLA_RESPONSE_TO_HGF_UP	RUTELLA_RESPONSE_TO_HGF_UP		207	-0.5744802	-1.6745158	0.0	0.006723393	0.781	1179	tags=41%, list=21%, signal=49%
KEGG_INTESTINAL_IMMUNE_NETWORK_FOR_IGA_PRODUCTION	KEGG_INTESTINAL_IMMUNE_NETWORK_FOR_IGA_PRODUCTION		15	-0.7569219	-1.6723988	0.0	0.0069405423	0.795	807	tags=73%, list=14%, signal=85%
UDAYAKUMAR_MED1_TARGETS_DN	UDAYAKUMAR_MED1_TARGETS_DN		101	-0.5890814	-1.6719637	0.0	0.006954536	0.798	1485	tags=48%, list=26%, signal=63%
ZHANG_PROLIFERATING_VS_QUIESCENT	ZHANG_PROLIFERATING_VS_QUIESCENT		27	-0.68767345	-1.6710756	0.0023121387	0.0070491345	0.809	1066	tags=52%, list=19%, signal=63%
GARGALOVIC_RESPONSE_TO_OXIDIZED_PHOSPHOLIPIDS_TURQUOISE_UP	GARGALOVIC_RESPONSE_TO_OXIDIZED_PHOSPHOLIPIDS_TURQUOISE_UP		33	-0.65662	-1.6702838	0.0	0.007109073	0.815	780	tags=39%, list=14%, signal=45%
WIELAND_UP_BY_HBV_INFECTION	WIELAND_UP_BY_HBV_INFECTION		47	-0.634652	-1.6672161	0.0	0.007450466	0.833	887	tags=36%, list=15%, signal=42%
VALK_AML_CLUSTER_11	VALK_AML_CLUSTER_11		20	-0.7008111	-1.6666136	0.0	0.007516335	0.836	982	tags=80%, list=17%, signal=96%
KEGG_LEUKOCYTE_TRANSENDOTHELIAL_MIGRATION	KEGG_LEUKOCYTE_TRANSENDOTHELIAL_MIGRATION		53	-0.6100789	-1.6645992	0.0	0.0077441493	0.847	1256	tags=47%, list=22%, signal=60%
WANG_CISPLATIN_RESPONSE_AND_XPC_DN	WANG_CISPLATIN_RESPONSE_AND_XPC_DN		62	-0.60910326	-1.6630547	0.0	0.007850178	0.857	1181	tags=37%, list=21%, signal=46%
RAGHAVACHARI_PLATELET_SPECIFIC_GENES	RAGHAVACHARI_PLATELET_SPECIFIC_GENES		35	-0.64502674	-1.6624421	0.0022346368	0.007904672	0.861	1323	tags=51%, list=23%, signal=66%
SHEDDEN_LUNG_CANCER_GOOD_SURVIVAL_A4	SHEDDEN_LUNG_CANCER_GOOD_SURVIVAL_A4		68	-0.6058988	-1.6620257	0.0010384216	0.007946544	0.862	1614	tags=59%, list=28%, signal=81%
HENDRICKS_SMARCA4_TARGETS_DN	HENDRICKS_SMARCA4_TARGETS_DN		21	-0.70677286	-1.6620059	0.0047114254	0.007910424	0.862	469	tags=33%, list=8%, signal=36%
THUM_SYSTOLIC_HEART_FAILURE_UP	THUM_SYSTOLIC_HEART_FAILURE_UP		187	-0.57047343	-1.6606587	0.0	0.008106392	0.873	1361	tags=44%, list=24%, signal=56%
BROWNE_HCMV_INFECTION_16HR_DN	BROWNE_HCMV_INFECTION_16HR_DN		31	-0.6517958	-1.6589586	0.0011454754	0.008348604	0.887	1169	tags=61%, list=20%, signal=77%
MCLACHLAN_DENTAL_CARIES_UP	MCLACHLAN_DENTAL_CARIES_UP		90	-0.5890552	-1.6585221	0.0	0.008387619	0.888	1132	tags=43%, list=20%, signal=53%
ROSS_AML_WITH_PML_RARA_FUSION	ROSS_AML_WITH_PML_RARA_FUSION		27	-0.67714465	-1.6578571	0.0	0.00845016	0.889	762	tags=44%, list=13%, signal=51%
CAIRO_HEPATOBLASTOMA_DN	CAIRO_HEPATOBLASTOMA_DN		85	-0.58533645	-1.6566714	0.0	0.008624101	0.893	826	tags=33%, list=14%, signal=38%
YAGI_AML_FAB_MARKERS	YAGI_AML_FAB_MARKERS		81	-0.586555	-1.6526397	0.0	0.009193093	0.908	600	tags=27%, list=10%, signal=30%
RIGGI_EWING_SARCOMA_PROGENITOR_UP	RIGGI_EWING_SARCOMA_PROGENITOR_UP		114	-0.57830346	-1.6519674	0.0	0.0092864	0.913	1184	tags=47%, list=21%, signal=59%
YAO_HOXA10_TARGETS_VIA_PROGESTERONE_UP	YAO_HOXA10_TARGETS_VIA_PROGESTERONE_UP		21	-0.6979693	-1.6513376	0.0	0.009331976	0.916	1216	tags=62%, list=21%, signal=78%
KOBAYASHI_EGFR_SIGNALING_24HR_UP	KOBAYASHI_EGFR_SIGNALING_24HR_UP		39	-0.6285099	-1.649684	0.0011025359	0.009593023	0.923	1262	tags=59%, list=22%, signal=75%
MARCHINI_TRABECTEDIN_RESISTANCE_DN	MARCHINI_TRABECTEDIN_RESISTANCE_DN		20	-0.6890757	-1.6490307	0.0035545023	0.009644635	0.927	1367	tags=65%, list=24%, signal=85%
KANG_IMMORTALIZED_BY_TERT_UP	KANG_IMMORTALIZED_BY_TERT_UP		26	-0.66582865	-1.6471636	0.0034562212	0.009948215	0.935	1256	tags=54%, list=22%, signal=69%
KEGG_TGF_BETA_SIGNALING_PATHWAY	KEGG_TGF_BETA_SIGNALING_PATHWAY		31	-0.65516555	-1.647149	0.0056306305	0.009909224	0.935	451	tags=29%, list=8%, signal=31%
BRUECKNER_TARGETS_OF_MIRLET7A3_DN	BRUECKNER_TARGETS_OF_MIRLET7A3_DN		26	-0.6685677	-1.6467834	0.0046296297	0.009928606	0.937	1226	tags=58%, list=21%, signal=73%
IWANAGA_CARCINOGENESIS_BY_KRAS_PTEN_DN	IWANAGA_CARCINOGENESIS_BY_KRAS_PTEN_DN		122	-0.5668124	-1.6410578	0.0	0.0108011	0.951	1107	tags=37%, list=19%, signal=45%
DAVICIONI_PAX_FOXO1_SIGNATURE_IN_ARMS_UP	DAVICIONI_PAX_FOXO1_SIGNATURE_IN_ARMS_UP		16	-0.7248179	-1.6397969	0.002484472	0.010995728	0.955	971	tags=63%, list=17%, signal=75%
MOREAUX_MULTIPLE_MYELOMA_BY_TACI_UP	MOREAUX_MULTIPLE_MYELOMA_BY_TACI_UP		70	-0.589423	-1.6392876	0.0	0.011051746	0.957	1085	tags=43%, list=19%, signal=52%
PAPASPYRIDONOS_UNSTABLE_ATEROSCLEROTIC_PLAQUE_DN	PAPASPYRIDONOS_UNSTABLE_ATEROSCLEROTIC_PLAQUE_DN		17	-0.7196651	-1.638207	0.0035928143	0.011190476	0.96	1107	tags=76%, list=19%, signal=95%
HADDAD_T_LYMPHOCYTE_AND_NK_PROGENITOR_DN	HADDAD_T_LYMPHOCYTE_AND_NK_PROGENITOR_DN		28	-0.6659173	-1.6370102	0.0011481056	0.011365299	0.962	1043	tags=68%, list=18%, signal=83%
RASHI_RESPONSE_TO_IONIZING_RADIATION_2	RASHI_RESPONSE_TO_IONIZING_RADIATION_2		52	-0.6063846	-1.6356277	0.0	0.011606537	0.966	1561	tags=56%, list=27%, signal=76%
TURASHVILI_BREAST_LOBULAR_CARCINOMA_VS_LOBULAR_NORMAL_DN	TURASHVILI_BREAST_LOBULAR_CARCINOMA_VS_LOBULAR_NORMAL_DN		33	-0.6362399	-1.6344227	0.002219756	0.01178964	0.968	1130	tags=58%, list=20%, signal=71%
CHEBOTAEV_GR_TARGETS_UP	CHEBOTAEV_GR_TARGETS_UP		24	-0.67592657	-1.6332848	0.0023584906	0.011956531	0.969	599	tags=42%, list=10%, signal=46%
BROWNE_HCMV_INFECTION_20HR_DN	BROWNE_HCMV_INFECTION_20HR_DN		55	-0.6099042	-1.6323575	0.0	0.012125793	0.974	676	tags=38%, list=12%, signal=43%
FERRANDO_T_ALL_WITH_MLL_ENL_FUSION_UP	FERRANDO_T_ALL_WITH_MLL_ENL_FUSION_UP		35	-0.6217883	-1.631397	0.0022222223	0.012271221	0.976	1473	tags=60%, list=26%, signal=80%
BIOCARTA_TCR_PATHWAY	BIOCARTA_TCR_PATHWAY		29	-0.64856946	-1.63139	0.0056689344	0.012224592	0.976	1321	tags=55%, list=23%, signal=71%
HELLER_SILENCED_BY_METHYLATION_UP	HELLER_SILENCED_BY_METHYLATION_UP		85	-0.5738782	-1.6305702	0.0	0.012303095	0.977	1260	tags=58%, list=22%, signal=73%
AMIT_SERUM_RESPONSE_120_MCF10A	AMIT_SERUM_RESPONSE_120_MCF10A		25	-0.6720845	-1.6290553	0.0058892816	0.012577021	0.978	816	tags=40%, list=14%, signal=46%
SETLUR_PROSTATE_CANCER_TMPRSS2_ERG_FUSION_UP	SETLUR_PROSTATE_CANCER_TMPRSS2_ERG_FUSION_UP		28	-0.6502503	-1.625814	0.0066740825	0.013146583	0.985	637	tags=32%, list=11%, signal=36%
BOYLAN_MULTIPLE_MYELOMA_PCA3_UP	BOYLAN_MULTIPLE_MYELOMA_PCA3_UP		15	-0.73041826	-1.6249546	0.0073710075	0.013292632	0.986	692	tags=53%, list=12%, signal=61%
REACTOME_DOWNSTREAM_EVENTS_IN_GPCR_SIGNALING	REACTOME_DOWNSTREAM_EVENTS_IN_GPCR_SIGNALING		96	-0.5743932	-1.6248219	0.0	0.013264485	0.986	1224	tags=50%, list=21%, signal=63%
KIM_WT1_TARGETS_12HR_UP	KIM_WT1_TARGETS_12HR_UP		53	-0.5905183	-1.6213344	0.0031847134	0.013975773	0.988	1133	tags=47%, list=20%, signal=58%
BASSO_CD40_SIGNALING_DN	BASSO_CD40_SIGNALING_DN		28	-0.65018153	-1.6212043	0.0	0.013945036	0.988	841	tags=43%, list=15%, signal=50%
REACTOME_TCR_SIGNALING	REACTOME_TCR_SIGNALING		34	-0.6339797	-1.62091	0.0033370412	0.01394996	0.988	1345	tags=62%, list=24%, signal=80%
WOOD_EBV_EBNA1_TARGETS_DN	WOOD_EBV_EBNA1_TARGETS_DN		22	-0.68087196	-1.6208255	0.003550296	0.013916117	0.988	502	tags=36%, list=9%, signal=40%
SASSON_RESPONSE_TO_FORSKOLIN_DN	SASSON_RESPONSE_TO_FORSKOLIN_DN		35	-0.62251127	-1.6206218	0.0033003301	0.01392483	0.988	1269	tags=46%, list=22%, signal=58%
JIANG_TIP30_TARGETS_UP	JIANG_TIP30_TARGETS_UP		28	-0.649121	-1.6203434	0.0033975085	0.013929979	0.988	497	tags=36%, list=9%, signal=39%
GAJATE_RESPONSE_TO_TRABECTEDIN_UP	GAJATE_RESPONSE_TO_TRABECTEDIN_UP		25	-0.669433	-1.6200029	0.0034802784	0.013942353	0.988	1257	tags=72%, list=22%, signal=92%
MCBRYAN_PUBERTAL_BREAST_6_7WK_DN	MCBRYAN_PUBERTAL_BREAST_6_7WK_DN		28	-0.63371027	-1.6172438	0.005694761	0.014455988	0.988	392	tags=32%, list=7%, signal=34%
SUNG_METASTASIS_STROMA_UP	SUNG_METASTASIS_STROMA_UP		46	-0.60625386	-1.6160007	0.0010582011	0.014711496	0.99	1419	tags=57%, list=25%, signal=75%
ELVIDGE_HYPOXIA_UP	ELVIDGE_HYPOXIA_UP		69	-0.5864582	-1.6149148	0.0010416667	0.014841059	0.991	1276	tags=51%, list=22%, signal=64%
BIDUS_METASTASIS_DN	BIDUS_METASTASIS_DN		60	-0.5893861	-1.614197	0.0010515247	0.014935454	0.991	1140	tags=43%, list=20%, signal=54%
KOKKINAKIS_METHIONINE_DEPRIVATION_48HR_UP	KOKKINAKIS_METHIONINE_DEPRIVATION_48HR_UP		60	-0.59350735	-1.6136495	0.0	0.014974381	0.991	1492	tags=57%, list=26%, signal=76%
HINATA_NFKB_TARGETS_FIBROBLAST_UP	HINATA_NFKB_TARGETS_FIBROBLAST_UP		27	-0.6506757	-1.6135722	0.0046296297	0.014937844	0.991	1066	tags=41%, list=19%, signal=50%
BAELDE_DIABETIC_NEPHROPATHY_DN	BAELDE_DIABETIC_NEPHROPATHY_DN		16	-0.70753664	-1.6134822	0.0049875313	0.01490524	0.991	1077	tags=69%, list=19%, signal=84%
JAATINEN_HEMATOPOIETIC_STEM_CELL_UP	JAATINEN_HEMATOPOIETIC_STEM_CELL_UP		118	-0.5590721	-1.613199	0.0	0.014886261	0.991	1007	tags=40%, list=18%, signal=47%
MULLIGHAN_MLL_SIGNATURE_1_DN	MULLIGHAN_MLL_SIGNATURE_1_DN		79	-0.5796246	-1.6126661	0.0	0.014981963	0.991	605	tags=29%, list=11%, signal=32%
GRAHAM_CML_QUIESCENT_VS_NORMAL_DIVIDING_UP	GRAHAM_CML_QUIESCENT_VS_NORMAL_DIVIDING_UP		22	-0.6734492	-1.6124024	0.0036540804	0.014996251	0.991	1337	tags=59%, list=23%, signal=77%
VERRECCHIA_DELAYED_RESPONSE_TO_TGFB1	VERRECCHIA_DELAYED_RESPONSE_TO_TGFB1		15	-0.7185922	-1.6118251	0.009744215	0.015113996	0.991	962	tags=60%, list=17%, signal=72%
BOYLAN_MULTIPLE_MYELOMA_PCA3_DN	BOYLAN_MULTIPLE_MYELOMA_PCA3_DN		26	-0.6538388	-1.6116756	0.0034482758	0.015081098	0.991	1476	tags=58%, list=26%, signal=77%
RAMASWAMY_METASTASIS_DN	RAMASWAMY_METASTASIS_DN		18	-0.6994082	-1.6114838	0.0060975607	0.015065081	0.991	441	tags=28%, list=8%, signal=30%
TONKS_TARGETS_OF_RUNX1_RUNX1T1_FUSION_GRANULOCYTE_UP	TONKS_TARGETS_OF_RUNX1_RUNX1T1_FUSION_GRANULOCYTE_UP		21	-0.6629705	-1.6113968	0.0023282887	0.015016072	0.991	1464	tags=76%, list=26%, signal=102%
REACTOME_CELL_JUNCTION_ORGANIZATION	REACTOME_CELL_JUNCTION_ORGANIZATION		20	-0.6774656	-1.6102709	0.0047789724	0.0151949655	0.991	1540	tags=80%, list=27%, signal=109%
DIAZ_CHRONIC_MEYLOGENOUS_LEUKEMIA_DN	DIAZ_CHRONIC_MEYLOGENOUS_LEUKEMIA_DN		56	-0.5887863	-1.6093605	0.0010626992	0.015356257	0.991	590	tags=43%, list=10%, signal=47%
HELLER_HDAC_TARGETS_SILENCED_BY_METHYLATION_UP	HELLER_HDAC_TARGETS_SILENCED_BY_METHYLATION_UP		115	-0.5630292	-1.6086274	0.0	0.015476904	0.991	903	tags=41%, list=16%, signal=48%
RUTELLA_RESPONSE_TO_HGF_VS_CSF2RB_AND_IL4_UP	RUTELLA_RESPONSE_TO_HGF_VS_CSF2RB_AND_IL4_UP		193	-0.5531291	-1.6084114	0.0	0.015466318	0.991	1191	tags=38%, list=21%, signal=47%
HATADA_METHYLATED_IN_LUNG_CANCER_UP	HATADA_METHYLATED_IN_LUNG_CANCER_UP		83	-0.57626563	-1.6079208	0.0010330578	0.015543583	0.991	1266	tags=42%, list=22%, signal=53%
PARK_APL_PATHOGENESIS_DN	PARK_APL_PATHOGENESIS_DN		18	-0.69550973	-1.6078092	0.013033175	0.015523167	0.992	887	tags=44%, list=15%, signal=52%
LEE_LIVER_CANCER_MYC_TGFA_UP	LEE_LIVER_CANCER_MYC_TGFA_UP		19	-0.69166666	-1.6072791	0.0011918951	0.01558676	0.992	826	tags=53%, list=14%, signal=61%
REACTOME_COSTIMULATION_BY_THE_CD28_FAMILY	REACTOME_COSTIMULATION_BY_THE_CD28_FAMILY		39	-0.6170482	-1.6064302	0.0010787486	0.01573344	0.992	1184	tags=44%, list=21%, signal=55%
EBAUER_TARGETS_OF_PAX3_FOXO1_FUSION_UP	EBAUER_TARGETS_OF_PAX3_FOXO1_FUSION_UP		65	-0.5892807	-1.6060324	0.001048218	0.015808383	0.992	848	tags=38%, list=15%, signal=45%
SHAFFER_IRF4_TARGETS_IN_PLASMA_CELL_VS_MATURE_B_LYMPHOCYTE	SHAFFER_IRF4_TARGETS_IN_PLASMA_CELL_VS_MATURE_B_LYMPHOCYTE		26	-0.6492289	-1.6058251	0.004640371	0.015793648	0.992	1634	tags=73%, list=29%, signal=102%
BORCZUK_MALIGNANT_MESOTHELIOMA_DN	BORCZUK_MALIGNANT_MESOTHELIOMA_DN		41	-0.612584	-1.6057937	0.006651885	0.015740825	0.992	1217	tags=49%, list=21%, signal=62%
LIEN_BREAST_CARCINOMA_METAPLASTIC_VS_DUCTAL_UP	LIEN_BREAST_CARCINOMA_METAPLASTIC_VS_DUCTAL_UP		25	-0.64893717	-1.6057037	0.011454754	0.015697854	0.992	745	tags=52%, list=13%, signal=60%
SMID_BREAST_CANCER_BASAL_UP	SMID_BREAST_CANCER_BASAL_UP		190	-0.5470543	-1.6046381	0.0	0.015857229	0.993	826	tags=35%, list=14%, signal=40%
KUMAR_TARGETS_OF_MLL_AF9_FUSION	KUMAR_TARGETS_OF_MLL_AF9_FUSION		170	-0.55000705	-1.6045735	0.0	0.015807932	0.993	1059	tags=37%, list=19%, signal=44%
RIGGINS_TAMOXIFEN_RESISTANCE_UP	RIGGINS_TAMOXIFEN_RESISTANCE_UP		19	-0.68624705	-1.6044481	0.0058616647	0.015780995	0.993	553	tags=37%, list=10%, signal=41%
ZHAN_V1_LATE_DIFFERENTIATION_GENES_UP	ZHAN_V1_LATE_DIFFERENTIATION_GENES_UP		18	-0.6898057	-1.6034199	0.008578432	0.015997613	0.995	1241	tags=50%, list=22%, signal=64%
SESTO_RESPONSE_TO_UV_C6	SESTO_RESPONSE_TO_UV_C6		21	-0.67567784	-1.6025825	0.007134364	0.016172731	0.995	931	tags=38%, list=16%, signal=45%
REACTOME_SIGNALING_BY_PDGF	REACTOME_SIGNALING_BY_PDGF		30	-0.6353151	-1.6025003	0.0011402508	0.016150948	0.995	1185	tags=47%, list=21%, signal=59%
GRAHAM_CML_DIVIDING_VS_NORMAL_QUIESCENT_DN	GRAHAM_CML_DIVIDING_VS_NORMAL_QUIESCENT_DN		41	-0.6127626	-1.601801	0.0033003301	0.01627156	0.996	907	tags=46%, list=16%, signal=55%
BERENJENO_TRANSFORMED_BY_RHOA_REVERSIBLY_DN	BERENJENO_TRANSFORMED_BY_RHOA_REVERSIBLY_DN		16	-0.7140232	-1.5998077	0.008578432	0.016693333	0.996	560	tags=50%, list=10%, signal=55%
BROCKE_APOPTOSIS_REVERSED_BY_IL6	BROCKE_APOPTOSIS_REVERSED_BY_IL6		74	-0.5678842	-1.5992076	0.0	0.016758926	0.996	912	tags=34%, list=16%, signal=40%
LEE_NEURAL_CREST_STEM_CELL_DN	LEE_NEURAL_CREST_STEM_CELL_DN		31	-0.63551074	-1.5987695	0.0022650056	0.016814861	0.996	1283	tags=48%, list=22%, signal=62%
FONTAINE_PAPILLARY_THYROID_CARCINOMA_DN	FONTAINE_PAPILLARY_THYROID_CARCINOMA_DN		19	-0.6830745	-1.5976157	0.007125891	0.016935172	0.997	825	tags=53%, list=14%, signal=61%
KEGG_ACUTE_MYELOID_LEUKEMIA	KEGG_ACUTE_MYELOID_LEUKEMIA		38	-0.62268245	-1.597193	0.0021645022	0.016986854	0.998	1258	tags=53%, list=22%, signal=67%
LIN_SILENCED_BY_TUMOR_MICROENVIRONMENT	LIN_SILENCED_BY_TUMOR_MICROENVIRONMENT		20	-0.67223954	-1.5957125	0.010739856	0.017365796	0.998	670	tags=45%, list=12%, signal=51%
LEE_LIVER_CANCER_ACOX1_UP	LEE_LIVER_CANCER_ACOX1_UP		19	-0.68302417	-1.5906013	0.0072727273	0.018741803	0.998	694	tags=47%, list=12%, signal=54%
RUTELLA_RESPONSE_TO_CSF2RB_AND_IL4_DN	RUTELLA_RESPONSE_TO_CSF2RB_AND_IL4_DN		137	-0.55583876	-1.5905844	0.0	0.018682312	0.998	1191	tags=36%, list=21%, signal=45%
REACTOME_PLATELET_ACTIVATION_TRIGGERS	REACTOME_PLATELET_ACTIVATION_TRIGGERS		33	-0.6155576	-1.5879093	0.0034285714	0.019391779	0.999	1185	tags=48%, list=21%, signal=61%
TENEDINI_MEGAKARYOCYTE_MARKERS	TENEDINI_MEGAKARYOCYTE_MARKERS		21	-0.6662651	-1.5877877	0.007025761	0.01936621	0.999	1220	tags=62%, list=21%, signal=78%
HOFFMANN_IMMATURE_TO_MATURE_B_LYMPHOCYTE_DN	HOFFMANN_IMMATURE_TO_MATURE_B_LYMPHOCYTE_DN		15	-0.7064042	-1.5869957	0.0063051702	0.0195037	0.999	912	tags=40%, list=16%, signal=47%
ELVIDGE_HYPOXIA_BY_DMOG_UP	ELVIDGE_HYPOXIA_BY_DMOG_UP		54	-0.592423	-1.586382	0.0010559662	0.019592995	0.999	1089	tags=48%, list=19%, signal=59%
KEGG_NEUROACTIVE_LIGAND_RECEPTOR_INTERACTION	KEGG_NEUROACTIVE_LIGAND_RECEPTOR_INTERACTION		28	-0.62864196	-1.5836893	0.014823261	0.020260785	0.999	841	tags=54%, list=15%, signal=62%
REACTOME_PEPTIDE_LIGAND_BINDING_RECEPTORS	REACTOME_PEPTIDE_LIGAND_BINDING_RECEPTORS		23	-0.660937	-1.5833559	0.008235294	0.020300196	0.999	1041	tags=61%, list=18%, signal=74%
MARSON_FOXP3_TARGETS_UP	MARSON_FOXP3_TARGETS_UP		31	-0.62428737	-1.5817294	0.0055555557	0.020712875	0.999	1043	tags=42%, list=18%, signal=51%
LINDGREN_BLADDER_CANCER_CLUSTER_2A_DN	LINDGREN_BLADDER_CANCER_CLUSTER_2A_DN		55	-0.59109175	-1.5810256	0.0021574972	0.020895904	0.999	807	tags=35%, list=14%, signal=40%
KEGG_GAP_JUNCTION	KEGG_GAP_JUNCTION		35	-0.6163837	-1.5807443	0.0033370412	0.020935504	0.999	1152	tags=46%, list=20%, signal=57%
KYNG_DNA_DAMAGE_UP	KYNG_DNA_DAMAGE_UP		47	-0.5900144	-1.5802982	0.0053078556	0.021027112	0.999	1222	tags=45%, list=21%, signal=56%
HOSHIDA_LIVER_CANCER_LATE_RECURRENCE_DN	HOSHIDA_LIVER_CANCER_LATE_RECURRENCE_DN		22	-0.66751844	-1.5802046	0.009603841	0.020991232	0.999	381	tags=32%, list=7%, signal=34%
BONOME_OVARIAN_CANCER_SURVIVAL_OPTIMAL_DEBULKING	BONOME_OVARIAN_CANCER_SURVIVAL_OPTIMAL_DEBULKING		87	-0.56073725	-1.5801477	0.0010288066	0.020929724	0.999	997	tags=36%, list=17%, signal=42%
IVANOVA_HEMATOPOIESIS_STEM_CELL_LONG_TERM	IVANOVA_HEMATOPOIESIS_STEM_CELL_LONG_TERM		24	-0.63230324	-1.5777482	0.011641444	0.021530034	0.999	896	tags=42%, list=16%, signal=49%
LUI_THYROID_CANCER_CLUSTER_1	LUI_THYROID_CANCER_CLUSTER_1		22	-0.6455759	-1.5765982	0.017857144	0.021866301	1.0	893	tags=36%, list=16%, signal=43%
JI_RESPONSE_TO_FSH_UP	JI_RESPONSE_TO_FSH_UP		29	-0.6287216	-1.5760045	0.0045819017	0.021984369	1.0	617	tags=31%, list=11%, signal=35%
HORIUCHI_WTAP_TARGETS_UP	HORIUCHI_WTAP_TARGETS_UP		119	-0.5532681	-1.575183	0.0	0.022152826	1.0	1134	tags=44%, list=20%, signal=53%
SENGUPTA_NASOPHARYNGEAL_CARCINOMA_WITH_LMP1_DN	SENGUPTA_NASOPHARYNGEAL_CARCINOMA_WITH_LMP1_DN		33	-0.60981244	-1.574319	0.005567929	0.022339756	1.0	573	tags=45%, list=10%, signal=50%
BIOCARTA_RAC1_PATHWAY	BIOCARTA_RAC1_PATHWAY		15	-0.70452964	-1.5738174	0.007556675	0.022416003	1.0	1184	tags=67%, list=21%, signal=84%
TURASHVILI_BREAST_DUCTAL_CARCINOMA_VS_DUCTAL_NORMAL_UP	TURASHVILI_BREAST_DUCTAL_CARCINOMA_VS_DUCTAL_NORMAL_UP		18	-0.6812918	-1.5730667	0.008526187	0.022617504	1.0	1136	tags=61%, list=20%, signal=76%
SMID_BREAST_CANCER_LUMINAL_B_UP	SMID_BREAST_CANCER_LUMINAL_B_UP		34	-0.6168004	-1.5727742	0.0067114094	0.022628102	1.0	799	tags=35%, list=14%, signal=41%
KEGG_BLADDER_CANCER	KEGG_BLADDER_CANCER		18	-0.6871304	-1.5719752	0.01092233	0.022808602	1.0	1052	tags=50%, list=18%, signal=61%
MAHAJAN_RESPONSE_TO_IL1A_DN	MAHAJAN_RESPONSE_TO_IL1A_DN		32	-0.6227463	-1.5710557	0.0045610033	0.023018615	1.0	487	tags=25%, list=9%, signal=27%
NAGASHIMA_EGF_SIGNALING_UP	NAGASHIMA_EGF_SIGNALING_UP		19	-0.668345	-1.5699421	0.010739856	0.023282506	1.0	1358	tags=58%, list=24%, signal=76%
GRAHAM_CML_QUIESCENT_VS_NORMAL_QUIESCENT_DN	GRAHAM_CML_QUIESCENT_VS_NORMAL_QUIESCENT_DN		16	-0.69781697	-1.5684581	0.011363637	0.02364098	1.0	893	tags=69%, list=16%, signal=81%
XU_HGF_TARGETS_REPRESSED_BY_AKT1_DN	XU_HGF_TARGETS_REPRESSED_BY_AKT1_DN		22	-0.65462595	-1.5682758	0.00921659	0.02361782	1.0	1123	tags=41%, list=20%, signal=51%
KIM_MYCN_AMPLIFICATION_TARGETS_DN	KIM_MYCN_AMPLIFICATION_TARGETS_DN		40	-0.58872515	-1.5665816	0.0076754387	0.024121296	1.0	778	tags=33%, list=14%, signal=37%
TAVAZOIE_METASTASIS	TAVAZOIE_METASTASIS		29	-0.6339758	-1.5663457	0.006818182	0.024121612	1.0	934	tags=45%, list=16%, signal=53%
COATES_MACROPHAGE_M1_VS_M2_UP	COATES_MACROPHAGE_M1_VS_M2_UP		36	-0.6069194	-1.5660462	0.0066740825	0.024140958	1.0	1183	tags=44%, list=21%, signal=56%
BOYLAN_MULTIPLE_MYELOMA_D_CLUSTER_DN	BOYLAN_MULTIPLE_MYELOMA_D_CLUSTER_DN		16	-0.6919626	-1.5652441	0.016476553	0.02433659	1.0	1476	tags=75%, list=26%, signal=101%
ENGELMANN_CANCER_PROGENITORS_UP	ENGELMANN_CANCER_PROGENITORS_UP		25	-0.6338552	-1.5642608	0.013064133	0.024631228	1.0	935	tags=40%, list=16%, signal=48%
FAELT_B_CLL_WITH_VH_REARRANGEMENTS_UP	FAELT_B_CLL_WITH_VH_REARRANGEMENTS_UP		22	-0.65412766	-1.5640738	0.0070588235	0.024605563	1.0	957	tags=45%, list=17%, signal=54%
GRUETZMANN_PANCREATIC_CANCER_UP	GRUETZMANN_PANCREATIC_CANCER_UP		162	-0.53967947	-1.5632854	0.0	0.024800915	1.0	1346	tags=46%, list=24%, signal=58%
BONOME_OVARIAN_CANCER_SURVIVAL_SUBOPTIMAL_DEBULKING	BONOME_OVARIAN_CANCER_SURVIVAL_SUBOPTIMAL_DEBULKING		179	-0.5324086	-1.5628972	0.0	0.024828607	1.0	1064	tags=30%, list=19%, signal=35%
JAZAG_TGFB1_SIGNALING_VIA_SMAD4_DN	JAZAG_TGFB1_SIGNALING_VIA_SMAD4_DN		19	-0.6699091	-1.5623878	0.020118343	0.024904136	1.0	904	tags=37%, list=16%, signal=44%
RUTELLA_RESPONSE_TO_CSF2RB_AND_IL4_UP	RUTELLA_RESPONSE_TO_CSF2RB_AND_IL4_UP		177	-0.5348379	-1.5594342	0.0	0.025868556	1.0	1108	tags=36%, list=19%, signal=43%
VANHARANTA_UTERINE_FIBROID_DN	VANHARANTA_UTERINE_FIBROID_DN		24	-0.6513059	-1.5589689	0.0070422534	0.025932752	1.0	590	tags=42%, list=10%, signal=46%
ST_INTEGRIN_SIGNALING_PATHWAY	ST_INTEGRIN_SIGNALING_PATHWAY		42	-0.5900518	-1.5583627	0.010857764	0.026070852	1.0	1269	tags=43%, list=22%, signal=55%
RIZKI_TUMOR_INVASIVENESS_3D_UP	RIZKI_TUMOR_INVASIVENESS_3D_UP		73	-0.5593932	-1.5569984	0.0010351967	0.02645949	1.0	1261	tags=41%, list=22%, signal=52%
KEGG_ADHERENS_JUNCTION	KEGG_ADHERENS_JUNCTION		25	-0.6342229	-1.5554816	0.010526316	0.026906589	1.0	584	tags=36%, list=10%, signal=40%
COULOUARN_TEMPORAL_TGFB1_SIGNATURE_DN	COULOUARN_TEMPORAL_TGFB1_SIGNATURE_DN		39	-0.59094167	-1.5531934	0.008714597	0.027587513	1.0	1321	tags=51%, list=23%, signal=66%
SASSON_RESPONSE_TO_GONADOTROPHINS_DN	SASSON_RESPONSE_TO_GONADOTROPHINS_DN		39	-0.5924496	-1.5530225	0.01191766	0.027556568	1.0	1269	tags=41%, list=22%, signal=52%
REACTOME_SIGNAL_AMPLIFICATION	REACTOME_SIGNAL_AMPLIFICATION		15	-0.6837906	-1.5508922	0.017478153	0.028305292	1.0	865	tags=47%, list=15%, signal=55%
ROSS_ACUTE_MYELOID_LEUKEMIA_CBF	ROSS_ACUTE_MYELOID_LEUKEMIA_CBF		24	-0.6480878	-1.5492084	0.011641444	0.028840825	1.0	1543	tags=67%, list=27%, signal=91%
BIOCARTA_RHO_PATHWAY	BIOCARTA_RHO_PATHWAY		16	-0.6834083	-1.5485336	0.01863354	0.029055852	1.0	882	tags=44%, list=15%, signal=52%
KEGG_VASCULAR_SMOOTH_MUSCLE_CONTRACTION	KEGG_VASCULAR_SMOOTH_MUSCLE_CONTRACTION		46	-0.5786521	-1.5478684	0.0053361794	0.029133966	1.0	1186	tags=48%, list=21%, signal=60%
WANG_ESOPHAGUS_CANCER_VS_NORMAL_UP	WANG_ESOPHAGUS_CANCER_VS_NORMAL_UP		44	-0.5795901	-1.5460974	0.006521739	0.029766591	1.0	1465	tags=64%, list=26%, signal=85%
NUTT_GBM_VS_AO_GLIOMA_UP	NUTT_GBM_VS_AO_GLIOMA_UP		22	-0.6475976	-1.5457315	0.010676157	0.02984826	1.0	1664	tags=68%, list=29%, signal=96%
MARTORIATI_MDM4_TARGETS_FETAL_LIVER_DN	MARTORIATI_MDM4_TARGETS_FETAL_LIVER_DN		127	-0.53663087	-1.5447694	0.001004016	0.030144569	1.0	1256	tags=33%, list=22%, signal=41%
BARIS_THYROID_CANCER_DN	BARIS_THYROID_CANCER_DN		27	-0.6238182	-1.5421233	0.007981756	0.031035796	1.0	1390	tags=56%, list=24%, signal=73%
KIM_MYC_AMPLIFICATION_TARGETS_DN	KIM_MYC_AMPLIFICATION_TARGETS_DN		26	-0.6285326	-1.542097	0.011655011	0.030968174	1.0	617	tags=38%, list=11%, signal=43%
KEGG_PROSTATE_CANCER	KEGG_PROSTATE_CANCER		45	-0.5855438	-1.5387352	0.0053418805	0.032246478	1.0	1329	tags=44%, list=23%, signal=57%
MCMURRAY_TP53_HRAS_COOPERATION_RESPONSE_DN	MCMURRAY_TP53_HRAS_COOPERATION_RESPONSE_DN		17	-0.6660194	-1.5384971	0.030674847	0.032266933	1.0	1372	tags=65%, list=24%, signal=85%
REACTOME_GPCR_LIGAND_BINDING	REACTOME_GPCR_LIGAND_BINDING		48	-0.5801142	-1.5376984	0.0054406966	0.032498132	1.0	907	tags=48%, list=16%, signal=56%
HADDAD_T_LYMPHOCYTE_AND_NK_PROGENITOR_UP	HADDAD_T_LYMPHOCYTE_AND_NK_PROGENITOR_UP		36	-0.5953217	-1.5369723	0.01330377	0.032680355	1.0	885	tags=42%, list=15%, signal=49%
PRAMOONJAGO_SOX4_TARGETS_UP	PRAMOONJAGO_SOX4_TARGETS_UP		20	-0.65118015	-1.5368576	0.013986014	0.03264681	1.0	1396	tags=60%, list=24%, signal=79%
BIOCARTA_ECM_PATHWAY	BIOCARTA_ECM_PATHWAY		17	-0.6695615	-1.535766	0.01946472	0.03306677	1.0	1243	tags=59%, list=22%, signal=75%
KEGG_CALCIUM_SIGNALING_PATHWAY	KEGG_CALCIUM_SIGNALING_PATHWAY		43	-0.5811965	-1.5353584	0.0075026797	0.033136517	1.0	804	tags=35%, list=14%, signal=40%
XU_GH1_AUTOCRINE_TARGETS_UP	XU_GH1_AUTOCRINE_TARGETS_UP		56	-0.5681117	-1.5345606	0.0031982942	0.033386853	1.0	747	tags=29%, list=13%, signal=33%
MARTORIATI_MDM4_TARGETS_NEUROEPITHELIUM_DN	MARTORIATI_MDM4_TARGETS_NEUROEPITHELIUM_DN		27	-0.61843306	-1.5330915	0.0069444445	0.033989258	1.0	1256	tags=59%, list=22%, signal=76%
MCCLUNG_CREB1_TARGETS_UP	MCCLUNG_CREB1_TARGETS_UP		30	-0.61726207	-1.5326617	0.013559322	0.034105133	1.0	691	tags=33%, list=12%, signal=38%
REACTOME_RHO_GTPASE_CYCLE	REACTOME_RHO_GTPASE_CYCLE		56	-0.56430864	-1.5321925	0.0031545742	0.0342033	1.0	1164	tags=45%, list=20%, signal=55%
THEILGAARD_NEUTROPHIL_AT_SKIN_WOUND_UP	THEILGAARD_NEUTROPHIL_AT_SKIN_WOUND_UP		38	-0.5884537	-1.5317867	0.008879024	0.034281626	1.0	1453	tags=50%, list=25%, signal=67%
SESTO_RESPONSE_TO_UV_C8	SESTO_RESPONSE_TO_UV_C8		36	-0.58975255	-1.531552	0.0077262693	0.034315187	1.0	1271	tags=44%, list=22%, signal=57%
REACTOME_APOPTOTIC_EXECUTION_PHASE	REACTOME_APOPTOTIC_EXECUTION_PHASE		22	-0.6304184	-1.5306149	0.02361275	0.03464573	1.0	391	tags=27%, list=7%, signal=29%
KLEIN_PRIMARY_EFFUSION_LYMPHOMA_UP	KLEIN_PRIMARY_EFFUSION_LYMPHOMA_UP		22	-0.63381505	-1.5303011	0.021352313	0.034685597	1.0	1000	tags=45%, list=17%, signal=55%
TONKS_TARGETS_OF_RUNX1_RUNX1T1_FUSION_MONOCYTE_DN	TONKS_TARGETS_OF_RUNX1_RUNX1T1_FUSION_MONOCYTE_DN		29	-0.6117352	-1.5296963	0.015837105	0.034855977	1.0	1191	tags=48%, list=21%, signal=61%
GENTILE_UV_RESPONSE_CLUSTER_D6	GENTILE_UV_RESPONSE_CLUSTER_D6		19	-0.6518146	-1.5282749	0.02294686	0.03541953	1.0	606	tags=37%, list=11%, signal=41%
SABATES_COLORECTAL_ADENOMA_UP	SABATES_COLORECTAL_ADENOMA_UP		17	-0.6651881	-1.5266399	0.02676399	0.03607639	1.0	935	tags=53%, list=16%, signal=63%
FRASOR_RESPONSE_TO_ESTRADIOL_DN	FRASOR_RESPONSE_TO_ESTRADIOL_DN		20	-0.6440065	-1.5256473	0.014723927	0.036421712	1.0	1517	tags=80%, list=27%, signal=108%
APPEL_IMATINIB_RESPONSE	APPEL_IMATINIB_RESPONSE		21	-0.6344531	-1.5251604	0.015348288	0.036516402	1.0	1337	tags=57%, list=23%, signal=74%
HARRIS_HYPOXIA	HARRIS_HYPOXIA		32	-0.5967106	-1.5250793	0.020454545	0.036471535	1.0	1235	tags=50%, list=22%, signal=63%
ADDYA_ERYTHROID_DIFFERENTIATION_BY_HEMIN	ADDYA_ERYTHROID_DIFFERENTIATION_BY_HEMIN		24	-0.62705785	-1.5249344	0.016055046	0.036431674	1.0	1045	tags=42%, list=18%, signal=51%
RADMACHER_AML_PROGNOSIS	RADMACHER_AML_PROGNOSIS		26	-0.6122906	-1.524759	0.011709602	0.03647554	1.0	1200	tags=46%, list=21%, signal=58%
ODONNELL_TARGETS_OF_MYC_AND_TFRC_UP	ODONNELL_TARGETS_OF_MYC_AND_TFRC_UP		32	-0.5991275	-1.5246847	0.027027028	0.036426485	1.0	1594	tags=59%, list=28%, signal=82%
LANDIS_ERBB2_BREAST_TUMORS_324_UP	LANDIS_ERBB2_BREAST_TUMORS_324_UP		60	-0.558007	-1.5230361	0.0020986358	0.03713448	1.0	1251	tags=45%, list=22%, signal=57%
BASSO_CD40_SIGNALING_UP	BASSO_CD40_SIGNALING_UP		37	-0.5781205	-1.5228144	0.010905125	0.03712198	1.0	1559	tags=54%, list=27%, signal=74%
ST_T_CELL_SIGNAL_TRANSDUCTION	ST_T_CELL_SIGNAL_TRANSDUCTION		25	-0.6198508	-1.5222763	0.022118744	0.037299655	1.0	1345	tags=48%, list=24%, signal=62%
MCBRYAN_PUBERTAL_BREAST_4_5WK_DN	MCBRYAN_PUBERTAL_BREAST_4_5WK_DN		78	-0.541019	-1.5220109	0.007179487	0.03732652	1.0	795	tags=26%, list=14%, signal=29%
HELLER_HDAC_TARGETS_UP	HELLER_HDAC_TARGETS_UP		90	-0.5367898	-1.5214672	0.0050968397	0.0374984	1.0	1081	tags=41%, list=19%, signal=50%
KEGG_JAK_STAT_SIGNALING_PATHWAY	KEGG_JAK_STAT_SIGNALING_PATHWAY		52	-0.56763375	-1.5213878	0.006437768	0.037444964	1.0	1220	tags=42%, list=21%, signal=53%
DOANE_RESPONSE_TO_ANDROGEN_DN	DOANE_RESPONSE_TO_ANDROGEN_DN		89	-0.5362076	-1.5191525	0.002042901	0.038314182	1.0	1039	tags=37%, list=18%, signal=45%
NAKAMURA_TUMOR_ZONE_PERIPHERAL_VS_CENTRAL_DN	NAKAMURA_TUMOR_ZONE_PERIPHERAL_VS_CENTRAL_DN		223	-0.52105474	-1.5191262	0.0	0.038221885	1.0	1295	tags=37%, list=23%, signal=46%
PAPASPYRIDONOS_UNSTABLE_ATEROSCLEROTIC_PLAQUE_UP	PAPASPYRIDONOS_UNSTABLE_ATEROSCLEROTIC_PLAQUE_UP		28	-0.60281193	-1.5184397	0.012761021	0.038477667	1.0	1176	tags=46%, list=21%, signal=58%
NAGASHIMA_NRG1_SIGNALING_UP	NAGASHIMA_NRG1_SIGNALING_UP		61	-0.5558795	-1.5179027	0.0031088083	0.038628172	1.0	1268	tags=41%, list=22%, signal=52%
PEREZ_TP53_TARGETS	PEREZ_TP53_TARGETS		269	-0.5138661	-1.5178845	0.0	0.03853571	1.0	1177	tags=37%, list=21%, signal=45%
LEE_DIFFERENTIATING_T_LYMPHOCYTE	LEE_DIFFERENTIATING_T_LYMPHOCYTE		67	-0.556332	-1.5176564	0.003147954	0.038554106	1.0	1300	tags=36%, list=23%, signal=46%
TAKEDA_TARGETS_OF_NUP98_HOXA9_FUSION_10D_UP	TAKEDA_TARGETS_OF_NUP98_HOXA9_FUSION_10D_UP		61	-0.55140316	-1.5162512	0.0062695923	0.03913031	1.0	780	tags=41%, list=14%, signal=47%
FULCHER_INFLAMMATORY_RESPONSE_LECTIN_VS_LPS_UP	FULCHER_INFLAMMATORY_RESPONSE_LECTIN_VS_LPS_UP		228	-0.51568216	-1.5152584	0.0	0.039504074	1.0	1132	tags=36%, list=20%, signal=43%
LAIHO_COLORECTAL_CANCER_SERRATED_UP	LAIHO_COLORECTAL_CANCER_SERRATED_UP		64	-0.55531216	-1.5152359	0.007201646	0.03941729	1.0	1613	tags=48%, list=28%, signal=67%
REACTOME_G_ALPHA_Q_SIGNALLING_EVENTS	REACTOME_G_ALPHA_Q_SIGNALLING_EVENTS		27	-0.6099062	-1.5144551	0.0125284735	0.039747443	1.0	1300	tags=56%, list=23%, signal=72%
MULLIGHAN_NPM1_SIGNATURE_3_DN	MULLIGHAN_NPM1_SIGNATURE_3_DN		53	-0.5580882	-1.5124788	0.012847966	0.040497933	1.0	1051	tags=36%, list=18%, signal=44%
KIM_WT1_TARGETS_8HR_UP	KIM_WT1_TARGETS_8HR_UP		65	-0.5516837	-1.512095	0.0063091484	0.040576857	1.0	1334	tags=38%, list=23%, signal=50%
WEIGEL_OXIDATIVE_STRESS_BY_HNE_AND_TBH	WEIGEL_OXIDATIVE_STRESS_BY_HNE_AND_TBH		22	-0.6352303	-1.511815	0.021454113	0.040583014	1.0	450	tags=32%, list=8%, signal=34%
CHIANG_LIVER_CANCER_SUBCLASS_CTNNB1_UP	CHIANG_LIVER_CANCER_SUBCLASS_CTNNB1_UP		40	-0.5713416	-1.5117328	0.016465422	0.040519536	1.0	817	tags=50%, list=14%, signal=58%
RODRIGUES_NTN1_TARGETS_DN	RODRIGUES_NTN1_TARGETS_DN		42	-0.5772181	-1.5099449	0.008733625	0.04131251	1.0	1043	tags=40%, list=18%, signal=49%
RUTELLA_RESPONSE_TO_HGF_VS_CSF2RB_AND_IL4_DN	RUTELLA_RESPONSE_TO_HGF_VS_CSF2RB_AND_IL4_DN		121	-0.52586377	-1.5097438	0.0	0.041314296	1.0	1435	tags=40%, list=25%, signal=53%
CREIGHTON_ENDOCRINE_THERAPY_RESISTANCE_5	CREIGHTON_ENDOCRINE_THERAPY_RESISTANCE_5		199	-0.5179026	-1.5095291	0.0	0.041325357	1.0	1705	tags=50%, list=30%, signal=68%
KEGG_CHEMOKINE_SIGNALING_PATHWAY	KEGG_CHEMOKINE_SIGNALING_PATHWAY		89	-0.5369289	-1.508917	0.0020449897	0.04144032	1.0	1185	tags=40%, list=21%, signal=50%
YAO_TEMPORAL_RESPONSE_TO_PROGESTERONE_CLUSTER_16	YAO_TEMPORAL_RESPONSE_TO_PROGESTERONE_CLUSTER_16		20	-0.64931697	-1.5074944	0.017502917	0.042106356	1.0	1263	tags=55%, list=22%, signal=70%
BEIER_GLIOMA_STEM_CELL_DN	BEIER_GLIOMA_STEM_CELL_DN		32	-0.595074	-1.5065657	0.017621145	0.042492747	1.0	1166	tags=44%, list=20%, signal=55%
BIOCARTA_MYOSIN_PATHWAY	BIOCARTA_MYOSIN_PATHWAY		16	-0.6788734	-1.5044403	0.020382166	0.0434415	1.0	949	tags=50%, list=17%, signal=60%
KEGG_VEGF_SIGNALING_PATHWAY	KEGG_VEGF_SIGNALING_PATHWAY		30	-0.5984771	-1.5043353	0.025669644	0.043381333	1.0	1190	tags=47%, list=21%, signal=59%
ENK_UV_RESPONSE_EPIDERMIS_DN	ENK_UV_RESPONSE_EPIDERMIS_DN		228	-0.5143335	-1.5036002	0.0	0.043661717	1.0	1210	tags=33%, list=21%, signal=40%
REACTOME_BIOLOGICAL_OXIDATIONS	REACTOME_BIOLOGICAL_OXIDATIONS		23	-0.61552095	-1.5029485	0.018669778	0.04393183	1.0	900	tags=52%, list=16%, signal=62%
HSIAO_LIVER_SPECIFIC_GENES	HSIAO_LIVER_SPECIFIC_GENES		59	-0.5494483	-1.5022302	0.0074231178	0.044236664	1.0	1108	tags=42%, list=19%, signal=52%
ACEVEDO_LIVER_TUMOR_VS_NORMAL_ADJACENT_TISSUE_DN	ACEVEDO_LIVER_TUMOR_VS_NORMAL_ADJACENT_TISSUE_DN		86	-0.5336655	-1.5020889	0.0030800821	0.04421409	1.0	1404	tags=43%, list=25%, signal=56%
KEGG_PATHWAYS_IN_CANCER	KEGG_PATHWAYS_IN_CANCER		135	-0.5269563	-1.5020182	0.0	0.044133145	1.0	1329	tags=41%, list=23%, signal=52%
KRIGE_RESPONSE_TO_TOSEDOSTAT_24HR_UP	KRIGE_RESPONSE_TO_TOSEDOSTAT_24HR_UP		337	-0.5056734	-1.5018697	0.0	0.044106673	1.0	1608	tags=43%, list=28%, signal=57%
VALK_AML_CLUSTER_3	VALK_AML_CLUSTER_3		15	-0.67779994	-1.5018486	0.023839397	0.044006847	1.0	1143	tags=67%, list=20%, signal=83%
KEGG_DILATED_CARDIOMYOPATHY	KEGG_DILATED_CARDIOMYOPATHY		27	-0.60252595	-1.5011437	0.023174971	0.04426316	1.0	807	tags=48%, list=14%, signal=56%
STEARMAN_LUNG_CANCER_EARLY_VS_LATE_UP	STEARMAN_LUNG_CANCER_EARLY_VS_LATE_UP		64	-0.5422974	-1.5010275	0.010416667	0.04420434	1.0	1250	tags=34%, list=22%, signal=43%
KEGG_EPITHELIAL_CELL_SIGNALING_IN_HELICOBACTER_PYLORI_INFECTION	KEGG_EPITHELIAL_CELL_SIGNALING_IN_HELICOBACTER_PYLORI_INFECTION		35	-0.5876074	-1.4994593	0.020134227	0.04493721	1.0	1321	tags=46%, list=23%, signal=59%
VANHARANTA_UTERINE_FIBROID_UP	VANHARANTA_UTERINE_FIBROID_UP		16	-0.66276395	-1.4979296	0.029666254	0.045590147	1.0	1118	tags=56%, list=20%, signal=70%
WNT_SIGNALING	WNT_SIGNALING		32	-0.5964471	-1.4970183	0.016778523	0.045946665	1.0	1332	tags=41%, list=23%, signal=53%
CHIANG_LIVER_CANCER_SUBCLASS_PROLIFERATION_DN	CHIANG_LIVER_CANCER_SUBCLASS_PROLIFERATION_DN		37	-0.5825673	-1.4960332	0.009857613	0.046391673	1.0	533	tags=27%, list=9%, signal=30%
SAMOLS_TARGETS_OF_KHSV_MIRNAS_DN	SAMOLS_TARGETS_OF_KHSV_MIRNAS_DN		21	-0.62997663	-1.4940233	0.028070176	0.04736798	1.0	1473	tags=57%, list=26%, signal=77%
HENDRICKS_SMARCA4_TARGETS_UP	HENDRICKS_SMARCA4_TARGETS_UP		20	-0.63946515	-1.4923112	0.014251782	0.048233066	1.0	945	tags=45%, list=17%, signal=54%
REACTOME_CD28_CO_STIMULATION	REACTOME_CD28_CO_STIMULATION		21	-0.6254353	-1.4918026	0.031839624	0.048428196	1.0	1184	tags=48%, list=21%, signal=60%
WOOD_EBV_EBNA1_TARGETS_UP	WOOD_EBV_EBNA1_TARGETS_UP		35	-0.58673096	-1.4913043	0.022446688	0.04862017	1.0	1109	tags=43%, list=19%, signal=53%
KEGG_VIRAL_MYOCARDITIS	KEGG_VIRAL_MYOCARDITIS		21	-0.6221051	-1.4909585	0.028835064	0.04871024	1.0	1193	tags=52%, list=21%, signal=66%
ZHOU_INFLAMMATORY_RESPONSE_LIVE_UP	ZHOU_INFLAMMATORY_RESPONSE_LIVE_UP		115	-0.5219195	-1.4905994	0.0020263426	0.04874951	1.0	1090	tags=43%, list=19%, signal=52%
OKUMURA_INFLAMMATORY_RESPONSE_LPS	OKUMURA_INFLAMMATORY_RESPONSE_LPS		70	-0.5356758	-1.49046	0.0061791968	0.04870894	1.0	569	tags=23%, list=10%, signal=25%
HOFFMANN_PRE_BI_TO_LARGE_PRE_BII_LYMPHOCYTE_DN	HOFFMANN_PRE_BI_TO_LARGE_PRE_BII_LYMPHOCYTE_DN		23	-0.62890685	-1.489884	0.022248244	0.048877712	1.0	1183	tags=52%, list=21%, signal=66%
REACTOME_G_ALPHA_I_SIGNALLING_EVENTS	REACTOME_G_ALPHA_I_SIGNALLING_EVENTS		41	-0.5715006	-1.4893533	0.010940919	0.049018625	1.0	1224	tags=56%, list=21%, signal=71%
KEGG_CHRONIC_MYELOID_LEUKEMIA	KEGG_CHRONIC_MYELOID_LEUKEMIA		42	-0.56691456	-1.4890924	0.015267176	0.049035802	1.0	1415	tags=50%, list=25%, signal=66%
DEURIG_T_CELL_PROLYMPHOCYTIC_LEUKEMIA_DN	DEURIG_T_CELL_PROLYMPHOCYTIC_LEUKEMIA_DN		165	-0.5115535	-1.485637	0.0	0.050926194	1.0	1051	tags=24%, list=18%, signal=28%
SENGUPTA_NASOPHARYNGEAL_CARCINOMA_WITH_LMP1_UP	SENGUPTA_NASOPHARYNGEAL_CARCINOMA_WITH_LMP1_UP		167	-0.5104219	-1.4846603	0.0	0.0513985	1.0	733	tags=22%, list=13%, signal=25%
ELVIDGE_HIF1A_AND_HIF2A_TARGETS_DN	ELVIDGE_HIF1A_AND_HIF2A_TARGETS_DN		39	-0.5716289	-1.4845393	0.0234375	0.05134405	1.0	1089	tags=41%, list=19%, signal=50%
LEE_LIVER_CANCER_CIPROFIBRATE_UP	LEE_LIVER_CANCER_CIPROFIBRATE_UP		15	-0.661548	-1.4834728	0.021601016	0.051868845	1.0	533	tags=47%, list=9%, signal=51%
RHEIN_ALL_GLUCOCORTICOID_THERAPY_UP	RHEIN_ALL_GLUCOCORTICOID_THERAPY_UP		44	-0.5623382	-1.4833819	0.018378379	0.051803533	1.0	1385	tags=48%, list=24%, signal=62%
AMIT_SERUM_RESPONSE_60_MCF10A	AMIT_SERUM_RESPONSE_60_MCF10A		24	-0.6210172	-1.4831269	0.014874142	0.051847342	1.0	1559	tags=79%, list=27%, signal=108%
FOSTER_INFLAMMATORY_RESPONSE_LPS_DN	FOSTER_INFLAMMATORY_RESPONSE_LPS_DN		168	-0.5140624	-1.4828244	0.0	0.051903173	1.0	1311	tags=39%, list=23%, signal=49%
ZHANG_RESPONSE_TO_IKK_INHIBITOR_AND_TNF_UP	ZHANG_RESPONSE_TO_IKK_INHIBITOR_AND_TNF_UP		79	-0.5248496	-1.4827882	0.0031023785	0.051809512	1.0	1345	tags=43%, list=24%, signal=55%
MCBRYAN_PUBERTAL_BREAST_5_6WK_UP	MCBRYAN_PUBERTAL_BREAST_5_6WK_UP		49	-0.5484972	-1.4823179	0.008537887	0.051936295	1.0	764	tags=29%, list=13%, signal=33%
BILBAN_B_CLL_LPL_DN	BILBAN_B_CLL_LPL_DN		17	-0.64751035	-1.4821864	0.026862027	0.051904	1.0	1271	tags=53%, list=22%, signal=68%
MARTINEZ_RB1_AND_TP53_TARGETS_UP	MARTINEZ_RB1_AND_TP53_TARGETS_UP		215	-0.5107048	-1.4808898	0.0	0.052482523	1.0	1276	tags=36%, list=22%, signal=44%
MARTINEZ_RESPONSE_TO_TRABECTEDIN	MARTINEZ_RESPONSE_TO_TRABECTEDIN		22	-0.6222996	-1.4807624	0.028202115	0.052434955	1.0	1271	tags=41%, list=22%, signal=52%
KEGG_MELANOGENESIS	KEGG_MELANOGENESIS		29	-0.5997954	-1.4807242	0.022779044	0.052339006	1.0	1150	tags=41%, list=20%, signal=52%
RASHI_RESPONSE_TO_IONIZING_RADIATION_6	RASHI_RESPONSE_TO_IONIZING_RADIATION_6		38	-0.5682705	-1.4806144	0.01868132	0.05231208	1.0	1117	tags=45%, list=20%, signal=55%
KEGG_NATURAL_KILLER_CELL_MEDIATED_CYTOTOXICITY	KEGG_NATURAL_KILLER_CELL_MEDIATED_CYTOTOXICITY		46	-0.5562427	-1.4804615	0.011891892	0.05230715	1.0	1243	tags=41%, list=22%, signal=52%
YAUCH_HEDGEHOG_SIGNALING_PARACRINE_UP	YAUCH_HEDGEHOG_SIGNALING_PARACRINE_UP		26	-0.5956865	-1.4794493	0.030612245	0.05283777	1.0	466	tags=27%, list=8%, signal=29%
REACTOME_DOWNSTREAM_TCR_SIGNALING	REACTOME_DOWNSTREAM_TCR_SIGNALING		22	-0.6168715	-1.4792823	0.035971224	0.052807644	1.0	1321	tags=55%, list=23%, signal=71%
KEGG_PRIMARY_IMMUNODEFICIENCY	KEGG_PRIMARY_IMMUNODEFICIENCY		17	-0.6501591	-1.4781348	0.017721519	0.053358965	1.0	410	tags=41%, list=7%, signal=44%
GRUETZMANN_PANCREATIC_CANCER_DN	GRUETZMANN_PANCREATIC_CANCER_DN		80	-0.5300008	-1.4779732	0.0030643514	0.053350147	1.0	984	tags=36%, list=17%, signal=43%
LINDGREN_BLADDER_CANCER_CLUSTER_3_DN	LINDGREN_BLADDER_CANCER_CLUSTER_3_DN		83	-0.53071016	-1.4779289	0.0040899795	0.05325376	1.0	1405	tags=39%, list=25%, signal=50%
GARGALOVIC_RESPONSE_TO_OXIDIZED_PHOSPHOLIPIDS_BLUE_UP	GARGALOVIC_RESPONSE_TO_OXIDIZED_PHOSPHOLIPIDS_BLUE_UP		54	-0.5490812	-1.4763799	0.009473684	0.054151054	1.0	563	tags=24%, list=10%, signal=26%
LENAOUR_DENDRITIC_CELL_MATURATION_DN	LENAOUR_DENDRITIC_CELL_MATURATION_DN		54	-0.54135346	-1.4760889	0.010706638	0.05422707	1.0	893	tags=39%, list=16%, signal=46%
REACTOME_NUCLEAR_RECEPTOR_TRANSCRIPTION_PATHWAY	REACTOME_NUCLEAR_RECEPTOR_TRANSCRIPTION_PATHWAY		19	-0.62736505	-1.4758787	0.033980582	0.054218277	1.0	1276	tags=53%, list=22%, signal=68%
SCHUETZ_BREAST_CANCER_DUCTAL_INVASIVE_DN	SCHUETZ_BREAST_CANCER_DUCTAL_INVASIVE_DN		20	-0.62457484	-1.4752233	0.045673076	0.054447826	1.0	335	tags=25%, list=6%, signal=26%
SHEDDEN_LUNG_CANCER_GOOD_SURVIVAL_A12	SHEDDEN_LUNG_CANCER_GOOD_SURVIVAL_A12		84	-0.5277546	-1.4742019	0.0020408162	0.05488665	1.0	966	tags=33%, list=17%, signal=40%
BERENJENO_ROCK_SIGNALING_NOT_VIA_RHOA_DN	BERENJENO_ROCK_SIGNALING_NOT_VIA_RHOA_DN		22	-0.61261636	-1.4737235	0.023696683	0.055039167	1.0	1514	tags=59%, list=26%, signal=80%
JAZAERI_BREAST_CANCER_BRCA1_VS_BRCA2_DN	JAZAERI_BREAST_CANCER_BRCA1_VS_BRCA2_DN		20	-0.6178733	-1.4734435	0.038415365	0.055102892	1.0	1130	tags=35%, list=20%, signal=43%
CADWELL_ATG16L1_TARGETS_UP	CADWELL_ATG16L1_TARGETS_UP		15	-0.6688201	-1.4730507	0.035670355	0.05524843	1.0	169	tags=27%, list=3%, signal=27%
FRASOR_TAMOXIFEN_RESPONSE_UP	FRASOR_TAMOXIFEN_RESPONSE_UP		21	-0.6263639	-1.4716858	0.034855768	0.05602468	1.0	1416	tags=57%, list=25%, signal=76%
SENESE_HDAC3_TARGETS_DN	SENESE_HDAC3_TARGETS_DN		184	-0.50796527	-1.4716007	0.0	0.055955652	1.0	1154	tags=31%, list=20%, signal=38%
AKL_HTLV1_INFECTION_DN	AKL_HTLV1_INFECTION_DN		38	-0.56500745	-1.4710629	0.01880531	0.056189697	1.0	1287	tags=50%, list=22%, signal=64%
REACTOME_CLASS_A1_RHODOPSIN_LIKE_RECEPTORS	REACTOME_CLASS_A1_RHODOPSIN_LIKE_RECEPTORS		38	-0.5629459	-1.4700121	0.01835853	0.056715086	1.0	1224	tags=58%, list=21%, signal=73%
HOFFMANN_SMALL_PRE_BII_TO_IMMATURE_B_LYMPHOCYTE_UP	HOFFMANN_SMALL_PRE_BII_TO_IMMATURE_B_LYMPHOCYTE_UP		17	-0.6497356	-1.4696612	0.037439615	0.056768462	1.0	673	tags=35%, list=12%, signal=40%
ALONSO_METASTASIS_EMT_UP	ALONSO_METASTASIS_EMT_UP		18	-0.6359798	-1.468745	0.026927784	0.057274558	1.0	804	tags=50%, list=14%, signal=58%
KEGG_SYSTEMIC_LUPUS_ERYTHEMATOSUS	KEGG_SYSTEMIC_LUPUS_ERYTHEMATOSUS		19	-0.62476206	-1.4660149	0.028083028	0.058756504	1.0	1222	tags=58%, list=21%, signal=73%
KEGG_LONG_TERM_DEPRESSION	KEGG_LONG_TERM_DEPRESSION		29	-0.57694995	-1.4648186	0.035714287	0.059381384	1.0	804	tags=34%, list=14%, signal=40%
KEGG_ARRHYTHMOGENIC_RIGHT_VENTRICULAR_CARDIOMYOPATHY_ARVC	KEGG_ARRHYTHMOGENIC_RIGHT_VENTRICULAR_CARDIOMYOPATHY_ARVC		26	-0.5932257	-1.4641391	0.026837807	0.05971818	1.0	1672	tags=81%, list=29%, signal=114%
BIOCARTA_GSK3_PATHWAY	BIOCARTA_GSK3_PATHWAY		15	-0.648289	-1.4639317	0.04411765	0.059745528	1.0	1329	tags=53%, list=23%, signal=69%
WEIGEL_OXIDATIVE_STRESS_BY_TBH_AND_H2O2	WEIGEL_OXIDATIVE_STRESS_BY_TBH_AND_H2O2		19	-0.62391615	-1.4638159	0.029797377	0.059679504	1.0	1256	tags=53%, list=22%, signal=67%
DOANE_BREAST_CANCER_ESR1_UP	DOANE_BREAST_CANCER_ESR1_UP		17	-0.6461228	-1.4634846	0.03221809	0.059767704	1.0	1091	tags=47%, list=19%, signal=58%
CHARAFE_BREAST_CANCER_BASAL_VS_MESENCHYMAL_UP	CHARAFE_BREAST_CANCER_BASAL_VS_MESENCHYMAL_UP		31	-0.57936466	-1.4617466	0.022650057	0.060775544	1.0	1077	tags=42%, list=19%, signal=51%
TARTE_PLASMA_CELL_VS_B_LYMPHOCYTE_UP	TARTE_PLASMA_CELL_VS_B_LYMPHOCYTE_UP		51	-0.538146	-1.4612055	0.020474138	0.061005235	1.0	1636	tags=57%, list=29%, signal=79%
HELLER_HDAC_TARGETS_DN	HELLER_HDAC_TARGETS_DN		103	-0.51276034	-1.4602394	0.0060790274	0.061559524	1.0	1228	tags=40%, list=21%, signal=50%
REACTOME_CTLA4_INHIBITORY_SIGNALING	REACTOME_CTLA4_INHIBITORY_SIGNALING		16	-0.6426344	-1.4596405	0.039702233	0.061826564	1.0	1085	tags=44%, list=19%, signal=54%
WANG_PROSTATE_CANCER_ANDROGEN_INDEPENDENT	WANG_PROSTATE_CANCER_ANDROGEN_INDEPENDENT		23	-0.61412823	-1.4590999	0.03782506	0.062045228	1.0	556	tags=22%, list=10%, signal=24%
BIOCARTA_INTEGRIN_PATHWAY	BIOCARTA_INTEGRIN_PATHWAY		25	-0.5970263	-1.4587506	0.028169014	0.062221836	1.0	1052	tags=40%, list=18%, signal=49%
KEGG_GLIOMA	KEGG_GLIOMA		32	-0.56148815	-1.4582986	0.02870264	0.062389858	1.0	1243	tags=44%, list=22%, signal=56%
HELLER_HDAC_TARGETS_SILENCED_BY_METHYLATION_DN	HELLER_HDAC_TARGETS_SILENCED_BY_METHYLATION_DN		110	-0.5147436	-1.458236	0.006116208	0.062304545	1.0	1419	tags=45%, list=25%, signal=58%
MULLIGHAN_MLL_SIGNATURE_2_DN	MULLIGHAN_MLL_SIGNATURE_2_DN		112	-0.5116272	-1.4581467	0.0030272452	0.062217683	1.0	730	tags=25%, list=13%, signal=28%
MILI_PSEUDOPODIA_CHEMOTAXIS_DN	MILI_PSEUDOPODIA_CHEMOTAXIS_DN		216	-0.49860093	-1.4576966	0.0	0.062441014	1.0	1882	tags=51%, list=33%, signal=73%
KEGG_INOSITOL_PHOSPHATE_METABOLISM	KEGG_INOSITOL_PHOSPHATE_METABOLISM		26	-0.59441316	-1.4570373	0.03468208	0.06272271	1.0	1185	tags=46%, list=21%, signal=58%
DAVICIONI_RHABDOMYOSARCOMA_PAX_FOXO1_FUSION_UP	DAVICIONI_RHABDOMYOSARCOMA_PAX_FOXO1_FUSION_UP		26	-0.5968773	-1.4566197	0.031070195	0.06286552	1.0	1668	tags=65%, list=29%, signal=92%
ZHAN_MULTIPLE_MYELOMA_CD1_VS_CD2_UP	ZHAN_MULTIPLE_MYELOMA_CD1_VS_CD2_UP		18	-0.6294836	-1.456037	0.055282556	0.06316534	1.0	935	tags=44%, list=16%, signal=53%
YAGI_AML_WITH_T_8_21_TRANSLOCATION	YAGI_AML_WITH_T_8_21_TRANSLOCATION		147	-0.5040136	-1.4554695	0.0	0.06342308	1.0	1612	tags=48%, list=28%, signal=65%
LIU_CMYB_TARGETS_UP	LIU_CMYB_TARGETS_UP		66	-0.5268668	-1.4544712	0.015625	0.06392398	1.0	696	tags=29%, list=12%, signal=32%
GAUSSMANN_MLL_AF4_FUSION_TARGETS_G_UP	GAUSSMANN_MLL_AF4_FUSION_TARGETS_G_UP		51	-0.5404658	-1.4526701	0.014830508	0.064972624	1.0	1115	tags=37%, list=19%, signal=46%
MISSIAGLIA_REGULATED_BY_METHYLATION_UP	MISSIAGLIA_REGULATED_BY_METHYLATION_UP		33	-0.56974584	-1.4525998	0.031496063	0.06487984	1.0	1158	tags=48%, list=20%, signal=60%
KEGG_PHOSPHATIDYLINOSITOL_SIGNALING_SYSTEM	KEGG_PHOSPHATIDYLINOSITOL_SIGNALING_SYSTEM		34	-0.56700915	-1.4518102	0.02690583	0.06536699	1.0	1300	tags=53%, list=23%, signal=68%
CROMER_METASTASIS_DN	CROMER_METASTASIS_DN		26	-0.5865481	-1.4509789	0.04918033	0.065862775	1.0	887	tags=42%, list=15%, signal=50%
REACTOME_G_ALPHA_12_13_SIGNALLING_EVENTS	REACTOME_G_ALPHA_12_13_SIGNALLING_EVENTS		26	-0.58973503	-1.4509075	0.047890536	0.06577608	1.0	1184	tags=42%, list=21%, signal=53%
GINESTIER_BREAST_CANCER_20Q13_AMPLIFICATION_UP	GINESTIER_BREAST_CANCER_20Q13_AMPLIFICATION_UP		45	-0.543242	-1.4478205	0.020364417	0.06776686	1.0	1362	tags=33%, list=24%, signal=43%
KEGG_PPAR_SIGNALING_PATHWAY	KEGG_PPAR_SIGNALING_PATHWAY		28	-0.583682	-1.447	0.03433001	0.06823915	1.0	306	tags=29%, list=5%, signal=30%
JAEGER_METASTASIS_UP	JAEGER_METASTASIS_UP		16	-0.6299541	-1.4466083	0.04665072	0.06842223	1.0	292	tags=31%, list=5%, signal=33%
DODD_NASOPHARYNGEAL_CARCINOMA_UP	DODD_NASOPHARYNGEAL_CARCINOMA_UP		380	-0.4888038	-1.4460219	0.0	0.06873443	1.0	1163	tags=33%, list=20%, signal=39%
RASHI_RESPONSE_TO_IONIZING_RADIATION_1	RASHI_RESPONSE_TO_IONIZING_RADIATION_1		18	-0.623953	-1.4438357	0.055900622	0.07015296	1.0	1144	tags=44%, list=20%, signal=55%
LUI_THYROID_CANCER_PAX8_PPARG_UP	LUI_THYROID_CANCER_PAX8_PPARG_UP		17	-0.6217928	-1.4417076	0.05263158	0.07160544	1.0	893	tags=47%, list=16%, signal=56%
ZHOU_INFLAMMATORY_RESPONSE_LPS_UP	ZHOU_INFLAMMATORY_RESPONSE_LPS_UP		102	-0.50300455	-1.4394915	0.0060913707	0.07310713	1.0	1272	tags=48%, list=22%, signal=61%
KAYO_AGING_MUSCLE_UP	KAYO_AGING_MUSCLE_UP		61	-0.5221789	-1.4392028	0.02098636	0.073190816	1.0	1217	tags=33%, list=21%, signal=41%
SHAFFER_IRF4_TARGETS_IN_MYELOMA_VS_MATURE_B_LYMPHOCYTE	SHAFFER_IRF4_TARGETS_IN_MYELOMA_VS_MATURE_B_LYMPHOCYTE		50	-0.5352825	-1.4384843	0.031590413	0.073596135	1.0	1411	tags=44%, list=25%, signal=58%
UEDA_CENTRAL_CLOCK	UEDA_CENTRAL_CLOCK		39	-0.548434	-1.4382417	0.03436807	0.07366532	1.0	1473	tags=46%, list=26%, signal=62%
BONOME_OVARIAN_CANCER_POOR_SURVIVAL_UP	BONOME_OVARIAN_CANCER_POOR_SURVIVAL_UP		15	-0.6438343	-1.4372386	0.045566503	0.07424806	1.0	1231	tags=60%, list=22%, signal=76%
ST_GA13_PATHWAY	ST_GA13_PATHWAY		16	-0.64584666	-1.4351462	0.039951574	0.07558565	1.0	1321	tags=50%, list=23%, signal=65%
GARGALOVIC_RESPONSE_TO_OXIDIZED_PHOSPHOLIPIDS_BLUE_DN	GARGALOVIC_RESPONSE_TO_OXIDIZED_PHOSPHOLIPIDS_BLUE_DN		19	-0.6085967	-1.4349492	0.054761905	0.07558151	1.0	974	tags=42%, list=17%, signal=51%
YAO_TEMPORAL_RESPONSE_TO_PROGESTERONE_CLUSTER_1	YAO_TEMPORAL_RESPONSE_TO_PROGESTERONE_CLUSTER_1		29	-0.5705495	-1.4343612	0.038946163	0.07589556	1.0	995	tags=41%, list=17%, signal=50%
REACTOME_OPIOID_SIGNALLING	REACTOME_OPIOID_SIGNALLING		34	-0.56323785	-1.4331161	0.042128604	0.076796316	1.0	1150	tags=35%, list=20%, signal=44%
SPIRA_SMOKERS_LUNG_CANCER_UP	SPIRA_SMOKERS_LUNG_CANCER_UP		20	-0.60043126	-1.4328758	0.056354918	0.076858744	1.0	1293	tags=50%, list=23%, signal=64%
HELLEBREKERS_SILENCED_DURING_TUMOR_ANGIOGENESIS	HELLEBREKERS_SILENCED_DURING_TUMOR_ANGIOGENESIS		15	-0.6374757	-1.4313486	0.05159705	0.077949636	1.0	1226	tags=67%, list=21%, signal=85%
MARSON_FOXP3_TARGETS_DN	MARSON_FOXP3_TARGETS_DN		17	-0.62563485	-1.4303705	0.05282555	0.07861795	1.0	1214	tags=47%, list=21%, signal=60%
CERVERA_SDHB_TARGETS_2	CERVERA_SDHB_TARGETS_2		37	-0.55279344	-1.4291317	0.04129464	0.07947182	1.0	1226	tags=59%, list=21%, signal=75%
BOYAULT_LIVER_CANCER_SUBCLASS_G6_UP	BOYAULT_LIVER_CANCER_SUBCLASS_G6_UP		28	-0.5687401	-1.4287908	0.053960964	0.07959682	1.0	1531	tags=46%, list=27%, signal=63%
REACTOME_DOWNSTREAM_SIGNALING_OF_ACTIVATED_FGFR	REACTOME_DOWNSTREAM_SIGNALING_OF_ACTIVATED_FGFR		15	-0.63187945	-1.42764	0.04156171	0.08038086	1.0	1243	tags=47%, list=22%, signal=59%
TOOKER_GEMCITABINE_RESISTANCE_DN	TOOKER_GEMCITABINE_RESISTANCE_DN		79	-0.51140004	-1.4271123	0.009307136	0.08068647	1.0	701	tags=22%, list=12%, signal=24%
RODRIGUES_DCC_TARGETS_DN	RODRIGUES_DCC_TARGETS_DN		65	-0.5229691	-1.426111	0.018887723	0.081191175	1.0	1235	tags=38%, list=22%, signal=48%
TOOKER_RESPONSE_TO_BEXAROTENE_UP	TOOKER_RESPONSE_TO_BEXAROTENE_UP		79	-0.51140004	-1.4256855	0.025588537	0.081422046	1.0	701	tags=22%, list=12%, signal=24%
MARTINEZ_TP53_TARGETS_UP	MARTINEZ_TP53_TARGETS_UP		214	-0.49011385	-1.4247068	0.001001001	0.08209433	1.0	1276	tags=33%, list=22%, signal=41%
BIOCARTA_PAR1_PATHWAY	BIOCARTA_PAR1_PATHWAY		17	-0.6187186	-1.4233413	0.06905056	0.08299486	1.0	1184	tags=47%, list=21%, signal=59%
HOSHIDA_LIVER_CANCER_SURVIVAL_UP	HOSHIDA_LIVER_CANCER_SURVIVAL_UP		31	-0.55929554	-1.42272	0.031284917	0.08335226	1.0	1298	tags=45%, list=23%, signal=58%
WANG_ESOPHAGUS_CANCER_VS_NORMAL_DN	WANG_ESOPHAGUS_CANCER_VS_NORMAL_DN		40	-0.5383298	-1.422508	0.034103412	0.08333669	1.0	1414	tags=43%, list=25%, signal=56%
BIOCARTA_CTCF_PATHWAY	BIOCARTA_CTCF_PATHWAY		19	-0.61703867	-1.4223949	0.056287427	0.083266504	1.0	1226	tags=47%, list=21%, signal=60%
REACTOME_COLLAGEN_MEDIATED_ACTIVATION_CASCADE	REACTOME_COLLAGEN_MEDIATED_ACTIVATION_CASCADE		17	-0.61513823	-1.4221969	0.0563204	0.0833006	1.0	1185	tags=53%, list=21%, signal=67%
TAKEDA_TARGETS_OF_NUP98_HOXA9_FUSION_16D_UP	TAKEDA_TARGETS_OF_NUP98_HOXA9_FUSION_16D_UP		52	-0.5298175	-1.420567	0.032804232	0.084501415	1.0	875	tags=44%, list=15%, signal=52%
MCBRYAN_PUBERTAL_BREAST_6_7WK_UP	MCBRYAN_PUBERTAL_BREAST_6_7WK_UP		80	-0.50855505	-1.4203944	0.010362694	0.084488995	1.0	1416	tags=40%, list=25%, signal=52%
GAL_LEUKEMIC_STEM_CELL_DN	GAL_LEUKEMIC_STEM_CELL_DN		73	-0.5118254	-1.419595	0.017507724	0.08497354	1.0	842	tags=33%, list=15%, signal=38%
MARZEC_IL2_SIGNALING_UP	MARZEC_IL2_SIGNALING_UP		45	-0.5303675	-1.4190718	0.024017468	0.08524401	1.0	893	tags=33%, list=16%, signal=39%
RAMALHO_STEMNESS_DN	RAMALHO_STEMNESS_DN		30	-0.56333625	-1.4189154	0.045657016	0.085208245	1.0	824	tags=33%, list=14%, signal=39%
DUNNE_TARGETS_OF_AML1_MTG8_FUSION_UP	DUNNE_TARGETS_OF_AML1_MTG8_FUSION_UP		21	-0.59403884	-1.4178146	0.048122067	0.085988075	1.0	1241	tags=48%, list=22%, signal=61%
DAIRKEE_TERT_TARGETS_DN	DAIRKEE_TERT_TARGETS_DN		36	-0.5452256	-1.417759	0.03846154	0.08587004	1.0	1464	tags=44%, list=26%, signal=59%
BOYLAN_MULTIPLE_MYELOMA_C_DN	BOYLAN_MULTIPLE_MYELOMA_C_DN		19	-0.61261207	-1.4174771	0.06482593	0.085961565	1.0	1108	tags=53%, list=19%, signal=65%
IWANAGA_CARCINOGENESIS_BY_KRAS_PTEN_UP	IWANAGA_CARCINOGENESIS_BY_KRAS_PTEN_UP		67	-0.50925964	-1.4171231	0.011434511	0.08610975	1.0	701	tags=19%, list=12%, signal=22%
CHEN_LVAD_SUPPORT_OF_FAILING_HEART_DN	CHEN_LVAD_SUPPORT_OF_FAILING_HEART_DN		17	-0.6205025	-1.4170913	0.06403941	0.08599221	1.0	813	tags=47%, list=14%, signal=55%
ST_DIFFERENTIATION_PATHWAY_IN_PC12_CELLS	ST_DIFFERENTIATION_PATHWAY_IN_PC12_CELLS		20	-0.602531	-1.4166381	0.052380953	0.08620987	1.0	1243	tags=40%, list=22%, signal=51%
BIOCARTA_FCER1_PATHWAY	BIOCARTA_FCER1_PATHWAY		27	-0.5684372	-1.4164985	0.04953917	0.086169355	1.0	1243	tags=44%, list=22%, signal=57%
IWANAGA_CARCINOGENESIS_BY_KRAS_DN	IWANAGA_CARCINOGENESIS_BY_KRAS_DN		42	-0.53746927	-1.4154038	0.033695653	0.08695356	1.0	915	tags=29%, list=16%, signal=34%
SESTO_RESPONSE_TO_UV_C5	SESTO_RESPONSE_TO_UV_C5		33	-0.5543507	-1.41458	0.03644647	0.087473564	1.0	783	tags=24%, list=14%, signal=28%
MASSARWEH_TAMOXIFEN_RESISTANCE_UP	MASSARWEH_TAMOXIFEN_RESISTANCE_UP		234	-0.48341307	-1.4145392	0.0	0.08734786	1.0	1690	tags=48%, list=30%, signal=65%
KEGG_ENDOMETRIAL_CANCER	KEGG_ENDOMETRIAL_CANCER		30	-0.56744134	-1.4142451	0.047511313	0.08743373	1.0	1329	tags=47%, list=23%, signal=60%
KEGG_MAPK_SIGNALING_PATHWAY	KEGG_MAPK_SIGNALING_PATHWAY		96	-0.49599862	-1.4138272	0.013306038	0.087618224	1.0	1226	tags=38%, list=21%, signal=47%
BLALOCK_ALZHEIMERS_DISEASE_INCIPIENT_UP	BLALOCK_ALZHEIMERS_DISEASE_INCIPIENT_UP		163	-0.48866084	-1.4117701	0.002006018	0.08920147	1.0	1404	tags=33%, list=25%, signal=43%
LINDSTEDT_DENDRITIC_CELL_MATURATION_C	LINDSTEDT_DENDRITIC_CELL_MATURATION_C		26	-0.56791353	-1.4102008	0.055555556	0.09042876	1.0	698	tags=35%, list=12%, signal=39%
LANDIS_ERBB2_BREAST_TUMORS_65_DN	LANDIS_ERBB2_BREAST_TUMORS_65_DN		18	-0.60758793	-1.4101784	0.06658446	0.09027906	1.0	720	tags=33%, list=13%, signal=38%
BIOCARTA_CXCR4_PATHWAY	BIOCARTA_CXCR4_PATHWAY		15	-0.6257426	-1.4060204	0.064556964	0.09393024	1.0	1184	tags=53%, list=21%, signal=67%
BOYAULT_LIVER_CANCER_SUBCLASS_G1_DN	BOYAULT_LIVER_CANCER_SUBCLASS_G1_DN		18	-0.60953945	-1.4045944	0.06904762	0.09476181	1.0	1105	tags=39%, list=19%, signal=48%
KEGG_ENDOCYTOSIS	KEGG_ENDOCYTOSIS		90	-0.5029116	-1.4044405	0.012307692	0.09475246	1.0	1197	tags=36%, list=21%, signal=44%
VALK_AML_CLUSTER_6	VALK_AML_CLUSTER_6		15	-0.61843175	-1.4036237	0.06716418	0.095327444	1.0	778	tags=33%, list=14%, signal=38%
BILD_CTNNB1_ONCOGENIC_SIGNATURE	BILD_CTNNB1_ONCOGENIC_SIGNATURE		31	-0.55128056	-1.4028276	0.06749156	0.095879786	1.0	1283	tags=32%, list=22%, signal=41%
IVANOVA_HEMATOPOIESIS_STEM_CELL_AND_PROGENITOR	IVANOVA_HEMATOPOIESIS_STEM_CELL_AND_PROGENITOR		87	-0.5013795	-1.4012841	0.014256619	0.09714318	1.0	952	tags=28%, list=17%, signal=33%
SENESE_HDAC3_TARGETS_UP	SENESE_HDAC3_TARGETS_UP		221	-0.47811425	-1.4006289	0.0	0.097619735	1.0	1327	tags=33%, list=23%, signal=41%
AIYAR_COBRA1_TARGETS_UP	AIYAR_COBRA1_TARGETS_UP		16	-0.61785114	-1.3994385	0.06435644	0.09849896	1.0	1390	tags=50%, list=24%, signal=66%
LINDSTEDT_DENDRITIC_CELL_MATURATION_A	LINDSTEDT_DENDRITIC_CELL_MATURATION_A		27	-0.5617152	-1.3959851	0.06006674	0.10157023	1.0	1134	tags=44%, list=20%, signal=55%
HOFFMANN_LARGE_TO_SMALL_PRE_BII_LYMPHOCYTE_DN	HOFFMANN_LARGE_TO_SMALL_PRE_BII_LYMPHOCYTE_DN		16	-0.6172219	-1.3942764	0.08513189	0.103023656	1.0	984	tags=44%, list=17%, signal=53%
SEKI_INFLAMMATORY_RESPONSE_LPS_UP	SEKI_INFLAMMATORY_RESPONSE_LPS_UP		25	-0.5672389	-1.3940599	0.06392694	0.10306903	1.0	729	tags=36%, list=13%, signal=41%
SHAFFER_IRF4_MULTIPLE_MYELOMA_PROGRAM	SHAFFER_IRF4_MULTIPLE_MYELOMA_PROGRAM		17	-0.6043657	-1.3939635	0.07769424	0.102970935	1.0	1558	tags=71%, list=27%, signal=97%
IVANOVA_HEMATOPOIESIS_STEM_CELL	IVANOVA_HEMATOPOIESIS_STEM_CELL		32	-0.54917544	-1.3938761	0.056116723	0.10288608	1.0	1453	tags=44%, list=25%, signal=58%
ICHIBA_GRAFT_VERSUS_HOST_DISEASE_D7_UP	ICHIBA_GRAFT_VERSUS_HOST_DISEASE_D7_UP		47	-0.5213601	-1.3932571	0.03429796	0.10331136	1.0	1402	tags=53%, list=24%, signal=70%
LEE_EARLY_T_LYMPHOCYTE_DN	LEE_EARLY_T_LYMPHOCYTE_DN		18	-0.6112607	-1.3905097	0.06815366	0.10576548	1.0	1435	tags=56%, list=25%, signal=74%
BIOCARTA_VEGF_PATHWAY	BIOCARTA_VEGF_PATHWAY		20	-0.58646226	-1.3892798	0.07354686	0.10671702	1.0	1243	tags=45%, list=22%, signal=57%
FONTAINE_PAPILLARY_THYROID_CARCINOMA_UP	FONTAINE_PAPILLARY_THYROID_CARCINOMA_UP		19	-0.5972013	-1.3865354	0.07814408	0.10924685	1.0	722	tags=37%, list=13%, signal=42%
CHARAFE_BREAST_CANCER_LUMINAL_VS_MESENCHYMAL_UP	CHARAFE_BREAST_CANCER_LUMINAL_VS_MESENCHYMAL_UP		116	-0.48139423	-1.3855547	0.00907258	0.11002426	1.0	1372	tags=41%, list=24%, signal=52%
LUCAS_HNF4A_TARGETS_UP	LUCAS_HNF4A_TARGETS_UP		22	-0.5719566	-1.3848472	0.07349397	0.11053141	1.0	1416	tags=50%, list=25%, signal=66%
VANTVEER_BREAST_CANCER_METASTASIS_UP	VANTVEER_BREAST_CANCER_METASTASIS_UP		18	-0.5969598	-1.3841857	0.08262455	0.110956244	1.0	999	tags=39%, list=17%, signal=47%
RUGO_STRESS_RESPONSE_SUBSET_G	RUGO_STRESS_RESPONSE_SUBSET_G		17	-0.6037234	-1.3834277	0.06771463	0.111547336	1.0	1727	tags=71%, list=30%, signal=101%
HUTTMANN_B_CLL_POOR_SURVIVAL_UP	HUTTMANN_B_CLL_POOR_SURVIVAL_UP		95	-0.4914686	-1.3831891	0.014285714	0.11158776	1.0	1140	tags=43%, list=20%, signal=53%
DITTMER_PTHLH_TARGETS_UP	DITTMER_PTHLH_TARGETS_UP		65	-0.49551216	-1.3824683	0.035714287	0.11210788	1.0	1358	tags=37%, list=24%, signal=48%
YAUCH_HEDGEHOG_SIGNALING_PARACRINE_DN	YAUCH_HEDGEHOG_SIGNALING_PARACRINE_DN		54	-0.50984764	-1.3820584	0.047974415	0.112344	1.0	924	tags=31%, list=16%, signal=37%
GOLDRATH_IMMUNE_MEMORY	GOLDRATH_IMMUNE_MEMORY		30	-0.5510522	-1.3809756	0.055808656	0.11321458	1.0	1152	tags=43%, list=20%, signal=54%
MULLIGHAN_MLL_SIGNATURE_2_UP	MULLIGHAN_MLL_SIGNATURE_2_UP		189	-0.4705931	-1.3800678	0.004008016	0.113951676	1.0	1295	tags=34%, list=23%, signal=43%
FULCHER_INFLAMMATORY_RESPONSE_LECTIN_VS_LPS_DN	FULCHER_INFLAMMATORY_RESPONSE_LECTIN_VS_LPS_DN		190	-0.4750802	-1.3789732	0.004012036	0.1148712	1.0	1356	tags=42%, list=24%, signal=53%
URS_ADIPOCYTE_DIFFERENTIATION_UP	URS_ADIPOCYTE_DIFFERENTIATION_UP		19	-0.58303285	-1.3788517	0.0823389	0.114816256	1.0	952	tags=47%, list=17%, signal=57%
YAO_TEMPORAL_RESPONSE_TO_PROGESTERONE_CLUSTER_6	YAO_TEMPORAL_RESPONSE_TO_PROGESTERONE_CLUSTER_6		28	-0.55359346	-1.3788396	0.07508533	0.11463342	1.0	1058	tags=46%, list=18%, signal=57%
KEGG_HYPERTROPHIC_CARDIOMYOPATHY_HCM	KEGG_HYPERTROPHIC_CARDIOMYOPATHY_HCM		28	-0.55947345	-1.3787636	0.07622298	0.11451678	1.0	807	tags=43%, list=14%, signal=50%
MORI_PLASMA_CELL_UP	MORI_PLASMA_CELL_UP		20	-0.5878375	-1.3773059	0.06424242	0.115813255	1.0	1819	tags=60%, list=32%, signal=88%
SHIPP_DLBCL_VS_FOLLICULAR_LYMPHOMA_DN	SHIPP_DLBCL_VS_FOLLICULAR_LYMPHOMA_DN		20	-0.57828546	-1.3772044	0.06354916	0.11571635	1.0	782	tags=35%, list=14%, signal=40%
ZHONG_RESPONSE_TO_AZACITIDINE_AND_TSA_UP	ZHONG_RESPONSE_TO_AZACITIDINE_AND_TSA_UP		67	-0.5008982	-1.3771675	0.033229493	0.11556103	1.0	1285	tags=39%, list=22%, signal=49%
STREICHER_LSM1_TARGETS_UP	STREICHER_LSM1_TARGETS_UP		15	-0.6014841	-1.377023	0.10643564	0.11550701	1.0	1032	tags=53%, list=18%, signal=65%
BIOCARTA_PDGF_PATHWAY	BIOCARTA_PDGF_PATHWAY		21	-0.5795931	-1.3750145	0.0777512	0.11727174	1.0	1609	tags=57%, list=28%, signal=79%
BROWNE_HCMV_INFECTION_12HR_UP	BROWNE_HCMV_INFECTION_12HR_UP		48	-0.5123179	-1.3747336	0.045307443	0.117389545	1.0	467	tags=21%, list=8%, signal=22%
KEGG_ALDOSTERONE_REGULATED_SODIUM_REABSORPTION	KEGG_ALDOSTERONE_REGULATED_SODIUM_REABSORPTION		18	-0.6002304	-1.3737814	0.08262455	0.11815914	1.0	1185	tags=50%, list=21%, signal=63%
MULLIGHAN_NPM1_MUTATED_SIGNATURE_1_DN	MULLIGHAN_NPM1_MUTATED_SIGNATURE_1_DN		45	-0.5136454	-1.3720883	0.052801725	0.119681545	1.0	1349	tags=40%, list=24%, signal=52%
XU_GH1_EXOGENOUS_TARGETS_DN	XU_GH1_EXOGENOUS_TARGETS_DN		35	-0.5322159	-1.3719671	0.06026786	0.11960395	1.0	970	tags=34%, list=17%, signal=41%
REACTOME_NRAGE_SIGNALS_DEATH_THROUGH_JNK	REACTOME_NRAGE_SIGNALS_DEATH_THROUGH_JNK		20	-0.57853764	-1.3707271	0.08502994	0.12074656	1.0	1164	tags=45%, list=20%, signal=56%
LIN_APC_TARGETS	LIN_APC_TARGETS		24	-0.56017345	-1.3694166	0.0836197	0.1219639	1.0	815	tags=33%, list=14%, signal=39%
LIU_SOX4_TARGETS_UP	LIU_SOX4_TARGETS_UP		59	-0.5035432	-1.3693324	0.04223865	0.12183245	1.0	1886	tags=53%, list=33%, signal=78%
MORI_SMALL_PRE_BII_LYMPHOCYTE_UP	MORI_SMALL_PRE_BII_LYMPHOCYTE_UP		32	-0.53735876	-1.3686446	0.0756396	0.12235414	1.0	1235	tags=31%, list=22%, signal=40%
CHAUHAN_RESPONSE_TO_METHOXYESTRADIOL_DN	CHAUHAN_RESPONSE_TO_METHOXYESTRADIOL_DN		45	-0.5231782	-1.368047	0.0513369	0.12283692	1.0	1414	tags=36%, list=25%, signal=47%
DEBIASI_APOPTOSIS_BY_REOVIRUS_INFECTION_DN	DEBIASI_APOPTOSIS_BY_REOVIRUS_INFECTION_DN		99	-0.48577172	-1.36742	0.018292682	0.12333379	1.0	1024	tags=32%, list=18%, signal=39%
LIU_VMYB_TARGETS_UP	LIU_VMYB_TARGETS_UP		58	-0.5035534	-1.3664498	0.048677247	0.124229535	1.0	696	tags=24%, list=12%, signal=27%
BIOCARTA_AT1R_PATHWAY	BIOCARTA_AT1R_PATHWAY		18	-0.58171856	-1.36538	0.115523465	0.12515439	1.0	1243	tags=50%, list=22%, signal=64%
BROWNE_HCMV_INFECTION_8HR_UP	BROWNE_HCMV_INFECTION_8HR_UP		48	-0.5117716	-1.3648858	0.049303323	0.12551054	1.0	1179	tags=33%, list=21%, signal=42%
BIOCARTA_IGF1_PATHWAY	BIOCARTA_IGF1_PATHWAY		15	-0.6062858	-1.3644332	0.09577114	0.12580049	1.0	1243	tags=47%, list=22%, signal=59%
HUTTMANN_B_CLL_POOR_SURVIVAL_DN	HUTTMANN_B_CLL_POOR_SURVIVAL_DN		28	-0.5410963	-1.3636954	0.08944954	0.12638623	1.0	992	tags=36%, list=17%, signal=43%
REACTOME_G_ALPHA_S_SIGNALLING_EVENTS	REACTOME_G_ALPHA_S_SIGNALLING_EVENTS		24	-0.55721945	-1.3628521	0.09218203	0.12707268	1.0	1150	tags=46%, list=20%, signal=57%
JIANG_HYPOXIA_NORMAL	JIANG_HYPOXIA_NORMAL		107	-0.46855563	-1.3619457	0.031536113	0.12788269	1.0	1648	tags=40%, list=29%, signal=55%
KEGG_FC_EPSILON_RI_SIGNALING_PATHWAY	KEGG_FC_EPSILON_RI_SIGNALING_PATHWAY		42	-0.5114229	-1.3606616	0.056034483	0.12906021	1.0	1185	tags=40%, list=21%, signal=51%
PUIFFE_INVASION_INHIBITED_BY_ASCITES_DN	PUIFFE_INVASION_INHIBITED_BY_ASCITES_DN		74	-0.49519208	-1.3592509	0.042443063	0.13039836	1.0	1160	tags=26%, list=20%, signal=32%
KRIGE_AMINO_ACID_DEPRIVATION	KRIGE_AMINO_ACID_DEPRIVATION		15	-0.6095243	-1.3591411	0.084595956	0.13032436	1.0	1401	tags=60%, list=24%, signal=79%
BIOCARTA_EDG1_PATHWAY	BIOCARTA_EDG1_PATHWAY		15	-0.6081777	-1.3589392	0.091240875	0.13030443	1.0	1200	tags=53%, list=21%, signal=67%
KYNG_DNA_DAMAGE_BY_4NQO_OR_UV	KYNG_DNA_DAMAGE_BY_4NQO_OR_UV		17	-0.6037234	-1.3580846	0.11233211	0.13104697	1.0	1727	tags=71%, list=30%, signal=101%
KIM_MYCN_AMPLIFICATION_TARGETS_UP	KIM_MYCN_AMPLIFICATION_TARGETS_UP		23	-0.57091767	-1.3577719	0.08634772	0.13118644	1.0	817	tags=30%, list=14%, signal=35%
GARGALOVIC_RESPONSE_TO_OXIDIZED_PHOSPHOLIPIDS_GREY_DN	GARGALOVIC_RESPONSE_TO_OXIDIZED_PHOSPHOLIPIDS_GREY_DN		23	-0.56137246	-1.3573679	0.074745186	0.13147984	1.0	1166	tags=43%, list=20%, signal=54%
SENESE_HDAC2_TARGETS_UP	SENESE_HDAC2_TARGETS_UP		69	-0.49008608	-1.356111	0.03850156	0.13270162	1.0	1226	tags=30%, list=21%, signal=38%
REACTOME_CHEMOKINE_RECEPTORS_BIND_CHEMOKINES	REACTOME_CHEMOKINE_RECEPTORS_BIND_CHEMOKINES		16	-0.60271496	-1.355888	0.08466258	0.13273695	1.0	1041	tags=56%, list=18%, signal=69%
REACTOME_CELL_DEATH_SIGNALLING_VIA_NRAGE_NRIF_AND_NADE	REACTOME_CELL_DEATH_SIGNALLING_VIA_NRAGE_NRIF_AND_NADE		25	-0.54863065	-1.3556453	0.08995327	0.13280173	1.0	1164	tags=40%, list=20%, signal=50%
MARTINEZ_RB1_TARGETS_DN	MARTINEZ_RB1_TARGETS_DN		166	-0.46719044	-1.354309	0.00502008	0.13409321	1.0	1234	tags=31%, list=22%, signal=38%
MARTINEZ_RB1_TARGETS_UP	MARTINEZ_RB1_TARGETS_UP		242	-0.46169317	-1.3534496	0.002002002	0.13484928	1.0	1416	tags=34%, list=25%, signal=43%
BIOCARTA_PYK2_PATHWAY	BIOCARTA_PYK2_PATHWAY		20	-0.5783709	-1.3519696	0.10143198	0.13632998	1.0	2174	tags=80%, list=38%, signal=129%
TIEN_INTESTINE_PROBIOTICS_24HR_DN	TIEN_INTESTINE_PROBIOTICS_24HR_DN		106	-0.47445288	-1.3516115	0.023469388	0.13653496	1.0	1829	tags=50%, list=32%, signal=72%
KEGG_TYPE_II_DIABETES_MELLITUS	KEGG_TYPE_II_DIABETES_MELLITUS		18	-0.5778979	-1.3494935	0.108591884	0.13878943	1.0	1185	tags=39%, list=21%, signal=49%
KEGG_RENAL_CELL_CARCINOMA	KEGG_RENAL_CELL_CARCINOMA		44	-0.5086694	-1.3494103	0.064794816	0.13864928	1.0	1974	tags=64%, list=34%, signal=96%
BIOCARTA_MET_PATHWAY	BIOCARTA_MET_PATHWAY		24	-0.5561853	-1.3469707	0.07810651	0.14121541	1.0	1926	tags=63%, list=34%, signal=94%
FLECHNER_BIOPSY_KIDNEY_TRANSPLANT_REJECTED_VS_OK_DN	FLECHNER_BIOPSY_KIDNEY_TRANSPLANT_REJECTED_VS_OK_DN		246	-0.4606716	-1.3462888	0.003003003	0.14177	1.0	1131	tags=28%, list=20%, signal=34%
LINDSTEDT_DENDRITIC_CELL_MATURATION_B	LINDSTEDT_DENDRITIC_CELL_MATURATION_B		23	-0.55781525	-1.3451684	0.1002331	0.14280407	1.0	1404	tags=48%, list=25%, signal=63%
MONNIER_POSTRADIATION_TUMOR_ESCAPE_DN	MONNIER_POSTRADIATION_TUMOR_ESCAPE_DN		141	-0.4694249	-1.3445407	0.010090818	0.1433069	1.0	1360	tags=36%, list=24%, signal=46%
YAO_TEMPORAL_RESPONSE_TO_PROGESTERONE_CLUSTER_12	YAO_TEMPORAL_RESPONSE_TO_PROGESTERONE_CLUSTER_12		37	-0.52429456	-1.344521	0.07071823	0.14309393	1.0	1414	tags=43%, list=25%, signal=57%
CONCANNON_APOPTOSIS_BY_EPOXOMICIN_UP	CONCANNON_APOPTOSIS_BY_EPOXOMICIN_UP		89	-0.47743845	-1.3444738	0.028600613	0.1429149	1.0	1169	tags=34%, list=20%, signal=42%
DANG_MYC_TARGETS_DN	DANG_MYC_TARGETS_DN		22	-0.56462735	-1.3437251	0.09794438	0.14359729	1.0	1672	tags=55%, list=29%, signal=77%
MARKEY_RB1_ACUTE_LOF_UP	MARKEY_RB1_ACUTE_LOF_UP		99	-0.4718747	-1.3436118	0.03340081	0.14351179	1.0	1103	tags=34%, list=19%, signal=42%
ENK_UV_RESPONSE_KERATINOCYTE_UP	ENK_UV_RESPONSE_KERATINOCYTE_UP		218	-0.45725557	-1.3423085	0.007007007	0.1448396	1.0	1191	tags=30%, list=21%, signal=36%
MARTINEZ_RESPONSE_TO_TRABECTEDIN_UP	MARTINEZ_RESPONSE_TO_TRABECTEDIN_UP		23	-0.56366885	-1.3422089	0.08912037	0.14473964	1.0	1035	tags=35%, list=18%, signal=42%
RUTELLA_RESPONSE_TO_HGF_DN	RUTELLA_RESPONSE_TO_HGF_DN		107	-0.47067806	-1.3419704	0.02532928	0.14477497	1.0	1271	tags=31%, list=22%, signal=39%
AMBROSINI_FLAVOPIRIDOL_TREATMENT_TP53	AMBROSINI_FLAVOPIRIDOL_TREATMENT_TP53		39	-0.5113192	-1.3403099	0.0697928	0.14664555	1.0	1384	tags=38%, list=24%, signal=50%
ELVIDGE_HIF1A_TARGETS_DN	ELVIDGE_HIF1A_TARGETS_DN		34	-0.52883154	-1.3400042	0.08057395	0.1467505	1.0	1089	tags=38%, list=19%, signal=47%
MCBRYAN_PUBERTAL_BREAST_5_6WK_DN	MCBRYAN_PUBERTAL_BREAST_5_6WK_DN		59	-0.4978635	-1.3399419	0.052016985	0.14658506	1.0	1845	tags=51%, list=32%, signal=74%
SHEPARD_CRUSH_AND_BURN_MUTANT_UP	SHEPARD_CRUSH_AND_BURN_MUTANT_UP		50	-0.49619934	-1.339617	0.06788793	0.14673689	1.0	1304	tags=34%, list=23%, signal=44%
XU_GH1_AUTOCRINE_TARGETS_DN	XU_GH1_AUTOCRINE_TARGETS_DN		45	-0.5033516	-1.3394591	0.073196985	0.1466674	1.0	1217	tags=40%, list=21%, signal=50%
BIOCARTA_BIOPEPTIDES_PATHWAY	BIOCARTA_BIOPEPTIDES_PATHWAY		20	-0.56352055	-1.3377091	0.10820452	0.14836776	1.0	2164	tags=75%, list=38%, signal=120%
KEGG_PATHOGENIC_ESCHERICHIA_COLI_INFECTION	KEGG_PATHOGENIC_ESCHERICHIA_COLI_INFECTION		19	-0.56762487	-1.3374937	0.12622549	0.14838818	1.0	1694	tags=53%, list=30%, signal=75%
REACTOME_AMINO_ACID_AND_OLIGOPEPTIDE_SLC_TRANSPORTERS	REACTOME_AMINO_ACID_AND_OLIGOPEPTIDE_SLC_TRANSPORTERS		15	-0.6048739	-1.3373961	0.11860175	0.14826278	1.0	935	tags=53%, list=16%, signal=64%
KEGG_GNRH_SIGNALING_PATHWAY	KEGG_GNRH_SIGNALING_PATHWAY		35	-0.5172309	-1.3367648	0.09140969	0.14881374	1.0	1157	tags=40%, list=20%, signal=50%
DORSAM_HOXA9_TARGETS_DN	DORSAM_HOXA9_TARGETS_DN		15	-0.59489214	-1.336359	0.120145634	0.14904793	1.0	1530	tags=53%, list=27%, signal=73%
OUILLETTE_CLL_13Q14_DELETION_DN	OUILLETTE_CLL_13Q14_DELETION_DN		21	-0.5609607	-1.3358213	0.1120283	0.14944778	1.0	1107	tags=43%, list=19%, signal=53%
KEGG_FC_GAMMA_R_MEDIATED_PHAGOCYTOSIS	KEGG_FC_GAMMA_R_MEDIATED_PHAGOCYTOSIS		49	-0.49915367	-1.3331006	0.07278481	0.15255734	1.0	1185	tags=37%, list=21%, signal=46%
REACTOME_NCAM_SIGNALING_FOR_NEURITE_OUT_GROWTH	REACTOME_NCAM_SIGNALING_FOR_NEURITE_OUT_GROWTH		23	-0.55936396	-1.3320088	0.1017341	0.15371238	1.0	1118	tags=48%, list=20%, signal=59%
DIRMEIER_LMP1_RESPONSE_EARLY	DIRMEIER_LMP1_RESPONSE_EARLY		23	-0.5507126	-1.3313749	0.09356725	0.1542926	1.0	1454	tags=61%, list=25%, signal=81%
MENSE_HYPOXIA_UP	MENSE_HYPOXIA_UP		41	-0.5095249	-1.3305637	0.0709607	0.15483895	1.0	1089	tags=32%, list=19%, signal=39%
LEE_TARGETS_OF_PTCH1_AND_SUFU_DN	LEE_TARGETS_OF_PTCH1_AND_SUFU_DN		16	-0.579038	-1.3301625	0.13181242	0.15509476	1.0	691	tags=38%, list=12%, signal=43%
MASSARWEH_TAMOXIFEN_RESISTANCE_DN	MASSARWEH_TAMOXIFEN_RESISTANCE_DN		66	-0.4823024	-1.329247	0.05839416	0.15604419	1.0	1109	tags=36%, list=19%, signal=45%
ONKEN_UVEAL_MELANOMA_DN	ONKEN_UVEAL_MELANOMA_DN		252	-0.45249984	-1.328775	0.0060	0.15642415	1.0	861	tags=22%, list=15%, signal=25%
PICCALUGA_ANGIOIMMUNOBLASTIC_LYMPHOMA_DN	PICCALUGA_ANGIOIMMUNOBLASTIC_LYMPHOMA_DN		64	-0.4784628	-1.3280554	0.058761805	0.15708971	1.0	1664	tags=38%, list=29%, signal=52%
DACOSTA_UV_RESPONSE_VIA_ERCC3_TTD_DN	DACOSTA_UV_RESPONSE_VIA_ERCC3_TTD_DN		39	-0.5124955	-1.3263541	0.098560356	0.15901925	1.0	1033	tags=31%, list=18%, signal=37%
BARRIER_CANCER_RELAPSE_NORMAL_SAMPLE_DN	BARRIER_CANCER_RELAPSE_NORMAL_SAMPLE_DN		15	-0.59411174	-1.3262043	0.13399504	0.15893018	1.0	1396	tags=47%, list=24%, signal=62%
TANAKA_METHYLATED_IN_ESOPHAGEAL_CARCINOMA	TANAKA_METHYLATED_IN_ESOPHAGEAL_CARCINOMA		24	-0.5391011	-1.3231473	0.11020882	0.16265033	1.0	608	tags=25%, list=11%, signal=28%
KEGG_SMALL_CELL_LUNG_CANCER	KEGG_SMALL_CELL_LUNG_CANCER		43	-0.5032398	-1.321913	0.0788609	0.16399942	1.0	1415	tags=42%, list=25%, signal=55%
MARTORIATI_MDM4_TARGETS_FETAL_LIVER_UP	MARTORIATI_MDM4_TARGETS_FETAL_LIVER_UP		50	-0.49730963	-1.3210524	0.06959315	0.16481486	1.0	1477	tags=40%, list=26%, signal=53%
TSAI_RESPONSE_TO_IONIZING_RADIATION	TSAI_RESPONSE_TO_IONIZING_RADIATION		54	-0.49434415	-1.3208114	0.0625	0.16490012	1.0	1415	tags=39%, list=25%, signal=51%
CHIARETTI_ACUTE_LYMPHOBLASTIC_LEUKEMIA_ZAP70	CHIARETTI_ACUTE_LYMPHOBLASTIC_LEUKEMIA_ZAP70		33	-0.52109754	-1.3170714	0.08783784	0.1695809	1.0	381	tags=18%, list=7%, signal=19%
RIGGINS_TAMOXIFEN_RESISTANCE_DN	RIGGINS_TAMOXIFEN_RESISTANCE_DN		96	-0.46844286	-1.316991	0.041624367	0.16943935	1.0	1184	tags=34%, list=21%, signal=43%
LINDGREN_BLADDER_CANCER_CLUSTER_1_DN	LINDGREN_BLADDER_CANCER_CLUSTER_1_DN		167	-0.4508846	-1.3168887	0.012036108	0.16931035	1.0	1039	tags=34%, list=18%, signal=40%
ZHAN_MULTIPLE_MYELOMA_HP_UP	ZHAN_MULTIPLE_MYELOMA_HP_UP		16	-0.57540023	-1.3167076	0.123471886	0.16929543	1.0	857	tags=38%, list=15%, signal=44%
NAKAMURA_TUMOR_ZONE_PERIPHERAL_VS_CENTRAL_UP	NAKAMURA_TUMOR_ZONE_PERIPHERAL_VS_CENTRAL_UP		118	-0.4575868	-1.3128793	0.039235413	0.17423283	1.0	758	tags=22%, list=13%, signal=25%
TAKEDA_TARGETS_OF_NUP98_HOXA9_FUSION_3D_UP	TAKEDA_TARGETS_OF_NUP98_HOXA9_FUSION_3D_UP		56	-0.48367223	-1.3123173	0.086538464	0.1747442	1.0	746	tags=36%, list=13%, signal=41%
BIOCARTA_INSULIN_PATHWAY	BIOCARTA_INSULIN_PATHWAY		15	-0.595404	-1.3104424	0.12132823	0.17706087	1.0	1243	tags=47%, list=22%, signal=59%
LU_AGING_BRAIN_UP	LU_AGING_BRAIN_UP		63	-0.47655097	-1.3093063	0.065284975	0.17841968	1.0	1272	tags=35%, list=22%, signal=44%
SENESE_HDAC1_TARGETS_UP	SENESE_HDAC1_TARGETS_UP		220	-0.44878402	-1.3083311	0.003003003	0.17949088	1.0	1174	tags=27%, list=21%, signal=32%
BARRIER_CANCER_RELAPSE_NORMAL_SAMPLE_UP	BARRIER_CANCER_RELAPSE_NORMAL_SAMPLE_UP		16	-0.5848045	-1.3078805	0.15479116	0.17987065	1.0	762	tags=25%, list=13%, signal=29%
CREIGHTON_ENDOCRINE_THERAPY_RESISTANCE_3	CREIGHTON_ENDOCRINE_THERAPY_RESISTANCE_3		285	-0.4431201	-1.3069459	0.0030	0.18092462	1.0	1698	tags=42%, list=30%, signal=57%
ACEVEDO_LIVER_CANCER_DN	ACEVEDO_LIVER_CANCER_DN		178	-0.45046276	-1.3067336	0.014056225	0.1809588	1.0	1321	tags=33%, list=23%, signal=42%
CHAUHAN_RESPONSE_TO_METHOXYESTRADIOL_UP	CHAUHAN_RESPONSE_TO_METHOXYESTRADIOL_UP		16	-0.5726619	-1.303203	0.13161132	0.18577474	1.0	1656	tags=56%, list=29%, signal=79%
ST_G_ALPHA_I_PATHWAY	ST_G_ALPHA_I_PATHWAY		16	-0.5802217	-1.3020244	0.14390244	0.18710195	1.0	1926	tags=69%, list=34%, signal=103%
COULOUARN_TEMPORAL_TGFB1_SIGNATURE_UP	COULOUARN_TEMPORAL_TGFB1_SIGNATURE_UP		33	-0.5125443	-1.3016956	0.10549944	0.18728419	1.0	783	tags=33%, list=14%, signal=38%
SHEN_SMARCA2_TARGETS_DN	SHEN_SMARCA2_TARGETS_DN		38	-0.5003924	-1.3015229	0.12052117	0.1872425	1.0	1075	tags=34%, list=19%, signal=42%
TAKEDA_TARGETS_OF_NUP98_HOXA9_FUSION_8D_UP	TAKEDA_TARGETS_OF_NUP98_HOXA9_FUSION_8D_UP		44	-0.49442515	-1.2998484	0.09621622	0.18926173	1.0	1191	tags=57%, list=21%, signal=71%
SWEET_KRAS_ONCOGENIC_SIGNATURE	SWEET_KRAS_ONCOGENIC_SIGNATURE		22	-0.54274994	-1.2996637	0.14489311	0.18922408	1.0	1700	tags=55%, list=30%, signal=77%
LI_AMPLIFIED_IN_LUNG_CANCER	LI_AMPLIFIED_IN_LUNG_CANCER		51	-0.4841282	-1.2993945	0.09701493	0.1893245	1.0	1390	tags=37%, list=24%, signal=49%
LEE_METASTASIS_AND_ALTERNATIVE_SPLICING_UP	LEE_METASTASIS_AND_ALTERNATIVE_SPLICING_UP		20	-0.55188763	-1.2983137	0.12632822	0.19062933	1.0	886	tags=40%, list=15%, signal=47%
FONTAINE_FOLLICULAR_THYROID_ADENOMA_UP	FONTAINE_FOLLICULAR_THYROID_ADENOMA_UP		23	-0.54010063	-1.298248	0.12396694	0.19043656	1.0	1124	tags=39%, list=20%, signal=48%
DIRMEIER_LMP1_RESPONSE_LATE_UP	DIRMEIER_LMP1_RESPONSE_LATE_UP		22	-0.5458839	-1.297951	0.14002334	0.19061847	1.0	1404	tags=45%, list=25%, signal=60%
HADDAD_B_LYMPHOCYTE_PROGENITOR	HADDAD_B_LYMPHOCYTE_PROGENITOR		119	-0.45481005	-1.2957942	0.04040404	0.19339749	1.0	1209	tags=32%, list=21%, signal=40%
BASAKI_YBX1_TARGETS_DN	BASAKI_YBX1_TARGETS_DN		141	-0.4452107	-1.2952329	0.033099297	0.19390003	1.0	1184	tags=28%, list=21%, signal=35%
KEGG_ADIPOCYTOKINE_SIGNALING_PATHWAY	KEGG_ADIPOCYTOKINE_SIGNALING_PATHWAY		34	-0.5062683	-1.2937037	0.125	0.19588526	1.0	230	tags=15%, list=4%, signal=15%
KRASNOSELSKAYA_ILF3_TARGETS_DN	KRASNOSELSKAYA_ILF3_TARGETS_DN		17	-0.5682654	-1.2936147	0.14742015	0.19572173	1.0	505	tags=24%, list=9%, signal=26%
NIKOLSKY_BREAST_CANCER_11Q12_Q14_AMPLICON	NIKOLSKY_BREAST_CANCER_11Q12_Q14_AMPLICON		46	-0.4879789	-1.2927448	0.09881847	0.1966739	1.0	1598	tags=43%, list=28%, signal=60%
BIOCARTA_IL2_PATHWAY	BIOCARTA_IL2_PATHWAY		15	-0.5664119	-1.2923716	0.1627907	0.19687423	1.0	1243	tags=40%, list=22%, signal=51%
CROONQUIST_NRAS_VS_STROMAL_STIMULATION_DN	CROONQUIST_NRAS_VS_STROMAL_STIMULATION_DN		35	-0.50241685	-1.291035	0.12253829	0.1985476	1.0	624	tags=37%, list=11%, signal=41%
CAIRO_HEPATOBLASTOMA_UP	CAIRO_HEPATOBLASTOMA_UP		106	-0.45056298	-1.2899641	0.06395939	0.19987705	1.0	864	tags=24%, list=15%, signal=27%
GRABARCZYK_BCL11B_TARGETS_UP	GRABARCZYK_BCL11B_TARGETS_UP		41	-0.48942062	-1.2896166	0.12527233	0.20007297	1.0	1016	tags=24%, list=18%, signal=29%
MATSUDA_NATURAL_KILLER_DIFFERENTIATION	MATSUDA_NATURAL_KILLER_DIFFERENTIATION		191	-0.4411093	-1.2867706	0.016064256	0.2040745	1.0	852	tags=25%, list=15%, signal=29%
BROWNE_HCMV_INFECTION_4HR_DN	BROWNE_HCMV_INFECTION_4HR_DN		96	-0.45312664	-1.2864896	0.054766733	0.2041658	1.0	957	tags=23%, list=17%, signal=27%
ASTON_MAJOR_DEPRESSIVE_DISORDER_DN	ASTON_MAJOR_DEPRESSIVE_DISORDER_DN		54	-0.4780202	-1.2864091	0.10770855	0.20399332	1.0	1862	tags=46%, list=33%, signal=68%
ACEVEDO_METHYLATED_IN_LIVER_CANCER_DN	ACEVEDO_METHYLATED_IN_LIVER_CANCER_DN		171	-0.44416502	-1.2863373	0.021042084	0.20379254	1.0	781	tags=24%, list=14%, signal=27%
BIOCARTA_GPCR_PATHWAY	BIOCARTA_GPCR_PATHWAY		17	-0.56228536	-1.2844958	0.15985577	0.20631792	1.0	1871	tags=59%, list=33%, signal=87%
IZADPANAH_STEM_CELL_ADIPOSE_VS_BONE_UP	IZADPANAH_STEM_CELL_ADIPOSE_VS_BONE_UP		49	-0.47652024	-1.282065	0.112798266	0.2093939	1.0	893	tags=37%, list=16%, signal=43%
FARMER_BREAST_CANCER_APOCRINE VS LUMINAL	FARMER_BREAST_CANCER_APOCRINE VS LUMINAL		123	-0.44919232	-1.2812817	0.046558704	0.21029739	1.0	1000	tags=32%, list=17%, signal=38%
LEE_LIVER_CANCER_MYC_E2F1_UP	LEE_LIVER_CANCER_MYC_E2F1_UP		18	-0.5404897	-1.280885	0.16381419	0.21058339	1.0	1241	tags=56%, list=22%, signal=71%
IGARASHI_ATF4_TARGETS_DN	IGARASHI_ATF4_TARGETS_DN		41	-0.48768637	-1.2808702	0.11171366	0.21029465	1.0	434	tags=17%, list=8%, signal=18%
KEGG_PANCREATIC_CANCER	KEGG_PANCREATIC_CANCER		35	-0.49558124	-1.2807182	0.13014461	0.2101929	1.0	1473	tags=49%, list=26%, signal=65%
XU_CREBBP_TARGETS_DN	XU_CREBBP_TARGETS_DN		19	-0.5560018	-1.2795565	0.15375447	0.21166661	1.0	1960	tags=63%, list=34%, signal=96%
KAAB_HEART_ATRIUM_VS_VENTRICLE_DN	KAAB_HEART_ATRIUM_VS_VENTRICLE_DN		108	-0.45007792	-1.2792736	0.06382979	0.21179295	1.0	1115	tags=26%, list=19%, signal=32%
RIZKI_TUMOR_INVASIVENESS_3D_DN	RIZKI_TUMOR_INVASIVENESS_3D_DN		100	-0.45096102	-1.279086	0.05786802	0.21179016	1.0	815	tags=22%, list=14%, signal=25%
BOGNI_TREATMENT_RELATED_MYELOID_LEUKEMIA_DN	BOGNI_TREATMENT_RELATED_MYELOID_LEUKEMIA_DN		15	-0.57138145	-1.278599	0.17326732	0.21223998	1.0	1468	tags=53%, list=26%, signal=72%
CHARAFE_BREAST_CANCER_LUMINAL_VS_BASAL_UP	CHARAFE_BREAST_CANCER_LUMINAL_VS_BASAL_UP		106	-0.4468421	-1.2774316	0.0751269	0.2137732	1.0	1129	tags=26%, list=20%, signal=32%
CERVERA_SDHB_TARGETS_1_UP	CERVERA_SDHB_TARGETS_1_UP		30	-0.51204574	-1.2771807	0.15	0.21379682	1.0	1487	tags=63%, list=26%, signal=85%
HOSHIDA_LIVER_CANCER_SUBCLASS_S3	HOSHIDA_LIVER_CANCER_SUBCLASS_S3		105	-0.44959408	-1.2768971	0.05888325	0.213924	1.0	1385	tags=39%, list=24%, signal=51%
KIM_RESPONSE_TO_TSA_AND_DECITABINE_UP	KIM_RESPONSE_TO_TSA_AND_DECITABINE_UP		30	-0.5045811	-1.2760808	0.14431818	0.21489963	1.0	281	tags=23%, list=5%, signal=24%
WANG_HCP_PROSTATE_CANCER	WANG_HCP_PROSTATE_CANCER		27	-0.52101225	-1.2744616	0.15116279	0.2171201	1.0	1287	tags=48%, list=22%, signal=62%
WAMUNYOKOLI_OVARIAN_CANCER_GRADES_1_2_UP	WAMUNYOKOLI_OVARIAN_CANCER_GRADES_1_2_UP		51	-0.4737047	-1.2724271	0.10576923	0.21995397	1.0	1088	tags=29%, list=19%, signal=36%
TSENG_IRS1_TARGETS_UP	TSENG_IRS1_TARGETS_UP		43	-0.48470062	-1.2716385	0.125	0.22091001	1.0	1058	tags=30%, list=18%, signal=37%
DAZARD_RESPONSE_TO_UV_NHEK_UP	DAZARD_RESPONSE_TO_UV_NHEK_UP		49	-0.4769278	-1.2705182	0.12434141	0.22232816	1.0	1414	tags=43%, list=25%, signal=56%
LIN_NPAS4_TARGETS_DN	LIN_NPAS4_TARGETS_DN		19	-0.5374399	-1.2704663	0.16236162	0.2220857	1.0	787	tags=37%, list=14%, signal=43%
SMITH_LIVER_CANCER	SMITH_LIVER_CANCER		15	-0.5689832	-1.2699218	0.16035354	0.22264917	1.0	1067	tags=33%, list=19%, signal=41%
HOSHIDA_LIVER_CANCER_SUBCLASS_S2	HOSHIDA_LIVER_CANCER_SUBCLASS_S2		64	-0.4607205	-1.2678792	0.111924686	0.22554915	1.0	745	tags=17%, list=13%, signal=20%
AMUNDSON_POOR_SURVIVAL_AFTER_GAMMA_RADIATION_2G	AMUNDSON_POOR_SURVIVAL_AFTER_GAMMA_RADIATION_2G		67	-0.4632946	-1.2676952	0.11145833	0.22551431	1.0	1064	tags=31%, list=19%, signal=38%
BHATI_G2M_ARREST_BY_2METHOXYESTRADIOL_DN	BHATI_G2M_ARREST_BY_2METHOXYESTRADIOL_DN		49	-0.47563812	-1.2668861	0.10180276	0.22648126	1.0	1214	tags=29%, list=21%, signal=36%
BONCI_TARGETS_OF_MIR15A_AND_MIR16_1	BONCI_TARGETS_OF_MIR15A_AND_MIR16_1		36	-0.49204838	-1.2661562	0.13891952	0.22739361	1.0	1157	tags=36%, list=20%, signal=45%
NATSUME_RESPONSE_TO_INTERFERON_BETA_UP	NATSUME_RESPONSE_TO_INTERFERON_BETA_UP		26	-0.50666666	-1.2660536	0.15771429	0.22723687	1.0	1256	tags=42%, list=22%, signal=54%
REACTOME_DOWN_STREAM_SIGNAL_TRANSDUCTION	REACTOME_DOWN_STREAM_SIGNAL_TRANSDUCTION		21	-0.5316041	-1.2651615	0.18116806	0.22833104	1.0	1926	tags=57%, list=34%, signal=86%
BIOCARTA_EGF_PATHWAY	BIOCARTA_EGF_PATHWAY		19	-0.53969216	-1.2622987	0.16588235	0.23269622	1.0	1926	tags=63%, list=34%, signal=95%
SASSON_RESPONSE_TO_FORSKOLIN_UP	SASSON_RESPONSE_TO_FORSKOLIN_UP		33	-0.4955346	-1.2613257	0.13427947	0.2339434	1.0	1790	tags=45%, list=31%, signal=66%
ACEVEDO_LIVER_CANCER_WITH_H3K9ME3_UP	ACEVEDO_LIVER_CANCER_WITH_H3K9ME3_UP		24	-0.5221691	-1.2612448	0.15661253	0.23376821	1.0	928	tags=50%, list=16%, signal=59%
YAMASHITA_LIVER_CANCER_STEM_CELL_DN	YAMASHITA_LIVER_CANCER_STEM_CELL_DN		19	-0.5338313	-1.2594949	0.16148326	0.23638	1.0	590	tags=37%, list=10%, signal=41%
LANDIS_ERBB2_BREAST_PRENEOPLASTIC_DN	LANDIS_ERBB2_BREAST_PRENEOPLASTIC_DN		31	-0.49874923	-1.2585177	0.16197975	0.23767854	1.0	745	tags=23%, list=13%, signal=26%
NIKOLSKY_MUTATED_AND_AMPLIFIED_IN_BREAST_CANCER	NIKOLSKY_MUTATED_AND_AMPLIFIED_IN_BREAST_CANCER		24	-0.51758796	-1.2580948	0.15953757	0.23803505	1.0	1208	tags=29%, list=21%, signal=37%
MULLIGHAN_MLL_SIGNATURE_1_UP	MULLIGHAN_MLL_SIGNATURE_1_UP		179	-0.43432102	-1.255459	0.03807615	0.24203838	1.0	1289	tags=31%, list=23%, signal=39%
DOANE_RESPONSE_TO_ANDROGEN_UP	DOANE_RESPONSE_TO_ANDROGEN_UP		62	-0.46337283	-1.2554493	0.10304942	0.24171019	1.0	1605	tags=44%, list=28%, signal=60%
HAMAI_APOPTOSIS_VIA_TRAIL_DN	HAMAI_APOPTOSIS_VIA_TRAIL_DN		31	-0.49950355	-1.2544898	0.16419612	0.24294564	1.0	1243	tags=48%, list=22%, signal=61%
ONKEN_UVEAL_MELANOMA_UP	ONKEN_UVEAL_MELANOMA_UP		372	-0.42435262	-1.2536278	0.0050	0.24401848	1.0	1298	tags=27%, list=23%, signal=33%
KIM_WT1_TARGETS_12HR_DN	KIM_WT1_TARGETS_12HR_DN		84	-0.44524404	-1.2530943	0.0927835	0.24459635	1.0	1007	tags=24%, list=18%, signal=28%
BOYLAN_MULTIPLE_MYELOMA_D_UP	BOYLAN_MULTIPLE_MYELOMA_D_UP		37	-0.47956014	-1.2527493	0.15418024	0.24482773	1.0	1435	tags=43%, list=25%, signal=57%
KYNG_DNA_DAMAGE_DN	KYNG_DNA_DAMAGE_DN		41	-0.4763064	-1.2514473	0.13296704	0.24664941	1.0	1727	tags=44%, list=30%, signal=62%
LIANG_HEMATOPOIESIS_STEM_CELL_NUMBER_SMALL_VS_HUGE_UP	LIANG_HEMATOPOIESIS_STEM_CELL_NUMBER_SMALL_VS_HUGE_UP		21	-0.5333794	-1.2514142	0.1632653	0.246362	1.0	1151	tags=38%, list=20%, signal=48%
SWEET_LUNG_CANCER_KRAS_UP	SWEET_LUNG_CANCER_KRAS_UP		207	-0.43061483	-1.2512242	0.026	0.2463341	1.0	1427	tags=35%, list=25%, signal=45%
MARKEY_RB1_CHRONIC_LOF_UP	MARKEY_RB1_CHRONIC_LOF_UP		42	-0.47474384	-1.2505714	0.1482684	0.2467764	1.0	840	tags=29%, list=15%, signal=33%
FIRESTEIN_PROLIFERATION	FIRESTEIN_PROLIFERATION		70	-0.45207396	-1.250336	0.110416666	0.24682266	1.0	1184	tags=37%, list=21%, signal=46%
KEGG_COLORECTAL_CANCER	KEGG_COLORECTAL_CANCER		36	-0.48452923	-1.249618	0.16499442	0.24771623	1.0	1384	tags=44%, list=24%, signal=58%
SCHLOSSER_SERUM_RESPONSE_AUGMENTED_BY_MYC	SCHLOSSER_SERUM_RESPONSE_AUGMENTED_BY_MYC		54	-0.4675418	-1.2481854	0.1329843	0.24985054	1.0	1543	tags=37%, list=27%, signal=50%
NGUYEN_NOTCH1_TARGETS_DN	NGUYEN_NOTCH1_TARGETS_DN		34	-0.486466	-1.2437676	0.1756906	0.25720862	1.0	1231	tags=35%, list=22%, signal=45%
MARTINEZ_TP53_TARGETS_DN	MARTINEZ_TP53_TARGETS_DN		184	-0.42447203	-1.2378526	0.05205205	0.26695547	1.0	1416	tags=32%, list=25%, signal=41%
BIOCARTA_KERATINOCYTE_PATHWAY	BIOCARTA_KERATINOCYTE_PATHWAY		28	-0.4907829	-1.2377268	0.19026047	0.26680762	1.0	1321	tags=43%, list=23%, signal=55%
WEIGEL_OXIDATIVE_STRESS_RESPONSE	WEIGEL_OXIDATIVE_STRESS_RESPONSE		17	-0.5387088	-1.2336196	0.21033654	0.2732999	1.0	1459	tags=53%, list=25%, signal=71%
BIOCARTA_TPO_PATHWAY	BIOCARTA_TPO_PATHWAY		17	-0.542819	-1.2330476	0.20921545	0.2739203	1.0	2037	tags=71%, list=36%, signal=109%
IVANOVA_HEMATOPOIESIS_MATURE_CELL	IVANOVA_HEMATOPOIESIS_MATURE_CELL		42	-0.46970138	-1.2314117	0.15901814	0.27656552	1.0	1219	tags=33%, list=21%, signal=42%
WATANABE_RECTAL_CANCER_RADIOTHERAPY_RESPONSIVE_DN	WATANABE_RECTAL_CANCER_RADIOTHERAPY_RESPONSIVE_DN		51	-0.45884928	-1.2310363	0.16450216	0.27693826	1.0	1514	tags=35%, list=26%, signal=48%
ROSS_AML_OF_FAB_M7_TYPE	ROSS_AML_OF_FAB_M7_TYPE		33	-0.4866124	-1.2307022	0.17391305	0.277164	1.0	1108	tags=30%, list=19%, signal=37%
ROSS_AML_WITH_AML1_ETO_FUSION	ROSS_AML_WITH_AML1_ETO_FUSION		24	-0.50661474	-1.2300897	0.20379147	0.27790144	1.0	620	tags=29%, list=11%, signal=33%
BIOCARTA_GLEEVEC_PATHWAY	BIOCARTA_GLEEVEC_PATHWAY		18	-0.53559685	-1.2298803	0.20236686	0.2778727	1.0	2037	tags=72%, list=36%, signal=112%
ALONSO_METASTASIS_UP	ALONSO_METASTASIS_UP		80	-0.44524914	-1.2276584	0.13796681	0.2817159	1.0	1066	tags=26%, list=19%, signal=32%
KONDO_PROSTATE_CANCER_HCP_WITH_H3K27ME3	KONDO_PROSTATE_CANCER_HCP_WITH_H3K27ME3		22	-0.5055264	-1.2242265	0.20344828	0.28768927	1.0	485	tags=23%, list=8%, signal=25%
GARY_CD5_TARGETS_UP	GARY_CD5_TARGETS_UP		222	-0.41828945	-1.223994	0.042	0.2877314	1.0	1544	tags=36%, list=27%, signal=47%
SASSON_RESPONSE_TO_GONADOTROPHINS_UP	SASSON_RESPONSE_TO_GONADOTROPHINS_UP		29	-0.49089462	-1.2237614	0.20135747	0.287803	1.0	1889	tags=48%, list=33%, signal=72%
WELCSH_BRCA1_TARGETS_1_UP	WELCSH_BRCA1_TARGETS_1_UP		93	-0.42575258	-1.2177985	0.13496932	0.29856738	1.0	1396	tags=34%, list=24%, signal=45%
MUNSHI_MULTIPLE_MYELOMA_UP	MUNSHI_MULTIPLE_MYELOMA_UP		24	-0.5053416	-1.2163587	0.2045977	0.30101755	1.0	1500	tags=38%, list=26%, signal=51%
KEGG_ARGININE_AND_PROLINE_METABOLISM	KEGG_ARGININE_AND_PROLINE_METABOLISM		18	-0.5337921	-1.2156585	0.22261484	0.30198154	1.0	1451	tags=50%, list=25%, signal=67%
SCHLOSSER_SERUM_RESPONSE_UP	SCHLOSSER_SERUM_RESPONSE_UP		48	-0.45525792	-1.2137915	0.19271949	0.3051129	1.0	1222	tags=35%, list=21%, signal=45%
CHANG_IMMORTALIZED_BY_HPV31_DN	CHANG_IMMORTALIZED_BY_HPV31_DN		18	-0.5206451	-1.2125878	0.23565324	0.30703008	1.0	319	tags=22%, list=6%, signal=23%
KEGG_TOLL_LIKE_RECEPTOR_SIGNALING_PATHWAY	KEGG_TOLL_LIKE_RECEPTOR_SIGNALING_PATHWAY		49	-0.4537559	-1.2117852	0.1822034	0.3081795	1.0	1327	tags=47%, list=23%, signal=61%
STEARMAN_LUNG_CANCER_EARLY_VS_LATE_DN	STEARMAN_LUNG_CANCER_EARLY_VS_LATE_DN		24	-0.5000975	-1.2115046	0.21672556	0.3083113	1.0	2087	tags=63%, list=36%, signal=98%
MOLENAAR_TARGETS_OF_CCND1_AND_CDK4_UP	MOLENAAR_TARGETS_OF_CCND1_AND_CDK4_UP		25	-0.48951212	-1.2106733	0.22415796	0.30952063	1.0	1304	tags=36%, list=23%, signal=46%
LEE_TARGETS_OF_PTCH1_AND_SUFU_UP	LEE_TARGETS_OF_PTCH1_AND_SUFU_UP		23	-0.49677002	-1.2106305	0.2239521	0.30917373	1.0	1133	tags=30%, list=20%, signal=38%
REACTOME_TRKA_SIGNALLING_FROM_THE_PLASMA_MEMBRANE	REACTOME_TRKA_SIGNALLING_FROM_THE_PLASMA_MEMBRANE		47	-0.45342794	-1.2090638	0.1799787	0.3118826	1.0	1926	tags=47%, list=34%, signal=70%
YU_MYC_TARGETS_DN	YU_MYC_TARGETS_DN		23	-0.49906626	-1.2083497	0.20848057	0.31280163	1.0	1464	tags=52%, list=26%, signal=70%
BOYAULT_LIVER_CANCER_SUBCLASS_G123_DN	BOYAULT_LIVER_CANCER_SUBCLASS_G123_DN		17	-0.5219536	-1.2073194	0.22304833	0.31438336	1.0	727	tags=29%, list=13%, signal=34%
CREIGHTON_ENDOCRINE_THERAPY_RESISTANCE_4	CREIGHTON_ENDOCRINE_THERAPY_RESISTANCE_4		114	-0.42259404	-1.2065727	0.1191446	0.31539446	1.0	1184	tags=29%, list=21%, signal=36%
BILD_E2F3_ONCOGENIC_SIGNATURE	BILD_E2F3_ONCOGENIC_SIGNATURE		79	-0.43136752	-1.2061591	0.15621789	0.31577566	1.0	1017	tags=33%, list=18%, signal=39%
FERNANDEZ_BOUND_BY_MYC	FERNANDEZ_BOUND_BY_MYC		65	-0.43578684	-1.2056471	0.15588547	0.31639767	1.0	1045	tags=28%, list=18%, signal=33%
FAELT_B_CLL_WITH_VH3_21_DN	FAELT_B_CLL_WITH_VH3_21_DN		23	-0.49299452	-1.2054194	0.23023255	0.3164046	1.0	1830	tags=57%, list=32%, signal=83%
REACTOME_NEURORANSMITTER_RECEPTOR_BINDING_AND_DOWNSTREAM_TRANSMISSION_IN_THE_POSTSYNAPTIC_CELL	REACTOME_NEURORANSMITTER_RECEPTOR_BINDING_AND_DOWNSTREAM_TRANSMISSION_IN_THE_POSTSYNAPTIC_CELL		26	-0.49197766	-1.2038845	0.21388578	0.3189646	1.0	865	tags=23%, list=15%, signal=27%
ACEVEDO_LIVER_CANCER_WITH_H3K27ME3_DN	ACEVEDO_LIVER_CANCER_WITH_H3K27ME3_DN		29	-0.4842679	-1.2013568	0.22080925	0.32302484	1.0	1362	tags=41%, list=24%, signal=54%
RASHI_RESPONSE_TO_IONIZING_RADIATION_5	RASHI_RESPONSE_TO_IONIZING_RADIATION_5		59	-0.4435904	-1.201301	0.190625	0.32271674	1.0	894	tags=25%, list=16%, signal=30%
GRADE_COLON_VS_RECTAL_CANCER_DN	GRADE_COLON_VS_RECTAL_CANCER_DN		15	-0.53441757	-1.2005737	0.243346	0.32379594	1.0	706	tags=33%, list=12%, signal=38%
KEGG_LYSOSOME	KEGG_LYSOSOME		72	-0.43912375	-1.2003586	0.17731959	0.3238153	1.0	1287	tags=35%, list=22%, signal=44%
KEGG_NON_SMALL_CELL_LUNG_CANCER	KEGG_NON_SMALL_CELL_LUNG_CANCER		29	-0.47932354	-1.1994927	0.21493213	0.32501754	1.0	1185	tags=34%, list=21%, signal=43%
CROONQUIST_NRAS_VS_STROMAL_STIMULATION_UP	CROONQUIST_NRAS_VS_STROMAL_STIMULATION_UP		19	-0.516992	-1.1994106	0.23671497	0.3247525	1.0	1258	tags=47%, list=22%, signal=61%
REACTOME_GOLGI_ASSOCIATED_VESICLE_BIOGENESIS	REACTOME_GOLGI_ASSOCIATED_VESICLE_BIOGENESIS		26	-0.4825654	-1.198306	0.24741082	0.32656547	1.0	1762	tags=50%, list=31%, signal=72%
ROSS_LEUKEMIA_WITH_MLL_FUSIONS	ROSS_LEUKEMIA_WITH_MLL_FUSIONS		36	-0.4589395	-1.198101	0.22601984	0.32652488	1.0	1041	tags=28%, list=18%, signal=34%
BOYAULT_LIVER_CANCER_SUBCLASS_G1_UP	BOYAULT_LIVER_CANCER_SUBCLASS_G1_UP		47	-0.45106456	-1.1979189	0.19021739	0.32646805	1.0	658	tags=17%, list=11%, signal=19%
HOEBEKE_LYMPHOID_STEM_CELL_UP	HOEBEKE_LYMPHOID_STEM_CELL_UP		42	-0.45188126	-1.19731	0.21046892	0.3272676	1.0	1651	tags=43%, list=29%, signal=60%
SMITH_TERT_TARGETS_UP	SMITH_TERT_TARGETS_UP		72	-0.43427083	-1.1955795	0.18659794	0.3301719	1.0	1088	tags=22%, list=19%, signal=27%
ACEVEDO_NORMAL_TISSUE_ADJACENT_TO_LIVER_TUMOR_DN	ACEVEDO_NORMAL_TISSUE_ADJACENT_TO_LIVER_TUMOR_DN		139	-0.41207722	-1.1942421	0.12437312	0.33195612	1.0	1700	tags=37%, list=30%, signal=52%
LIN_NPAS4_TARGETS_UP	LIN_NPAS4_TARGETS_UP		59	-0.4411537	-1.1918141	0.190625	0.33634907	1.0	1174	tags=31%, list=21%, signal=38%
REACTOME_CLATHRIN_DERIVED_VESICLE_BUDDING	REACTOME_CLATHRIN_DERIVED_VESICLE_BUDDING		32	-0.4703432	-1.1905951	0.23136818	0.33826318	1.0	1762	tags=50%, list=31%, signal=72%
KEGG_SPHINGOLIPID_METABOLISM	KEGG_SPHINGOLIPID_METABOLISM		16	-0.5297348	-1.1902728	0.23751523	0.338501	1.0	1665	tags=50%, list=29%, signal=70%
RIZKI_TUMOR_INVASIVENESS_2D_DN	RIZKI_TUMOR_INVASIVENESS_2D_DN		21	-0.50707954	-1.189956	0.22657177	0.3387416	1.0	963	tags=29%, list=17%, signal=34%
ALCALAY_AML_BY_NPM1_LOCALIZATION_DN	ALCALAY_AML_BY_NPM1_LOCALIZATION_DN		77	-0.4237305	-1.1899261	0.1801433	0.3383638	1.0	743	tags=26%, list=13%, signal=29%
REACTOME_MAPK_TARGETS_NUCLEAR_EVENTS_MEDIATED_BY_MAP_KINASES	REACTOME_MAPK_TARGETS_NUCLEAR_EVENTS_MEDIATED_BY_MAP_KINASES		18	-0.51737523	-1.1894387	0.26060605	0.33895072	1.0	1790	tags=50%, list=31%, signal=73%
REACTOME_MEMBRANE_TRAFFICKING	REACTOME_MEMBRANE_TRAFFICKING		47	-0.44603705	-1.1893818	0.20553781	0.33862254	1.0	1843	tags=49%, list=32%, signal=72%
SIG_CD40PATHWAYMAP	SIG_CD40PATHWAYMAP		15	-0.5377079	-1.189124	0.2408313	0.33874944	1.0	1814	tags=53%, list=32%, signal=78%
BILBAN_B_CLL_LPL_UP	BILBAN_B_CLL_LPL_UP		29	-0.4763354	-1.1888446	0.2483146	0.33892548	1.0	640	tags=21%, list=11%, signal=23%
KRIGE_RESPONSE_TO_TOSEDOSTAT_6HR_UP	KRIGE_RESPONSE_TO_TOSEDOSTAT_6HR_UP		417	-0.40180546	-1.1884035	0.028	0.3393981	1.0	1608	tags=34%, list=28%, signal=44%
MELLMAN_TUT1_TARGETS_DN	MELLMAN_TUT1_TARGETS_DN		20	-0.50239104	-1.1871804	0.24970554	0.3413721	1.0	1110	tags=30%, list=19%, signal=37%
KEGG_ANTIGEN_PROCESSING_AND_PRESENTATION	KEGG_ANTIGEN_PROCESSING_AND_PRESENTATION		24	-0.49069622	-1.1864266	0.24299066	0.34250125	1.0	725	tags=17%, list=13%, signal=19%
AMUNDSON_RESPONSE_TO_ARSENITE	AMUNDSON_RESPONSE_TO_ARSENITE		86	-0.4203916	-1.1858606	0.1702564	0.34325275	1.0	1479	tags=35%, list=26%, signal=46%
DOUGLAS_BMI1_TARGETS_UP	DOUGLAS_BMI1_TARGETS_UP		169	-0.40840387	-1.1847525	0.10050251	0.34510744	1.0	1283	tags=30%, list=22%, signal=37%
FLECHNER_BIOPSY_KIDNEY_TRANSPLANT_OK_VS_DONOR_UP	FLECHNER_BIOPSY_KIDNEY_TRANSPLANT_OK_VS_DONOR_UP		290	-0.40084043	-1.1824625	0.061	0.34930986	1.0	1722	tags=32%, list=30%, signal=44%
BROWNE_HCMV_INFECTION_14HR_UP	BROWNE_HCMV_INFECTION_14HR_UP		81	-0.41988137	-1.1821758	0.19262294	0.3494869	1.0	1108	tags=20%, list=19%, signal=24%
BROWNE_HCMV_INFECTION_20HR_UP	BROWNE_HCMV_INFECTION_20HR_UP		95	-0.41729107	-1.1804038	0.17073171	0.35276487	1.0	1383	tags=32%, list=24%, signal=41%
LEE_LIVER_CANCER_MYC_DN	LEE_LIVER_CANCER_MYC_DN		22	-0.48929006	-1.177493	0.26508877	0.3582846	1.0	981	tags=36%, list=17%, signal=44%
VANTVEER_BREAST_CANCER_ESR1_UP	VANTVEER_BREAST_CANCER_ESR1_UP		53	-0.43555003	-1.1762736	0.218585	0.36042583	1.0	1656	tags=53%, list=29%, signal=74%
SIG_PIP3_SIGNALING_IN_CARDIAC_MYOCTES	SIG_PIP3_SIGNALING_IN_CARDIAC_MYOCTES		30	-0.466736	-1.1706973	0.26038158	0.37179285	1.0	1577	tags=43%, list=28%, signal=60%
REACTOME_TRANSMISSION_ACROSS_CHEMICAL_SYNAPSES	REACTOME_TRANSMISSION_ACROSS_CHEMICAL_SYNAPSES		34	-0.45223156	-1.1692573	0.26135105	0.3743843	1.0	900	tags=26%, list=16%, signal=31%
FARMER_BREAST_CANCER_BASAL_VS_LULMINAL	FARMER_BREAST_CANCER_BASAL_VS_LULMINAL		120	-0.4049084	-1.1665965	0.1604061	0.3796875	1.0	875	tags=25%, list=15%, signal=29%
BIOCARTA_IL1R_PATHWAY	BIOCARTA_IL1R_PATHWAY		16	-0.50679946	-1.1658251	0.28729963	0.3808982	1.0	1321	tags=56%, list=23%, signal=73%
REACTOME_SLC_MEDIATED_TRANSMEMBRANE_TRANSPORT	REACTOME_SLC_MEDIATED_TRANSMEMBRANE_TRANSPORT		38	-0.44784486	-1.1656407	0.25	0.38083836	1.0	1087	tags=34%, list=19%, signal=42%
HUANG_DASATINIB_RESISTANCE_DN	HUANG_DASATINIB_RESISTANCE_DN		20	-0.49189562	-1.1654716	0.26321974	0.38072392	1.0	1372	tags=45%, list=24%, signal=59%
GOLDRATH_ANTIGEN_RESPONSE	GOLDRATH_ANTIGEN_RESPONSE		170	-0.39609492	-1.1639249	0.12537614	0.3835302	1.0	1043	tags=30%, list=18%, signal=36%
KENNY_CTNNB1_TARGETS_DN	KENNY_CTNNB1_TARGETS_DN		22	-0.47880885	-1.1622394	0.26697353	0.38680717	1.0	1452	tags=36%, list=25%, signal=49%
LIU_TARGETS_OF_VMYB_VS_CMYB_DN	LIU_TARGETS_OF_VMYB_VS_CMYB_DN		18	-0.50181013	-1.1616387	0.28658536	0.38713917	1.0	1485	tags=56%, list=26%, signal=75%
LEE_METASTASIS_AND_ALTERNATIVE_SPLICING_DN	LEE_METASTASIS_AND_ALTERNATIVE_SPLICING_DN		19	-0.5043618	-1.161362	0.26946107	0.3872415	1.0	836	tags=26%, list=15%, signal=31%
REACTOME_SIGNALLING_BY_NGF	REACTOME_SIGNALLING_BY_NGF		102	-0.40744326	-1.1605134	0.21862349	0.38865066	1.0	1802	tags=43%, list=31%, signal=62%
COLDREN_GEFITINIB_RESISTANCE_DN	COLDREN_GEFITINIB_RESISTANCE_DN		61	-0.4224748	-1.1599355	0.2264151	0.38950476	1.0	1278	tags=39%, list=22%, signal=50%
HAMAI_APOPTOSIS_VIA_TRAIL_UP	HAMAI_APOPTOSIS_VIA_TRAIL_UP		165	-0.39902246	-1.1594224	0.14859438	0.39015013	1.0	837	tags=18%, list=15%, signal=21%
BIOCARTA_AGR_PATHWAY	BIOCARTA_AGR_PATHWAY		16	-0.5073112	-1.159149	0.27971187	0.39018625	1.0	852	tags=38%, list=15%, signal=44%
REACTOME_INORGANIC_CATION_ANION_SLC_TRANSPORTERS	REACTOME_INORGANIC_CATION_ANION_SLC_TRANSPORTERS		23	-0.479128	-1.1585261	0.26809016	0.39103338	1.0	935	tags=39%, list=16%, signal=47%
SESTO_RESPONSE_TO_UV_C2	SESTO_RESPONSE_TO_UV_C2		29	-0.45913813	-1.1573392	0.2881549	0.39326167	1.0	1892	tags=45%, list=33%, signal=67%
WAMUNYOKOLI_OVARIAN_CANCER_LMP_UP	WAMUNYOKOLI_OVARIAN_CANCER_LMP_UP		90	-0.4095458	-1.1558707	0.21030928	0.39597288	1.0	722	tags=18%, list=13%, signal=20%
BIOCARTA_TNFR1_PATHWAY	BIOCARTA_TNFR1_PATHWAY		16	-0.514192	-1.1558603	0.2825279	0.39551842	1.0	1157	tags=44%, list=20%, signal=55%
SHEPARD_BMYB_MORPHOLINO_UP	SHEPARD_BMYB_MORPHOLINO_UP		60	-0.42123085	-1.1524037	0.2539185	0.40197465	1.0	1431	tags=35%, list=25%, signal=46%
EBAUER_MYOGENIC_TARGETS_OF_PAX3_FOXO1_FUSION	EBAUER_MYOGENIC_TARGETS_OF_PAX3_FOXO1_FUSION		16	-0.5073247	-1.1506709	0.3007335	0.4053111	1.0	816	tags=44%, list=14%, signal=51%
GENTILE_UV_HIGH_DOSE_DN	GENTILE_UV_HIGH_DOSE_DN		129	-0.40213555	-1.1494265	0.1987891	0.40757868	1.0	1091	tags=23%, list=19%, signal=28%
WANG_CLIM2_TARGETS_UP	WANG_CLIM2_TARGETS_UP		83	-0.41462642	-1.1491107	0.23498964	0.40780535	1.0	1508	tags=34%, list=26%, signal=45%
KANNAN_TP53_TARGETS_UP	KANNAN_TP53_TARGETS_UP		17	-0.50314397	-1.1455209	0.30095923	0.41486737	1.0	724	tags=29%, list=13%, signal=34%
BIOCARTA_NFAT_PATHWAY	BIOCARTA_NFAT_PATHWAY		19	-0.4905792	-1.1452638	0.3030303	0.4149578	1.0	1871	tags=53%, list=33%, signal=78%
SHAFFER_IRF4_TARGETS_IN_ACTIVATED_B_LYMPHOCYTE	SHAFFER_IRF4_TARGETS_IN_ACTIVATED_B_LYMPHOCYTE		38	-0.44027486	-1.1417656	0.27991217	0.42224795	1.0	981	tags=29%, list=17%, signal=35%
GRESHOCK_CANCER_COPY_NUMBER_UP	GRESHOCK_CANCER_COPY_NUMBER_UP		145	-0.3947404	-1.1416605	0.20342396	0.42199704	1.0	1702	tags=39%, list=30%, signal=55%
HOLLMAN_APOPTOSIS_VIA_CD40_UP	HOLLMAN_APOPTOSIS_VIA_CD40_UP		96	-0.40363553	-1.1416447	0.23123732	0.42151934	1.0	1301	tags=30%, list=23%, signal=38%
WANG_LMO4_TARGETS_UP	WANG_LMO4_TARGETS_UP		147	-0.39397424	-1.1413385	0.18473895	0.42170808	1.0	881	tags=20%, list=15%, signal=23%
REACTOME_SIGNALLING_TO_ERKS	REACTOME_SIGNALLING_TO_ERKS		17	-0.49220824	-1.1386188	0.2998761	0.42728606	1.0	1926	tags=53%, list=34%, signal=80%
CHEMNITZ_RESPONSE_TO_PROSTAGLANDIN_E2_DN	CHEMNITZ_RESPONSE_TO_PROSTAGLANDIN_E2_DN		119	-0.39766568	-1.1386046	0.22837022	0.42681023	1.0	782	tags=24%, list=14%, signal=28%
YAGI_AML_WITH_INV_16_TRANSLOCATION	YAGI_AML_WITH_INV_16_TRANSLOCATION		151	-0.39499283	-1.1382887	0.18875502	0.42701426	1.0	1054	tags=23%, list=18%, signal=27%
BROWNE_HCMV_INFECTION_48HR_UP	BROWNE_HCMV_INFECTION_48HR_UP		78	-0.40961915	-1.1370533	0.24233128	0.42928895	1.0	600	tags=15%, list=10%, signal=17%
SOTIRIOU_BREAST_CANCER_GRADE_1_VS_3_DN	SOTIRIOU_BREAST_CANCER_GRADE_1_VS_3_DN		19	-0.48264968	-1.1356304	0.32458234	0.43201357	1.0	1656	tags=47%, list=29%, signal=66%
DE_YY1_TARGETS_DN	DE_YY1_TARGETS_DN		52	-0.42169422	-1.1335897	0.28313893	0.43610963	1.0	730	tags=17%, list=13%, signal=20%
KYNG_DNA_DAMAGE_BY_GAMMA_AND_UV_RADIATION	KYNG_DNA_DAMAGE_BY_GAMMA_AND_UV_RADIATION		21	-0.47788087	-1.1334561	0.30210772	0.43586913	1.0	1256	tags=38%, list=22%, signal=49%
MASSARWEH_RESPONSE_TO_ESTRADIOL	MASSARWEH_RESPONSE_TO_ESTRADIOL		18	-0.4835663	-1.1333845	0.33210784	0.43551686	1.0	1109	tags=39%, list=19%, signal=48%
GRESHOCK_CANCER_COPY_NUMBER_DN	GRESHOCK_CANCER_COPY_NUMBER_DN		148	-0.3908587	-1.1325479	0.20783132	0.43696174	1.0	1702	tags=39%, list=30%, signal=54%
ASTIER_INTEGRIN_SIGNALING	ASTIER_INTEGRIN_SIGNALING		23	-0.46948805	-1.1308112	0.31866825	0.44039497	1.0	1062	tags=26%, list=19%, signal=32%
BIOCARTA_GH_PATHWAY	BIOCARTA_GH_PATHWAY		19	-0.4841617	-1.1302824	0.30585423	0.4410609	1.0	1243	tags=37%, list=22%, signal=47%
RIZKI_TUMOR_INVASIVENESS_2D_UP	RIZKI_TUMOR_INVASIVENESS_2D_UP		24	-0.4725023	-1.1300582	0.30932704	0.44104654	1.0	1231	tags=33%, list=22%, signal=42%
ROSS_AML_WITH_MLL_FUSIONS	ROSS_AML_WITH_MLL_FUSIONS		34	-0.44039518	-1.1294523	0.3133998	0.4418968	1.0	1721	tags=53%, list=30%, signal=75%
RUGO_STRESS_RESPONSE_SUBSET_H	RUGO_STRESS_RESPONSE_SUBSET_H		21	-0.47788087	-1.1287487	0.33450705	0.44293782	1.0	1256	tags=38%, list=22%, signal=49%
MARTINEZ_RB1_AND_TP53_TARGETS_DN	MARTINEZ_RB1_AND_TP53_TARGETS_DN		183	-0.38625544	-1.1275985	0.19057171	0.4449551	1.0	1381	tags=28%, list=24%, signal=36%
KEGG_N_GLYCAN_BIOSYNTHESIS	KEGG_N_GLYCAN_BIOSYNTHESIS		27	-0.45252773	-1.1266956	0.30847457	0.446472	1.0	2110	tags=56%, list=37%, signal=88%
REACTOME_PI3K_AKT_SIGNALLING	REACTOME_PI3K_AKT_SIGNALLING		18	-0.48147893	-1.1265075	0.31976047	0.44635588	1.0	1705	tags=44%, list=30%, signal=63%
ENK_UV_RESPONSE_EPIDERMIS_UP	ENK_UV_RESPONSE_EPIDERMIS_UP		121	-0.39028028	-1.1259283	0.24020101	0.44719508	1.0	974	tags=24%, list=17%, signal=28%
BIOCARTA_ERK_PATHWAY	BIOCARTA_ERK_PATHWAY		15	-0.4981991	-1.1254224	0.32866243	0.44783333	1.0	1926	tags=60%, list=34%, signal=90%
BYSTRYKH_HEMATOPOIESIS_STEM_CELL_QTL_CIS	BYSTRYKH_HEMATOPOIESIS_STEM_CELL_QTL_CIS		54	-0.4145989	-1.1248574	0.2930481	0.44858584	1.0	1346	tags=31%, list=24%, signal=41%
DORSAM_HOXA9_TARGETS_UP	DORSAM_HOXA9_TARGETS_UP		18	-0.48562238	-1.1244872	0.3534994	0.448925	1.0	887	tags=28%, list=15%, signal=33%
BLUM_RESPONSE_TO_SALIRASIB_UP	BLUM_RESPONSE_TO_SALIRASIB_UP		135	-0.39133042	-1.1243021	0.22906156	0.44882968	1.0	1957	tags=44%, list=34%, signal=66%
SMITH_TERT_TARGETS_DN	SMITH_TERT_TARGETS_DN		31	-0.45025632	-1.123692	0.2885906	0.44971535	1.0	893	tags=26%, list=16%, signal=30%
KENNY_CTNNB1_TARGETS_UP	KENNY_CTNNB1_TARGETS_UP		23	-0.4645451	-1.1232203	0.3282353	0.4502829	1.0	432	tags=22%, list=8%, signal=23%
WENDT_COHESIN_TARGETS_UP	WENDT_COHESIN_TARGETS_UP		18	-0.49234745	-1.1229342	0.33171913	0.45041168	1.0	391	tags=17%, list=7%, signal=18%
KEGG_LEISHMANIA_INFECTION	KEGG_LEISHMANIA_INFECTION		28	-0.44887888	-1.1228638	0.31990793	0.45005625	1.0	1814	tags=57%, list=32%, signal=83%
KAYO_AGING_MUSCLE_DN	KAYO_AGING_MUSCLE_DN		59	-0.41825727	-1.122177	0.29380903	0.45098922	1.0	1280	tags=22%, list=22%, signal=28%
REACTOME_SIGNALING_BY_EGFR	REACTOME_SIGNALING_BY_EGFR		27	-0.45694095	-1.1214875	0.31477273	0.4521121	1.0	1926	tags=52%, list=34%, signal=78%
HOLLMAN_APOPTOSIS_VIA_CD40_DN	HOLLMAN_APOPTOSIS_VIA_CD40_DN		111	-0.39584056	-1.1211475	0.28267476	0.45237994	1.0	1275	tags=29%, list=22%, signal=36%
RASHI_RESPONSE_TO_IONIZING_RADIATION_4	RASHI_RESPONSE_TO_IONIZING_RADIATION_4		24	-0.45371234	-1.1205134	0.34502923	0.45336396	1.0	356	tags=13%, list=6%, signal=13%
BREDEMEYER_RAG_SIGNALING_VIA_ATM_NOT_VIA_NFKB_UP	BREDEMEYER_RAG_SIGNALING_VIA_ATM_NOT_VIA_NFKB_UP		21	-0.46432474	-1.1201715	0.3289941	0.45358932	1.0	1559	tags=48%, list=27%, signal=65%
SIG_INSULIN_RECEPTOR_PATHWAY_IN_CARDIAC_MYOCYTES	SIG_INSULIN_RECEPTOR_PATHWAY_IN_CARDIAC_MYOCYTES		23	-0.46094206	-1.1186014	0.3313679	0.4567063	1.0	1926	tags=48%, list=34%, signal=72%
BIOCARTA_RACCYCD_PATHWAY	BIOCARTA_RACCYCD_PATHWAY		16	-0.4840447	-1.1180955	0.35	0.45738938	1.0	1871	tags=56%, list=33%, signal=83%
BROWNE_HCMV_INFECTION_24HR_UP	BROWNE_HCMV_INFECTION_24HR_UP		60	-0.4139152	-1.11806	0.2966457	0.4569367	1.0	1609	tags=35%, list=28%, signal=48%
HUMMEL_BURKITTS_LYMPHOMA_UP	HUMMEL_BURKITTS_LYMPHOMA_UP		17	-0.4853623	-1.1178463	0.33578432	0.45691258	1.0	291	tags=12%, list=5%, signal=12%
MILI_PSEUDOPODIA_CHEMOTAXIS_UP	MILI_PSEUDOPODIA_CHEMOTAXIS_UP		32	-0.44060114	-1.1159158	0.3307436	0.46071458	1.0	628	tags=16%, list=11%, signal=17%
CHUNG_BLISTER_CYTOTOXICITY_DN	CHUNG_BLISTER_CYTOTOXICITY_DN		23	-0.46134448	-1.1148218	0.3290398	0.46263915	1.0	820	tags=17%, list=14%, signal=20%
KEGG_AMINO_SUGAR_AND_NUCLEOTIDE_SUGAR_METABOLISM	KEGG_AMINO_SUGAR_AND_NUCLEOTIDE_SUGAR_METABOLISM		23	-0.4640575	-1.114803	0.35591274	0.4621516	1.0	1800	tags=52%, list=31%, signal=76%
REACTOME_APOPTOSIS	REACTOME_APOPTOSIS		62	-0.41123438	-1.11324	0.29979253	0.4652179	1.0	391	tags=10%, list=7%, signal=10%
ZHOU_INFLAMMATORY_RESPONSE_FIMA_DN	ZHOU_INFLAMMATORY_RESPONSE_FIMA_DN		89	-0.39425984	-1.1124057	0.29166666	0.46657616	1.0	575	tags=19%, list=10%, signal=21%
CROONQUIST_NRAS_SIGNALING_UP	CROONQUIST_NRAS_SIGNALING_UP		15	-0.5030939	-1.111785	0.3552465	0.46740898	1.0	1103	tags=40%, list=19%, signal=49%
SEIDEN_ONCOGENESIS_BY_MET	SEIDEN_ONCOGENESIS_BY_MET		52	-0.4099981	-1.111663	0.31122994	0.46717408	1.0	311	tags=12%, list=5%, signal=12%
BREDEMEYER_RAG_SIGNALING_VIA_ATM_NOT_VIA_NFKB_DN	BREDEMEYER_RAG_SIGNALING_VIA_ATM_NOT_VIA_NFKB_DN		18	-0.47283626	-1.1115509	0.34258142	0.46692228	1.0	1134	tags=28%, list=20%, signal=35%
STEIN_ESRRA_TARGETS_DN	STEIN_ESRRA_TARGETS_DN		45	-0.41567358	-1.1111351	0.3315393	0.46736783	1.0	1235	tags=29%, list=22%, signal=37%
ZHAN_MULTIPLE_MYELOMA_PR_DN	ZHAN_MULTIPLE_MYELOMA_PR_DN		17	-0.48066124	-1.1108893	0.34869242	0.46738604	1.0	1098	tags=41%, list=19%, signal=51%
MATTIOLI_MGUS_VS_PCL	MATTIOLI_MGUS_VS_PCL		56	-0.41194007	-1.1106355	0.30360934	0.46742398	1.0	590	tags=13%, list=10%, signal=14%
BROWNE_HCMV_INFECTION_6HR_DN	BROWNE_HCMV_INFECTION_6HR_DN		71	-0.40102255	-1.1094615	0.30124223	0.46959242	1.0	1404	tags=32%, list=25%, signal=42%
DACOSTA_UV_RESPONSE_VIA_ERCC3_XPCS_DN	DACOSTA_UV_RESPONSE_VIA_ERCC3_XPCS_DN		43	-0.42201826	-1.1089662	0.3449024	0.47016427	1.0	1152	tags=26%, list=20%, signal=32%
BIOCARTA_PPARA_PATHWAY	BIOCARTA_PPARA_PATHWAY		30	-0.44454783	-1.107998	0.33983928	0.47186297	1.0	1973	tags=53%, list=34%, signal=81%
KEGG_LONG_TERM_POTENTIATION	KEGG_LONG_TERM_POTENTIATION		27	-0.44652194	-1.1076828	0.34736842	0.4720412	1.0	2164	tags=48%, list=38%, signal=77%
MILI_PSEUDOPODIA	MILI_PSEUDOPODIA		21	-0.46466336	-1.1072341	0.36255923	0.47251883	1.0	581	tags=14%, list=10%, signal=16%
DACOSTA_UV_RESPONSE_VIA_ERCC3_COMMON_DN	DACOSTA_UV_RESPONSE_VIA_ERCC3_COMMON_DN		242	-0.37392688	-1.1038188	0.222	0.47941005	1.0	1358	tags=27%, list=24%, signal=34%
LEE_LIVER_CANCER_ACOX1_DN	LEE_LIVER_CANCER_ACOX1_DN		17	-0.47865576	-1.1035244	0.37439024	0.47954068	1.0	618	tags=29%, list=11%, signal=33%
REACTOME_METABOLISM_OF_LIPIDS_AND_LIPOPROTEINS	REACTOME_METABOLISM_OF_LIPIDS_AND_LIPOPROTEINS		96	-0.3926204	-1.1027429	0.30041152	0.48080862	1.0	1588	tags=34%, list=28%, signal=47%
BROWNE_HCMV_INFECTION_14HR_DN	BROWNE_HCMV_INFECTION_14HR_DN		117	-0.38683918	-1.1024418	0.28629032	0.48097622	1.0	945	tags=24%, list=17%, signal=28%
CUI_GLUCOSE_DEPRIVATION	CUI_GLUCOSE_DEPRIVATION		27	-0.43809995	-1.1019111	0.3521289	0.48165014	1.0	1519	tags=48%, list=27%, signal=65%
KEGG_PORPHYRIN_AND_CHLOROPHYLL_METABOLISM	KEGG_PORPHYRIN_AND_CHLOROPHYLL_METABOLISM		17	-0.48574933	-1.1017504	0.35687733	0.48148042	1.0	1356	tags=29%, list=24%, signal=38%
KEGG_GLYCEROPHOSPHOLIPID_METABOLISM	KEGG_GLYCEROPHOSPHOLIPID_METABOLISM		31	-0.43492776	-1.1016186	0.3438914	0.4812494	1.0	1588	tags=45%, list=28%, signal=62%
DACOSTA_UV_RESPONSE_VIA_ERCC3_DN	DACOSTA_UV_RESPONSE_VIA_ERCC3_DN		484	-0.37126398	-1.0999657	0.14	0.48461184	1.0	1283	tags=24%, list=22%, signal=28%
UEDA_PERIFERAL_CLOCK	UEDA_PERIFERAL_CLOCK		57	-0.4041277	-1.0994674	0.32389936	0.48520744	1.0	1854	tags=44%, list=32%, signal=64%
YAGI_AML_WITH_11Q23_REARRANGED	YAGI_AML_WITH_11Q23_REARRANGED		146	-0.38159725	-1.0978918	0.27967808	0.488321	1.0	1290	tags=29%, list=23%, signal=37%
WILCOX_PRESPONSE_TO_ROGESTERONE_UP	WILCOX_PRESPONSE_TO_ROGESTERONE_UP		62	-0.3998344	-1.0964897	0.35473683	0.49105752	1.0	861	tags=27%, list=15%, signal=32%
BROWNE_HCMV_INFECTION_2HR_DN	BROWNE_HCMV_INFECTION_2HR_DN		21	-0.45198426	-1.0934978	0.36407185	0.49739647	1.0	893	tags=33%, list=16%, signal=39%
HSIAO_HOUSEKEEPING_GENES	HSIAO_HOUSEKEEPING_GENES		172	-0.37528732	-1.0913413	0.28056112	0.50191635	1.0	782	tags=17%, list=14%, signal=19%
THEILGAARD_NEUTROPHIL_AT_SKIN_WOUND_DN	THEILGAARD_NEUTROPHIL_AT_SKIN_WOUND_DN		119	-0.3788572	-1.0908738	0.33669356	0.5024553	1.0	1917	tags=39%, list=33%, signal=57%
PARENT_MTOR_SIGNALING_UP	PARENT_MTOR_SIGNALING_UP		226	-0.3727803	-1.0899098	0.26	0.5041548	1.0	1732	tags=35%, list=30%, signal=48%
NATSUME_RESPONSE_TO_INTERFERON_BETA_DN	NATSUME_RESPONSE_TO_INTERFERON_BETA_DN		21	-0.45845017	-1.0886534	0.35990623	0.5065329	1.0	538	tags=19%, list=9%, signal=21%
LUI_THYROID_CANCER_PAX8_PPARG_DN	LUI_THYROID_CANCER_PAX8_PPARG_DN		21	-0.45438617	-1.0871844	0.39615846	0.5093867	1.0	1356	tags=33%, list=24%, signal=44%
IWANAGA_CARCINOGENESIS_BY_KRAS_UP	IWANAGA_CARCINOGENESIS_BY_KRAS_UP		64	-0.3964625	-1.0860261	0.36210525	0.5115081	1.0	1907	tags=44%, list=33%, signal=65%
JI_RESPONSE_TO_FSH_DN	JI_RESPONSE_TO_FSH_DN		23	-0.44144446	-1.083946	0.37106183	0.51588863	1.0	1179	tags=26%, list=21%, signal=33%
HESS_TARGETS_OF_HOXA9_AND_MEIS1_UP	HESS_TARGETS_OF_HOXA9_AND_MEIS1_UP		35	-0.4207409	-1.0830243	0.3834254	0.51744574	1.0	379	tags=14%, list=7%, signal=15%
WINTER_HYPOXIA_DN	WINTER_HYPOXIA_DN		22	-0.4572866	-1.0818139	0.37831604	0.5197741	1.0	1124	tags=32%, list=20%, signal=39%
REACTOME_INNATE_IMMUNITY_SIGNALING	REACTOME_INNATE_IMMUNITY_SIGNALING		54	-0.39727548	-1.0810789	0.35369775	0.5209229	1.0	1332	tags=37%, list=23%, signal=48%
MULLIGHAN_NPM1_SIGNATURE_3_UP	MULLIGHAN_NPM1_SIGNATURE_3_UP		144	-0.37412217	-1.0803958	0.3212121	0.52197933	1.0	941	tags=18%, list=16%, signal=21%
KEGG_ERBB_SIGNALING_PATHWAY	KEGG_ERBB_SIGNALING_PATHWAY		42	-0.40885428	-1.0758479	0.37227073	0.5319754	1.0	1345	tags=40%, list=24%, signal=53%
DOUGLAS_BMI1_TARGETS_DN	DOUGLAS_BMI1_TARGETS_DN		149	-0.37198594	-1.0743412	0.3433735	0.53489774	1.0	1245	tags=24%, list=22%, signal=30%
KEGG_VIBRIO_CHOLERAE_INFECTION	KEGG_VIBRIO_CHOLERAE_INFECTION		26	-0.43559498	-1.0739276	0.3857635	0.5353361	1.0	1314	tags=35%, list=23%, signal=45%
VANTVEER_BREAST_CANCER_ESR1_DN	VANTVEER_BREAST_CANCER_ESR1_DN		91	-0.3781156	-1.0718498	0.35714287	0.5396324	1.0	626	tags=18%, list=11%, signal=19%
LIANG_HEMATOPOIESIS_STEM_CELL_NUMBER_LARGE_VS_TINY_UP	LIANG_HEMATOPOIESIS_STEM_CELL_NUMBER_LARGE_VS_TINY_UP		16	-0.4689549	-1.0685639	0.41706732	0.5462456	1.0	1427	tags=44%, list=25%, signal=58%
LEONARD_HYPOXIA	LEONARD_HYPOXIA		16	-0.46710938	-1.0682812	0.39586028	0.5456644	1.0	1358	tags=56%, list=24%, signal=74%
NIKOLSKY_BREAST_CANCER_7Q21_Q22_AMPLICON	NIKOLSKY_BREAST_CANCER_7Q21_Q22_AMPLICON		25	-0.43704954	-1.0654721	0.39816934	0.5516773	1.0	640	tags=20%, list=11%, signal=22%
GAL_LEUKEMIC_STEM_CELL_UP	GAL_LEUKEMIC_STEM_CELL_UP		51	-0.39524817	-1.0653512	0.39616615	0.55132174	1.0	817	tags=20%, list=14%, signal=23%
KEGG_VASOPRESSIN_REGULATED_WATER_REABSORPTION	KEGG_VASOPRESSIN_REGULATED_WATER_REABSORPTION		21	-0.44049338	-1.0643975	0.4207459	0.55299014	1.0	2583	tags=62%, list=45%, signal=112%
DITTMER_PTHLH_TARGETS_DN	DITTMER_PTHLH_TARGETS_DN		34	-0.41837147	-1.0634946	0.4085779	0.55450034	1.0	616	tags=18%, list=11%, signal=20%
FONTAINE_FOLLICULAR_THYROID_ADENOMA_DN	FONTAINE_FOLLICULAR_THYROID_ADENOMA_DN		24	-0.4361136	-1.0632186	0.39551356	0.55459917	1.0	879	tags=21%, list=15%, signal=25%
REACTOME_TRAF6_MEDIATED_INDUCTION_OF_THE_ANTIVIRAL_CYTOKINE_IFN_ALPHA_BETA_CASCADE	REACTOME_TRAF6_MEDIATED_INDUCTION_OF_THE_ANTIVIRAL_CYTOKINE_IFN_ALPHA_BETA_CASCADE		29	-0.42569804	-1.0626925	0.42111236	0.5553032	1.0	1814	tags=55%, list=32%, signal=80%
POOLA_INVASIVE_BREAST_CANCER_UP	POOLA_INVASIVE_BREAST_CANCER_UP		122	-0.3699833	-1.0609101	0.36868685	0.5589554	1.0	935	tags=30%, list=16%, signal=35%
ZHU_CMV_ALL_UP	ZHU_CMV_ALL_UP		25	-0.43238467	-1.0604582	0.4071511	0.55943763	1.0	1321	tags=44%, list=23%, signal=57%
ROVERSI_GLIOMA_COPY_NUMBER_DN	ROVERSI_GLIOMA_COPY_NUMBER_DN		19	-0.45943633	-1.0602239	0.41454545	0.5593958	1.0	348	tags=16%, list=6%, signal=17%
REACTOME_TRANSMEMBRANE_TRANSPORT_OF_SMALL_MOLECULES	REACTOME_TRANSMEMBRANE_TRANSPORT_OF_SMALL_MOLECULES		60	-0.38890374	-1.0594163	0.40721104	0.5606546	1.0	965	tags=22%, list=17%, signal=26%
CHENG_IMPRINTED_BY_ESTRADIOL	CHENG_IMPRINTED_BY_ESTRADIOL		38	-0.40446505	-1.0576297	0.40963855	0.5643134	1.0	854	tags=18%, list=15%, signal=22%
TONKS_TARGETS_OF_RUNX1_RUNX1T1_FUSION_MONOCYTE_UP	TONKS_TARGETS_OF_RUNX1_RUNX1T1_FUSION_MONOCYTE_UP		94	-0.3753649	-1.0571127	0.3825641	0.5649566	1.0	1120	tags=27%, list=20%, signal=33%
BROWNE_HCMV_INFECTION_1HR_DN	BROWNE_HCMV_INFECTION_1HR_DN		79	-0.38169405	-1.0564104	0.39340886	0.5659442	1.0	1223	tags=27%, list=21%, signal=33%
BOYLAN_MULTIPLE_MYELOMA_C_D_UP	BOYLAN_MULTIPLE_MYELOMA_C_D_UP		47	-0.39670545	-1.0557358	0.39377683	0.56694335	1.0	628	tags=19%, list=11%, signal=21%
DACOSTA_UV_RESPONSE_VIA_ERCC3_UP	DACOSTA_UV_RESPONSE_VIA_ERCC3_UP		136	-0.36514196	-1.0555907	0.37096775	0.56667805	1.0	1273	tags=29%, list=22%, signal=36%
GENTILE_UV_RESPONSE_CLUSTER_D7	GENTILE_UV_RESPONSE_CLUSTER_D7		19	-0.44453257	-1.054139	0.42042756	0.5694998	1.0	987	tags=26%, list=17%, signal=32%
NIKOLSKY_BREAST_CANCER_8Q12_Q22_AMPLICON	NIKOLSKY_BREAST_CANCER_8Q12_Q22_AMPLICON		49	-0.38819283	-1.053633	0.42205727	0.570074	1.0	1070	tags=24%, list=19%, signal=30%
KEGG_NEUROTROPHIN_SIGNALING_PATHWAY	KEGG_NEUROTROPHIN_SIGNALING_PATHWAY		56	-0.38513792	-1.0527678	0.40563086	0.57150316	1.0	1926	tags=50%, list=34%, signal=75%
BIOCARTA_HIVNEF_PATHWAY	BIOCARTA_HIVNEF_PATHWAY		30	-0.4206873	-1.0522721	0.4219457	0.5720614	1.0	1476	tags=30%, list=26%, signal=40%
BOYAULT_LIVER_CANCER_SUBCLASS_G3_DN	BOYAULT_LIVER_CANCER_SUBCLASS_G3_DN		17	-0.45630413	-1.0519556	0.43067485	0.5722053	1.0	1381	tags=47%, list=24%, signal=62%
ZHAN_V2_LATE_DIFFERENTIATION_GENES	ZHAN_V2_LATE_DIFFERENTIATION_GENES		18	-0.45534787	-1.0518078	0.42246643	0.57192457	1.0	905	tags=28%, list=16%, signal=33%
KAAB_FAILED_HEART_VENTRICLE_DN	KAAB_FAILED_HEART_VENTRICLE_DN		20	-0.44700658	-1.0517484	0.4338498	0.57145375	1.0	424	tags=20%, list=7%, signal=22%
NIKOLSKY_BREAST_CANCER_17Q11_Q21_AMPLICON	NIKOLSKY_BREAST_CANCER_17Q11_Q21_AMPLICON		39	-0.4064884	-1.0511732	0.42826322	0.5722328	1.0	1494	tags=38%, list=26%, signal=52%
ELLWOOD_MYC_TARGETS_DN	ELLWOOD_MYC_TARGETS_DN		15	-0.4724137	-1.0504931	0.41717792	0.5731727	1.0	1733	tags=60%, list=30%, signal=86%
CHUNG_BLISTER_CYTOTOXICITY_UP	CHUNG_BLISTER_CYTOTOXICITY_UP		59	-0.38260642	-1.0495114	0.4140875	0.5748852	1.0	884	tags=17%, list=15%, signal=20%
PRAMOONJAGO_SOX4_TARGETS_DN	PRAMOONJAGO_SOX4_TARGETS_DN		31	-0.4117583	-1.0479558	0.44111112	0.5778964	1.0	500	tags=16%, list=9%, signal=18%
ZHAN_MULTIPLE_MYELOMA_CD2_UP	ZHAN_MULTIPLE_MYELOMA_CD2_UP		17	-0.44885924	-1.0437125	0.44121367	0.58739465	1.0	872	tags=35%, list=15%, signal=42%
DACOSTA_UV_RESPONSE_VIA_ERCC3_COMMON_UP	DACOSTA_UV_RESPONSE_VIA_ERCC3_COMMON_UP		22	-0.426591	-1.0418842	0.41754386	0.59107095	1.0	1366	tags=36%, list=24%, signal=48%
JAZAG_TGFB1_SIGNALING_VIA_SMAD4_UP	JAZAG_TGFB1_SIGNALING_VIA_SMAD4_UP		38	-0.4017235	-1.0409728	0.446527	0.59260434	1.0	1204	tags=26%, list=21%, signal=33%
FAELT_B_CLL_WITH_VH3_21_UP	FAELT_B_CLL_WITH_VH3_21_UP		22	-0.42979863	-1.0387876	0.43259084	0.5970378	1.0	1367	tags=36%, list=24%, signal=48%
MORI_SMALL_PRE_BII_LYMPHOCYTE_DN	MORI_SMALL_PRE_BII_LYMPHOCYTE_DN		34	-0.4032541	-1.0381716	0.4384181	0.59782475	1.0	105	tags=9%, list=2%, signal=9%
PUIFFE_INVASION_INHIBITED_BY_ASCITES_UP	PUIFFE_INVASION_INHIBITED_BY_ASCITES_UP		31	-0.41693902	-1.0369264	0.4346847	0.6001734	1.0	857	tags=29%, list=15%, signal=34%
ST_JNK_MAPK_PATHWAY	ST_JNK_MAPK_PATHWAY		17	-0.45662692	-1.0368148	0.44907975	0.59981173	1.0	1243	tags=35%, list=22%, signal=45%
YANG_BREAST_CANCER_ESR1_LASER_DN	YANG_BREAST_CANCER_ESR1_LASER_DN		23	-0.43045974	-1.0361959	0.44314185	0.6006967	1.0	1050	tags=30%, list=18%, signal=37%
REACTOME_GLUCOSE_AND_OTHER_SUGAR_SLC_TRANSPORTERS	REACTOME_GLUCOSE_AND_OTHER_SUGAR_SLC_TRANSPORTERS		15	-0.46324927	-1.035944	0.4413965	0.60063773	1.0	1411	tags=33%, list=25%, signal=44%
XU_CREBBP_TARGETS_UP	XU_CREBBP_TARGETS_UP		15	-0.46155894	-1.0348308	0.44707346	0.60261506	1.0	963	tags=33%, list=17%, signal=40%
CHESLER_BRAIN_HIGHEST_EXPRESSION	CHESLER_BRAIN_HIGHEST_EXPRESSION		21	-0.43304566	-1.0346645	0.46420324	0.6023667	1.0	2007	tags=38%, list=35%, signal=58%
SIG_CHEMOTAXIS	SIG_CHEMOTAXIS		21	-0.43971282	-1.0306072	0.47115386	0.6113087	1.0	1501	tags=43%, list=26%, signal=58%
LUI_TARGETS_OF_PAX8_PPARG_FUSION	LUI_TARGETS_OF_PAX8_PPARG_FUSION		16	-0.45255774	-1.0299724	0.45255473	0.61213213	1.0	1315	tags=31%, list=23%, signal=40%
LI_LUNG_CANCER	LI_LUNG_CANCER		16	-0.4468228	-1.0296082	0.46967897	0.6123557	1.0	1802	tags=63%, list=31%, signal=91%
KEGG_PROGESTERONE_MEDIATED_OOCYTE_MATURATION	KEGG_PROGESTERONE_MEDIATED_OOCYTE_MATURATION		42	-0.3856709	-1.0284272	0.45053762	0.6145827	1.0	1202	tags=31%, list=21%, signal=39%
WEI_MIR34A_TARGETS	WEI_MIR34A_TARGETS		70	-0.36923307	-1.0247077	0.45824635	0.6226067	1.0	1297	tags=26%, list=23%, signal=33%
DEURIG_T_CELL_PROLYMPHOCYTIC_LEUKEMIA_UP	DEURIG_T_CELL_PROLYMPHOCYTIC_LEUKEMIA_UP		119	-0.3574519	-1.0244727	0.44873098	0.62248206	1.0	1029	tags=26%, list=18%, signal=31%
KEGG_INSULIN_SIGNALING_PATHWAY	KEGG_INSULIN_SIGNALING_PATHWAY		58	-0.38155627	-1.023754	0.46560848	0.62356055	1.0	1243	tags=26%, list=22%, signal=33%
KEGG_WNT_SIGNALING_PATHWAY	KEGG_WNT_SIGNALING_PATHWAY		55	-0.3775454	-1.0234729	0.46178344	0.623582	1.0	2239	tags=44%, list=39%, signal=71%
LEE_RECENT_THYMIC_EMIGRANT	LEE_RECENT_THYMIC_EMIGRANT		43	-0.38512594	-1.023378	0.45164835	0.62315226	1.0	1255	tags=33%, list=22%, signal=41%
SHAFFER_IRF4_TARGETS_IN_ACTIVATED_DENDRITIC_CELL	SHAFFER_IRF4_TARGETS_IN_ACTIVATED_DENDRITIC_CELL		30	-0.40850475	-1.0231278	0.49156356	0.6230978	1.0	1176	tags=30%, list=21%, signal=38%
CREIGHTON_ENDOCRINE_THERAPY_RESISTANCE_1	CREIGHTON_ENDOCRINE_THERAPY_RESISTANCE_1		204	-0.34882665	-1.0224124	0.455	0.62411624	1.0	1058	tags=22%, list=18%, signal=26%
BIOCARTA_CREB_PATHWAY	BIOCARTA_CREB_PATHWAY		15	-0.45678508	-1.0210576	0.47671568	0.6265923	1.0	2164	tags=60%, list=38%, signal=96%
SENGUPTA_EBNA1_ANTICORRELATED	SENGUPTA_EBNA1_ANTICORRELATED		36	-0.3950154	-1.0210015	0.46659243	0.62608314	1.0	1635	tags=42%, list=29%, signal=58%
KEGG_APOPTOSIS	KEGG_APOPTOSIS		40	-0.38809076	-1.0191275	0.4617068	0.62988025	1.0	1476	tags=30%, list=26%, signal=40%
SMID_BREAST_CANCER_ERBB2_UP	SMID_BREAST_CANCER_ERBB2_UP		38	-0.3883186	-1.018947	0.46813187	0.62965333	1.0	1056	tags=34%, list=18%, signal=42%
APPIERTO_RESPONSE_TO_FENRETINIDE_UP	APPIERTO_RESPONSE_TO_FENRETINIDE_UP		16	-0.4515599	-1.017739	0.47684607	0.6317631	1.0	1555	tags=38%, list=27%, signal=51%
MULLIGHAN_NPM1_MUTATED_SIGNATURE_2_UP	MULLIGHAN_NPM1_MUTATED_SIGNATURE_2_UP		64	-0.37050623	-1.0172998	0.4580311	0.6321104	1.0	795	tags=17%, list=14%, signal=20%
LINDGREN_BLADDER_CANCER_WITH_LOH_IN_CHR9Q	LINDGREN_BLADDER_CANCER_WITH_LOH_IN_CHR9Q		53	-0.373931	-1.0150298	0.46951872	0.6367448	1.0	1149	tags=21%, list=20%, signal=26%
ACEVEDO_NORMAL_TISSUE_ADJACENT_TO_LIVER_TUMOR_UP	ACEVEDO_NORMAL_TISSUE_ADJACENT_TO_LIVER_TUMOR_UP		78	-0.36670128	-1.0145907	0.47589743	0.6371168	1.0	805	tags=18%, list=14%, signal=21%
SESTO_RESPONSE_TO_UV_C0	SESTO_RESPONSE_TO_UV_C0		55	-0.37376845	-1.014527	0.47734457	0.6366005	1.0	859	tags=16%, list=15%, signal=19%
PELLICCIOTTA_HDAC_IN_ANTIGEN_PRESENTATION_UP	PELLICCIOTTA_HDAC_IN_ANTIGEN_PRESENTATION_UP		42	-0.3824133	-1.0137247	0.48812094	0.6378374	1.0	2172	tags=43%, list=38%, signal=69%
MORI_MATURE_B_LYMPHOCYTE_DN	MORI_MATURE_B_LYMPHOCYTE_DN		26	-0.41636524	-1.0120065	0.4642857	0.64117956	1.0	989	tags=31%, list=17%, signal=37%
BILD_SRC_ONCOGENIC_SIGNATURE	BILD_SRC_ONCOGENIC_SIGNATURE		29	-0.40377328	-1.0077889	0.48974943	0.6502349	1.0	1691	tags=38%, list=30%, signal=54%
GENTILE_UV_RESPONSE_CLUSTER_D2	GENTILE_UV_RESPONSE_CLUSTER_D2		15	-0.45164517	-1.0069364	0.4738806	0.65150887	1.0	1347	tags=40%, list=24%, signal=52%
BREDEMEYER_RAG_SIGNALING_NOT_VIA_ATM_UP	BREDEMEYER_RAG_SIGNALING_NOT_VIA_ATM_UP		27	-0.4045456	-1.003564	0.4801812	0.65863633	1.0	1250	tags=26%, list=22%, signal=33%
CONCANNON_APOPTOSIS_BY_EPOXOMICIN_DN	CONCANNON_APOPTOSIS_BY_EPOXOMICIN_DN		63	-0.3668532	-1.0035064	0.5093946	0.6580919	1.0	719	tags=25%, list=13%, signal=29%
REACTOME_POST_TRANSLATIONAL_PROTEIN_MODIFICATION	REACTOME_POST_TRANSLATIONAL_PROTEIN_MODIFICATION		17	-0.4361895	-1.002514	0.47484663	0.6596506	1.0	1208	tags=24%, list=21%, signal=30%
REACTOME_MAP_KINASES_ACTIVATION_IN_TLR_CASCADE	REACTOME_MAP_KINASES_ACTIVATION_IN_TLR_CASCADE		24	-0.41244966	-1.0014359	0.49941245	0.6614634	1.0	1790	tags=54%, list=31%, signal=78%
KEGG_MTOR_SIGNALING_PATHWAY	KEGG_MTOR_SIGNALING_PATHWAY		27	-0.39853087	-0.9996609	0.50229883	0.66491354	1.0	1735	tags=48%, list=30%, signal=69%
STEIN_ESRRA_TARGETS	STEIN_ESRRA_TARGETS		244	-0.34181723	-0.9978358	0.523	0.66839916	1.0	1316	tags=23%, list=23%, signal=29%
GENTILE_UV_RESPONSE_CLUSTER_D4	GENTILE_UV_RESPONSE_CLUSTER_D4		32	-0.39626524	-0.9977063	0.49657536	0.6680013	1.0	1706	tags=34%, list=30%, signal=49%
LASTOWSKA_NEUROBLASTOMA_COPY_NUMBER_UP	LASTOWSKA_NEUROBLASTOMA_COPY_NUMBER_UP		92	-0.3566876	-0.9955104	0.51068157	0.6723881	1.0	1514	tags=29%, list=26%, signal=39%
ONDER_CDH1_TARGETS_1_DN	ONDER_CDH1_TARGETS_1_DN		71	-0.36022812	-0.9954142	0.50361943	0.6719327	1.0	531	tags=11%, list=9%, signal=12%
DOANE_BREAST_CANCER_CLASSES_DN	DOANE_BREAST_CANCER_CLASSES_DN		15	-0.44717234	-0.9920429	0.5068493	0.6789543	1.0	1316	tags=33%, list=23%, signal=43%
KIM_GASTRIC_CANCER_CHEMOSENSITIVITY	KIM_GASTRIC_CANCER_CHEMOSENSITIVITY		29	-0.39188528	-0.9916438	0.50566894	0.67916083	1.0	1585	tags=38%, list=28%, signal=52%
CHOW_RASSF1_TARGETS_DN	CHOW_RASSF1_TARGETS_DN		16	-0.43351495	-0.9911583	0.48641977	0.67961985	1.0	914	tags=31%, list=16%, signal=37%
MCCABE_BOUND_BY_HOXC6	MCCABE_BOUND_BY_HOXC6		128	-0.34469283	-0.9911367	0.5391566	0.6789812	1.0	1323	tags=24%, list=23%, signal=31%
CAFFAREL_RESPONSE_TO_THC_UP	CAFFAREL_RESPONSE_TO_THC_UP		17	-0.43500477	-0.99074596	0.50609756	0.6791328	1.0	1396	tags=41%, list=24%, signal=54%
DACOSTA_UV_RESPONSE_VIA_ERCC3_TTD_UP	DACOSTA_UV_RESPONSE_VIA_ERCC3_TTD_UP		16	-0.43748787	-0.99036807	0.5251534	0.67931706	1.0	1616	tags=44%, list=28%, signal=61%
AGUIRRE_PANCREATIC_CANCER_COPY_NUMBER_UP	AGUIRRE_PANCREATIC_CANCER_COPY_NUMBER_UP		134	-0.3434505	-0.9900144	0.51664984	0.6794268	1.0	1297	tags=25%, list=23%, signal=32%
ACEVEDO_LIVER_CANCER_UP	ACEVEDO_LIVER_CANCER_UP		486	-0.33352342	-0.9881178	0.565	0.68302876	1.0	1580	tags=27%, list=28%, signal=34%
BROWNE_HCMV_INFECTION_10HR_UP	BROWNE_HCMV_INFECTION_10HR_UP		40	-0.37538752	-0.9865221	0.5282392	0.68605304	1.0	1041	tags=23%, list=18%, signal=27%
ZHAN_MULTIPLE_MYELOMA_CD1_VS_CD2_DN	ZHAN_MULTIPLE_MYELOMA_CD1_VS_CD2_DN		19	-0.41779295	-0.9846822	0.5245509	0.68947524	1.0	939	tags=26%, list=16%, signal=31%
REACTOME_HOST_INTERACTIONS_OF_HIV_FACTORS	REACTOME_HOST_INTERACTIONS_OF_HIV_FACTORS		73	-0.35416767	-0.9845225	0.53964984	0.689125	1.0	912	tags=12%, list=16%, signal=14%
BIOCARTA_TOLL_PATHWAY	BIOCARTA_TOLL_PATHWAY		19	-0.424989	-0.98321146	0.51946473	0.69130063	1.0	1327	tags=53%, list=23%, signal=68%
YAGI_AML_WITH_T_9_11_TRANSLOCATION	YAGI_AML_WITH_T_9_11_TRANSLOCATION		59	-0.35756904	-0.980968	0.53015876	0.69564503	1.0	628	tags=12%, list=11%, signal=13%
ZHOU_INFLAMMATORY_RESPONSE_LPS_DN	ZHOU_INFLAMMATORY_RESPONSE_LPS_DN		145	-0.33959708	-0.9808279	0.5694165	0.69525653	1.0	1184	tags=24%, list=21%, signal=30%
MOHANKUMAR_TLX1_TARGETS_UP	MOHANKUMAR_TLX1_TARGETS_UP		200	-0.33751774	-0.97996986	0.57271814	0.69641167	1.0	1367	tags=26%, list=24%, signal=32%
BROWNE_HCMV_INFECTION_4HR_UP	BROWNE_HCMV_INFECTION_4HR_UP		18	-0.42075035	-0.97996664	0.53046596	0.69571805	1.0	1021	tags=33%, list=18%, signal=40%
ZHOU_INFLAMMATORY_RESPONSE_LIVE_DN	ZHOU_INFLAMMATORY_RESPONSE_LIVE_DN		145	-0.33959708	-0.97953135	0.54426557	0.69601077	1.0	1184	tags=24%, list=21%, signal=30%
FLECHNER_PBL_KIDNEY_TRANSPLANT_OK_VS_DONOR_UP	FLECHNER_PBL_KIDNEY_TRANSPLANT_OK_VS_DONOR_UP		71	-0.3513625	-0.9788181	0.5605901	0.6968765	1.0	1747	tags=38%, list=31%, signal=54%
LIEN_BREAST_CARCINOMA_METAPLASTIC_VS_DUCTAL_DN	LIEN_BREAST_CARCINOMA_METAPLASTIC_VS_DUCTAL_DN		22	-0.41272232	-0.97806776	0.5338785	0.6978617	1.0	495	tags=27%, list=9%, signal=30%
TURASHVILI_BREAST_DUCTAL_CARCINOMA_VS_LOBULAR_NORMAL_UP	TURASHVILI_BREAST_DUCTAL_CARCINOMA_VS_LOBULAR_NORMAL_UP		41	-0.37069342	-0.97639436	0.5404814	0.70089775	1.0	1136	tags=32%, list=20%, signal=39%
LEE_LIVER_CANCER_MYC_UP	LEE_LIVER_CANCER_MYC_UP		23	-0.40079516	-0.9761525	0.52071005	0.70069677	1.0	817	tags=22%, list=14%, signal=25%
CADWELL_ATG16L1_TARGETS_DN	CADWELL_ATG16L1_TARGETS_DN		28	-0.3942447	-0.9758863	0.51958525	0.700599	1.0	1007	tags=29%, list=18%, signal=35%
BRUECKNER_TARGETS_OF_MIRLET7A3_UP	BRUECKNER_TARGETS_OF_MIRLET7A3_UP		45	-0.3709452	-0.9754898	0.54357296	0.7007638	1.0	799	tags=22%, list=14%, signal=26%
MULLIGHAN_NPM1_MUTATED_SIGNATURE_1_UP	MULLIGHAN_NPM1_MUTATED_SIGNATURE_1_UP		116	-0.3426145	-0.9747875	0.56028366	0.7016792	1.0	941	tags=16%, list=16%, signal=19%
REN_ALVEOLAR_RHABDOMYOSARCOMA_UP	REN_ALVEOLAR_RHABDOMYOSARCOMA_UP		22	-0.40659603	-0.97444904	0.5496009	0.7017256	1.0	572	tags=27%, list=10%, signal=30%
MIDORIKAWA_AMPLIFIED_IN_LIVER_CANCER	MIDORIKAWA_AMPLIFIED_IN_LIVER_CANCER		17	-0.42354777	-0.9734357	0.53722084	0.70327646	1.0	1030	tags=24%, list=18%, signal=29%
WANG_SMARCE1_TARGETS_DN	WANG_SMARCE1_TARGETS_DN		143	-0.33755103	-0.97210675	0.5770393	0.7055291	1.0	903	tags=17%, list=16%, signal=19%
KEGG_FATTY_ACID_METABOLISM	KEGG_FATTY_ACID_METABOLISM		22	-0.40398815	-0.9714637	0.5358402	0.70626366	1.0	521	tags=14%, list=9%, signal=15%
CHEN_NEUROBLASTOMA_COPY_NUMBER_GAINS	CHEN_NEUROBLASTOMA_COPY_NUMBER_GAINS		19	-0.41165102	-0.9714577	0.5137395	0.7055915	1.0	1594	tags=42%, list=28%, signal=58%
MITSIADES_RESPONSE_TO_APLIDIN_UP	MITSIADES_RESPONSE_TO_APLIDIN_UP		192	-0.3333333	-0.9707626	0.5895896	0.70637697	1.0	1537	tags=28%, list=27%, signal=37%
HOFMANN_CELL_LYMPHOMA_UP	HOFMANN_CELL_LYMPHOMA_UP		29	-0.38738537	-0.96913296	0.55568314	0.7092725	1.0	1385	tags=31%, list=24%, signal=41%
REACTOME_P75_NTR_RECEPTOR_MEDIATED_SIGNALLING	REACTOME_P75_NTR_RECEPTOR_MEDIATED_SIGNALLING		40	-0.3727989	-0.9686448	0.5370166	0.7095772	1.0	1164	tags=30%, list=20%, signal=37%
BROWNE_HCMV_INFECTION_18HR_UP	BROWNE_HCMV_INFECTION_18HR_UP		87	-0.3414533	-0.9685885	0.5531697	0.70899147	1.0	1358	tags=24%, list=24%, signal=31%
CASTELLANO_NRAS_TARGETS_UP	CASTELLANO_NRAS_TARGETS_UP		23	-0.40839034	-0.9684449	0.5369285	0.7086039	1.0	1427	tags=52%, list=25%, signal=69%
LIANG_HEMATOPOIESIS_STEM_CELL_NUMBER_SMALL_VS_HUGE_DN	LIANG_HEMATOPOIESIS_STEM_CELL_NUMBER_SMALL_VS_HUGE_DN		17	-0.427515	-0.9675513	0.5683814	0.7099047	1.0	590	tags=24%, list=10%, signal=26%
ROVERSI_GLIOMA_COPY_NUMBER_UP	ROVERSI_GLIOMA_COPY_NUMBER_UP		18	-0.4196663	-0.9672308	0.54299176	0.7099238	1.0	1507	tags=44%, list=26%, signal=60%
REACTOME_METABOLISM_OF_VITAMINS_AND_COFACTORS	REACTOME_METABOLISM_OF_VITAMINS_AND_COFACTORS		18	-0.41387683	-0.9665085	0.5546116	0.710742	1.0	581	tags=11%, list=10%, signal=12%
BOHN_PRIMARY_IMMUNODEFICIENCY_SYNDROM_UP	BOHN_PRIMARY_IMMUNODEFICIENCY_SYNDROM_UP		21	-0.4032964	-0.96644956	0.5440476	0.7101706	1.0	1531	tags=43%, list=27%, signal=58%
STEIN_ESRRA_TARGETS_UP	STEIN_ESRRA_TARGETS_UP		182	-0.3325517	-0.966383	0.5817452	0.70961773	1.0	1430	tags=24%, list=25%, signal=30%
BIOCARTA_FAS_PATHWAY	BIOCARTA_FAS_PATHWAY		20	-0.40772697	-0.96346086	0.5537383	0.71515983	1.0	1476	tags=45%, list=26%, signal=60%
FARMER_BREAST_CANCER_APOCRINE_VS_BASAL	FARMER_BREAST_CANCER_APOCRINE_VS_BASAL		125	-0.336169	-0.9631625	0.59315205	0.71512574	1.0	1184	tags=27%, list=21%, signal=34%
LEE_LIVER_CANCER_E2F1_DN	LEE_LIVER_CANCER_E2F1_DN		21	-0.40260392	-0.9622355	0.553066	0.71641093	1.0	559	tags=24%, list=10%, signal=26%
BIOCARTA_IL2RB_PATHWAY	BIOCARTA_IL2RB_PATHWAY		20	-0.41022325	-0.96135634	0.56391877	0.71756715	1.0	1926	tags=50%, list=34%, signal=75%
RAMALHO_STEMNESS_UP	RAMALHO_STEMNESS_UP		124	-0.33204976	-0.95707566	0.6030457	0.7260594	1.0	1294	tags=22%, list=23%, signal=28%
FLOTHO_PEDIATRIC_ALL_THERAPY_RESPONSE_UP	FLOTHO_PEDIATRIC_ALL_THERAPY_RESPONSE_UP		20	-0.40882802	-0.95462847	0.5539568	0.73050696	1.0	1859	tags=50%, list=32%, signal=74%
MORI_LARGE_PRE_BII_LYMPHOCYTE_DN	MORI_LARGE_PRE_BII_LYMPHOCYTE_DN		31	-0.38248512	-0.95413077	0.5817362	0.73085487	1.0	1464	tags=42%, list=26%, signal=56%
FLECHNER_PBL_KIDNEY_TRANSPLANT_OK_VS_DONOR_DN	FLECHNER_PBL_KIDNEY_TRANSPLANT_OK_VS_DONOR_DN		22	-0.39683723	-0.9541036	0.5488095	0.7301991	1.0	759	tags=18%, list=13%, signal=21%
BIOCARTA_DEATH_PATHWAY	BIOCARTA_DEATH_PATHWAY		18	-0.4102644	-0.953696	0.547763	0.7303158	1.0	1476	tags=33%, list=26%, signal=45%
CHNG_MULTIPLE_MYELOMA_HYPERPLOID_DN	CHNG_MULTIPLE_MYELOMA_HYPERPLOID_DN		17	-0.41644496	-0.9512271	0.5530864	0.7341665	1.0	1822	tags=53%, list=32%, signal=77%
LINDGREN_BLADDER_CANCER_CLUSTER_1_UP	LINDGREN_BLADDER_CANCER_CLUSTER_1_UP		46	-0.35351327	-0.95057225	0.57832617	0.7348551	1.0	931	tags=15%, list=16%, signal=18%
JAZAG_TGFB1_SIGNALING_UP	JAZAG_TGFB1_SIGNALING_UP		43	-0.3574356	-0.9487134	0.56324327	0.73797584	1.0	1230	tags=23%, list=21%, signal=29%
SESTO_RESPONSE_TO_UV_C7	SESTO_RESPONSE_TO_UV_C7		32	-0.37393573	-0.94253635	0.59426683	0.7502739	1.0	684	tags=19%, list=12%, signal=21%
DAVICIONI_MOLECULAR_ARMS_VS_ERMS_UP	DAVICIONI_MOLECULAR_ARMS_VS_ERMS_UP		136	-0.32660803	-0.942444	0.64658636	0.74971545	1.0	1034	tags=20%, list=18%, signal=24%
KEGG_GLUTATHIONE_METABOLISM	KEGG_GLUTATHIONE_METABOLISM		16	-0.41558602	-0.93967557	0.58113205	0.7547216	1.0	764	tags=25%, list=13%, signal=29%
BOYAULT_LIVER_CANCER_SUBCLASS_G12_UP	BOYAULT_LIVER_CANCER_SUBCLASS_G12_UP		16	-0.4136115	-0.9384485	0.5832321	0.7564326	1.0	289	tags=13%, list=5%, signal=13%
GRAHAM_CML_QUIESCENT_VS_NORMAL_QUIESCENT_UP	GRAHAM_CML_QUIESCENT_VS_NORMAL_QUIESCENT_UP		32	-0.36789972	-0.9356564	0.5912654	0.76136297	1.0	754	tags=25%, list=13%, signal=29%
GRADE_COLON_CANCER_DN	GRADE_COLON_CANCER_DN		16	-0.41570234	-0.9345312	0.594132	0.7628744	1.0	9	tags=6%, list=0%, signal=6%
TIEN_INTESTINE_PROBIOTICS_6HR_DN	TIEN_INTESTINE_PROBIOTICS_6HR_DN		87	-0.33239308	-0.9336842	0.62886596	0.7639711	1.0	1782	tags=36%, list=31%, signal=51%
GAZDA_DIAMOND_BLACKFAN_ANEMIA_PROGENITOR_UP	GAZDA_DIAMOND_BLACKFAN_ANEMIA_PROGENITOR_UP		15	-0.41459292	-0.93247646	0.57560354	0.7656673	1.0	1157	tags=27%, list=20%, signal=33%
ST_ERK1_ERK2_MAPK_PATHWAY	ST_ERK1_ERK2_MAPK_PATHWAY		15	-0.4200391	-0.9293077	0.6100629	0.77128834	1.0	2628	tags=73%, list=46%, signal=135%
OSMAN_BLADDER_CANCER_DN	OSMAN_BLADDER_CANCER_DN		158	-0.32146585	-0.9259799	0.6740221	0.77720606	1.0	1961	tags=33%, list=34%, signal=49%
AMUNDSON_GENOTOXIC_SIGNATURE	AMUNDSON_GENOTOXIC_SIGNATURE		37	-0.358191	-0.9252306	0.6023707	0.7779526	1.0	1062	tags=24%, list=19%, signal=30%
HEIDENBLAD_AMPLICON_8Q24_DN	HEIDENBLAD_AMPLICON_8Q24_DN		15	-0.41054562	-0.92310673	0.5970334	0.7813836	1.0	1113	tags=27%, list=19%, signal=33%
BOYLAN_MULTIPLE_MYELOMA_C_CLUSTER_DN	BOYLAN_MULTIPLE_MYELOMA_C_CLUSTER_DN		15	-0.41260555	-0.9230918	0.60941476	0.7806645	1.0	647	tags=20%, list=11%, signal=22%
GARGALOVIC_RESPONSE_TO_OXIDIZED_PHOSPHOLIPIDS_YELLOW_UP	GARGALOVIC_RESPONSE_TO_OXIDIZED_PHOSPHOLIPIDS_YELLOW_UP		15	-0.4210566	-0.9215462	0.61632156	0.78295225	1.0	1757	tags=40%, list=31%, signal=58%
BANDRES_RESPONSE_TO_CARMUSTIN_MGMT_48HR_DN	BANDRES_RESPONSE_TO_CARMUSTIN_MGMT_48HR_DN		29	-0.3636983	-0.9197116	0.60067874	0.7858252	1.0	1115	tags=28%, list=19%, signal=34%
ACEVEDO_LIVER_CANCER_WITH_H3K9ME3_DN	ACEVEDO_LIVER_CANCER_WITH_H3K9ME3_DN		32	-0.36542517	-0.91782296	0.59402657	0.7887954	1.0	903	tags=28%, list=16%, signal=33%
KORKOLA_SEMINOMA_UP	KORKOLA_SEMINOMA_UP		21	-0.3889334	-0.91670674	0.6095571	0.7901475	1.0	1098	tags=29%, list=19%, signal=35%
MORI_MATURE_B_LYMPHOCYTE_UP	MORI_MATURE_B_LYMPHOCYTE_UP		45	-0.3450081	-0.91619486	0.63969797	0.79037225	1.0	1760	tags=47%, list=31%, signal=67%
VECCHI_GASTRIC_CANCER_ADVANCED_VS_EARLY_DN	VECCHI_GASTRIC_CANCER_ADVANCED_VS_EARLY_DN		32	-0.3604091	-0.91574043	0.60722345	0.79055965	1.0	1192	tags=34%, list=21%, signal=43%
JAZAERI_BREAST_CANCER_BRCA1_VS_BRCA2_UP	JAZAERI_BREAST_CANCER_BRCA1_VS_BRCA2_UP		24	-0.3785831	-0.91434944	0.6056338	0.79254395	1.0	1981	tags=50%, list=35%, signal=76%
APPIERTO_RESPONSE_TO_FENRETINIDE_DN	APPIERTO_RESPONSE_TO_FENRETINIDE_DN		19	-0.39060453	-0.91241074	0.6142857	0.7955272	1.0	281	tags=11%, list=5%, signal=11%
GRADE_METASTASIS_DN	GRADE_METASTASIS_DN		26	-0.3795116	-0.9119653	0.62068963	0.79562217	1.0	1701	tags=38%, list=30%, signal=54%
KEGG_SNARE_INTERACTIONS_IN_VESICULAR_TRANSPORT	KEGG_SNARE_INTERACTIONS_IN_VESICULAR_TRANSPORT		15	-0.40437463	-0.91146505	0.61282367	0.7958116	1.0	1961	tags=47%, list=34%, signal=71%
ZHAN_MULTIPLE_MYELOMA_UP	ZHAN_MULTIPLE_MYELOMA_UP		26	-0.36561987	-0.9109344	0.6238426	0.7960829	1.0	1721	tags=35%, list=30%, signal=49%
ST_B_CELL_ANTIGEN_RECEPTOR	ST_B_CELL_ANTIGEN_RECEPTOR		27	-0.36960903	-0.9106889	0.62112516	0.795795	1.0	1321	tags=41%, list=23%, signal=53%
BIOCARTA_P38MAPK_PATHWAY	BIOCARTA_P38MAPK_PATHWAY		22	-0.3771167	-0.9061115	0.6134454	0.80381614	1.0	1243	tags=41%, list=22%, signal=52%
KEGG_NOD_LIKE_RECEPTOR_SIGNALING_PATHWAY	KEGG_NOD_LIKE_RECEPTOR_SIGNALING_PATHWAY		22	-0.37133166	-0.90254104	0.6168446	0.8097917	1.0	1321	tags=32%, list=23%, signal=41%
REACTOME_PYRUVATE_METABOLISM_AND_TCA_CYCLE	REACTOME_PYRUVATE_METABOLISM_AND_TCA_CYCLE		20	-0.37905732	-0.9016591	0.6097852	0.81066847	1.0	827	tags=20%, list=14%, signal=23%
BIOCARTA_HCMV_PATHWAY	BIOCARTA_HCMV_PATHWAY		15	-0.4030197	-0.90150315	0.60880506	0.81020826	1.0	1184	tags=40%, list=21%, signal=50%
BENPORATH_MYC_TARGETS_WITH_EBOX	BENPORATH_MYC_TARGETS_WITH_EBOX		82	-0.3216503	-0.9014699	0.6615067	0.80950135	1.0	1120	tags=21%, list=20%, signal=25%
BILD_MYC_ONCOGENIC_SIGNATURE	BILD_MYC_ONCOGENIC_SIGNATURE		81	-0.32415953	-0.9014091	0.6871795	0.80885804	1.0	1404	tags=32%, list=25%, signal=42%
YAGI_AML_SURVIVAL	YAGI_AML_SURVIVAL		66	-0.33047056	-0.9000913	0.6680672	0.8105049	1.0	424	tags=11%, list=7%, signal=11%
CHESLER_BRAIN_QTL_CIS	CHESLER_BRAIN_QTL_CIS		34	-0.3515418	-0.89933044	0.635255	0.81116694	1.0	1271	tags=24%, list=22%, signal=30%
LU_IL4_SIGNALING	LU_IL4_SIGNALING		27	-0.35898906	-0.8983853	0.6402299	0.812168	1.0	1209	tags=30%, list=21%, signal=37%
SAKAI_TUMOR_INFILTRATING_MONOCYTES_DN	SAKAI_TUMOR_INFILTRATING_MONOCYTES_DN		48	-0.33691818	-0.89770687	0.65405405	0.8126753	1.0	754	tags=13%, list=13%, signal=14%
GALLUZZI_PERMEABILIZE_MITOCHONDRIA	GALLUZZI_PERMEABILIZE_MITOCHONDRIA		18	-0.39013746	-0.8971835	0.6434574	0.81288064	1.0	311	tags=11%, list=5%, signal=12%
DEBIASI_APOPTOSIS_BY_REOVIRUS_INFECTION_UP	DEBIASI_APOPTOSIS_BY_REOVIRUS_INFECTION_UP		131	-0.309578	-0.89476764	0.7447447	0.81650424	1.0	1191	tags=21%, list=21%, signal=26%
PENG_RAPAMYCIN_RESPONSE_DN	PENG_RAPAMYCIN_RESPONSE_DN		38	-0.34155506	-0.8941017	0.66891134	0.817002	1.0	1498	tags=26%, list=26%, signal=35%
SENGUPTA_NASOPHARYNGEAL_CARCINOMA_DN	SENGUPTA_NASOPHARYNGEAL_CARCINOMA_DN		53	-0.3276001	-0.89403784	0.6847034	0.8163559	1.0	722	tags=19%, list=13%, signal=21%
KLEIN_PRIMARY_EFFUSION_LYMPHOMA_DN	KLEIN_PRIMARY_EFFUSION_LYMPHOMA_DN		40	-0.34118435	-0.89389116	0.67292815	0.8158737	1.0	697	tags=20%, list=12%, signal=23%
KOKKINAKIS_METHIONINE_DEPRIVATION_48HR_DN	KOKKINAKIS_METHIONINE_DEPRIVATION_48HR_DN		27	-0.3582604	-0.8926057	0.6608796	0.8174334	1.0	1152	tags=30%, list=20%, signal=37%
PENG_LEUCINE_DEPRIVATION_DN	PENG_LEUCINE_DEPRIVATION_DN		26	-0.36512923	-0.8919352	0.6586758	0.8178356	1.0	1366	tags=27%, list=24%, signal=35%
LIU_PROSTATE_CANCER_UP	LIU_PROSTATE_CANCER_UP		30	-0.35565943	-0.89189637	0.65466815	0.8171425	1.0	1367	tags=47%, list=24%, signal=61%
SHEPARD_BMYB_MORPHOLINO_DN	SHEPARD_BMYB_MORPHOLINO_DN		61	-0.32842588	-0.89158833	0.6965589	0.81692463	1.0	1118	tags=28%, list=20%, signal=34%
BENPORATH_NANOG_TARGETS	BENPORATH_NANOG_TARGETS		449	-0.3009967	-0.89082927	0.87	0.81752396	1.0	1439	tags=24%, list=25%, signal=30%
REACTOME_REGULATION_OF_LIPID_METABOLISM_BY_PEROXISOME_PROLIFERATOR_ACTIVATED_RECEPTOR_ALPHA	REACTOME_REGULATION_OF_LIPID_METABOLISM_BY_PEROXISOME_PROLIFERATOR_ACTIVATED_RECEPTOR_ALPHA		24	-0.36899972	-0.8906451	0.63805103	0.81710917	1.0	202	tags=8%, list=4%, signal=9%
WATANABE_RECTAL_CANCER_RADIOTHERAPY_RESPONSIVE_UP	WATANABE_RECTAL_CANCER_RADIOTHERAPY_RESPONSIVE_UP		48	-0.33218038	-0.88676494	0.6623656	0.82309085	1.0	1287	tags=19%, list=22%, signal=24%
YAO_TEMPORAL_RESPONSE_TO_PROGESTERONE_CLUSTER_8	YAO_TEMPORAL_RESPONSE_TO_PROGESTERONE_CLUSTER_8		23	-0.36413172	-0.88506436	0.6405896	0.8253673	1.0	1349	tags=30%, list=24%, signal=40%
KOKKINAKIS_METHIONINE_DEPRIVATION_96HR_DN	KOKKINAKIS_METHIONINE_DEPRIVATION_96HR_DN		28	-0.34736124	-0.87912166	0.6566474	0.8349466	1.0	432	tags=14%, list=8%, signal=15%
MONNIER_POSTRADIATION_TUMOR_ESCAPE_UP	MONNIER_POSTRADIATION_TUMOR_ESCAPE_UP		189	-0.30198917	-0.87849766	0.7965932	0.835226	1.0	1825	tags=31%, list=32%, signal=44%
SANA_TNF_SIGNALING_UP	SANA_TNF_SIGNALING_UP		26	-0.35609013	-0.87630755	0.6597938	0.8383271	1.0	1321	tags=50%, list=23%, signal=65%
BENPORATH_SOX2_TARGETS	BENPORATH_SOX2_TARGETS		316	-0.29748744	-0.874443	0.856	0.8407677	1.0	1433	tags=25%, list=25%, signal=32%
OSMAN_BLADDER_CANCER_UP	OSMAN_BLADDER_CANCER_UP		218	-0.29767832	-0.8700345	0.82	0.84761596	1.0	1908	tags=31%, list=33%, signal=45%
BREDEMEYER_RAG_SIGNALING_NOT_VIA_ATM_DN	BREDEMEYER_RAG_SIGNALING_NOT_VIA_ATM_DN		20	-0.36530238	-0.8679205	0.652019	0.8503804	1.0	197	tags=10%, list=3%, signal=10%
LIANG_HEMATOPOIESIS_STEM_CELL_NUMBER_LARGE_VS_TINY_DN	LIANG_HEMATOPOIESIS_STEM_CELL_NUMBER_LARGE_VS_TINY_DN		22	-0.36483297	-0.86635524	0.67247385	0.8522244	1.0	989	tags=18%, list=17%, signal=22%
SHEDDEN_LUNG_CANCER_GOOD_SURVIVAL_A5	SHEDDEN_LUNG_CANCER_GOOD_SURVIVAL_A5		15	-0.38792858	-0.8659664	0.6787879	0.85212976	1.0	997	tags=20%, list=17%, signal=24%
GEORGES_CELL_CYCLE_MIR192_TARGETS	GEORGES_CELL_CYCLE_MIR192_TARGETS		35	-0.33738425	-0.8640869	0.6987682	0.8544624	1.0	512	tags=14%, list=9%, signal=16%
BIOCARTA_MAPK_PATHWAY	BIOCARTA_MAPK_PATHWAY		47	-0.3248377	-0.8619265	0.7112069	0.85723305	1.0	1974	tags=45%, list=34%, signal=68%
CAFFAREL_RESPONSE_TO_THC_24HR_5_DN	CAFFAREL_RESPONSE_TO_THC_24HR_5_DN		22	-0.35759562	-0.86168694	0.6658768	0.85686815	1.0	434	tags=14%, list=8%, signal=15%
MULLIGHAN_NPM1_MUTATED_SIGNATURE_2_DN	MULLIGHAN_NPM1_MUTATED_SIGNATURE_2_DN		22	-0.35992137	-0.8614814	0.6859504	0.8564344	1.0	789	tags=18%, list=14%, signal=21%
SA_B_CELL_RECEPTOR_COMPLEXES	SA_B_CELL_RECEPTOR_COMPLEXES		18	-0.3698057	-0.8603097	0.6953317	0.8576419	1.0	1243	tags=33%, list=22%, signal=42%
ENK_UV_RESPONSE_KERATINOCYTE_DN	ENK_UV_RESPONSE_KERATINOCYTE_DN		277	-0.29091182	-0.85876477	0.856	0.85937506	1.0	1480	tags=21%, list=26%, signal=26%
BYSTRYKH_HEMATOPOIESIS_STEM_CELL_AND_BRAIN_QTL_TRANS	BYSTRYKH_HEMATOPOIESIS_STEM_CELL_AND_BRAIN_QTL_TRANS		76	-0.30415118	-0.85184294	0.74564105	0.86966586	1.0	991	tags=13%, list=17%, signal=16%
WANG_CLIM2_TARGETS_DN	WANG_CLIM2_TARGETS_DN		87	-0.30136794	-0.85168165	0.7678937	0.8691293	1.0	1204	tags=21%, list=21%, signal=26%
YAO_TEMPORAL_RESPONSE_TO_PROGESTERONE_CLUSTER_9	YAO_TEMPORAL_RESPONSE_TO_PROGESTERONE_CLUSTER_9		33	-0.33412614	-0.84928125	0.7009858	0.87218696	1.0	989	tags=27%, list=17%, signal=33%
LAIHO_COLORECTAL_CANCER_SERRATED_DN	LAIHO_COLORECTAL_CANCER_SERRATED_DN		29	-0.34284967	-0.84880435	0.72985244	0.87215394	1.0	1909	tags=34%, list=33%, signal=51%
JIANG_VHL_TARGETS	JIANG_VHL_TARGETS		51	-0.3104247	-0.84667534	0.7539267	0.87475437	1.0	1875	tags=37%, list=33%, signal=55%
SCHEIDEREIT_IKK_INTERACTING_PROTEINS	SCHEIDEREIT_IKK_INTERACTING_PROTEINS		15	-0.3848166	-0.84485126	0.7115869	0.87682194	1.0	859	tags=20%, list=15%, signal=23%
NAGASHIMA_NRG1_SIGNALING_DN	NAGASHIMA_NRG1_SIGNALING_DN		19	-0.3587719	-0.8427026	0.72619045	0.8793708	1.0	392	tags=11%, list=7%, signal=11%
YAGI_AML_RELAPSE_PROGNOSIS	YAGI_AML_RELAPSE_PROGNOSIS		20	-0.35816422	-0.8413545	0.71291864	0.8807007	1.0	1415	tags=30%, list=25%, signal=40%
CHIARADONNA_NEOPLASTIC_TRANSFORMATION_KRAS_UP	CHIARADONNA_NEOPLASTIC_TRANSFORMATION_KRAS_UP		54	-0.3121025	-0.83792615	0.7529538	0.8851377	1.0	1390	tags=31%, list=24%, signal=41%
GOLDRATH_HOMEOSTATIC_PROLIFERATION	GOLDRATH_HOMEOSTATIC_PROLIFERATION		88	-0.29472464	-0.8372368	0.7936992	0.8853577	1.0	1374	tags=23%, list=24%, signal=29%
THUM_SYSTOLIC_HEART_FAILURE_DN	THUM_SYSTOLIC_HEART_FAILURE_DN		80	-0.2971971	-0.83542037	0.79505664	0.8873116	1.0	480	tags=8%, list=8%, signal=8%
SENGUPTA_NASOPHARYNGEAL_CARCINOMA_UP	SENGUPTA_NASOPHARYNGEAL_CARCINOMA_UP		131	-0.2922481	-0.8348308	0.8450704	0.88741636	1.0	1136	tags=27%, list=20%, signal=33%
SPIELMAN_LYMPHOBLAST_EUROPEAN_VS_ASIAN_DN	SPIELMAN_LYMPHOBLAST_EUROPEAN_VS_ASIAN_DN		335	-0.28403836	-0.8348235	0.923	0.88662493	1.0	1478	tags=21%, list=26%, signal=27%
KAYO_CALORIE_RESTRICTION_MUSCLE_DN	KAYO_CALORIE_RESTRICTION_MUSCLE_DN		32	-0.3269838	-0.83466256	0.73770493	0.8860888	1.0	2108	tags=34%, list=37%, signal=54%
RICKMAN_TUMOR_DIFFERENTIATED_WELL_VS_POORLY_UP	RICKMAN_TUMOR_DIFFERENTIATED_WELL_VS_POORLY_UP		101	-0.29101315	-0.8329467	0.80569685	0.8878026	1.0	552	tags=10%, list=10%, signal=11%
BHATI_G2M_ARREST_BY_2METHOXYESTRADIOL_UP	BHATI_G2M_ARREST_BY_2METHOXYESTRADIOL_UP		57	-0.30599818	-0.83219045	0.7616525	0.88810337	1.0	912	tags=18%, list=16%, signal=21%
CROMER_METASTASIS_UP	CROMER_METASTASIS_UP		30	-0.33140966	-0.8318809	0.7162162	0.8877837	1.0	1329	tags=33%, list=23%, signal=43%
KEGG_PYRUVATE_METABOLISM	KEGG_PYRUVATE_METABOLISM		17	-0.36087304	-0.830181	0.7376058	0.8895044	1.0	363	tags=12%, list=6%, signal=13%
YAO_TEMPORAL_RESPONSE_TO_PROGESTERONE_CLUSTER_11	YAO_TEMPORAL_RESPONSE_TO_PROGESTERONE_CLUSTER_11		55	-0.30463853	-0.8297744	0.7764953	0.88932294	1.0	1366	tags=22%, list=24%, signal=28%
TIEN_INTESTINE_PROBIOTICS_2HR_DN	TIEN_INTESTINE_PROBIOTICS_2HR_DN		44	-0.31129882	-0.8279104	0.7626753	0.89139026	1.0	1921	tags=36%, list=34%, signal=54%
CHOW_RASSF1_TARGETS_UP	CHOW_RASSF1_TARGETS_UP		17	-0.35620525	-0.8276247	0.7253012	0.8910228	1.0	467	tags=12%, list=8%, signal=13%
GEORGES_TARGETS_OF_MIR192_AND_MIR215	GEORGES_TARGETS_OF_MIR192_AND_MIR215		386	-0.27978602	-0.8249302	0.952	0.894175	1.0	1070	tags=18%, list=19%, signal=21%
LY_AGING_OLD_DN	LY_AGING_OLD_DN		26	-0.33070815	-0.8234844	0.732948	0.895489	1.0	505	tags=12%, list=9%, signal=13%
BIOCARTA_FMLP_PATHWAY	BIOCARTA_FMLP_PATHWAY		18	-0.35757333	-0.82037723	0.7417381	0.89916426	1.0	1871	tags=61%, list=33%, signal=91%
REACTOME_IRS_RELATED_EVENTS	REACTOME_IRS_RELATED_EVENTS		37	-0.31552678	-0.8195742	0.76797384	0.89948106	1.0	1185	tags=22%, list=21%, signal=27%
ZHU_CMV_24_HR_UP	ZHU_CMV_24_HR_UP		17	-0.35629162	-0.81957054	0.7165644	0.89868647	1.0	1321	tags=35%, list=23%, signal=46%
BASSO_B_LYMPHOCYTE_NETWORK	BASSO_B_LYMPHOCYTE_NETWORK		82	-0.28862706	-0.8145735	0.8305955	0.9048955	1.0	1113	tags=17%, list=19%, signal=21%
REACTOME_TOLL_LIKE_RECEPTOR_3_CASCADE	REACTOME_TOLL_LIKE_RECEPTOR_3_CASCADE		34	-0.31442615	-0.80426276	0.7657459	0.91841054	1.0	1814	tags=47%, list=32%, signal=68%
SIG_PIP3_SIGNALING_IN_B_LYMPHOCYTES	SIG_PIP3_SIGNALING_IN_B_LYMPHOCYTES		19	-0.34369093	-0.8017594	0.7595238	0.9210896	1.0	1020	tags=26%, list=18%, signal=32%
MAYBURD_RESPONSE_TO_L663536_DN	MAYBURD_RESPONSE_TO_L663536_DN		27	-0.32219473	-0.8016459	0.7545662	0.9204347	1.0	186	tags=7%, list=3%, signal=8%
TAYLOR_METHYLATED_IN_ACUTE_LYMPHOBLASTIC_LEUKEMIA	TAYLOR_METHYLATED_IN_ACUTE_LYMPHOBLASTIC_LEUKEMIA		22	-0.33309674	-0.80029774	0.7708578	0.92146695	1.0	1035	tags=18%, list=18%, signal=22%
CHEN_HOXA5_TARGETS_9HR_UP	CHEN_HOXA5_TARGETS_9HR_UP		115	-0.27868816	-0.79980594	0.8651116	0.92129177	1.0	1426	tags=21%, list=25%, signal=27%
GINESTIER_BREAST_CANCER_ZNF217_AMPLIFIED_UP	GINESTIER_BREAST_CANCER_ZNF217_AMPLIFIED_UP		38	-0.30580455	-0.79871345	0.76502734	0.92195195	1.0	1801	tags=34%, list=31%, signal=50%
WATANABE_COLON_CANCER_MSI_VS_MSS_DN	WATANABE_COLON_CANCER_MSI_VS_MSS_DN		15	-0.35772866	-0.79855627	0.7557436	0.9213546	1.0	717	tags=27%, list=13%, signal=30%
KRIGE_RESPONSE_TO_TOSEDOSTAT_6HR_DN	KRIGE_RESPONSE_TO_TOSEDOSTAT_6HR_DN		394	-0.27022916	-0.7959558	0.977	0.92409945	1.0	1040	tags=16%, list=18%, signal=18%
BLALOCK_ALZHEIMERS_DISEASE_INCIPIENT_DN	BLALOCK_ALZHEIMERS_DISEASE_INCIPIENT_DN		82	-0.28639713	-0.7959439	0.8428571	0.92330134	1.0	362	tags=7%, list=6%, signal=8%
BERTUCCI_MEDULLARY_VS_DUCTAL_BREAST_CANCER_UP	BERTUCCI_MEDULLARY_VS_DUCTAL_BREAST_CANCER_UP		92	-0.28022176	-0.7940865	0.8465499	0.9249354	1.0	1583	tags=29%, list=28%, signal=40%
YOSHIOKA_LIVER_CANCER_EARLY_RECURRENCE_DN	YOSHIOKA_LIVER_CANCER_EARLY_RECURRENCE_DN		17	-0.33834323	-0.78933537	0.7533253	0.93028045	1.0	2199	tags=59%, list=38%, signal=95%
VANTVEER_BREAST_CANCER_METASTASIS_DN	VANTVEER_BREAST_CANCER_METASTASIS_DN		61	-0.28831375	-0.78896517	0.8282403	0.9299572	1.0	549	tags=13%, list=10%, signal=14%
GAZDA_DIAMOND_BLACKFAN_ANEMIA_ERYTHROID_DN	GAZDA_DIAMOND_BLACKFAN_ANEMIA_ERYTHROID_DN		200	-0.26991907	-0.7866919	0.9249249	0.93198955	1.0	1485	tags=22%, list=26%, signal=29%
BIOCARTA_EIF4_PATHWAY	BIOCARTA_EIF4_PATHWAY		15	-0.3502322	-0.78412	0.7599502	0.9344858	1.0	1184	tags=20%, list=21%, signal=25%
DAIRKEE_TERT_TARGETS_UP	DAIRKEE_TERT_TARGETS_UP		154	-0.2706686	-0.78288954	0.9139139	0.93523675	1.0	1131	tags=16%, list=20%, signal=20%
MARZEC_IL2_SIGNALING_DN	MARZEC_IL2_SIGNALING_DN		21	-0.3276054	-0.78133446	0.7738516	0.93638194	1.0	1496	tags=33%, list=26%, signal=45%
FLECHNER_PBL_KIDNEY_TRANSPLANT_REJECTED_VS_OK_UP	FLECHNER_PBL_KIDNEY_TRANSPLANT_REJECTED_VS_OK_UP		36	-0.30701974	-0.78072613	0.7943417	0.9362986	1.0	882	tags=19%, list=15%, signal=23%
REACTOME_METABOLISM_OF_AMINO_ACIDS	REACTOME_METABOLISM_OF_AMINO_ACIDS		79	-0.2787519	-0.7804349	0.8515057	0.9358483	1.0	935	tags=15%, list=16%, signal=18%
MORI_IMMATURE_B_LYMPHOCYTE_UP	MORI_IMMATURE_B_LYMPHOCYTE_UP		25	-0.31801143	-0.77953607	0.78571427	0.93608797	1.0	1274	tags=32%, list=22%, signal=41%
KEGG_B_CELL_RECEPTOR_SIGNALING_PATHWAY	KEGG_B_CELL_RECEPTOR_SIGNALING_PATHWAY		50	-0.29023358	-0.77740747	0.8197425	0.93793535	1.0	1321	tags=28%, list=23%, signal=36%
WANG_CISPLATIN_RESPONSE_AND_XPC_UP	WANG_CISPLATIN_RESPONSE_AND_XPC_UP		51	-0.29110917	-0.77689916	0.82765955	0.93771964	1.0	715	tags=16%, list=12%, signal=18%
KEGG_CITRATE_CYCLE_TCA_CYCLE	KEGG_CITRATE_CYCLE_TCA_CYCLE		19	-0.33595735	-0.7762126	0.7866831	0.7112435	1.0	941	tags=16%, list=16%, signal=19%
BROWNE_HCMV_INFECTION_8HR_DN	BROWNE_HCMV_INFECTION_8HR_DN		17	-0.34159115	-0.77600557	0.7814815	0.9380222	1.0	564	tags=18%, list=10%, signal=20%
LEE_LIVER_CANCER_MYC_TGFA_DN	LEE_LIVER_CANCER_MYC_TGFA_DN		20	-0.33048037	-0.7758737	0.7709832	0.93735296	1.0	694	tags=25%, list=12%, signal=28%
GOTTWEIN_TARGETS_OF_KSHV_MIR_K12_11	GOTTWEIN_TARGETS_OF_KSHV_MIR_K12_11		29	-0.3108568	-0.7758067	0.795017	0.9366187	1.0	1082	tags=24%, list=19%, signal=30%
NIKOLSKY_BREAST_CANCER_20Q11_AMPLICON	NIKOLSKY_BREAST_CANCER_20Q11_AMPLICON		16	-0.34074953	-0.77164024	0.76214194	0.94078237	1.0	1315	tags=31%, list=23%, signal=40%
REACTOME_REGULATION_OF_INSULIN_SECRETION_BY_GLUCAGON_LIKE_PEPTIDE_1	REACTOME_REGULATION_OF_INSULIN_SECRETION_BY_GLUCAGON_LIKE_PEPTIDE_1		16	-0.3374888	-0.770324	0.7732843	0.9415133	1.0	1821	tags=50%, list=32%, signal=73%
DAIRKEE_CANCER_PRONE_RESPONSE_BPA_E2	DAIRKEE_CANCER_PRONE_RESPONSE_BPA_E2		50	-0.28822187	-0.76839674	0.84322035	0.9429773	1.0	1158	tags=14%, list=20%, signal=17%
FERRANDO_T_ALL_WITH_MLL_ENL_FUSION_DN	FERRANDO_T_ALL_WITH_MLL_ENL_FUSION_DN		45	-0.28869113	-0.7679674	0.8216971	0.94267774	1.0	899	tags=16%, list=16%, signal=18%
LOCKWOOD_AMPLIFIED_IN_LUNG_CANCER	LOCKWOOD_AMPLIFIED_IN_LUNG_CANCER		79	-0.27224135	-0.7674824	0.84938526	0.9424442	1.0	1321	tags=19%, list=23%, signal=24%
CAMPS_COLON_CANCER_COPY_NUMBER_UP	CAMPS_COLON_CANCER_COPY_NUMBER_UP		18	-0.32655296	-0.76057893	0.7982885	0.9496229	1.0	1392	tags=22%, list=24%, signal=29%
TARTE_PLASMA_CELL_VS_B_LYMPHOCYTE_DN	TARTE_PLASMA_CELL_VS_B_LYMPHOCYTE_DN		22	-0.3118035	-0.76056784	0.79097384	0.9488093	1.0	1323	tags=32%, list=23%, signal=41%
NIKOLSKY_BREAST_CANCER_8Q23_Q24_AMPLICON	NIKOLSKY_BREAST_CANCER_8Q23_Q24_AMPLICON		47	-0.28520155	-0.7582932	0.8552916	0.95058495	1.0	689	tags=13%, list=12%, signal=14%
LIU_SOX4_TARGETS_DN	LIU_SOX4_TARGETS_DN		155	-0.26055962	-0.75678307	0.93259555	0.95152766	1.0	1235	tags=17%, list=22%, signal=22%
WINTER_HYPOXIA_UP	WINTER_HYPOXIA_UP		34	-0.29437086	-0.754258	0.832396	0.95360523	1.0	1000	tags=18%, list=17%, signal=21%
NIKOLSKY_BREAST_CANCER_17Q21_Q25_AMPLICON	NIKOLSKY_BREAST_CANCER_17Q21_Q25_AMPLICON		105	-0.26545694	-0.7533488	0.8993902	0.9538192	1.0	1930	tags=35%, list=34%, signal=52%
ZHAN_MULTIPLE_MYELOMA_CD1_AND_CD2_DN	ZHAN_MULTIPLE_MYELOMA_CD1_AND_CD2_DN		25	-0.30429408	-0.7527797	0.82426304	0.95360595	1.0	943	tags=24%, list=16%, signal=29%
KEGG_AMYOTROPHIC_LATERAL_SCLEROSIS_ALS	KEGG_AMYOTROPHIC_LATERAL_SCLEROSIS_ALS		18	-0.3269691	-0.7505695	0.80680436	0.9551879	1.0	1069	tags=28%, list=19%, signal=34%
ZHANG_RESPONSE_TO_IKK_INHIBITOR_AND_TNF_DN	ZHANG_RESPONSE_TO_IKK_INHIBITOR_AND_TNF_DN		35	-0.29186326	-0.75056916	0.84555554	0.9543659	1.0	269	tags=9%, list=5%, signal=9%
ST_P38_MAPK_PATHWAY	ST_P38_MAPK_PATHWAY		17	-0.32019606	-0.7497028	0.7924298	0.9545295	1.0	1157	tags=29%, list=20%, signal=37%
MORI_PRE_BI_LYMPHOCYTE_DN	MORI_PRE_BI_LYMPHOCYTE_DN		48	-0.27610967	-0.7461375	0.8609342	0.95766956	1.0	1242	tags=25%, list=22%, signal=32%
LEE_LIVER_CANCER_DENA_DN	LEE_LIVER_CANCER_DENA_DN		20	-0.31674743	-0.744659	0.8316953	0.95842034	1.0	817	tags=20%, list=14%, signal=23%
KIM_MYC_AMPLIFICATION_TARGETS_UP	KIM_MYC_AMPLIFICATION_TARGETS_UP		60	-0.27095112	-0.742444	0.87344396	0.959987	1.0	843	tags=15%, list=15%, signal=17%
LIN_MELANOMA_COPY_NUMBER_UP	LIN_MELANOMA_COPY_NUMBER_UP		24	-0.30909616	-0.7423739	0.84093565	0.959236	1.0	1190	tags=33%, list=21%, signal=42%
KEGG_PROPANOATE_METABOLISM	KEGG_PROPANOATE_METABOLISM		20	-0.31214803	-0.74050015	0.8196916	0.96038496	1.0	1398	tags=25%, list=24%, signal=33%
KEGG_PURINE_METABOLISM	KEGG_PURINE_METABOLISM		75	-0.26702058	-0.7397515	0.8954451	0.7424978	1.0	1189	tags=24%, list=21%, signal=30%
BROWNE_HCMV_INFECTION_10HR_DN	BROWNE_HCMV_INFECTION_10HR_DN		19	-0.31454316	-0.7391059	0.82360095	0.96103483	1.0	987	tags=26%, list=17%, signal=32%
ST_FAS_SIGNALING_PATHWAY	ST_FAS_SIGNALING_PATHWAY		30	-0.29170787	-0.7363828	0.8363844	0.96308047	1.0	163	tags=7%, list=3%, signal=7%
KORKOLA_EMBRYONAL_CARCINOMA_UP	KORKOLA_EMBRYONAL_CARCINOMA_UP		23	-0.30222398	-0.7242503	0.85276794	0.97457266	1.0	1423	tags=35%, list=25%, signal=46%
REACTOME_TOLL_RECEPTOR_CASCADES	REACTOME_TOLL_RECEPTOR_CASCADES		49	-0.26967096	-0.7205027	0.8818475	0.97748524	1.0	1644	tags=37%, list=29%, signal=51%
COLDREN_GEFITINIB_RESISTANCE_UP	COLDREN_GEFITINIB_RESISTANCE_UP		38	-0.2728793	-0.71577257	0.8835691	0.98117346	1.0	1066	tags=16%, list=19%, signal=19%
REACTOME_DIABETES_PATHWAYS	REACTOME_DIABETES_PATHWAYS		146	-0.2473598	-0.7154173	0.95770395	0.98068994	1.0	1389	tags=20%, list=24%, signal=26%
NIKOLSKY_BREAST_CANCER_20Q12_Q13_AMPLICON	NIKOLSKY_BREAST_CANCER_20Q12_Q13_AMPLICON		35	-0.27529424	-0.7132719	0.87761855	0.9818587	1.0	1302	tags=23%, list=23%, signal=29%
KIM_WT1_TARGETS_DN	KIM_WT1_TARGETS_DN		231	-0.23938994	-0.70702755	0.977	0.9867727	1.0	1242	tags=19%, list=22%, signal=23%
MARTORIATI_MDM4_TARGETS_NEUROEPITHELIUM_UP	MARTORIATI_MDM4_TARGETS_NEUROEPITHELIUM_UP		33	-0.27530584	-0.7068013	0.87333333	0.986158	1.0	1427	tags=27%, list=25%, signal=36%
YEGNASUBRAMANIAN_PROSTATE_CANCER	YEGNASUBRAMANIAN_PROSTATE_CANCER		35	-0.27150348	-0.7064837	0.8738938	0.985607	1.0	1045	tags=23%, list=18%, signal=28%
SCHLOSSER_SERUM_RESPONSE_DN	SCHLOSSER_SERUM_RESPONSE_DN		365	-0.2395232	-0.7059243	0.99	0.9852987	1.0	1742	tags=25%, list=30%, signal=34%
YAO_TEMPORAL_RESPONSE_TO_PROGESTERONE_CLUSTER_14	YAO_TEMPORAL_RESPONSE_TO_PROGESTERONE_CLUSTER_14		74	-0.24998358	-0.70080996	0.9296066	0.98904693	1.0	1747	tags=28%, list=31%, signal=40%
WALLACE_PROSTATE_CANCER_RACE_DN	WALLACE_PROSTATE_CANCER_RACE_DN		30	-0.2779499	-0.70024997	0.88487583	0.9886984	1.0	238	tags=7%, list=4%, signal=7%
REACTOME_HIV_INFECTION	REACTOME_HIV_INFECTION		106	-0.24505533	-0.7001125	0.94427556	0.98797584	1.0	596	tags=8%, list=10%, signal=8%
LASTOWSKA_NEUROBLASTOMA_COPY_NUMBER_DN	LASTOWSKA_NEUROBLASTOMA_COPY_NUMBER_DN		369	-0.23683262	-0.70005614	0.998	0.9871817	1.0	1990	tags=33%, list=35%, signal=47%
GRADE_COLON_AND_RECTAL_CANCER_UP	GRADE_COLON_AND_RECTAL_CANCER_UP		110	-0.24700901	-0.6983626	0.9524773	0.9878477	1.0	753	tags=12%, list=13%, signal=13%
YAO_TEMPORAL_RESPONSE_TO_PROGESTERONE_CLUSTER_10	YAO_TEMPORAL_RESPONSE_TO_PROGESTERONE_CLUSTER_10		35	-0.26457292	-0.6928013	0.89336234	0.9918251	1.0	213	tags=6%, list=4%, signal=6%
JIANG_HYPOXIA_CANCER	JIANG_HYPOXIA_CANCER		25	-0.28507534	-0.6925177	0.88387823	0.99123114	1.0	2044	tags=52%, list=36%, signal=81%
SIG_BCR_SIGNALING_PATHWAY	SIG_BCR_SIGNALING_PATHWAY		30	-0.27602133	-0.69207954	0.8789954	0.9907484	1.0	1266	tags=33%, list=22%, signal=43%
CASORELLI_ACUTE_PROMYELOCYTIC_LEUKEMIA_DN	CASORELLI_ACUTE_PROMYELOCYTIC_LEUKEMIA_DN		346	-0.23191583	-0.68775123	0.996	0.9936556	1.0	521	tags=8%, list=9%, signal=9%
KEGG_ALZHEIMERS_DISEASE	KEGG_ALZHEIMERS_DISEASE		67	-0.2497836	-0.6871043	0.9158004	0.99340945	1.0	1108	tags=13%, list=19%, signal=16%
NIKOLSKY_BREAST_CANCER_12Q13_Q21_AMPLICON	NIKOLSKY_BREAST_CANCER_12Q13_Q21_AMPLICON		22	-0.2863151	-0.686708	0.8639053	0.992888	1.0	755	tags=14%, list=13%, signal=16%
ACEVEDO_LIVER_TUMOR_VS_NORMAL_ADJACENT_TISSUE_UP	ACEVEDO_LIVER_TUMOR_VS_NORMAL_ADJACENT_TISSUE_UP		437	-0.23168331	-0.68522316	1.0	0.99332696	1.0	1580	tags=22%, list=28%, signal=28%
TAKAO_RESPONSE_TO_UVB_RADIATION_DN	TAKAO_RESPONSE_TO_UVB_RADIATION_DN		47	-0.2578704	-0.6824125	0.90899473	0.9948272	1.0	1393	tags=19%, list=24%, signal=25%
RAMASWAMY_METASTASIS_UP	RAMASWAMY_METASTASIS_UP		29	-0.27316818	-0.68211097	0.8951522	0.9942521	1.0	1354	tags=21%, list=24%, signal=27%
RASHI_RESPONSE_TO_IONIZING_RADIATION_3	RASHI_RESPONSE_TO_IONIZING_RADIATION_3		19	-0.289467	-0.68053716	0.8832732	0.99471074	1.0	537	tags=11%, list=9%, signal=12%
OUELLET_CULTURED_OVARIAN_CANCER_INVASIVE_VS_LMP_UP	OUELLET_CULTURED_OVARIAN_CANCER_INVASIVE_VS_LMP_UP		31	-0.26839304	-0.6724201	0.9046016	1.0	1.0	293	tags=6%, list=5%, signal=7%
WOO_LIVER_CANCER_RECURRENCE_DN	WOO_LIVER_CANCER_RECURRENCE_DN		19	-0.28503096	-0.6678489	0.88862276	1.0	1.0	1381	tags=32%, list=24%, signal=41%
WEIGEL_OXIDATIVE_STRESS_BY_HNE_AND_H2O2	WEIGEL_OXIDATIVE_STRESS_BY_HNE_AND_H2O2		18	-0.28720793	-0.66470873	0.8807786	1.0	1.0	1831	tags=44%, list=32%, signal=65%
GAZDA_DIAMOND_BLACKFAN_ANEMIA_MYELOID_DN	GAZDA_DIAMOND_BLACKFAN_ANEMIA_MYELOID_DN		26	-0.26632747	-0.66401476	0.9044369	1.0	1.0	28	tags=4%, list=0%, signal=4%
WANG_LMO4_TARGETS_DN	WANG_LMO4_TARGETS_DN		188	-0.22690263	-0.6616381	0.98697394	1.0	1.0	1392	tags=20%, list=24%, signal=25%
TOMLINS_PROSTATE_CANCER_UP	TOMLINS_PROSTATE_CANCER_UP		19	-0.28771266	-0.65666026	0.90821254	1.0	1.0	1709	tags=42%, list=30%, signal=60%
BROWNE_HCMV_INFECTION_30MIN_DN	BROWNE_HCMV_INFECTION_30MIN_DN		45	-0.24453565	-0.65220207	0.9268293	1.0	1.0	364	tags=7%, list=6%, signal=7%
ELVIDGE_HYPOXIA_DN	ELVIDGE_HYPOXIA_DN		77	-0.23207143	-0.6507662	0.96469367	1.0	1.0	1507	tags=23%, list=26%, signal=31%
LASTOWSKA_COAMPLIFIED_WITH_MYCN	LASTOWSKA_COAMPLIFIED_WITH_MYCN		17	-0.28408858	-0.6485814	0.8953771	1.0	1.0	1594	tags=35%, list=28%, signal=49%
GRADE_COLON_CANCER_UP	GRADE_COLON_CANCER_UP		300	-0.21896222	-0.64571	0.998	1.0	1.0	1367	tags=17%, list=24%, signal=21%
DAZARD_RESPONSE_TO_UV_SCC_UP	DAZARD_RESPONSE_TO_UV_SCC_UP		44	-0.24537571	-0.64143354	0.94600433	1.0	1.0	1399	tags=20%, list=24%, signal=27%
FLECHNER_PBL_KIDNEY_TRANSPLANT_REJECTED_VS_OK_DN	FLECHNER_PBL_KIDNEY_TRANSPLANT_REJECTED_VS_OK_DN		26	-0.26316217	-0.64075714	0.9119351	1.0	1.0	1790	tags=31%, list=31%, signal=45%
SESTO_RESPONSE_TO_UV_C1	SESTO_RESPONSE_TO_UV_C1		26	-0.26076367	-0.63903326	0.9194866	1.0	1.0	1090	tags=19%, list=19%, signal=24%
KEGG_HUNTINGTONS_DISEASE	KEGG_HUNTINGTONS_DISEASE		76	-0.22754824	-0.63692707	0.9595436	1.0	1.0	1005	tags=11%, list=18%, signal=13%
BIOCARTA_G1_PATHWAY	BIOCARTA_G1_PATHWAY		15	-0.28418368	-0.635183	0.90632606	1.0	1.0	1415	tags=33%, list=25%, signal=44%
BIOCARTA_BCR_PATHWAY	BIOCARTA_BCR_PATHWAY		24	-0.26086715	-0.6343736	0.90692395	1.0	1.0	1243	tags=29%, list=22%, signal=37%
GINESTIER_BREAST_CANCER_ZNF217_AMPLIFIED_DN	GINESTIER_BREAST_CANCER_ZNF217_AMPLIFIED_DN		102	-0.22181445	-0.631591	0.9796748	1.0	1.0	1839	tags=26%, list=32%, signal=38%
KEGG_LYSINE_DEGRADATION	KEGG_LYSINE_DEGRADATION		27	-0.25335297	-0.6301272	0.92668957	1.0	1.0	1783	tags=33%, list=31%, signal=48%
ZHAN_MULTIPLE_MYELOMA_CD1_AND_CD2_UP	ZHAN_MULTIPLE_MYELOMA_CD1_AND_CD2_UP		31	-0.25057042	-0.6268566	0.95351475	1.0	1.0	697	tags=10%, list=12%, signal=11%
REACTOME_RNA_POLYMERASE_III_TRANSCRIPTION	REACTOME_RNA_POLYMERASE_III_TRANSCRIPTION		19	-0.26733315	-0.62100625	0.92401963	1.0	1.0	527	tags=11%, list=9%, signal=12%
OUILLETTE_CLL_13Q14_DELETION_UP	OUILLETTE_CLL_13Q14_DELETION_UP		31	-0.24075674	-0.6189483	0.94239634	1.0	1.0	1686	tags=26%, list=29%, signal=36%
BROWNE_HCMV_INFECTION_16HR_UP	BROWNE_HCMV_INFECTION_16HR_UP		123	-0.21049425	-0.6066843	0.99086297	1.0	1.0	1030	tags=13%, list=18%, signal=16%
PENG_GLUTAMINE_DEPRIVATION_DN	PENG_GLUTAMINE_DEPRIVATION_DN		46	-0.22384652	-0.60611534	0.9718615	1.0	1.0	1366	tags=20%, list=24%, signal=25%
BIOCARTA_CERAMIDE_PATHWAY	BIOCARTA_CERAMIDE_PATHWAY		16	-0.2665645	-0.60271937	0.94710946	1.0	1.0	1517	tags=31%, list=27%, signal=42%
IVANOVA_HEMATOPOIESIS_LATE_PROGENITOR	IVANOVA_HEMATOPOIESIS_LATE_PROGENITOR		69	-0.2158221	-0.5951261	0.9811912	1.0	1.0	1274	tags=17%, list=22%, signal=22%
REACTOME_GLUCOSE_METABOLISM	REACTOME_GLUCOSE_METABOLISM		21	-0.25121844	-0.5928862	0.9491525	1.0	1.0	1873	tags=38%, list=33%, signal=56%
KEGG_PEROXISOME	KEGG_PEROXISOME		36	-0.2325758	-0.59202653	0.96213806	1.0	1.0	2082	tags=44%, list=36%, signal=69%
PELLICCIOTTA_HDAC_IN_ANTIGEN_PRESENTATION_DN	PELLICCIOTTA_HDAC_IN_ANTIGEN_PRESENTATION_DN		28	-0.23523402	-0.5915215	0.9505747	1.0	1.0	2172	tags=36%, list=38%, signal=57%
SPIELMAN_LYMPHOBLAST_EUROPEAN_VS_ASIAN_UP	SPIELMAN_LYMPHOBLAST_EUROPEAN_VS_ASIAN_UP		219	-0.20305017	-0.59001267	0.997998	1.0	1.0	1989	tags=32%, list=35%, signal=46%
UDAYAKUMAR_MED1_TARGETS_UP	UDAYAKUMAR_MED1_TARGETS_UP		65	-0.2144424	-0.589982	0.98004204	1.0	1.0	626	tags=8%, list=11%, signal=9%
BARRIER_COLON_CANCER_RECURRENCE_UP	BARRIER_COLON_CANCER_RECURRENCE_UP		22	-0.24102232	-0.5858802	0.9517647	1.0	1.0	2258	tags=45%, list=39%, signal=75%
SHEN_SMARCA2_TARGETS_UP	SHEN_SMARCA2_TARGETS_UP		284	-0.19740693	-0.58021945	1.0	1.0	1.0	2085	tags=28%, list=36%, signal=42%
REACTOME_INTEGRATION_OF_ENERGY_METABOLISM	REACTOME_INTEGRATION_OF_ENERGY_METABOLISM		102	-0.203897	-0.5774589	0.9898683	1.0	1.0	1005	tags=15%, list=18%, signal=18%
WELCSH_BRCA1_TARGETS_1_DN	WELCSH_BRCA1_TARGETS_1_DN		71	-0.20896783	-0.57504	0.9875776	1.0	1.0	2012	tags=32%, list=35%, signal=49%
BORCZUK_MALIGNANT_MESOTHELIOMA_UP	BORCZUK_MALIGNANT_MESOTHELIOMA_UP		171	-0.19583364	-0.5706191	0.997998	1.0	1.0	1491	tags=22%, list=26%, signal=29%
TAKAO_RESPONSE_TO_UVB_RADIATION_UP	TAKAO_RESPONSE_TO_UVB_RADIATION_UP		28	-0.22696446	-0.56723213	0.9731243	1.0	1.0	754	tags=11%, list=13%, signal=12%
AGUIRRE_PANCREATIC_CANCER_COPY_NUMBER_DN	AGUIRRE_PANCREATIC_CANCER_COPY_NUMBER_DN		101	-0.20012687	-0.56356305	0.9929006	1.0	1.0	2084	tags=36%, list=36%, signal=55%
JAIN_NFKB_SIGNALING	JAIN_NFKB_SIGNALING		39	-0.21502139	-0.5611062	0.9767184	1.0	1.0	1290	tags=18%, list=23%, signal=23%
YAO_TEMPORAL_RESPONSE_TO_PROGESTERONE_CLUSTER_7	YAO_TEMPORAL_RESPONSE_TO_PROGESTERONE_CLUSTER_7		32	-0.21728115	-0.5505708	0.97104675	1.0	1.0	1874	tags=34%, list=33%, signal=51%
KRIGE_RESPONSE_TO_TOSEDOSTAT_24HR_DN	KRIGE_RESPONSE_TO_TOSEDOSTAT_24HR_DN		432	-0.18429923	-0.54678845	1.0	1.0	1.0	1040	tags=12%, list=18%, signal=14%
MMS_MOUSE_LYMPH_HIGH_4HRS_UP	MMS_MOUSE_LYMPH_HIGH_4HRS_UP		21	-0.2203216	-0.5224862	0.9722222	1.0	1.0	1878	tags=48%, list=33%, signal=71%
REACTOME_INSULIN_SYNTHESIS_AND_SECRETION	REACTOME_INSULIN_SYNTHESIS_AND_SECRETION		40	-0.19438656	-0.51659614	0.9837133	1.0	1.0	2208	tags=33%, list=39%, signal=53%
SHIPP_DLBCL_CURED_VS_FATAL_DN	SHIPP_DLBCL_CURED_VS_FATAL_DN		24	-0.2141539	-0.51508677	0.97414804	1.0	1.0	1609	tags=29%, list=28%, signal=40%
BIOCARTA_CARM_ER_PATHWAY	BIOCARTA_CARM_ER_PATHWAY		15	-0.22696684	-0.5081524	0.9735849	1.0	1.0	1550	tags=27%, list=27%, signal=36%
ST_PHOSPHOINOSITIDE_3_KINASE_PATHWAY	ST_PHOSPHOINOSITIDE_3_KINASE_PATHWAY		17	-0.21666983	-0.4999054	0.9777778	1.0	1.0	1926	tags=35%, list=34%, signal=53%
KEGG_UBIQUITIN_MEDIATED_PROTEOLYSIS	KEGG_UBIQUITIN_MEDIATED_PROTEOLYSIS		73	-0.16828895	-0.4740725	0.99794024	1.0	1.0	1936	tags=25%, list=34%, signal=37%
BYSTRYKH_HEMATOPOIESIS_STEM_CELL_AND_BRAIN_QTL_CIS	BYSTRYKH_HEMATOPOIESIS_STEM_CELL_AND_BRAIN_QTL_CIS		34	-0.17816122	-0.45532838	0.99778515	0.855281	1.0	1825	tags=24%, list=32%, signal=34%
IVANOVA_HEMATOPOIESIS_EARLY_PROGENITOR	IVANOVA_HEMATOPOIESIS_EARLY_PROGENITOR		58	-0.16167761	-0.44086343	1.0	1.0	1.0	989	tags=9%, list=17%, signal=10%
KHETCHOUMIAN_TRIM24_TARGETS_UP	KHETCHOUMIAN_TRIM24_TARGETS_UP		21	-0.7656748	-1.8526791	0.0	1.9385216E-5	0.031	1256	tags=90%, list=22%, signal=115%
HAHTOLA_SEZARY_SYNDROM_DN	HAHTOLA_SEZARY_SYNDROM_DN		16	-0.7892985	-1.8047037	0.0	7.098414E-5	0.106	1058	tags=81%, list=18%, signal=99%
BENPORATH_ES_WITH_H3K27ME3	BENPORATH_ES_WITH_H3K27ME3		135	-0.6219819	-1.7970088	0.0	0.0010789329	0.12	1006	tags=57%, list=18%, signal=68%
SCHLESINGER_METHYLATED_DE_NOVO_IN_CANCER	SCHLESINGER_METHYLATED_DE_NOVO_IN_CANCER		16	-0.78571826	-1.7820656	0.001234568	1.0716409E-4	0.155	893	tags=69%, list=16%, signal=81%
GOZGIT_ESR1_TARGETS_DN	GOZGIT_ESR1_TARGETS_DN		213	-0.60827494	-1.7760417	0.0	1.2588245E-4	0.177	817	tags=42%, list=14%, signal=47%
AMIT_EGF_RESPONSE_40_HELA	AMIT_EGF_RESPONSE_40_HELA		18	-0.74757427	-1.7675397	0.0	1.4485167E-4	0.21	704	tags=56%, list=12%, signal=63%
RICKMAN_METASTASIS_DN	RICKMAN_METASTASIS_DN		80	-0.5959466	-1.6645164	0.0010309279	0.007712421	0.848	1499	tags=51%, list=26%, signal=68%
PETRETTO_CARDIAC_HYPERTROPHY	PETRETTO_CARDIAC_HYPERTROPHY		17	-0.7024761	-1.6272043	0.0072639226	0.0021828671	0.981	1334	tags=71%, list=23%, signal=92%
BENPORATH_EED_TARGETS	BENPORATH_EED_TARGETS		156	-0.5589724	-1.6175722	0.0	0.014431916	0.988	1007	tags=46%, list=18%, signal=54%
AMIT_EGF_RESPONSE_60_MCF10A	AMIT_EGF_RESPONSE_60_MCF10A		15	-0.71840996	-1.6008157	0.004950495	0.0032867112	0.996	816	tags=53%, list=14%, signal=62%
AMIT_EGF_RESPONSE_480_HELA	AMIT_EGF_RESPONSE_480_HELA		46	-0.5956078	-1.5887809	0.0032017075	0.003947423	0.999	1495	tags=59%, list=26%, signal=79%
KOYAMA_SEMA3B_TARGETS_UP	KOYAMA_SEMA3B_TARGETS_UP		56	-0.57062495	-1.5478945	0.0	0.029212952	1.0	1222	tags=36%, list=21%, signal=45%
RICKMAN_TUMOR_DIFFERENTIATED_WELL_VS_POORLY_DN	RICKMAN_TUMOR_DIFFERENTIATED_WELL_VS_POORLY_DN		133	-0.53428715	-1.5446804	0.0	0.030089235	1.0	1411	tags=38%, list=25%, signal=50%
PASQUALUCCI_LYMPHOMA_BY_GC_STAGE_UP	PASQUALUCCI_LYMPHOMA_BY_GC_STAGE_UP		117	-0.54055	-1.5419319	0.001010101	0.030921238	1.0	1198	tags=40%, list=21%, signal=50%
RICKMAN_TUMOR_DIFFERENTIATED_WELL_VS_MODERATELY_DN	RICKMAN_TUMOR_DIFFERENTIATED_WELL_VS_MODERATELY_DN		27	-0.60479087	-1.5142562	0.020689655	0.039753433	1.0	887	tags=37%, list=15%, signal=44%
AMIT_EGF_RESPONSE_240_HELA	AMIT_EGF_RESPONSE_240_HELA		28	-0.60184157	-1.5112075	0.0247191	0.011141307	1.0	1275	tags=43%, list=22%, signal=55%
GUENTHER_GROWTH_SPHERICAL_VS_ADHERENT_DN	GUENTHER_GROWTH_SPHERICAL_VS_ADHERENT_DN		15	-0.6761869	-1.5092677	0.015132409	0.041351877	1.0	1385	tags=73%, list=24%, signal=96%
RODRIGUES_THYROID_CARCINOMA_POORLY_DIFFERENTIATED_DN	RODRIGUES_THYROID_CARCINOMA_POORLY_DIFFERENTIATED_DN		317	-0.5075811	-1.500013	0.0	0.013167794	1.0	1406	tags=38%, list=25%, signal=47%
AMIT_EGF_RESPONSE_120_HELA	AMIT_EGF_RESPONSE_120_HELA		24	-0.6128247	-1.474157	0.028639618	0.01714879	1.0	1024	tags=33%, list=18%, signal=40%
AMIT_EGF_RESPONSE_60_HELA	AMIT_EGF_RESPONSE_60_HELA		18	-0.63484985	-1.468361	0.03337306	0.018300258	1.0	1474	tags=61%, list=26%, signal=82%
HAHTOLA_MYCOSIS_FUNGOIDES_CD4_UP	HAHTOLA_MYCOSIS_FUNGOIDES_CD4_UP		22	-0.59036714	-1.4228989	0.06443914	0.030483468	1.0	647	tags=41%, list=11%, signal=46%
HAHTOLA_MYCOSIS_FUNGOIDES_SKIN_UP	HAHTOLA_MYCOSIS_FUNGOIDES_SKIN_UP		87	-0.49170992	-1.3766011	0.020703934	0.047177814	1.0	1068	tags=28%, list=19%, signal=33%
FRIDMAN_SENESCENCE_UP	FRIDMAN_SENESCENCE_UP		34	-0.52698916	-1.3388481	0.08793686	0.14723152	1.0	1169	tags=50%, list=20%, signal=62%
HAHTOLA_SEZARY_SYNDROM_UP	HAHTOLA_SEZARY_SYNDROM_UP		48	-0.49066424	-1.3042332	0.07824223	0.085936956	1.0	739	tags=23%, list=13%, signal=26%
PROVENZANI_METASTASIS_UP	PROVENZANI_METASTASIS_UP		90	-0.44681633	-1.2540627	0.08923077	0.1234499	1.0	1436	tags=32%, list=25%, signal=42%
LIAO_HAVE_SOX4_BINDING_SITES	LIAO_HAVE_SOX4_BINDING_SITES		20	-0.52640027	-1.2522203	0.18343195	0.12319582	1.0	829	tags=30%, list=14%, signal=35%
FRIDMAN_IMMORTALIZATION_DN	FRIDMAN_IMMORTALIZATION_DN		16	-0.5364072	-1.2353258	0.19656019	0.2706828	1.0	1169	tags=56%, list=20%, signal=70%
GARCIA_TARGETS_OF_FLI1_AND_DAX1_UP	GARCIA_TARGETS_OF_FLI1_AND_DAX1_UP		16	-0.53514665	-1.2037529	0.2583851	0.31880933	1.0	1263	tags=50%, list=22%, signal=64%
BENPORATH_OCT4_TARGETS	BENPORATH_OCT4_TARGETS		129	-0.40205532	-1.1617576	0.17002012	0.38734886	1.0	893	tags=20%, list=16%, signal=23%
RICKMAN_METASTASIS_UP	RICKMAN_METASTASIS_UP		140	-0.39762905	-1.1536614	0.1875	0.39968994	1.0	1151	tags=21%, list=20%, signal=26%
KOYAMA_SEMA3B_TARGETS_DN	KOYAMA_SEMA3B_TARGETS_DN		84	-0.40308923	-1.1481931	0.24053223	0.4093752	1.0	1087	tags=26%, list=19%, signal=32%
LIAO_METASTASIS	LIAO_METASTASIS		181	-0.3822408	-1.1112866	0.21442886	0.28207356	1.0	1486	tags=35%, list=26%, signal=46%
STARK_HYPPOCAMPUS_22Q11_DELETION_UP	STARK_HYPPOCAMPUS_22Q11_DELETION_UP		19	-0.47373345	-1.1015874	0.35343787	0.29268038	1.0	1403	tags=32%, list=25%, signal=42%
TONG_INTERACT_WITH_PTTG1	TONG_INTERACT_WITH_PTTG1		20	-0.4678248	-1.094785	0.3533569	0.30525196	1.0	1129	tags=30%, list=20%, signal=37%
BENPORATH_NOS_TARGETS	BENPORATH_NOS_TARGETS		77	-0.38522208	-1.0706214	0.38278008	0.5419796	1.0	893	tags=19%, list=16%, signal=23%
HAHTOLA_MYCOSIS_FUNGOIDES_CD4_DN	HAHTOLA_MYCOSIS_FUNGOIDES_CD4_DN		69	-0.17959101	-0.49620342	0.99584633	0.9032489	1.0	1961	tags=33%, list=34%, signal=50%
RODRIGUES_THYROID_CARCINOMA_ANAPLASTIC_DN	RODRIGUES_THYROID_CARCINOMA_ANAPLASTIC_DN		202	-0.5960057	-1.746389	0.0	2.3894316E-4	0.316	1062	tags=39%, list=19%, signal=46%
GOZGIT_ESR1_TARGETS_UP	GOZGIT_ESR1_TARGETS_UP		44	-0.637889	-1.6680459	0.0	0.0011017804	0.829	878	tags=43%, list=15%, signal=51%
PROVENZANI_METASTASIS_DN	PROVENZANI_METASTASIS_DN		66	-0.59778273	-1.6559201	0.0	0.0013915803	0.896	1356	tags=52%, list=24%, signal=67%
RODRIGUES_THYROID_CARCINOMA_DN	RODRIGUES_THYROID_CARCINOMA_DN		25	-0.5977487	-1.4712048	0.033997655	0.018248377	1.0	626	tags=32%, list=11%, signal=36%
FALVELLA_SMOKERS_WITH_LUNG_CANCER	FALVELLA_SMOKERS_WITH_LUNG_CANCER		31	-0.6132218	-1.550396	0.013392857	0.006823083	1.0	1295	tags=42%, list=23%, signal=54%
NUYTTEN_EZH2_TARGETS_UP	NUYTTEN_EZH2_TARGETS_UP		385	-0.48289898	-1.4268419	0.0	0.08074721	1.0	1570	tags=40%, list=27%, signal=52%
LIU_NASOPHARYNGEAL_CARCINOMA	LIU_NASOPHARYNGEAL_CARCINOMA		29	-0.5049128	-1.2508717	0.15765247	0.24659982	1.0	1297	tags=31%, list=23%, signal=40%
FERREIRA_EWINGS_SARCOMA_UNSTABLE_VS_STABLE_DN	FERREIRA_EWINGS_SARCOMA_UNSTABLE_VS_STABLE_DN		28	-0.5026585	-1.2380656	0.17296678	0.2669518	1.0	2005	tags=57%, list=35%, signal=88%
LOPEZ_MBD_TARGETS	LOPEZ_MBD_TARGETS		380	-0.40311304	-1.194623	0.033	0.33159265	1.0	1384	tags=30%, list=24%, signal=37%
NUYTTEN_NIPP1_TARGETS_DN	NUYTTEN_NIPP1_TARGETS_DN		347	-0.37543356	-1.1050988	0.16	0.47700047	1.0	1317	tags=28%, list=23%, signal=34%
NUYTTEN_NIPP1_TARGETS_UP	NUYTTEN_NIPP1_TARGETS_UP		286	-0.3241221	-0.9518653	0.658	0.7334973	1.0	700	tags=13%, list=12%, signal=14%
ROPERO_HDAC2_TARGETS	ROPERO_HDAC2_TARGETS		26	-0.5946996	-1.4478328	0.030303031	0.067893654	1.0	1101	tags=31%, list=19%, signal=38%
NAKAYAMA_FRA2_TARGETS	NAKAYAMA_FRA2_TARGETS		18	-0.621687	-1.4367694	0.038507823	0.07446046	1.0	741	tags=39%, list=13%, signal=45%
BUYTAERT_PHOTODYNAMIC_THERAPY_STRESS_UP	BUYTAERT_PHOTODYNAMIC_THERAPY_STRESS_UP		390	-0.43161136	-1.2698365	0.0010	0.10930541	1.0	1659	tags=35%, list=29%, signal=46%
BUYTAERT_PHOTODYNAMIC_THERAPY_STRESS_DN	BUYTAERT_PHOTODYNAMIC_THERAPY_STRESS_DN		256	-0.25757718	-0.75390047	0.966	0.7661269	1.0	1472	tags=24%, list=26%, signal=31%
RICKMAN_TUMOR_DIFFERENTIATED_WELL_VS_MODERATELY_UP	RICKMAN_TUMOR_DIFFERENTIATED_WELL_VS_MODERATELY_UP		52	-0.39532197	-1.0683118	0.38502672	0.54620975	1.0	1161	tags=27%, list=20%, signal=33%
BENPORATH_ES_CORE_NINE_CORRELATED	BENPORATH_ES_CORE_NINE_CORRELATED		43	-0.3413933	-0.9032205	0.6486486	0.58692557	1.0	525	tags=14%, list=9%, signal=15%
STARK_PREFRONTAL_CORTEX_22Q11_DELETION_UP	STARK_PREFRONTAL_CORTEX_22Q11_DELETION_UP		75	-0.31631848	-0.87223136	0.72336066	0.6271072	1.0	1184	tags=21%, list=21%, signal=27%
STARK_PREFRONTAL_CORTEX_22Q11_DELETION_DN	STARK_PREFRONTAL_CORTEX_22Q11_DELETION_DN		212	-0.18916161	-0.5524353	1.0	0.8683714	1.0	1204	tags=14%, list=21%, signal=17%
ZHANG_BREAST_CANCER_PROGENITORS_DN	ZHANG_BREAST_CANCER_PROGENITORS_DN		74	-0.4871797	-1.3505273	0.036231883	0.057369344	1.0	1118	tags=28%, list=20%, signal=35%
WILENSKY_RESPONSE_TO_DARAPLADIB	WILENSKY_RESPONSE_TO_DARAPLADIB		16	-0.56262815	-1.2789506	0.17407407	0.10044562	1.0	1214	tags=50%, list=21%, signal=63%
EHLERS_ANEUPLOIDY_UP	EHLERS_ANEUPLOIDY_UP		17	-0.54768807	-1.2280976	0.19656019	0.14253487	1.0	810	tags=24%, list=14%, signal=27%
BERNARD_PPAPDC1B_TARGETS_UP	BERNARD_PPAPDC1B_TARGETS_UP		16	-0.37282822	-0.84711665	0.6870416	0.65481895	1.0	1621	tags=44%, list=28%, signal=61%
CHIANG_LIVER_CANCER_SUBCLASS_CTNNB1_DN	CHIANG_LIVER_CANCER_SUBCLASS_CTNNB1_DN		50	-0.7285708	-1.9427973	0.0	5.742135E-5	0.0020	1118	tags=64%, list=20%, signal=79%
POOLA_INVASIVE_BREAST_CANCER_DN	POOLA_INVASIVE_BREAST_CANCER_DN		33	-0.7542175	-1.9272604	0.0	7.2507355E-5	0.0030	637	tags=55%, list=11%, signal=61%
LIU_VAV3_PROSTATE_CARCINOGENESIS_UP	LIU_VAV3_PROSTATE_CARCINOGENESIS_UP		35	-0.72142136	-1.8575015	0.0	3.7366746E-4	0.028	1061	tags=63%, list=19%, signal=77%
CROONQUIST_STROMAL_STIMULATION_UP	CROONQUIST_STROMAL_STIMULATION_UP		18	-0.77645403	-1.806001	0.0	9.3121396E-4	0.101	740	tags=78%, list=13%, signal=89%
JISON_SICKLE_CELL_DISEASE_UP	JISON_SICKLE_CELL_DISEASE_UP		79	-0.62601227	-1.7374156	0.0	0.0028669748	0.382	775	tags=41%, list=14%, signal=46%
MILI_PSEUDOPODIA_HAPTOTAXIS_DN	MILI_PSEUDOPODIA_HAPTOTAXIS_DN		276	-0.5120187	-1.5149375	0.0	0.010524309	1.0	1775	tags=52%, list=31%, signal=72%
UZONYI_RESPONSE_TO_LEUKOTRIENE_AND_THROMBIN	UZONYI_RESPONSE_TO_LEUKOTRIENE_AND_THROMBIN		16	-0.8038419	-1.8055453	0.0	6.507696E-5	0.103	533	tags=56%, list=9%, signal=62%
CAIRO_HEPATOBLASTOMA_CLASSES_DN	CAIRO_HEPATOBLASTOMA_CLASSES_DN		78	-0.6372343	-1.7927086	0.0	8.193704E-5	0.125	727	tags=37%, list=13%, signal=42%
GUTIERREZ_CHRONIC_LYMPHOCYTIC_LEUKEMIA_DN	GUTIERREZ_CHRONIC_LYMPHOCYTIC_LEUKEMIA_DN		24	-0.6482892	-1.5904678	0.0119904075	0.0037676997	0.998	776	tags=29%, list=14%, signal=34%
CAIRO_LIVER_DEVELOPMENT_UP	CAIRO_LIVER_DEVELOPMENT_UP		56	-0.58490574	-1.5846996	0.0021299254	0.004094349	0.999	992	tags=38%, list=17%, signal=45%
CHIARETTI_T_ALL_REFRACTORY_TO_THERAPY	CHIARETTI_T_ALL_REFRACTORY_TO_THERAPY		16	-0.647403	-1.4893901	0.036945812	0.01413021	1.0	754	tags=44%, list=13%, signal=50%
CAIRO_LIVER_DEVELOPMENT_DN	CAIRO_LIVER_DEVELOPMENT_DN		64	-0.5354164	-1.4663765	0.007352941	0.01829564	1.0	1036	tags=38%, list=18%, signal=45%
ZHAN_MULTIPLE_MYELOMA_CD1_DN	ZHAN_MULTIPLE_MYELOMA_CD1_DN		20	-0.56508064	-1.3460475	0.09507042	0.058511052	1.0	1240	tags=50%, list=22%, signal=64%
ZHAN_MULTIPLE_MYELOMA_HP_DN	ZHAN_MULTIPLE_MYELOMA_HP_DN		22	-0.5540501	-1.324329	0.11032864	0.06987578	1.0	1525	tags=59%, list=27%, signal=80%
ZHAN_MULTIPLE_MYELOMA_CD2_DN	ZHAN_MULTIPLE_MYELOMA_CD2_DN		19	-0.54649377	-1.2653481	0.18500605	0.10875658	1.0	813	tags=37%, list=14%, signal=43%
ZHAN_MULTIPLE_MYELOMA_LB_DN	ZHAN_MULTIPLE_MYELOMA_LB_DN		20	-0.48147509	-1.1458106	0.28742516	0.22845832	1.0	1333	tags=55%, list=23%, signal=71%
VANTVEER_BREAST_CANCER_POOR_PROGNOSIS	VANTVEER_BREAST_CANCER_POOR_PROGNOSIS		20	-0.41158876	-0.9639416	0.5536791	0.48801938	1.0	549	tags=25%, list=10%, signal=28%
LIAN_LIPA_TARGETS_6M	LIAN_LIPA_TARGETS_6M		25	-0.8420704	-2.0848765	0.0	0.0	0.0	376	tags=56%, list=7%, signal=60%
WANG_SMARCE1_TARGETS_UP	WANG_SMARCE1_TARGETS_UP		64	-0.75243986	-2.081242	0.0	0.0	0.0	807	tags=67%, list=14%, signal=77%
LIAN_LIPA_TARGETS_3M	LIAN_LIPA_TARGETS_3M		23	-0.84829503	-2.0449476	0.0	0.0	0.0	376	tags=61%, list=7%, signal=65%
NAKAYAMA_SOFT_TISSUE_TUMORS_PCA2_DN	NAKAYAMA_SOFT_TISSUE_TUMORS_PCA2_DN		17	-0.83439744	-1.9429336	0.0	1.186708E-6	0.0020	559	tags=76%, list=10%, signal=84%
NAKAYAMA_SOFT_TISSUE_TUMORS_PCA1_UP	NAKAYAMA_SOFT_TISSUE_TUMORS_PCA1_UP		32	-0.7385196	-1.8650315	0.0	1.3123874E-5	0.022	403	tags=50%, list=7%, signal=53%
LU_AGING_BRAIN_DN	LU_AGING_BRAIN_DN		114	-0.6409013	-1.8436195	0.0	5.6397833E-4	0.046	837	tags=43%, list=15%, signal=49%
DASU_IL6_SIGNALING_UP	DASU_IL6_SIGNALING_UP		16	-0.75607765	-1.707847	0.0012135922	0.0041624587	0.582	807	tags=44%, list=14%, signal=51%
YAO_TEMPORAL_RESPONSE_TO_PROGESTERONE_CLUSTER_0	YAO_TEMPORAL_RESPONSE_TO_PROGESTERONE_CLUSTER_0		24	-0.6557412	-1.5862598	0.00922722	0.003973914	0.999	1294	tags=63%, list=23%, signal=80%
CHANDRAN_METASTASIS_DN	CHANDRAN_METASTASIS_DN		25	-0.59049106	-1.4574414	0.0374269	0.020032328	1.0	1125	tags=44%, list=20%, signal=55%
CHANDRAN_METASTASIS_UP	CHANDRAN_METASTASIS_UP		36	-0.42236772	-1.0875161	0.35840708	0.30402595	1.0	1457	tags=33%, list=25%, signal=44%
KEGG_ECM_RECEPTOR_INTERACTION	KEGG_ECM_RECEPTOR_INTERACTION		30	-0.77891	-1.981276	0.0	0.0	0.0	811	tags=77%, list=14%, signal=89%
KEGG_COMPLEMENT_AND_COAGULATION_CASCADES	KEGG_COMPLEMENT_AND_COAGULATION_CASCADES		15	-0.87436026	-1.9655008	0.0	0.0	0.0	469	tags=80%, list=8%, signal=87%
KEGG_CYTOKINE_CYTOKINE_RECEPTOR_INTERACTION	KEGG_CYTOKINE_CYTOKINE_RECEPTOR_INTERACTION		67	-0.72046536	-1.9651232	0.0	0.0	0.0	942	tags=66%, list=16%, signal=78%
KEGG_CELL_ADHESION_MOLECULES_CAMS	KEGG_CELL_ADHESION_MOLECULES_CAMS		42	-0.7386087	-1.934794	0.0	5.394127E-5	0.0020	1140	tags=79%, list=20%, signal=97%
KEGG_FOCAL_ADHESION	KEGG_FOCAL_ADHESION		89	-0.6794235	-1.920557	0.0	1.11693145E-4	0.0050	1329	tags=60%, list=23%, signal=76%
KEGG_HEMATOPOIETIC_CELL_LINEAGE	KEGG_HEMATOPOIETIC_CELL_LINEAGE		32	-0.7524226	-1.9018615	0.0	1.4948442E-4	0.0080	942	tags=69%, list=16%, signal=82%
KEGG_AXON_GUIDANCE	KEGG_AXON_GUIDANCE		36	-0.6933809	-1.7839605	0.0	0.001246202	0.15	964	tags=50%, list=17%, signal=60%
NING_CHRONIC_OBSTRUCTIVE_PULMONARY_DISEASE_UP	NING_CHRONIC_OBSTRUCTIVE_PULMONARY_DISEASE_UP		26	-0.6479348	-1.5981009	0.005882353	0.01689514	0.997	408	tags=23%, list=7%, signal=25%
LEE_LIVER_CANCER_SURVIVAL_UP	LEE_LIVER_CANCER_SURVIVAL_UP		31	-0.6277353	-1.579898	0.0056433408	0.02092861	0.999	1060	tags=39%, list=19%, signal=47%
ZHANG_TARGETS_OF_EWSR1_FLI1_FUSION	ZHANG_TARGETS_OF_EWSR1_FLI1_FUSION		33	-0.54981285	-1.4048661	0.040268455	0.09473541	1.0	1143	tags=45%, list=20%, signal=56%
NING_CHRONIC_OBSTRUCTIVE_PULMONARY_DISEASE_DN	NING_CHRONIC_OBSTRUCTIVE_PULMONARY_DISEASE_DN		30	-0.53064466	-1.3311387	0.094808124	0.15434144	1.0	1396	tags=50%, list=24%, signal=66%
BYSTRYKH_HEMATOPOIESIS_STEM_CELL_QTL_TRANS	BYSTRYKH_HEMATOPOIESIS_STEM_CELL_QTL_TRANS		343	-0.4350916	-1.2835999	0.0030	0.2073786	1.0	1091	tags=23%, list=19%, signal=26%
MOOTHA_PGC	MOOTHA_PGC		155	-0.37812093	-1.0966756	0.28238866	0.29016882	1.0	1089	tags=21%, list=19%, signal=26%
REACTOME_INTEGRIN_CELL_SURFACE_INTERACTIONS	REACTOME_INTEGRIN_CELL_SURFACE_INTERACTIONS		40	-0.7279105	-1.8903886	0.0	1.8275554E-4	0.011	730	tags=52%, list=13%, signal=60%
REACTOME_HEMOSTASIS	REACTOME_HEMOSTASIS		118	-0.63654286	-1.82219	0.0	7.638615E-4	0.074	1316	tags=55%, list=23%, signal=70%
REACTOME_PLATELET_ACTIVATION	REACTOME_PLATELET_ACTIVATION		73	-0.641701	-1.8130422	0.0	8.4049394E-4	0.09	1316	tags=58%, list=23%, signal=74%
REACTOME_PLATELET_DEGRANULATION	REACTOME_PLATELET_DEGRANULATION		29	-0.72005427	-1.780122	0.0	0.0013417621	0.161	1390	tags=79%, list=24%, signal=104%
REACTOME_SEMAPHORIN_INTERACTIONS	REACTOME_SEMAPHORIN_INTERACTIONS		26	-0.71813166	-1.7470785	0.0	0.0023729184	0.312	964	tags=58%, list=17%, signal=69%
REACTOME_NEF_MEDIATES_DOWN_MODULATION_OF_CELL_SURFACE_RECEPTORS_BY_RECRUITING_THEM_TO_CLATHRIN_ADAPTERS	REACTOME_NEF_MEDIATES_DOWN_MODULATION_OF_CELL_SURFACE_RECEPTORS_BY_RECRUITING_THEM_TO_CLATHRIN_ADAPTERS		15	-0.78153974	-1.7347833	0.0012562814	0.0029313192	0.404	794	tags=47%, list=14%, signal=54%
REACTOME_GENERATION_OF_SECOND_MESSENGER_MOLECULES	REACTOME_GENERATION_OF_SECOND_MESSENGER_MOLECULES		15	-0.7292616	-1.6547464	0.0012515645	0.0012526904	0.898	982	tags=67%, list=17%, signal=80%
REACTOME_IMMUNOREGULATORY_INTERACTIONS_BETWEEN_A_LYMPHOID_AND_A_NON_LYMPHOID_CELL	REACTOME_IMMUNOREGULATORY_INTERACTIONS_BETWEEN_A_LYMPHOID_AND_A_NON_LYMPHOID_CELL		26	-0.65950906	-1.5981915	0.0023310024	0.016937459	0.997	936	tags=58%, list=16%, signal=69%
REACTOME_GENES_INVOLVED_IN_APOPTOTIC_CLEAVAGE_OF_CELLULAR_PROTEINS	REACTOME_GENES_INVOLVED_IN_APOPTOTIC_CLEAVAGE_OF_CELLULAR_PROTEINS		17	-0.61295474	-1.3998117	0.061349694	0.03386092	1.0	391	tags=29%, list=7%, signal=31%
