# Supplementary material for: Comparative RNA-Seq and Microarray Analysis of Gene Expression Changes in B-Cell Lymphomas of Canis familiaris
Source: PLoS One. 2013 Apr 4;8(4):e61088. doi: 10.1371/journal.pone.0061088 (PMC3617154; doi:10.1371/journal.pone.0061088)
Supplement: Data File S2 — GSEA Results Files. (ZIP) [file pone.0061088.s005.zip › Array/gsea_report_for_NormalMicroarray_v2.xls]

NAME	GS<br> follow link to MSigDB	GS DETAILS	SIZE	ES	NES	NOM p-val	FDR q-val	FWER p-val	RANK AT MAX	LEADING EDGE
BOQUEST_CD31PLUS_VS_CD31MINUS_DN	BOQUEST_CD31PLUS_VS_CD31MINUS_DN	Details ...	88	-0.8107776	-2.2681556	0.0	0.0	0.0	820	tags=78%, list=14%, signal=90%
BAF57_BT549_UP	BAF57_BT549_UP	Details ...	84	-0.7201368	-2.0572069	0.0	0.0	0.0	709	tags=56%, list=12%, signal=63%
LAL_KO_6MO_UP	LAL_KO_6MO_UP	Details ...	22	-0.8410627	-2.0453622	0.0	0.0	0.0	332	tags=55%, list=6%, signal=58%
SANA_TNFA_ENDOTHELIAL_DN	SANA_TNFA_ENDOTHELIAL_DN	Details ...	29	-0.80492777	-2.01694	0.0	0.0	0.0	787	tags=72%, list=14%, signal=84%
HSA04060_CYTOKINE_CYTOKINE_RECEPTOR_INTERACTION	HSA04060_CYTOKINE_CYTOKINE_RECEPTOR_INTERACTION	Details ...	66	-0.72797334	-2.005695	0.0	0.0	0.0	942	tags=67%, list=16%, signal=79%
LAL_KO_3MO_UP	LAL_KO_3MO_UP	Details ...	21	-0.8422702	-2.005623	0.0	0.0	0.0	332	tags=57%, list=6%, signal=60%
TAKEDA_NUP8_HOXA9_10D_DN	TAKEDA_NUP8_HOXA9_10D_DN	Details ...	48	-0.7462313	-1.9916549	0.0	0.0	0.0	533	tags=50%, list=9%, signal=55%
BOQUEST_CD31PLUS_VS_CD31MINUS_UP	BOQUEST_CD31PLUS_VS_CD31MINUS_UP	Details ...	236	-0.6766358	-1.9805158	0.0	0.0	0.0	974	tags=52%, list=17%, signal=60%
HSA04512_ECM_RECEPTOR_INTERACTION	HSA04512_ECM_RECEPTOR_INTERACTION	Details ...	30	-0.77893436	-1.9713619	0.0	0.0	0.0	811	tags=77%, list=14%, signal=89%
TAKEDA_NUP8_HOXA9_8D_DN	TAKEDA_NUP8_HOXA9_8D_DN	Details ...	71	-0.70895165	-1.9654589	0.0	0.0	0.0	725	tags=46%, list=13%, signal=53%
CMV_24HRS_DN	CMV_24HRS_DN	Details ...	36	-0.75347966	-1.9588666	0.0	0.0	0.0	957	tags=72%, list=17%, signal=86%
HSA04514_CELL_ADHESION_MOLECULES	HSA04514_CELL_ADHESION_MOLECULES	Details ...	42	-0.738643	-1.9465723	0.0	8.125274E-5	0.0010	1140	tags=79%, list=20%, signal=97%
HSA04610_COMPLEMENT_AND_COAGULATION_CASCADES	HSA04610_COMPLEMENT_AND_COAGULATION_CASCADES	Details ...	15	-0.87437433	-1.9418709	0.0	7.500253E-5	0.0010	469	tags=80%, list=8%, signal=87%
HSA04510_FOCAL_ADHESION	HSA04510_FOCAL_ADHESION	Details ...	87	-0.68518186	-1.9302292	0.0	6.9645204E-5	0.0010	1329	tags=61%, list=23%, signal=78%
NI2_MOUSE_UP	NI2_MOUSE_UP	Details ...	21	-0.80813015	-1.9126484	0.0	6.500219E-5	0.0010	647	tags=62%, list=11%, signal=70%
HSA04640_HEMATOPOIETIC_CELL_LINEAGE	HSA04640_HEMATOPOIETIC_CELL_LINEAGE	Details ...	32	-0.7524509	-1.9125305	0.0	6.0939554E-5	0.0010	942	tags=69%, list=16%, signal=82%
TARTE_MATURE_PC	TARTE_MATURE_PC	Details ...	117	-0.6696916	-1.9098278	0.0	5.7354875E-5	0.0010	1166	tags=57%, list=20%, signal=70%
IRITANI_ADPROX_VASC	IRITANI_ADPROX_VASC	Details ...	64	-0.6903851	-1.9048666	0.0	5.416849E-5	0.0010	1066	tags=59%, list=19%, signal=72%
TGFBETA_ALL_UP	TGFBETA_ALL_UP	Details ...	31	-0.749871	-1.9036887	0.0	5.1317522E-5	0.0010	962	tags=68%, list=17%, signal=81%
VERHAAK_AML_NPM1_MUT_VS_WT_UP	VERHAAK_AML_NPM1_MUT_VS_WT_UP	Details ...	55	-0.704987	-1.9022096	0.0	9.73755E-5	0.0020	793	tags=51%, list=14%, signal=59%
CELL_ADHESION	CELL_ADHESION		53	-0.70288765	-1.8960042	0.0	1.3868567E-4	0.0030	1140	tags=62%, list=20%, signal=77%
ROS_MOUSE_AORTA_DN	ROS_MOUSE_AORTA_DN		41	-0.7287193	-1.8908054	0.0	1.7741152E-4	0.0040	620	tags=44%, list=11%, signal=49%
CMV_ALL_DN	CMV_ALL_DN		48	-0.6970818	-1.8847897	0.0	2.5438154E-4	0.0060	957	tags=58%, list=17%, signal=69%
IGLESIAS_E2FMINUS_UP	IGLESIAS_E2FMINUS_UP		78	-0.68395776	-1.8832996	0.0	2.4378231E-4	0.0060	1118	tags=59%, list=20%, signal=72%
BASSO_HCL_DIFF	BASSO_HCL_DIFF		36	-0.72652835	-1.8659983	0.0	5.871244E-4	0.015	896	tags=58%, list=16%, signal=69%
ALCALAY_AML_NPMC_UP	ALCALAY_AML_NPMC_UP		56	-0.6865653	-1.853578	0.0	6.395452E-4	0.017	793	tags=48%, list=14%, signal=55%
SHEPARD_POS_REG_OF_CELL_PROLIFERATION	SHEPARD_POS_REG_OF_CELL_PROLIFERATION		31	-0.7277942	-1.8365808	0.0	0.001344703	0.037	749	tags=55%, list=13%, signal=63%
RAS_ONCOGENIC_SIGNATURE	RAS_ONCOGENIC_SIGNATURE		93	-0.6520779	-1.833576	0.0	0.0015427674	0.043	1234	tags=51%, list=22%, signal=63%
VERHAAK_AML_NPM1_MUT_VS_WT_DN	VERHAAK_AML_NPM1_MUT_VS_WT_DN		77	-0.65119094	-1.8328588	0.0	0.0014895685	0.043	899	tags=51%, list=16%, signal=59%
CARIES_PULP_DN	CARIES_PULP_DN		20	-0.779154	-1.8300685	0.0	0.0016379593	0.049	787	tags=60%, list=14%, signal=69%
TAVOR_CEBP_UP	TAVOR_CEBP_UP		24	-0.7540303	-1.825386	0.0	0.0017119034	0.052	627	tags=58%, list=11%, signal=65%
ADIP_DIFF_CLUSTER2	ADIP_DIFF_CLUSTER2		17	-0.7901388	-1.8245989	0.0	0.0016584063	0.052	560	tags=59%, list=10%, signal=65%
IL1_CORNEA_UP	IL1_CORNEA_UP		22	-0.7612039	-1.8227863	0.0	0.0017877307	0.058	682	tags=55%, list=12%, signal=62%
IRITANI_ADPROX_DN	IRITANI_ADPROX_DN		30	-0.7319665	-1.8181573	0.0	0.0018504788	0.062	1066	tags=57%, list=19%, signal=69%
BECKER_TAMOXIFEN_RESISTANT_DN	BECKER_TAMOXIFEN_RESISTANT_DN		21	-0.7628536	-1.8137894	0.0	0.0019663363	0.068	473	tags=52%, list=8%, signal=57%
IRS1_KO_ADIP_DN	IRS1_KO_ADIP_DN		40	-0.6937118	-1.8137453	0.0	0.001911716	0.068	724	tags=43%, list=13%, signal=48%
PARP_KO_UP	PARP_KO_UP		17	-0.78302175	-1.8126538	0.0012562814	0.0019138893	0.07	589	tags=47%, list=10%, signal=52%
GN_CAMP_GRANULOSA_DN	GN_CAMP_GRANULOSA_DN		26	-0.72797424	-1.8104578	0.0	0.0019666685	0.073	819	tags=50%, list=14%, signal=58%
NELSON_ANDROGEN_UP	NELSON_ANDROGEN_UP		27	-0.7182482	-1.8047388	0.0	0.0021187556	0.08	746	tags=48%, list=13%, signal=55%
EMT_UP	EMT_UP		30	-0.7188443	-1.8034157	0.0	0.0020657866	0.08	720	tags=63%, list=13%, signal=72%
ADIP_VS_FIBRO_UP	ADIP_VS_FIBRO_UP		16	-0.7936719	-1.8002309	0.0	0.0021362712	0.085	559	tags=44%, list=10%, signal=48%
LI_FETAL_VS_WT_KIDNEY_UP	LI_FETAL_VS_WT_KIDNEY_UP		83	-0.6386546	-1.7949611	0.0	0.002342204	0.095	1108	tags=52%, list=19%, signal=63%
TSA_HEPATOMA_CANCER_UP	TSA_HEPATOMA_CANCER_UP		16	-0.79150134	-1.7925287	0.0	0.0024025682	0.1	825	tags=75%, list=14%, signal=87%
HSA01430_CELL_COMMUNICATION	HSA01430_CELL_COMMUNICATION		20	-0.76716346	-1.7924792	0.0	0.0023479646	0.1	811	tags=70%, list=14%, signal=81%
GERY_CEBP_TARGETS	GERY_CEBP_TARGETS		46	-0.67817533	-1.7913027	0.0	0.0023832724	0.102	1062	tags=48%, list=19%, signal=58%
JECHLINGER_EMT_UP	JECHLINGER_EMT_UP		28	-0.72246665	-1.7906159	0.0	0.0023529693	0.103	664	tags=61%, list=12%, signal=68%
TGFBETA_EARLY_UP	TGFBETA_EARLY_UP		17	-0.77032447	-1.7896787	0.0	0.0023238438	0.104	852	tags=71%, list=15%, signal=83%
HSA04530_TIGHT_JUNCTION	HSA04530_TIGHT_JUNCTION		45	-0.6676181	-1.7895045	0.0	0.0022754306	0.104	1063	tags=51%, list=19%, signal=62%
STOSSI_ER_UP	STOSSI_ER_UP		15	-0.7968057	-1.7824651	0.0	0.002648867	0.122	885	tags=73%, list=15%, signal=87%
HSA04360_AXON_GUIDANCE	HSA04360_AXON_GUIDANCE		36	-0.69341004	-1.7799852	0.0	0.0027333098	0.127	964	tags=50%, list=17%, signal=60%
FLECHNER_KIDNEY_TRANSPLANT_REJECTION_UP	FLECHNER_KIDNEY_TRANSPLANT_REJECTION_UP		38	-0.69169396	-1.7781742	0.0	0.0028342807	0.133	899	tags=47%, list=16%, signal=56%
BRCA_BRCA1_NEG	BRCA_BRCA1_NEG		46	-0.6702592	-1.7753108	0.0	0.0028743085	0.138	1032	tags=57%, list=18%, signal=68%
INFLAMMATORY_RESPONSE_PATHWAY	INFLAMMATORY_RESPONSE_PATHWAY		17	-0.77328396	-1.7730569	0.0	0.0029311203	0.141	633	tags=65%, list=11%, signal=73%
ADIP_VS_PREADIP_DN	ADIP_VS_PREADIP_DN		17	-0.7691296	-1.7715317	0.0	0.0029687032	0.146	460	tags=47%, list=8%, signal=51%
CALRES_RHESUS_UP	CALRES_RHESUS_UP		25	-0.7183002	-1.771531	0.0	0.002914727	0.146	940	tags=64%, list=16%, signal=76%
NING_COPD_UP	NING_COPD_UP		56	-0.6573495	-1.7712835	0.0	0.0028802045	0.147	1222	tags=50%, list=21%, signal=63%
HSA04660_T_CELL_RECEPTOR_SIGNALING_PATHWAY	HSA04660_T_CELL_RECEPTOR_SIGNALING_PATHWAY		52	-0.64987457	-1.7695607	0.0	0.002932781	0.153	1190	tags=50%, list=21%, signal=63%
CELL_ADHESION_MOLECULE_ACTIVITY	CELL_ADHESION_MOLECULE_ACTIVITY		31	-0.70208526	-1.7691317	0.0	0.0029325879	0.155	1329	tags=65%, list=23%, signal=84%
NAKAJIMA_MCS_UP	NAKAJIMA_MCS_UP		33	-0.69738936	-1.7685233	0.0	0.0029499587	0.159	1106	tags=67%, list=19%, signal=82%
HSA04810_REGULATION_OF_ACTIN_CYTOSKELETON	HSA04810_REGULATION_OF_ACTIN_CYTOSKELETON		85	-0.6244161	-1.7662742	0.0	0.0029667953	0.163	1222	tags=45%, list=21%, signal=56%
ATRIA_UP	ATRIA_UP		52	-0.6544672	-1.7637134	0.0	0.0029505535	0.165	1367	tags=63%, list=24%, signal=83%
AGEING_KIDNEY_SPECIFIC_UP	AGEING_KIDNEY_SPECIFIC_UP		71	-0.6409399	-1.7569691	0.0	0.0034107065	0.194	845	tags=45%, list=15%, signal=52%
PASSERINI_EM	PASSERINI_EM		15	-0.78171086	-1.7510127	0.0012674271	0.0037013032	0.214	648	tags=53%, list=11%, signal=60%
LINDSTEDT_DEND_DN	LINDSTEDT_DEND_DN		28	-0.706653	-1.7505084	0.0	0.003674522	0.215	1245	tags=71%, list=22%, signal=91%
CORDERO_KRAS_KD_VS_CONTROL_UP	CORDERO_KRAS_KD_VS_CONTROL_UP		33	-0.69419724	-1.7497782	0.0011086474	0.0036790764	0.218	1226	tags=70%, list=21%, signal=88%
PASSERINI_ADHESION	PASSERINI_ADHESION		20	-0.74180686	-1.7494961	0.0	0.003623333	0.218	1269	tags=80%, list=22%, signal=102%
HTERT_DN	HTERT_DN		22	-0.73831236	-1.7482424	0.0	0.003672147	0.223	939	tags=64%, list=16%, signal=76%
EMT_DN	EMT_DN		24	-0.7204721	-1.7450861	0.0	0.003893312	0.24	882	tags=63%, list=15%, signal=74%
MYOD_NIH3T3_DN	MYOD_NIH3T3_DN		25	-0.70663667	-1.7424569	0.0011547344	0.0040649953	0.252	995	tags=52%, list=17%, signal=63%
NI2_MOUSE_DN	NI2_MOUSE_DN		19	-0.73849595	-1.7418078	0.0	0.0040350053	0.252	875	tags=53%, list=15%, signal=62%
POD1_KO_DN	POD1_KO_DN		309	-0.591827	-1.7387161	0.0	0.0041848854	0.263	1070	tags=37%, list=19%, signal=43%
LEE_E2F1_UP	LEE_E2F1_UP		26	-0.7029514	-1.7364975	0.0	0.004344839	0.275	826	tags=54%, list=14%, signal=63%
DAC_PANC_UP	DAC_PANC_UP		90	-0.61968	-1.7347624	0.0	0.004392999	0.282	1051	tags=46%, list=18%, signal=55%
CELL_SURFACE_RECEPTOR_LINKED_SIGNAL_TRANSDUCTION	CELL_SURFACE_RECEPTOR_LINKED_SIGNAL_TRANSDUCTION		41	-0.661591	-1.7329828	0.0	0.004480906	0.292	942	tags=49%, list=16%, signal=58%
IDX_TSA_UP_CLUSTER2	IDX_TSA_UP_CLUSTER2		31	-0.6862586	-1.7320794	0.0	0.004500163	0.297	488	tags=35%, list=9%, signal=39%
ROSS_PML_RAR	ROSS_PML_RAR		26	-0.69424033	-1.7233336	0.0011376564	0.005176298	0.337	762	tags=46%, list=13%, signal=53%
AGED_MOUSE_CEREBELLUM_DN	AGED_MOUSE_CEREBELLUM_DN		15	-0.7754476	-1.723064	0.0	0.0051090727	0.337	460	tags=40%, list=8%, signal=43%
ADIP_VS_PREADIP_UP	ADIP_VS_PREADIP_UP		15	-0.77568614	-1.7214768	0.0012658228	0.005144175	0.342	559	tags=47%, list=10%, signal=52%
BRG1_ALAB_DN	BRG1_ALAB_DN		19	-0.73020923	-1.7197913	0.0	0.0052534663	0.353	393	tags=32%, list=7%, signal=34%
HSA05218_MELANOMA	HSA05218_MELANOMA		28	-0.6902299	-1.7181115	0.0	0.005397642	0.369	1185	tags=57%, list=21%, signal=72%
CROONQUIST_IL6_STROMA_UP	CROONQUIST_IL6_STROMA_UP		15	-0.77141356	-1.7179242	0.0	0.0053429175	0.369	1321	tags=100%, list=23%, signal=130%
AGEING_KIDNEY_UP	AGEING_KIDNEY_UP		138	-0.59706205	-1.7141484	0.0	0.005744301	0.396	1132	tags=41%, list=20%, signal=50%
BRENTANI_CELL_ADHESION	BRENTANI_CELL_ADHESION		37	-0.6698206	-1.7133676	0.0	0.005770249	0.404	825	tags=51%, list=14%, signal=60%
RUTELLA_HEPATGFSNDCS_UP	RUTELLA_HEPATGFSNDCS_UP		61	-0.6228406	-1.7123369	0.0	0.0058068833	0.409	941	tags=39%, list=16%, signal=47%
HINATA_NFKB_UP	HINATA_NFKB_UP		39	-0.65726066	-1.7097965	0.0	0.0059582186	0.42	1196	tags=54%, list=21%, signal=68%
EGF_HDMEC_UP	EGF_HDMEC_UP		25	-0.69615597	-1.709375	0.0011560693	0.005911763	0.42	1066	tags=52%, list=19%, signal=64%
PASSERINI_SIGNAL	PASSERINI_SIGNAL		130	-0.5914892	-1.7091606	0.0	0.005866405	0.42	1158	tags=46%, list=20%, signal=57%
AGEING_BRAIN_UP	AGEING_BRAIN_UP		86	-0.60912734	-1.7078345	0.0	0.0059456495	0.429	952	tags=43%, list=17%, signal=51%
HOUSTIS_ROS	HOUSTIS_ROS		15	-0.7645116	-1.706216	0.001234568	0.0060884585	0.441	782	tags=53%, list=14%, signal=62%
LVAD_HEARTFAILURE_UP	LVAD_HEARTFAILURE_UP		28	-0.67566174	-1.704884	0.0011441647	0.006173239	0.447	692	tags=39%, list=12%, signal=44%
HOHENKIRK_MONOCYTE_DEND_UP	HOHENKIRK_MONOCYTE_DEND_UP		49	-0.6456588	-1.7044697	0.0	0.0061379177	0.448	1337	tags=61%, list=23%, signal=79%
MANALO_HYPOXIA_UP	MANALO_HYPOXIA_UP		38	-0.6570486	-1.7005382	0.0	0.0064678155	0.466	1235	tags=66%, list=22%, signal=83%
TAKEDA_NUP8_HOXA9_6H_UP	TAKEDA_NUP8_HOXA9_6H_UP		28	-0.6881956	-1.6996676	0.0	0.006503721	0.471	878	tags=57%, list=15%, signal=67%
LE_MYELIN_DN	LE_MYELIN_DN		32	-0.6647725	-1.6981117	0.0022547913	0.006644122	0.482	1419	tags=56%, list=25%, signal=74%
CELL_ADHESION_RECEPTOR_ACTIVITY	CELL_ADHESION_RECEPTOR_ACTIVITY		16	-0.7537459	-1.6952178	0.0	0.0070927325	0.505	730	tags=56%, list=13%, signal=64%
ADIP_DIFF_UP	ADIP_DIFF_UP		30	-0.6737239	-1.6948982	0.0	0.0070290877	0.506	919	tags=37%, list=16%, signal=43%
LEE_DENA_UP	LEE_DENA_UP		22	-0.70486015	-1.6911286	0.0	0.0075531625	0.535	725	tags=50%, list=13%, signal=57%
TGF_BETA_SIGNALING_PATHWAY	TGF_BETA_SIGNALING_PATHWAY		19	-0.72624195	-1.68986	0.0011918951	0.007666655	0.543	1547	tags=89%, list=27%, signal=122%
YAGI_AML_PROG_FAB	YAGI_AML_PROG_FAB		74	-0.61143696	-1.6887401	0.0	0.007748385	0.555	600	tags=30%, list=10%, signal=33%
KUMAR_HOXA_DIFF	KUMAR_HOXA_DIFF		149	-0.58080906	-1.686083	0.0	0.008025239	0.57	820	tags=36%, list=14%, signal=40%
HSC_LTHSC_FETAL	HSC_LTHSC_FETAL		88	-0.59552884	-1.6824285	0.0	0.008421969	0.593	914	tags=36%, list=16%, signal=43%
CARIES_PULP_UP	CARIES_PULP_UP		86	-0.5989406	-1.6785462	0.0	0.008907864	0.621	1160	tags=48%, list=20%, signal=59%
IDX_TSA_DN_CLUSTER1	IDX_TSA_DN_CLUSTER1		16	-0.7411596	-1.6783175	0.0023781213	0.008859778	0.623	598	tags=56%, list=10%, signal=63%
HADDAD_HSC_CD7_UP	HADDAD_HSC_CD7_UP		27	-0.6727575	-1.676835	0.002317497	0.009067691	0.631	1043	tags=70%, list=18%, signal=86%
VEGF_MMMEC_ALL_UP	VEGF_MMMEC_ALL_UP		32	-0.6636854	-1.6765733	0.0	0.009009412	0.631	666	tags=44%, list=12%, signal=49%
SMOOTH_MUSCLE_CONTRACTION	SMOOTH_MUSCLE_CONTRACTION		52	-0.61621785	-1.6757944	0.0	0.009036745	0.635	1201	tags=48%, list=21%, signal=60%
WIELAND_HEPATITIS_B_INDUCED	WIELAND_HEPATITIS_B_INDUCED		44	-0.62965035	-1.6743444	0.0010799136	0.009191454	0.646	1214	tags=41%, list=21%, signal=52%
PARK_RARALPHA_UP	PARK_RARALPHA_UP		21	-0.702542	-1.6719283	0.0023557127	0.009560873	0.661	1394	tags=76%, list=24%, signal=100%
HTERT_UP	HTERT_UP		30	-0.6665863	-1.6717143	0.0033745782	0.009509004	0.662	792	tags=40%, list=14%, signal=46%
TAKEDA_NUP8_HOXA9_16D_DN	TAKEDA_NUP8_HOXA9_16D_DN		86	-0.5959407	-1.6708742	0.0	0.009610748	0.667	612	tags=24%, list=11%, signal=27%
KANG_TERT_UP	KANG_TERT_UP		25	-0.67296475	-1.6698319	0.0023282887	0.009737451	0.67	1256	tags=56%, list=22%, signal=71%
CMV_HCMV_TIMECOURSE_24HRS_DN	CMV_HCMV_TIMECOURSE_24HRS_DN		15	-0.7403278	-1.6635451	0.0012033695	0.010652557	0.702	1091	tags=67%, list=19%, signal=82%
HSA04540_GAP_JUNCTION	HSA04540_GAP_JUNCTION		34	-0.6474714	-1.6629468	0.0010964912	0.010662116	0.706	1186	tags=50%, list=21%, signal=63%
HSC_LTHSC_SHARED	HSC_LTHSC_SHARED		88	-0.59552884	-1.662442	0.0	0.01064624	0.709	914	tags=36%, list=16%, signal=43%
HSA04670_LEUKOCYTE_TRANSENDOTHELIAL_MIGRATION	HSA04670_LEUKOCYTE_TRANSENDOTHELIAL_MIGRATION		52	-0.6145621	-1.6622899	0.0010537407	0.010604874	0.711	1329	tags=50%, list=23%, signal=65%
NAKAJIMA_MCSMBP_MAST	NAKAJIMA_MCSMBP_MAST		19	-0.70974284	-1.6613215	0.0036188178	0.010725841	0.719	939	tags=63%, list=16%, signal=75%
NADLER_OBESITY_UP	NADLER_OBESITY_UP		30	-0.6542399	-1.6606637	0.0033444816	0.010794249	0.727	1118	tags=47%, list=20%, signal=58%
FERRANDO_MLL_T_ALL_UP	FERRANDO_MLL_T_ALL_UP		37	-0.64596933	-1.6602855	0.0	0.010794673	0.73	1473	tags=65%, list=26%, signal=87%
ROSS_CBF_MYH	ROSS_CBF_MYH		30	-0.6716342	-1.6593562	0.0	0.010869325	0.735	893	tags=53%, list=16%, signal=63%
HSA04350_TGF_BETA_SIGNALING_PATHWAY	HSA04350_TGF_BETA_SIGNALING_PATHWAY		31	-0.65517914	-1.6580265	0.0011111111	0.011016249	0.741	451	tags=29%, list=8%, signal=31%
HADDAD_CD45CD7_PLUS_VS_MINUS_UP	HADDAD_CD45CD7_PLUS_VS_MINUS_UP		27	-0.6727575	-1.6574047	0.0045095826	0.011064517	0.744	1043	tags=70%, list=18%, signal=86%
CHIARETTI_T_ALL	CHIARETTI_T_ALL		94	-0.58660203	-1.6568209	0.0	0.011078283	0.745	1091	tags=49%, list=19%, signal=59%
KANG_TERT_DN	KANG_TERT_DN		26	-0.66625047	-1.6534785	0.0	0.011644737	0.764	705	tags=50%, list=12%, signal=57%
JECHLINGER_EMT_DN	JECHLINGER_EMT_DN		20	-0.7060614	-1.6515173	0.0011990408	0.012011617	0.781	882	tags=65%, list=15%, signal=77%
RIBAVIRIN_RSV_DN	RIBAVIRIN_RSV_DN		17	-0.7270133	-1.6494462	0.007444169	0.012323054	0.789	676	tags=47%, list=12%, signal=53%
LEI_MYB_REGULATED_GENES	LEI_MYB_REGULATED_GENES		119	-0.575918	-1.6467253	0.0	0.012858331	0.804	1090	tags=41%, list=19%, signal=50%
CHIARETTI_T_ALL_DIFF	CHIARETTI_T_ALL_DIFF		104	-0.5867912	-1.6461824	0.0	0.012880861	0.808	1091	tags=50%, list=19%, signal=61%
BREAST_CANCER_ESTROGEN_SIGNALING	BREAST_CANCER_ESTROGEN_SIGNALING		30	-0.65879595	-1.6449627	0.0022421526	0.013001787	0.815	942	tags=53%, list=16%, signal=64%
HOFFMANN_BIVSBII_LGBII	HOFFMANN_BIVSBII_LGBII		43	-0.6209116	-1.6431676	0.0010810811	0.01333622	0.826	673	tags=33%, list=12%, signal=37%
BRG1_SW13_UP	BRG1_SW13_UP		16	-0.7194714	-1.6380605	0.0059952037	0.014554735	0.855	837	tags=56%, list=15%, signal=66%
IDX_TSA_DN_CLUSTER2	IDX_TSA_DN_CLUSTER2		35	-0.63615	-1.6376394	0.0022123894	0.014540698	0.857	1805	tags=80%, list=32%, signal=116%
ET743_RESIST_DN	ET743_RESIST_DN		17	-0.70697683	-1.6338686	0.004901961	0.015397703	0.873	1050	tags=59%, list=18%, signal=72%
SANSOM_APC_5_DN	SANSOM_APC_5_DN		142	-0.5675259	-1.6329756	0.0	0.015459345	0.875	1196	tags=44%, list=21%, signal=55%
YAO_P4_KO_VS_WT_UP	YAO_P4_KO_VS_WT_UP		21	-0.6779842	-1.6309569	0.0046893316	0.01583527	0.884	712	tags=48%, list=12%, signal=54%
HSC_LTHSC_ADULT	HSC_LTHSC_ADULT		108	-0.5701767	-1.6300632	0.0	0.015906783	0.884	914	tags=33%, list=16%, signal=39%
GH_EXOGENOUS_ANY_UP	GH_EXOGENOUS_ANY_UP		52	-0.6004647	-1.6237837	0.0021276595	0.017438447	0.911	1007	tags=35%, list=18%, signal=42%
LH_GRANULOSA_DN	LH_GRANULOSA_DN		38	-0.62574935	-1.6235118	0.006637168	0.01739024	0.911	1160	tags=42%, list=20%, signal=52%
ESR_FIBROBLAST_UP	ESR_FIBROBLAST_UP		19	-0.69252473	-1.6227779	0.0011806375	0.017520437	0.912	1396	tags=63%, list=24%, signal=83%
TPA_SENS_LATE_UP	TPA_SENS_LATE_UP		22	-0.68270546	-1.6219476	0.003537736	0.01759212	0.912	893	tags=41%, list=16%, signal=48%
DIAB_NEPH_DN	DIAB_NEPH_DN		169	-0.5558621	-1.6196249	0.0	0.018190159	0.918	1091	tags=36%, list=19%, signal=43%
CALCIUM_REGULATION_IN_CARDIAC_CELLS	CALCIUM_REGULATION_IN_CARDIAC_CELLS		42	-0.61116993	-1.6181542	0.00436205	0.018403135	0.922	1150	tags=45%, list=20%, signal=56%
FSH_GRANULOSA_DN	FSH_GRANULOSA_DN		38	-0.62574935	-1.6153661	0.0021691974	0.01909928	0.935	1160	tags=42%, list=20%, signal=52%
VEGF_MMMEC_3HRS_UP	VEGF_MMMEC_3HRS_UP		22	-0.6668201	-1.6153619	0.009280742	0.01896572	0.935	620	tags=32%, list=11%, signal=36%
TCRPATHWAY	TCRPATHWAY		27	-0.6475259	-1.6134343	0.0046189376	0.019297937	0.937	1321	tags=56%, list=23%, signal=72%
LEE_MYC_TGFA_UP	LEE_MYC_TGFA_UP		19	-0.6916917	-1.6116459	0.007151371	0.019680843	0.944	826	tags=53%, list=14%, signal=61%
FALT_BCLL_IG_MUTATED_VS_WT_UP	FALT_BCLL_IG_MUTATED_VS_WT_UP		20	-0.6775315	-1.6110512	0.0035714286	0.019741856	0.947	957	tags=50%, list=17%, signal=60%
TPA_SENS_MIDDLE_UP	TPA_SENS_MIDDLE_UP		28	-0.64487416	-1.6107079	0.0057077627	0.01966785	0.949	1321	tags=46%, list=23%, signal=60%
HSA05221_ACUTE_MYELOID_LEUKEMIA	HSA05221_ACUTE_MYELOID_LEUKEMIA		33	-0.64262384	-1.608999	0.0022421526	0.020080298	0.95	1258	tags=55%, list=22%, signal=70%
BRENTANI_SIGNALING	BRENTANI_SIGNALING		76	-0.57164705	-1.6074741	0.0020768433	0.020474538	0.953	730	tags=30%, list=13%, signal=34%
LEE_ACOX1_UP	LEE_ACOX1_UP		19	-0.68304515	-1.6071091	0.009708738	0.020456403	0.953	694	tags=47%, list=12%, signal=54%
HYPOPHYSECTOMY_RAT_DN	HYPOPHYSECTOMY_RAT_DN		22	-0.6685901	-1.6060559	0.0046674446	0.020660385	0.954	764	tags=36%, list=13%, signal=42%
HOFMANN_MDS_CD34_LOW_AND_HIGH_RISK	HOFMANN_MDS_CD34_LOW_AND_HIGH_RISK		17	-0.69075686	-1.6055582	0.00729927	0.020705713	0.957	911	tags=47%, list=16%, signal=56%
CIS_XPC_DN	CIS_XPC_DN		77	-0.5767753	-1.6051028	0.0	0.020699017	0.959	1280	tags=35%, list=22%, signal=45%
CHANG_SERUM_RESPONSE_DN	CHANG_SERUM_RESPONSE_DN		54	-0.5945279	-1.6048571	0.0010493179	0.020647751	0.96	1424	tags=52%, list=25%, signal=68%
RUTELLA_HEMATOGFSNDCS_DIFF	RUTELLA_HEMATOGFSNDCS_DIFF		284	-0.54212666	-1.6040007	0.0	0.020749476	0.962	1191	tags=37%, list=21%, signal=44%
GAMMA_UNIQUE_FIBRO_DN	GAMMA_UNIQUE_FIBRO_DN		19	-0.6749778	-1.6027243	0.024783147	0.021057807	0.965	826	tags=32%, list=14%, signal=37%
KRETZSCHMAR_IL6_DIFF	KRETZSCHMAR_IL6_DIFF		64	-0.5807588	-1.5999659	0.002074689	0.02186875	0.97	912	tags=34%, list=16%, signal=40%
RADMACHER_AMLNORMALKARYTYPE_SIG	RADMACHER_AMLNORMALKARYTYPE_SIG		24	-0.6496889	-1.5990808	0.013033175	0.022035193	0.97	1118	tags=50%, list=20%, signal=62%
BROCKE_IL6	BROCKE_IL6		64	-0.5807588	-1.5989633	0.0031612224	0.021952845	0.97	912	tags=34%, list=16%, signal=40%
HOFFMANN_BIVSBII_BI	HOFFMANN_BIVSBII_BI		44	-0.59838706	-1.5982438	0.0032397409	0.02201243	0.97	1245	tags=50%, list=22%, signal=63%
TAKEDA_NUP8_HOXA9_6H_DN	TAKEDA_NUP8_HOXA9_6H_DN		15	-0.7175549	-1.5969541	0.012853471	0.022248657	0.972	1191	tags=67%, list=21%, signal=84%
MAMMARY_DEV_UP	MAMMARY_DEV_UP		21	-0.67613375	-1.5949222	0.006016847	0.022802474	0.974	497	tags=33%, list=9%, signal=36%
ROSS_CBF	ROSS_CBF		21	-0.6669714	-1.5923165	0.004761905	0.023494503	0.978	1220	tags=57%, list=21%, signal=72%
BRCA1_OVEREXP_PROSTATE_UP	BRCA1_OVEREXP_PROSTATE_UP		64	-0.57919365	-1.5907805	0.0020876827	0.02387219	0.978	1176	tags=47%, list=21%, signal=58%
MOREAUX_TACI_HI_VS_LOW_UP	MOREAUX_TACI_HI_VS_LOW_UP		81	-0.5662378	-1.589994	0.001039501	0.023947962	0.979	1085	tags=41%, list=19%, signal=50%
CALCINEURIN_NF_AT_SIGNALING	CALCINEURIN_NF_AT_SIGNALING		36	-0.6196825	-1.5898155	0.0032786885	0.023868868	0.979	1209	tags=42%, list=21%, signal=52%
HOFFMANN_BIVSBII_IMVM	HOFFMANN_BIVSBII_IMVM		37	-0.613817	-1.5864764	0.0067114094	0.024898434	0.984	912	tags=35%, list=16%, signal=42%
HSA00562_INOSITOL_PHOSPHATE_METABOLISM	HSA00562_INOSITOL_PHOSPHATE_METABOLISM		22	-0.6534406	-1.5822994	0.012121212	0.02638388	0.989	849	tags=41%, list=15%, signal=48%
GAY_YY1_UP	GAY_YY1_UP		49	-0.5945842	-1.5803158	0.0021276595	0.026925584	0.989	1062	tags=49%, list=19%, signal=60%
HCC_SURVIVAL_GOOD_VS_POOR_UP	HCC_SURVIVAL_GOOD_VS_POOR_UP		31	-0.6277676	-1.5795636	0.005586592	0.027050994	0.989	1060	tags=39%, list=19%, signal=47%
ZHAN_MMPC_SIMAL	ZHAN_MMPC_SIMAL		25	-0.64700913	-1.5783256	0.014002333	0.027387118	0.992	1241	tags=48%, list=22%, signal=61%
UEDA_MOUSE_SCN	UEDA_MOUSE_SCN		35	-0.6071569	-1.5758933	0.0044345898	0.028089616	0.993	1001	tags=43%, list=17%, signal=52%
TSA_HEPATOMA_UP	TSA_HEPATOMA_UP		15	-0.7084792	-1.5754621	0.011056511	0.028086862	0.993	797	tags=33%, list=14%, signal=39%
TPA_RESIST_LATE_DN	TPA_RESIST_LATE_DN		24	-0.6400709	-1.5727489	0.009302326	0.02902754	0.994	648	tags=38%, list=11%, signal=42%
CMV-UV_HCMV_6HRS_DN	CMV-UV_HCMV_6HRS_DN		41	-0.5933127	-1.5716306	0.0065146578	0.029272074	0.994	630	tags=34%, list=11%, signal=38%
ICHIBA_GVHD	ICHIBA_GVHD		95	-0.5587766	-1.5715289	0.0	0.029139206	0.994	1113	tags=43%, list=19%, signal=53%
UVC_TTD_8HR_DN	UVC_TTD_8HR_DN		75	-0.5640473	-1.5699728	0.0031282585	0.02960781	0.994	1206	tags=40%, list=21%, signal=50%
HALMOS_CEBP_UP	HALMOS_CEBP_UP		21	-0.6453324	-1.5697781	0.009626956	0.029513096	0.994	1131	tags=57%, list=20%, signal=71%
HDACI_COLON_TSA_UP	HDACI_COLON_TSA_UP		40	-0.5939578	-1.5684582	0.0032119914	0.02998038	0.994	648	tags=35%, list=11%, signal=39%
HSA05219_BLADDER_CANCER	HSA05219_BLADDER_CANCER		18	-0.6871624	-1.568118	0.0107015455	0.029983308	0.994	1052	tags=50%, list=18%, signal=61%
JISON_SICKLE_CELL	JISON_SICKLE_CELL		16	-0.70239526	-1.5663077	0.0037082818	0.030497381	0.994	739	tags=44%, list=13%, signal=50%
BASSO_GERMINAL_CENTER_CD40_DN	BASSO_GERMINAL_CENTER_CD40_DN		27	-0.628972	-1.5658057	0.009070295	0.030534344	0.995	841	tags=41%, list=15%, signal=48%
ST_INTEGRIN_SIGNALING_PATHWAY	ST_INTEGRIN_SIGNALING_PATHWAY		42	-0.59009045	-1.5621802	0.006521739	0.03191924	0.996	1269	tags=43%, list=22%, signal=55%
TNFALPHA_30MIN_UP	TNFALPHA_30MIN_UP		18	-0.66772413	-1.560755	0.02021403	0.03239234	0.997	1332	tags=61%, list=23%, signal=79%
BRENTANI_IMMUNE_FUNCTION	BRENTANI_IMMUNE_FUNCTION		26	-0.6302145	-1.5596609	0.0091743115	0.03276421	0.997	899	tags=46%, list=16%, signal=55%
ET743_HELA_UP	ET743_HELA_UP		24	-0.63882744	-1.5582912	0.011862396	0.033242784	0.997	1257	tags=67%, list=22%, signal=85%
GUO_HEX_DN	GUO_HEX_DN		26	-0.6349432	-1.5578579	0.008018328	0.033254623	0.997	1100	tags=38%, list=19%, signal=47%
TAKEDA_NUP8_HOXA9_10D_UP	TAKEDA_NUP8_HOXA9_10D_UP		56	-0.57561344	-1.5524663	0.0042462847	0.03541058	1.0	780	tags=45%, list=14%, signal=51%
HSA04080_NEUROACTIVE_LIGAND_RECEPTOR_INTERACTION	HSA04080_NEUROACTIVE_LIGAND_RECEPTOR_INTERACTION		26	-0.6346662	-1.5488322	0.008215962	0.03689923	1.0	841	tags=54%, list=15%, signal=63%
ROSS_CBF_LEUKEMIA	ROSS_CBF_LEUKEMIA		18	-0.6557322	-1.547923	0.01668653	0.037092876	1.0	1695	tags=72%, list=30%, signal=102%
HSA04520_ADHERENS_JUNCTION	HSA04520_ADHERENS_JUNCTION		25	-0.6342406	-1.5470896	0.017321017	0.03721722	1.0	584	tags=36%, list=10%, signal=40%
TNFALPHA_ALL_UP	TNFALPHA_ALL_UP		33	-0.6124584	-1.5457782	0.012168142	0.03768959	1.0	1332	tags=45%, list=23%, signal=59%
PARK_RARALPHA_MOD	PARK_RARALPHA_MOD		26	-0.6206775	-1.5445751	0.015873017	0.038121287	1.0	887	tags=38%, list=15%, signal=45%
INOS_ALL_DN	INOS_ALL_DN		37	-0.59069085	-1.5442544	0.0066225166	0.038056426	1.0	1473	tags=43%, list=26%, signal=58%
AGED_RHESUS_UP	AGED_RHESUS_UP		68	-0.5663426	-1.5435512	0.006322445	0.038164355	1.0	1217	tags=40%, list=21%, signal=50%
RHOPATHWAY	RHOPATHWAY		15	-0.6899465	-1.5424271	0.021628499	0.03853142	1.0	882	tags=47%, list=15%, signal=55%
HOHENKIRK_MONOCYTE_DEND_DN	HOHENKIRK_MONOCYTE_DEND_DN		57	-0.5672246	-1.5410069	0.0031612224	0.03894968	1.0	893	tags=40%, list=16%, signal=47%
BASSO_GERMINAL_CENTER_CD40_UP	BASSO_GERMINAL_CENTER_CD40_UP		32	-0.6052242	-1.5392956	0.009039548	0.03959853	1.0	1559	tags=56%, list=27%, signal=77%
TPA_SENS_LATE_DN	TPA_SENS_LATE_DN		95	-0.54274756	-1.538691	0.0010224949	0.039745487	1.0	1158	tags=37%, list=20%, signal=45%
BRUNO_IL3_DN	BRUNO_IL3_DN		26	-0.63010603	-1.537869	0.010192526	0.039910827	1.0	1032	tags=50%, list=18%, signal=61%
CROMER_HYPOPHARYNGEAL_MET_VS_NON_DN	CROMER_HYPOPHARYNGEAL_MET_VS_NON_DN		30	-0.6105399	-1.5354022	0.018930959	0.04097946	1.0	887	tags=43%, list=15%, signal=51%
HSA04020_CALCIUM_SIGNALING_PATHWAY	HSA04020_CALCIUM_SIGNALING_PATHWAY		42	-0.5863116	-1.5327017	0.0054525626	0.04217214	1.0	804	tags=36%, list=14%, signal=41%
GALINDO_ACT_UP	GALINDO_ACT_UP		27	-0.6247927	-1.5319495	0.011441648	0.042409312	1.0	1090	tags=56%, list=19%, signal=68%
HSA04630_JAK_STAT_SIGNALING_PATHWAY	HSA04630_JAK_STAT_SIGNALING_PATHWAY		52	-0.567671	-1.5318214	0.002120891	0.042292867	1.0	1220	tags=42%, list=21%, signal=53%
HSIAO_LIVER_SPECIFIC_GENES	HSIAO_LIVER_SPECIFIC_GENES		58	-0.5602562	-1.5307506	0.005252101	0.042752087	1.0	1074	tags=43%, list=19%, signal=53%
GH_EXOGENOUS_MIDDLE_UP	GH_EXOGENOUS_MIDDLE_UP		15	-0.67545074	-1.5293638	0.019777503	0.04338025	1.0	914	tags=40%, list=16%, signal=47%
BRENTANI_PROTEIN_MODIFICATION	BRENTANI_PROTEIN_MODIFICATION		78	-0.54693305	-1.5281565	0.0020408162	0.04381693	1.0	1115	tags=36%, list=19%, signal=44%
ZHAN_MMPC_LATEVS	ZHAN_MMPC_LATEVS		23	-0.62339026	-1.527838	0.02112676	0.043777086	1.0	1183	tags=57%, list=21%, signal=71%
SHEPARD_NEG_REG_OF_CELL_PROLIFERATION	SHEPARD_NEG_REG_OF_CELL_PROLIFERATION		40	-0.5887299	-1.526392	0.0075839655	0.044461466	1.0	1171	tags=45%, list=20%, signal=56%
INTEGRIN_MEDIATED_CELL_ADHESION_KEGG	INTEGRIN_MEDIATED_CELL_ADHESION_KEGG		46	-0.5703772	-1.5257006	0.014069264	0.04455345	1.0	1269	tags=48%, list=22%, signal=61%
PROLIFERATION_GENES	PROLIFERATION_GENES		126	-0.53417355	-1.5251485	0.0	0.044696078	1.0	1290	tags=42%, list=23%, signal=53%
OKUMURA_MC_LPS	OKUMURA_MC_LPS		64	-0.55275905	-1.5237668	0.004179728	0.045241304	1.0	569	tags=23%, list=10%, signal=26%
HADDAD_HSC_CD7_DN	HADDAD_HSC_CD7_DN		35	-0.5885225	-1.5214326	0.0122358175	0.046293195	1.0	660	tags=34%, list=12%, signal=39%
NING_COPD_DN	NING_COPD_DN		48	-0.5740574	-1.5194088	0.0087241	0.047203526	1.0	1396	tags=46%, list=24%, signal=60%
IDX_TSA_DN_CLUSTER3	IDX_TSA_DN_CLUSTER3		31	-0.6101739	-1.5178115	0.0112866815	0.047957722	1.0	969	tags=35%, list=17%, signal=42%
HEARTFAILURE_VENTRICLE_DN	HEARTFAILURE_VENTRICLE_DN		31	-0.6112764	-1.5178028	0.011037528	0.047744863	1.0	424	tags=29%, list=7%, signal=31%
IL1_CORNEA_DN	IL1_CORNEA_DN		32	-0.5970331	-1.516962	0.0110011	0.047999654	1.0	487	tags=22%, list=9%, signal=24%
UVC_HIGH_D6_DN	UVC_HIGH_D6_DN		17	-0.64568496	-1.5163261	0.033333335	0.04809505	1.0	606	tags=35%, list=11%, signal=39%
HADDAD_CD45CD7_PLUS_VS_MINUS_DN	HADDAD_CD45CD7_PLUS_VS_MINUS_DN		35	-0.5885225	-1.5158023	0.01368301	0.04817693	1.0	660	tags=34%, list=12%, signal=39%
ELONGINA_KO_UP	ELONGINA_KO_UP		70	-0.5529132	-1.5156932	0.0041972715	0.048016194	1.0	1316	tags=49%, list=23%, signal=62%
HSA04916_MELANOGENESIS	HSA04916_MELANOGENESIS		28	-0.6092369	-1.5151682	0.021914648	0.04811977	1.0	1150	tags=43%, list=20%, signal=53%
JISON_SICKLECELL_DIFF	JISON_SICKLECELL_DIFF		130	-0.5241207	-1.512221	0.0	0.04948932	1.0	807	tags=28%, list=14%, signal=32%
KNUDSEN_PMNS_UP	KNUDSEN_PMNS_UP		35	-0.5861114	-1.5120647	0.015300547	0.049372908	1.0	904	tags=37%, list=16%, signal=44%
ADDYA_K562_HEMIN_TREATMENT	ADDYA_K562_HEMIN_TREATMENT		27	-0.6106559	-1.511654	0.017997751	0.049424555	1.0	1103	tags=44%, list=19%, signal=55%
HEARTFAILURE_ATRIA_DN	HEARTFAILURE_ATRIA_DN		56	-0.56003934	-1.5112102	0.004201681	0.04944124	1.0	1052	tags=36%, list=18%, signal=43%
ADIP_HUMAN_UP	ADIP_HUMAN_UP		18	-0.660905	-1.5103658	0.020581113	0.0497092	1.0	710	tags=44%, list=12%, signal=51%
HSA05120_EPITHELIAL_CELL_SIGNALING_IN_HELICOBACTER_PYLORI_INFECTION	HSA05120_EPITHELIAL_CELL_SIGNALING_IN_HELICOBACTER_PYLORI_INFECTION		35	-0.58764774	-1.5099146	0.014348786	0.049732786	1.0	1321	tags=46%, list=23%, signal=59%
HDACI_COLON_BUT24HRS_UP	HDACI_COLON_BUT24HRS_UP		31	-0.5995052	-1.5074052	0.016853932	0.05117901	1.0	1390	tags=48%, list=24%, signal=64%
UVB_NHEK3_C8	UVB_NHEK3_C8		34	-0.5899619	-1.5071825	0.012168142	0.051114045	1.0	1070	tags=38%, list=19%, signal=47%
CALRES_MOUSE_NEOCORTEX_UP	CALRES_MOUSE_NEOCORTEX_UP		23	-0.6200587	-1.505269	0.027058823	0.052042082	1.0	1039	tags=43%, list=18%, signal=53%
AGED_MOUSE_CEREBELLUM_UP	AGED_MOUSE_CEREBELLUM_UP		27	-0.6089751	-1.5035189	0.02057143	0.052877262	1.0	542	tags=30%, list=9%, signal=33%
WERNER_FIBRO_UP	WERNER_FIBRO_UP		22	-0.615688	-1.5027112	0.021276595	0.053111102	1.0	1217	tags=50%, list=21%, signal=63%
HYPOXIA_REVIEW	HYPOXIA_REVIEW		32	-0.5967482	-1.4972823	0.015695067	0.05603775	1.0	1235	tags=50%, list=22%, signal=63%
OXSTRESS_RPE_HNETBH_DN	OXSTRESS_RPE_HNETBH_DN		18	-0.64927226	-1.4947605	0.034981906	0.0573753	1.0	399	tags=33%, list=7%, signal=36%
ZHAN_MULTIPLE_MYELOMA_VS_NORMAL_DN	ZHAN_MULTIPLE_MYELOMA_VS_NORMAL_DN		15	-0.66164863	-1.4943339	0.025316456	0.05734848	1.0	1337	tags=67%, list=23%, signal=87%
PASSERINI_PROLIFERATION	PASSERINI_PROLIFERATION		29	-0.5950565	-1.4934345	0.020547945	0.057660256	1.0	1611	tags=66%, list=28%, signal=91%
ST_T_CELL_SIGNAL_TRANSDUCTION	ST_T_CELL_SIGNAL_TRANSDUCTION		25	-0.6198919	-1.4934139	0.019653179	0.05742526	1.0	1345	tags=48%, list=23%, signal=62%
HDACI_COLON_BUT12HRS_UP	HDACI_COLON_BUT12HRS_UP		18	-0.6412433	-1.4886261	0.030112924	0.060322132	1.0	1240	tags=50%, list=22%, signal=64%
ADIPOGENESIS_HMSC_CLASS3_UP	ADIPOGENESIS_HMSC_CLASS3_UP		30	-0.5984502	-1.4868597	0.0261959	0.061260127	1.0	919	tags=33%, list=16%, signal=40%
APPEL_IMATINIB_UP	APPEL_IMATINIB_UP		20	-0.6297747	-1.4864846	0.03076923	0.061279748	1.0	1337	tags=55%, list=23%, signal=72%
ECMPATHWAY	ECMPATHWAY		16	-0.65603447	-1.4854538	0.033707865	0.061773397	1.0	1243	tags=56%, list=22%, signal=72%
LINDSTEDT_DEND_8H_VS_48H_DN	LINDSTEDT_DEND_8H_VS_48H_DN		29	-0.5934348	-1.4848515	0.01836969	0.061981943	1.0	698	tags=38%, list=12%, signal=43%
HSA04650_NATURAL_KILLER_CELL_MEDIATED_CYTOTOXICITY	HSA04650_NATURAL_KILLER_CELL_MEDIATED_CYTOTOXICITY		45	-0.5622394	-1.4835746	0.01487779	0.06255117	1.0	1243	tags=42%, list=22%, signal=54%
ADIP_DIFF_CLUSTER1	ADIP_DIFF_CLUSTER1		24	-0.6068251	-1.4815665	0.036299765	0.06373864	1.0	995	tags=54%, list=17%, signal=65%
NGUYEN_KERATO_DN	NGUYEN_KERATO_DN		34	-0.57863384	-1.4813854	0.032731377	0.06358306	1.0	1231	tags=44%, list=22%, signal=56%
TNFALPHA_ADIP_DN	TNFALPHA_ADIP_DN		25	-0.6101971	-1.4792693	0.024447031	0.06481117	1.0	764	tags=28%, list=13%, signal=32%
LEE_CIP_UP	LEE_CIP_UP		15	-0.66156423	-1.4780251	0.032540675	0.065409526	1.0	533	tags=47%, list=9%, signal=51%
CARIES_PULP_HIGH_UP	CARIES_PULP_HIGH_UP		32	-0.5859404	-1.4761825	0.020179372	0.06642203	1.0	1160	tags=44%, list=20%, signal=55%
SERUM_FIBROBLAST_CORE_DN	SERUM_FIBROBLAST_CORE_DN		79	-0.5240547	-1.4749932	0.005186722	0.06702647	1.0	1463	tags=42%, list=26%, signal=55%
HSA05215_PROSTATE_CANCER	HSA05215_PROSTATE_CANCER		42	-0.5594422	-1.4744897	0.021621622	0.06713644	1.0	1329	tags=43%, list=23%, signal=55%
HSA04070_PHOSPHATIDYLINOSITOL_SIGNALING_SYSTEM	HSA04070_PHOSPHATIDYLINOSITOL_SIGNALING_SYSTEM		32	-0.5854599	-1.4738784	0.028669724	0.067292854	1.0	1300	tags=53%, list=23%, signal=68%
ET743PT650_COLONCA_DN	ET743PT650_COLONCA_DN		21	-0.6214938	-1.4735279	0.034688994	0.06723696	1.0	1271	tags=43%, list=22%, signal=55%
TAKEDA_NUP8_HOXA9_16D_UP	TAKEDA_NUP8_HOXA9_16D_UP		47	-0.5406968	-1.4727088	0.007592191	0.0675735	1.0	875	tags=47%, list=15%, signal=55%
MYOD_NIH3T3_UP	MYOD_NIH3T3_UP		29	-0.58140975	-1.4726442	0.03436426	0.067381084	1.0	1501	tags=52%, list=26%, signal=70%
BRCA2_BRCA1_DN	BRCA2_BRCA1_DN		20	-0.61790776	-1.4724238	0.038415365	0.06730964	1.0	1130	tags=35%, list=20%, signal=43%
HSA05220_CHRONIC_MYELOID_LEUKEMIA	HSA05220_CHRONIC_MYELOID_LEUKEMIA		41	-0.5560698	-1.4723462	0.030982906	0.067104265	1.0	1415	tags=49%, list=25%, signal=64%
TPA_SENS_EARLY_UP	TPA_SENS_EARLY_UP		23	-0.61472094	-1.4713963	0.028103044	0.06751357	1.0	233	tags=22%, list=4%, signal=23%
HSA04370_VEGF_SIGNALING_PATHWAY	HSA04370_VEGF_SIGNALING_PATHWAY		28	-0.59625506	-1.4709768	0.02247191	0.067553565	1.0	1190	tags=46%, list=21%, signal=58%
LINDSTEDT_DEND_8H_VS_48H_UP	LINDSTEDT_DEND_8H_VS_48H_UP		29	-0.58774596	-1.4651709	0.02834467	0.07163278	1.0	1134	tags=45%, list=20%, signal=56%
HSA03320_PPAR_SIGNALING_PATHWAY	HSA03320_PPAR_SIGNALING_PATHWAY		28	-0.5836912	-1.4647765	0.035128806	0.07164135	1.0	306	tags=29%, list=5%, signal=30%
RAY_P210_DIFF	RAY_P210_DIFF		18	-0.62561613	-1.4632236	0.0315534	0.072616346	1.0	825	tags=50%, list=14%, signal=58%
HEMATOPOESIS_RELATED_TRANSCRIPTION_FACTORS	HEMATOPOESIS_RELATED_TRANSCRIPTION_FACTORS		37	-0.5670305	-1.4617634	0.020496225	0.07346967	1.0	692	tags=30%, list=12%, signal=34%
TARTE_PC	TARTE_PC		49	-0.5497448	-1.457029	0.009503696	0.07687545	1.0	1636	tags=57%, list=29%, signal=79%
HDACI_COLON_CUR_DN	HDACI_COLON_CUR_DN		18	-0.6277882	-1.4569222	0.0433213	0.07667723	1.0	1480	tags=50%, list=26%, signal=67%
VEGF_MMMEC_6HRS_UP	VEGF_MMMEC_6HRS_UP		16	-0.64073724	-1.4551822	0.039951574	0.07795074	1.0	1256	tags=69%, list=22%, signal=88%
CHAUHAN_2ME2	CHAUHAN_2ME2		18	-0.622244	-1.4544705	0.043848965	0.07824935	1.0	955	tags=33%, list=17%, signal=40%
NAB_LUNG_DN	NAB_LUNG_DN		21	-0.6183144	-1.4533013	0.036342323	0.07895802	1.0	931	tags=43%, list=16%, signal=51%
ET743_SARCOMA_72HRS_UP	ET743_SARCOMA_72HRS_UP		22	-0.60184556	-1.4503284	0.038415365	0.08111125	1.0	1035	tags=41%, list=18%, signal=50%
HDACI_COLON_BUT48HRS_UP	HDACI_COLON_BUT48HRS_UP		32	-0.57044345	-1.4500449	0.033407573	0.08104739	1.0	1608	tags=59%, list=28%, signal=82%
ALZHEIMERS_INCIPIENT_UP	ALZHEIMERS_INCIPIENT_UP		134	-0.50452346	-1.4495792	0.003021148	0.08110767	1.0	1180	tags=29%, list=21%, signal=36%
BRCA1KO_MEF_DN	BRCA1KO_MEF_DN		38	-0.5570189	-1.4490414	0.037904125	0.081290916	1.0	919	tags=26%, list=16%, signal=31%
ZHAN_MM_CD138_HP_VS_REST	ZHAN_MM_CD138_HP_VS_REST		15	-0.653627	-1.4481632	0.042475726	0.08179772	1.0	857	tags=47%, list=15%, signal=55%
PHOSPHATIDYLINOSITOL_SIGNALING_SYSTEM	PHOSPHATIDYLINOSITOL_SIGNALING_SYSTEM		43	-0.54675955	-1.4479219	0.027144408	0.08169293	1.0	1185	tags=40%, list=21%, signal=49%
ST_GA13_PATHWAY	ST_GA13_PATHWAY		16	-0.6458869	-1.4473107	0.03699137	0.081929244	1.0	1321	tags=50%, list=23%, signal=65%
MOREAUX_TACI_HI_IN_BMPC	MOREAUX_TACI_HI_IN_BMPC		15	-0.6416752	-1.4460261	0.04252734	0.08270492	1.0	1085	tags=47%, list=19%, signal=57%
HSA04730_LONG_TERM_DEPRESSION	HSA04730_LONG_TERM_DEPRESSION		30	-0.5800564	-1.4445515	0.033975083	0.08361341	1.0	1332	tags=47%, list=23%, signal=61%
NUCLEAR_RECEPTORS	NUCLEAR_RECEPTORS		15	-0.6403877	-1.4440523	0.04944376	0.08375841	1.0	1276	tags=60%, list=22%, signal=77%
GSK3PATHWAY	GSK3PATHWAY		15	-0.6483296	-1.4401176	0.050697085	0.08687724	1.0	1329	tags=53%, list=23%, signal=69%
HSA05214_GLIOMA	HSA05214_GLIOMA		30	-0.57570434	-1.4386574	0.030786773	0.087883845	1.0	1243	tags=47%, list=22%, signal=59%
G_PROTEIN_SIGNALING	G_PROTEIN_SIGNALING		40	-0.54801244	-1.4384485	0.03414097	0.08777702	1.0	1207	tags=38%, list=21%, signal=47%
VANASSE_BCL2_TARGETS	VANASSE_BCL2_TARGETS		37	-0.56830585	-1.4382861	0.030939227	0.08764634	1.0	696	tags=30%, list=12%, signal=34%
ST_DIFFERENTIATION_PATHWAY_IN_PC12_CELLS	ST_DIFFERENTIATION_PATHWAY_IN_PC12_CELLS		20	-0.6025689	-1.437845	0.051744886	0.08772228	1.0	1243	tags=40%, list=22%, signal=51%
GH_AUTOCRINE_UP	GH_AUTOCRINE_UP		59	-0.5206724	-1.4359168	0.027807487	0.08899455	1.0	830	tags=25%, list=15%, signal=29%
CMV_8HRS_DN	CMV_8HRS_DN		20	-0.6050136	-1.435833	0.05121951	0.08873665	1.0	1790	tags=75%, list=31%, signal=109%
AGED_MOUSE_NEOCORTEX_UP	AGED_MOUSE_NEOCORTEX_UP		36	-0.56341404	-1.4344991	0.038588755	0.089529045	1.0	1000	tags=28%, list=17%, signal=33%
HDACI_COLON_BUT_UP	HDACI_COLON_BUT_UP		62	-0.51557046	-1.4338303	0.023133544	0.08974084	1.0	1390	tags=44%, list=24%, signal=57%
4NQO_ESR_WS_UNREG	4NQO_ESR_WS_UNREG		17	-0.63020355	-1.4329139	0.043848965	0.090283565	1.0	1193	tags=41%, list=21%, signal=52%
AS3_FIBRO_C2	AS3_FIBRO_C2		16	-0.6210441	-1.4320433	0.045627378	0.090816535	1.0	1256	tags=50%, list=22%, signal=64%
LINDSTEDT_DEND_UP	LINDSTEDT_DEND_UP		23	-0.586176	-1.4255276	0.047505938	0.096634336	1.0	1404	tags=52%, list=25%, signal=69%
HDACI_COLON_CUR_UP	HDACI_COLON_CUR_UP		42	-0.54558164	-1.4244474	0.038674034	0.09741554	1.0	1367	tags=45%, list=24%, signal=59%
INTEGRINPATHWAY	INTEGRINPATHWAY		24	-0.5840026	-1.419736	0.05787037	0.10149852	1.0	2174	tags=79%, list=38%, signal=127%
MUNSHI_MM_UP	MUNSHI_MM_UP		26	-0.57090265	-1.4179127	0.0652921	0.1029278	1.0	1604	tags=50%, list=28%, signal=69%
KLEIN_PEL_UP	KLEIN_PEL_UP		20	-0.60262305	-1.4178463	0.06962785	0.10262009	1.0	1000	tags=40%, list=17%, signal=48%
AS3_FIBRO_C1	AS3_FIBRO_C1		16	-0.6210441	-1.4168928	0.06946108	0.103243105	1.0	1256	tags=50%, list=22%, signal=64%
HDACI_COLON_TSA_DN	HDACI_COLON_TSA_DN		32	-0.5605504	-1.4163735	0.030337078	0.103365995	1.0	670	tags=25%, list=12%, signal=28%
HSA05213_ENDOMETRIAL_CANCER	HSA05213_ENDOMETRIAL_CANCER		30	-0.56748194	-1.4154463	0.04416761	0.103973866	1.0	1329	tags=47%, list=23%, signal=60%
HDACI_COLON_CURSUL_UP	HDACI_COLON_CURSUL_UP		18	-0.6105863	-1.4152532	0.060606062	0.103805736	1.0	1160	tags=50%, list=20%, signal=63%
HDACI_COLON_TSA2HRS_UP	HDACI_COLON_TSA2HRS_UP		22	-0.5948414	-1.4147319	0.049757283	0.10400756	1.0	1240	tags=59%, list=22%, signal=75%
CMV_HCMV_TIMECOURSE_48HRS_DN	CMV_HCMV_TIMECOURSE_48HRS_DN		42	-0.53594816	-1.4143449	0.045652173	0.104054496	1.0	666	tags=29%, list=12%, signal=32%
PYK2PATHWAY	PYK2PATHWAY		19	-0.5995337	-1.4125818	0.056166057	0.105536565	1.0	2174	tags=84%, list=38%, signal=135%
ZHAN_MM_MOLECULAR_CLASSI_UP	ZHAN_MM_MOLECULAR_CLASSI_UP		16	-0.62563795	-1.4102972	0.06590621	0.10754536	1.0	1140	tags=50%, list=20%, signal=62%
ZHAN_TONSIL_BONEMARROW	ZHAN_TONSIL_BONEMARROW		21	-0.591447	-1.407842	0.058207218	0.109747864	1.0	1271	tags=62%, list=22%, signal=79%
CMV_HCMV_TIMECOURSE_20HRS_DN	CMV_HCMV_TIMECOURSE_20HRS_DN		18	-0.60630745	-1.4075698	0.053140096	0.10968739	1.0	1231	tags=44%, list=22%, signal=56%
TENEDINI_MEGAKARYOCYTIC_GENES	TENEDINI_MEGAKARYOCYTIC_GENES		21	-0.59416306	-1.4026296	0.06755127	0.11436411	1.0	1220	tags=48%, list=21%, signal=60%
CTNNB1_ONCOGENIC_SIGNATURE	CTNNB1_ONCOGENIC_SIGNATURE		32	-0.55027676	-1.4014211	0.049943246	0.11532122	1.0	1283	tags=31%, list=22%, signal=40%
CMV_HCMV_TIMECOURSE_16HRS_UP	CMV_HCMV_TIMECOURSE_16HRS_UP		34	-0.54924816	-1.401401	0.05239688	0.114960514	1.0	417	tags=21%, list=7%, signal=22%
TPA_SENS_MIDDLE_DN	TPA_SENS_MIDDLE_DN		116	-0.4926844	-1.3998618	0.010121457	0.11613671	1.0	1179	tags=34%, list=21%, signal=43%
OXSTRESS_RPE_H2O2TBH_DN	OXSTRESS_RPE_H2O2TBH_DN		16	-0.6210441	-1.3982916	0.06683481	0.117525734	1.0	1256	tags=50%, list=22%, signal=64%
ASTON_DEPRESSION_DN	ASTON_DEPRESSION_DN		48	-0.5281541	-1.3979656	0.037353255	0.11755322	1.0	1184	tags=29%, list=21%, signal=36%
SANSOM_APC_4_DN	SANSOM_APC_4_DN		21	-0.5890045	-1.397499	0.06571087	0.11768407	1.0	591	tags=33%, list=10%, signal=37%
HSA05130_PATHOGENIC_ESCHERICHIA_COLI_INFECTION_EHEC	HSA05130_PATHOGENIC_ESCHERICHIA_COLI_INFECTION_EHEC		16	-0.6105256	-1.3953543	0.08669109	0.11962619	1.0	1694	tags=63%, list=30%, signal=89%
HYPOXIA_NORMAL_UP	HYPOXIA_NORMAL_UP		85	-0.49506804	-1.3943229	0.019507186	0.120372966	1.0	1648	tags=46%, list=29%, signal=63%
BRCA_PROGNOSIS_POS	BRCA_PROGNOSIS_POS		18	-0.5969903	-1.3925871	0.06979543	0.1219225	1.0	999	tags=39%, list=17%, signal=47%
PDGFPATHWAY	PDGFPATHWAY		18	-0.59204954	-1.3902913	0.07645631	0.124080546	1.0	1473	tags=56%, list=26%, signal=75%
PASSERINI_TRANSCRIPTION	PASSERINI_TRANSCRIPTION		32	-0.5422868	-1.3896917	0.050790068	0.12439217	1.0	1530	tags=44%, list=27%, signal=59%
CREB_BRAIN_8WKS_UP	CREB_BRAIN_8WKS_UP		20	-0.5875846	-1.3894919	0.06635071	0.1241978	1.0	649	tags=30%, list=11%, signal=34%
BRCA_ER_POS	BRCA_ER_POS		162	-0.48019344	-1.3890812	0.002004008	0.124209866	1.0	1581	tags=43%, list=28%, signal=58%
AGED_MOUSE_HYPOTH_DN	AGED_MOUSE_HYPOTH_DN		21	-0.5868664	-1.3884194	0.07134364	0.12457088	1.0	1332	tags=48%, list=23%, signal=62%
HSA04010_MAPK_SIGNALING_PATHWAY	HSA04010_MAPK_SIGNALING_PATHWAY		90	-0.49297413	-1.3880055	0.022403259	0.12466168	1.0	1226	tags=37%, list=21%, signal=46%
FLECHNER_KIDNEY_TRANSPLANT_REJECTION_DN	FLECHNER_KIDNEY_TRANSPLANT_REJECTION_DN		229	-0.4724415	-1.3858049	0.0	0.12671885	1.0	941	tags=26%, list=16%, signal=30%
CPR_NULL_LIVER_UP	CPR_NULL_LIVER_UP		15	-0.6188473	-1.3855171	0.078720786	0.1266647	1.0	861	tags=47%, list=15%, signal=55%
HSA04930_TYPE_II_DIABETES_MELLITUS	HSA04930_TYPE_II_DIABETES_MELLITUS		15	-0.6109861	-1.384503	0.07311028	0.1274748	1.0	1185	tags=47%, list=21%, signal=59%
GUO_HEX_UP	GUO_HEX_UP		35	-0.5366074	-1.3829676	0.061946902	0.12877116	1.0	1250	tags=40%, list=22%, signal=51%
UVC_LOW_ALL_DN	UVC_LOW_ALL_DN		22	-0.57542145	-1.3826057	0.06674473	0.12879865	1.0	1393	tags=41%, list=24%, signal=54%
POD1_KO_UP	POD1_KO_UP		133	-0.48525697	-1.3825679	0.0040201005	0.12844762	1.0	618	tags=26%, list=11%, signal=28%
HSA05131_PATHOGENIC_ESCHERICHIA_COLI_INFECTION_EPEC	HSA05131_PATHOGENIC_ESCHERICHIA_COLI_INFECTION_EPEC		16	-0.6105256	-1.3771081	0.08592777	0.13419081	1.0	1694	tags=63%, list=30%, signal=89%
OLD_FIBRO_UP	OLD_FIBRO_UP		26	-0.5606561	-1.376511	0.08095781	0.13445975	1.0	512	tags=19%, list=9%, signal=21%
HSC_HSCANDPROGENITORS_ADULT	HSC_HSCANDPROGENITORS_ADULT		204	-0.47085083	-1.3759984	0.0040	0.13471515	1.0	964	tags=25%, list=17%, signal=29%
TPA_SENS_EARLY_DN	TPA_SENS_EARLY_DN		110	-0.4820442	-1.3752204	0.018255578	0.13520882	1.0	1052	tags=31%, list=18%, signal=37%
GENOTOXINS_4HRS_DISCR	GENOTOXINS_4HRS_DISCR		15	-0.61546093	-1.3738889	0.08447205	0.13623811	1.0	846	tags=40%, list=15%, signal=47%
CMV_HCMV_TIMECOURSE_ALL_DN	CMV_HCMV_TIMECOURSE_ALL_DN		162	-0.47122905	-1.3734857	0.01003009	0.13632573	1.0	1015	tags=29%, list=18%, signal=34%
NEMETH_TNF_UP	NEMETH_TNF_UP		32	-0.5437062	-1.3705364	0.058492687	0.13949957	1.0	1514	tags=47%, list=26%, signal=63%
FSH_OVARY_MCV152_UP	FSH_OVARY_MCV152_UP		30	-0.5461505	-1.3670608	0.06575964	0.14325376	1.0	1329	tags=43%, list=23%, signal=56%
ZHANG_EFT_EWSFLI1_UP	ZHANG_EFT_EWSFLI1_UP		30	-0.53800625	-1.366842	0.07281001	0.1430898	1.0	1143	tags=47%, list=20%, signal=58%
UVB_NHEK3_ALL	UVB_NHEK3_ALL		197	-0.46913835	-1.3660759	0.0	0.14356399	1.0	1091	tags=27%, list=19%, signal=33%
MENSE_HYPOXIA_UP	MENSE_HYPOXIA_UP		36	-0.5270444	-1.3647537	0.060240965	0.14481798	1.0	1089	tags=33%, list=19%, signal=41%
OLDONLY_FIBRO_DN	OLDONLY_FIBRO_DN		21	-0.58112115	-1.3637652	0.08820024	0.14551793	1.0	783	tags=29%, list=14%, signal=33%
AT1RPATHWAY	AT1RPATHWAY		17	-0.59850144	-1.3623337	0.08481013	0.14699687	1.0	1243	tags=53%, list=22%, signal=67%
BIOPEPTIDESPATHWAY	BIOPEPTIDESPATHWAY		18	-0.58289593	-1.3622128	0.096658714	0.1467256	1.0	2164	tags=78%, list=38%, signal=125%
IRITANI_ADPROX_LYMPH	IRITANI_ADPROX_LYMPH		56	-0.5048957	-1.360901	0.03661088	0.14788404	1.0	1051	tags=38%, list=18%, signal=45%
HDACI_COLON_SUL48HRS_UP	HDACI_COLON_SUL48HRS_UP		43	-0.5252565	-1.3580017	0.060869563	0.15108685	1.0	1240	tags=37%, list=22%, signal=47%
GH_EXOGENOUS_ANY_DN	GH_EXOGENOUS_ANY_DN		32	-0.5352991	-1.3570079	0.06989853	0.1518303	1.0	970	tags=31%, list=17%, signal=37%
UV-CMV_UNIQUE_HCMV_6HRS_DN	UV-CMV_UNIQUE_HCMV_6HRS_DN		33	-0.532393	-1.3568755	0.07403315	0.15150826	1.0	630	tags=30%, list=11%, signal=34%
CMV_HCMV_6HRS_DN	CMV_HCMV_6HRS_DN		16	-0.59752697	-1.3551809	0.124847	0.15327765	1.0	1294	tags=56%, list=23%, signal=72%
HDACI_COLON_BUT30MIN_DN	HDACI_COLON_BUT30MIN_DN		24	-0.55065346	-1.3550797	0.09101517	0.1529332	1.0	701	tags=25%, list=12%, signal=28%
AGED_MOUSE_HIPPOCAMPUS_ANY_DN	AGED_MOUSE_HIPPOCAMPUS_ANY_DN		17	-0.59063596	-1.354736	0.088998765	0.15293753	1.0	1845	tags=76%, list=32%, signal=113%
CIRCADIAN_EXERCISE	CIRCADIAN_EXERCISE		17	-0.5772032	-1.354154	0.10462287	0.1532085	1.0	2001	tags=65%, list=35%, signal=99%
HSA04664_FC_EPSILON_RI_SIGNALING_PATHWAY	HSA04664_FC_EPSILON_RI_SIGNALING_PATHWAY		41	-0.5168907	-1.3537104	0.06753813	0.15324326	1.0	1185	tags=41%, list=21%, signal=52%
CHIARETTI_ZAP70_DIFF	CHIARETTI_ZAP70_DIFF		31	-0.5331921	-1.353313	0.07580825	0.15332267	1.0	381	tags=19%, list=7%, signal=21%
ADIP_DIFF_CLUSTER3	ADIP_DIFF_CLUSTER3		18	-0.587998	-1.352532	0.0972389	0.15389465	1.0	525	tags=22%, list=9%, signal=24%
MUNSHI_MM_VS_PCS_UP	MUNSHI_MM_VS_PCS_UP		29	-0.547414	-1.3524171	0.073446326	0.15359633	1.0	1793	tags=55%, list=31%, signal=80%
TAKEDA_NUP8_HOXA9_3D_UP	TAKEDA_NUP8_HOXA9_3D_UP		55	-0.4988951	-1.3522736	0.059196617	0.15334387	1.0	746	tags=36%, list=13%, signal=41%
HSA05222_SMALL_CELL_LUNG_CANCER	HSA05222_SMALL_CELL_LUNG_CANCER		42	-0.51166475	-1.3521751	0.074273415	0.15304524	1.0	1415	tags=43%, list=25%, signal=57%
LVAD_HEARTFAILURE_DN	LVAD_HEARTFAILURE_DN		15	-0.5989207	-1.3513846	0.10292249	0.15365486	1.0	1021	tags=53%, list=18%, signal=65%
GH_EXOGENOUS_ALL_UP	GH_EXOGENOUS_ALL_UP		16	-0.59802663	-1.34946	0.09466019	0.15559572	1.0	1479	tags=50%, list=26%, signal=67%
BRG1_ALAB_UP	BRG1_ALAB_UP		17	-0.58759177	-1.3446472	0.09322034	0.16127887	1.0	1917	tags=71%, list=33%, signal=106%
HDACI_COLON_SUL_UP	HDACI_COLON_SUL_UP		54	-0.4995037	-1.3445437	0.06031746	0.16097607	1.0	1512	tags=43%, list=26%, signal=57%
KIM_TH_CELLS_UP	KIM_TH_CELLS_UP		27	-0.53180754	-1.3436183	0.1045977	0.16164519	1.0	907	tags=30%, list=16%, signal=35%
FRASOR_ER_DN	FRASOR_ER_DN		19	-0.5798592	-1.3435795	0.09688995	0.16124423	1.0	1409	tags=68%, list=25%, signal=90%
FCER1PATHWAY	FCER1PATHWAY		25	-0.55602664	-1.3431193	0.094361335	0.1614169	1.0	1243	tags=44%, list=22%, signal=56%
HSA04912_GNRH_SIGNALING_PATHWAY	HSA04912_GNRH_SIGNALING_PATHWAY		34	-0.5246127	-1.3422303	0.07589286	0.16219342	1.0	1157	tags=41%, list=20%, signal=51%
UVB_NHEK3_C5	UVB_NHEK3_C5		26	-0.5384889	-1.3416774	0.10562572	0.16243303	1.0	783	tags=23%, list=14%, signal=27%
HSC_MATURE_ADULT	HSC_MATURE_ADULT		147	-0.46592456	-1.337096	0.008040201	0.16800359	1.0	1496	tags=37%, list=26%, signal=48%
STEMCELL_COMMON_DN	STEMCELL_COMMON_DN		25	-0.55393916	-1.3366885	0.10297483	0.16810611	1.0	1110	tags=40%, list=19%, signal=49%
HSC_HSCANDPROGENITORS_SHARED	HSC_HSCANDPROGENITORS_SHARED		200	-0.45690343	-1.3364106	0.003006012	0.16797428	1.0	964	tags=24%, list=17%, signal=28%
DORSAM_HOXA9_DN	DORSAM_HOXA9_DN		15	-0.5949389	-1.3362461	0.11026616	0.1677706	1.0	1530	tags=53%, list=27%, signal=73%
HSA05211_RENAL_CELL_CARCINOMA	HSA05211_RENAL_CELL_CARCINOMA		43	-0.505815	-1.3356106	0.06415929	0.16812502	1.0	1974	tags=63%, list=34%, signal=95%
LIN_WNT_UP	LIN_WNT_UP		24	-0.5481219	-1.333883	0.101265825	0.170033	1.0	1225	tags=42%, list=21%, signal=53%
VENTRICLES_UP	VENTRICLES_UP		79	-0.4751344	-1.3322068	0.04747162	0.17178185	1.0	1115	tags=29%, list=19%, signal=36%
HSC_HSCANDPROGENITORS_FETAL	HSC_HSCANDPROGENITORS_FETAL		200	-0.45690343	-1.3304187	0.002006018	0.17348953	1.0	964	tags=24%, list=17%, signal=28%
GPCRPATHWAY	GPCRPATHWAY		16	-0.58615327	-1.3297577	0.11742892	0.17386732	1.0	1871	tags=63%, list=33%, signal=93%
H2O2_CSBRESCUED_UP	H2O2_CSBRESCUED_UP		19	-0.56506383	-1.3279284	0.12682927	0.17593205	1.0	963	tags=37%, list=17%, signal=44%
HSA05210_COLORECTAL_CANCER	HSA05210_COLORECTAL_CANCER		43	-0.5029827	-1.3274795	0.08505998	0.17605065	1.0	1384	tags=44%, list=24%, signal=58%
SHEPARD_CRASH_AND_BURN_MUT_VS_WT_UP	SHEPARD_CRASH_AND_BURN_MUT_VS_WT_UP		51	-0.49612528	-1.326593	0.07157895	0.17677459	1.0	1304	tags=33%, list=23%, signal=43%
HDACI_COLON_BUT16HRS_UP	HDACI_COLON_BUT16HRS_UP		16	-0.59503573	-1.3238441	0.125	0.17992412	1.0	1381	tags=50%, list=24%, signal=66%
WNT_SIGNALING	WNT_SIGNALING		26	-0.53907716	-1.3234968	0.108391605	0.17997138	1.0	1329	tags=35%, list=23%, signal=45%
BYSTRYKH_HSC_TRANS_GLOCUS	BYSTRYKH_HSC_TRANS_GLOCUS		314	-0.44897828	-1.3225199	0.0010	0.18084766	1.0	1091	tags=24%, list=19%, signal=28%
TNFALPHA_4HRS_UP	TNFALPHA_4HRS_UP		17	-0.57601315	-1.3218787	0.11619283	0.18134789	1.0	1321	tags=35%, list=23%, signal=46%
TPA_RESIST_EARLY_DN	TPA_RESIST_EARLY_DN		30	-0.5242401	-1.3217037	0.101925254	0.18111134	1.0	804	tags=27%, list=14%, signal=31%
WELCSH_BRCA_UP	WELCSH_BRCA_UP		19	-0.56676394	-1.3205935	0.11597633	0.18216422	1.0	1235	tags=47%, list=22%, signal=60%
AGEING_BRAIN_DN	AGEING_BRAIN_DN		51	-0.48924583	-1.3198211	0.07363927	0.18286048	1.0	1245	tags=35%, list=22%, signal=45%
PENG_LEUCINE_UP	PENG_LEUCINE_UP		46	-0.4952596	-1.3165803	0.07561235	0.18684964	1.0	971	tags=30%, list=17%, signal=36%
GH_EXOGENOUS_LATE_DN	GH_EXOGENOUS_LATE_DN		26	-0.5274743	-1.3158597	0.113142855	0.1874177	1.0	970	tags=31%, list=17%, signal=37%
AGED_MOUSE_CORTEX_DN	AGED_MOUSE_CORTEX_DN		24	-0.54833466	-1.3150508	0.10082063	0.18799306	1.0	1968	tags=50%, list=34%, signal=76%
NF90_DN	NF90_DN		15	-0.58851165	-1.313087	0.1425	0.19015972	1.0	505	tags=27%, list=9%, signal=29%
FSH_GRANULOSA_UP	FSH_GRANULOSA_UP		28	-0.5249762	-1.3079056	0.1122449	0.19710003	1.0	1089	tags=32%, list=19%, signal=40%
HSC_HSC_SHARED	HSC_HSC_SHARED		75	-0.47220314	-1.307525	0.046059366	0.19715972	1.0	1191	tags=31%, list=21%, signal=38%
WALKER_MM_SNP_DIFF	WALKER_MM_SNP_DIFF		17	-0.57011294	-1.3068622	0.14987715	0.19762227	1.0	1396	tags=47%, list=24%, signal=62%
SHEPARD_CELL_PROLIFERATION	SHEPARD_CELL_PROLIFERATION		70	-0.4701185	-1.305308	0.06451613	0.19938546	1.0	942	tags=31%, list=16%, signal=37%
CELL_PROLIFERATION	CELL_PROLIFERATION		70	-0.4701185	-1.3034024	0.065762006	0.20155098	1.0	942	tags=31%, list=16%, signal=37%
REOVIRUS_HEK293_DN	REOVIRUS_HEK293_DN		94	-0.45883957	-1.3008292	0.053698074	0.20487544	1.0	1480	tags=41%, list=26%, signal=55%
INSULIN_SIGNALING	INSULIN_SIGNALING		43	-0.49531543	-1.3007959	0.089324616	0.20440562	1.0	1345	tags=37%, list=23%, signal=48%
HSA04612_ANTIGEN_PROCESSING_AND_PRESENTATION	HSA04612_ANTIGEN_PROCESSING_AND_PRESENTATION		21	-0.5451811	-1.3003511	0.15558195	0.20455365	1.0	725	tags=19%, list=13%, signal=22%
LH_GRANULOSA_UP	LH_GRANULOSA_UP		29	-0.51587147	-1.2988099	0.11477273	0.206343	1.0	1089	tags=31%, list=19%, signal=38%
SMITH_HCV_INDUCED_HCC_UP	SMITH_HCV_INDUCED_HCC_UP		15	-0.5690158	-1.2986188	0.14126395	0.20611446	1.0	1067	tags=33%, list=19%, signal=41%
ST_G_ALPHA_I_PATHWAY	ST_G_ALPHA_I_PATHWAY		16	-0.5802804	-1.2962743	0.13493064	0.20912245	1.0	1926	tags=69%, list=34%, signal=103%
HDACI_COLON_SUL48HRS_DN	HDACI_COLON_SUL48HRS_DN		28	-0.51866215	-1.2953532	0.11825488	0.21001439	1.0	1547	tags=46%, list=27%, signal=63%
MATSUDA_VALPHAINKT_DIFF	MATSUDA_VALPHAINKT_DIFF		174	-0.44673237	-1.2947057	0.017034069	0.21044533	1.0	881	tags=27%, list=15%, signal=31%
METPATHWAY	METPATHWAY		23	-0.5410065	-1.2931459	0.13127854	0.21223791	1.0	1926	tags=61%, list=34%, signal=91%
UVC_TTD-XPCS_COMMON_DN	UVC_TTD-XPCS_COMMON_DN		71	-0.46520078	-1.2879142	0.08453608	0.21974404	1.0	1206	tags=30%, list=21%, signal=37%
HSA01031_GLYCAN_STRUCTURES_BIOSYNTHESIS_2	HSA01031_GLYCAN_STRUCTURES_BIOSYNTHESIS_2		22	-0.5348076	-1.2857577	0.16167665	0.22261962	1.0	1467	tags=45%, list=26%, signal=61%
IFN_BETA_GLIOMA_UP	IFN_BETA_GLIOMA_UP		25	-0.5185159	-1.2838192	0.15040183	0.2251226	1.0	1256	tags=44%, list=22%, signal=56%
TAKEDA_NUP8_HOXA9_8D_UP	TAKEDA_NUP8_HOXA9_8D_UP		40	-0.4833832	-1.2823408	0.11745335	0.22695878	1.0	385	tags=33%, list=7%, signal=35%
VEGFPATHWAY	VEGFPATHWAY		17	-0.55346185	-1.279209	0.15494792	0.23157413	1.0	1243	tags=41%, list=22%, signal=52%
LEE_TCELLS4_UP	LEE_TCELLS4_UP		17	-0.5629955	-1.278991	0.17597087	0.23131102	1.0	1214	tags=41%, list=21%, signal=52%
HSA04920_ADIPOCYTOKINE_SIGNALING_PATHWAY	HSA04920_ADIPOCYTOKINE_SIGNALING_PATHWAY		34	-0.5035295	-1.2788833	0.13501647	0.23094223	1.0	230	tags=15%, list=4%, signal=15%
BYSTRYKH_HSC_CIS_GLOCUS	BYSTRYKH_HSC_CIS_GLOCUS		48	-0.4743116	-1.2770598	0.122340426	0.23318203	1.0	1346	tags=38%, list=24%, signal=49%
HSA05212_PANCREATIC_CANCER	HSA05212_PANCREATIC_CANCER		35	-0.49562624	-1.2767209	0.13461539	0.23313151	1.0	1473	tags=49%, list=26%, signal=65%
IL2PATHWAY	IL2PATHWAY		15	-0.5664499	-1.2763779	0.1650124	0.23305409	1.0	1243	tags=40%, list=22%, signal=51%
BRENTANI_TRANSCRIPTION_FACTORS	BRENTANI_TRANSCRIPTION_FACTORS		23	-0.5279822	-1.2761893	0.17221585	0.23275961	1.0	1258	tags=43%, list=22%, signal=56%
HSC_HSC_FETAL	HSC_HSC_FETAL		81	-0.45503816	-1.2754997	0.08255934	0.23326038	1.0	1380	tags=33%, list=24%, signal=43%
FATTY_ACID_METABOLISM	FATTY_ACID_METABOLISM		26	-0.5223516	-1.2747413	0.14155251	0.23386812	1.0	799	tags=23%, list=14%, signal=27%
GOLDRATH_MEMORY	GOLDRATH_MEMORY		28	-0.5085748	-1.2728547	0.14729574	0.2364373	1.0	1152	tags=43%, list=20%, signal=53%
HSC_HSC_ADULT	HSC_HSC_ADULT		96	-0.44636676	-1.271731	0.061928935	0.23762637	1.0	1191	tags=29%, list=21%, signal=36%
GH_GHRHR_KO_24HRS_UP	GH_GHRHR_KO_24HRS_UP		56	-0.468894	-1.2710989	0.10665259	0.23807213	1.0	1134	tags=30%, list=20%, signal=37%
ST_DICTYOSTELIUM_DISCOIDEUM_CAMP_CHEMOTAXIS_PATHWAY	ST_DICTYOSTELIUM_DISCOIDEUM_CAMP_CHEMOTAXIS_PATHWAY		21	-0.536377	-1.2707487	0.16385542	0.2380697	1.0	1666	tags=57%, list=29%, signal=80%
HSA00530_AMINOSUGARS_METABOLISM	HSA00530_AMINOSUGARS_METABOLISM		20	-0.5329204	-1.270673	0.16370107	0.23764507	1.0	1558	tags=50%, list=27%, signal=68%
OXSTRESS_RPETWO_DN	OXSTRESS_RPETWO_DN		50	-0.46945587	-1.2678438	0.13043478	0.24167775	1.0	1329	tags=36%, list=23%, signal=46%
ET743_SARCOMA_UP	ET743_SARCOMA_UP		27	-0.5092752	-1.2676654	0.15411356	0.24136358	1.0	1035	tags=30%, list=18%, signal=36%
UVC_XPCS_4HR_DN	UVC_XPCS_4HR_DN		120	-0.4425881	-1.2675213	0.056737587	0.24102278	1.0	1231	tags=29%, list=22%, signal=36%
HADDAD_HPCLYMPHO_ENRICHED	HADDAD_HPCLYMPHO_ENRICHED		113	-0.44279382	-1.2672893	0.06693712	0.24081708	1.0	1209	tags=31%, list=21%, signal=38%
HADDAD_HSC_CD10_UP	HADDAD_HSC_CD10_UP		104	-0.44928953	-1.2671988	0.06795132	0.2404051	1.0	692	tags=23%, list=12%, signal=26%
HDACI_COLON_SUL30MIN_DN	HDACI_COLON_SUL30MIN_DN		18	-0.5425428	-1.2644223	0.17396593	0.24438061	1.0	570	tags=22%, list=10%, signal=25%
ZHAN_MMPC_SIM_BC_AND_MM	ZHAN_MMPC_SIM_BC_AND_MM		23	-0.5204146	-1.2636833	0.17903416	0.24495482	1.0	476	tags=17%, list=8%, signal=19%
EGFPATHWAY	EGFPATHWAY		17	-0.5590387	-1.2629075	0.18259804	0.24569973	1.0	1473	tags=53%, list=26%, signal=71%
XU_CBP_DN	XU_CBP_DN		17	-0.55548304	-1.2624638	0.17370325	0.2458266	1.0	1960	tags=65%, list=34%, signal=98%
IDX_TSA_DN_CLUSTER5	IDX_TSA_DN_CLUSTER5		25	-0.51114607	-1.2566663	0.18181819	0.25478172	1.0	1917	tags=56%, list=33%, signal=84%
PARK_MSCS_LIN2	PARK_MSCS_LIN2		24	-0.50796586	-1.2529602	0.19075145	0.2603164	1.0	1113	tags=33%, list=19%, signal=41%
LEE_MYC_E2F1_UP	LEE_MYC_E2F1_UP		18	-0.54052746	-1.2507304	0.19467956	0.2635845	1.0	1241	tags=56%, list=22%, signal=71%
ALCALAY_AML_NPMC_DN	ALCALAY_AML_NPMC_DN		71	-0.44795182	-1.2489042	0.12058212	0.2659548	1.0	702	tags=27%, list=12%, signal=30%
FLECHNER_KIDNEY_TRANSPLANT_WELL_UP	FLECHNER_KIDNEY_TRANSPLANT_WELL_UP		260	-0.4243216	-1.2478607	0.029	0.2670153	1.0	1722	tags=35%, list=30%, signal=47%
OLD_FIBRO_DN	OLD_FIBRO_DN		70	-0.45103264	-1.2475471	0.110766046	0.2669418	1.0	915	tags=19%, list=16%, signal=22%
CELL_GROWTH_AND_OR_MAINTENANCE	CELL_GROWTH_AND_OR_MAINTENANCE		23	-0.5219607	-1.2465622	0.17886178	0.26802465	1.0	1062	tags=35%, list=19%, signal=43%
GH_AUTOCRINE_DN	GH_AUTOCRINE_DN		43	-0.46468213	-1.2455672	0.15543479	0.26906696	1.0	1217	tags=40%, list=21%, signal=50%
UVC_TTD_ALL_DN	UVC_TTD_ALL_DN		176	-0.4300159	-1.2431515	0.046046045	0.27275622	1.0	1231	tags=27%, list=22%, signal=34%
CORDERO_KRAS_KD_VS_CONTROL_DN	CORDERO_KRAS_KD_VS_CONTROL_DN		16	-0.547347	-1.2411859	0.19605425	0.27539864	1.0	432	tags=19%, list=8%, signal=20%
BRCA1_OVEREXP_PROSTATE_DN	BRCA1_OVEREXP_PROSTATE_DN		35	-0.4815557	-1.2386796	0.17305586	0.27909702	1.0	1260	tags=34%, list=22%, signal=44%
ROSS_AML1_ETO	ROSS_AML1_ETO		23	-0.5112734	-1.238598	0.19642857	0.27860314	1.0	620	tags=30%, list=11%, signal=34%
BRCA1_OVEREXP_UP	BRCA1_OVEREXP_UP		81	-0.44451973	-1.2383088	0.09763618	0.27846137	1.0	1688	tags=44%, list=29%, signal=62%
AGED_MOUSE_HIPPOCAMPUS_ANY_UP	AGED_MOUSE_HIPPOCAMPUS_ANY_UP		22	-0.5154533	-1.2374501	0.18720931	0.27937317	1.0	782	tags=27%, list=14%, signal=31%
SMITH_HTERT_UP	SMITH_HTERT_UP		56	-0.45290548	-1.2369659	0.14904863	0.27953592	1.0	1088	tags=25%, list=19%, signal=31%
KERATINOCYTEPATHWAY	KERATINOCYTEPATHWAY		27	-0.49958035	-1.2368805	0.16859123	0.27907252	1.0	1321	tags=44%, list=23%, signal=58%
HSC_MATURE_FETAL	HSC_MATURE_FETAL		138	-0.42793393	-1.2342446	0.067336686	0.2829304	1.0	1712	tags=38%, list=30%, signal=53%
HOFMANN_MANTEL_LYMPHOMA_VS_LYMPH_NODES_UP	HOFMANN_MANTEL_LYMPHOMA_VS_LYMPH_NODES_UP		29	-0.49049214	-1.2318147	0.20340909	0.28649905	1.0	1385	tags=38%, list=24%, signal=50%
CROMER_HYPOPHARYNGEAL_MET_VS_NON_UP	CROMER_HYPOPHARYNGEAL_MET_VS_NON_UP		36	-0.47772124	-1.2299418	0.17833698	0.28916842	1.0	1329	tags=42%, list=23%, signal=54%
HDACI_COLON_TSABUT_UP	HDACI_COLON_TSABUT_UP		22	-0.5136272	-1.2277776	0.18505338	0.29245165	1.0	1381	tags=45%, list=24%, signal=60%
RUIZ_TENASCIN_TARGETS	RUIZ_TENASCIN_TARGETS		26	-0.49691254	-1.2277751	0.19253209	0.29180393	1.0	427	tags=23%, list=7%, signal=25%
IRS1_KO_ADIP_UP	IRS1_KO_ADIP_UP		36	-0.47208455	-1.2240698	0.1870187	0.2975963	1.0	1058	tags=33%, list=18%, signal=41%
UEDA_MOUSE_LIVER	UEDA_MOUSE_LIVER		47	-0.45573172	-1.223764	0.1684435	0.29751647	1.0	1854	tags=51%, list=32%, signal=75%
HDACI_COLON_SUL_DN	HDACI_COLON_SUL_DN		81	-0.43813863	-1.2214552	0.13271604	0.30108956	1.0	804	tags=21%, list=14%, signal=24%
P53_SIGNALING	P53_SIGNALING		43	-0.46774498	-1.2206368	0.16880342	0.30198684	1.0	1210	tags=33%, list=21%, signal=41%
OXSTRESS_RPETHREE_DN	OXSTRESS_RPETHREE_DN		15	-0.53776175	-1.2185118	0.23975904	0.30525613	1.0	1459	tags=53%, list=25%, signal=71%
H2O2_CSBRESCUED_C1_UP	H2O2_CSBRESCUED_C1_UP		15	-0.549172	-1.2172126	0.22604422	0.30689985	1.0	859	tags=33%, list=15%, signal=39%
TPOPATHWAY	TPOPATHWAY		15	-0.5459059	-1.2151239	0.20864198	0.3100904	1.0	2037	tags=73%, list=36%, signal=114%
HSC_MATURE_SHARED	HSC_MATURE_SHARED		112	-0.42309412	-1.2133007	0.12020202	0.3127571	1.0	1712	tags=39%, list=30%, signal=55%
HSA05223_NON_SMALL_CELL_LUNG_CANCER	HSA05223_NON_SMALL_CELL_LUNG_CANCER		28	-0.48943552	-1.2120836	0.21577726	0.31448865	1.0	1185	tags=36%, list=21%, signal=45%
ROME_INSULIN_2F_UP	ROME_INSULIN_2F_UP		84	-0.43533435	-1.2111752	0.13381743	0.3155269	1.0	663	tags=14%, list=12%, signal=16%
ELECTRON_TRANSPORT	ELECTRON_TRANSPORT		21	-0.5064073	-1.2052718	0.22610722	0.32607344	1.0	901	tags=43%, list=16%, signal=51%
NADLER_OBESITY_HYPERGLYCEMIA	NADLER_OBESITY_HYPERGLYCEMIA		20	-0.5159906	-1.2049164	0.229927	0.32605767	1.0	790	tags=25%, list=14%, signal=29%
HSA01030_GLYCAN_STRUCTURES_BIOSYNTHESIS_1	HSA01030_GLYCAN_STRUCTURES_BIOSYNTHESIS_1		43	-0.45501485	-1.2027014	0.2062635	0.32958275	1.0	2191	tags=58%, list=38%, signal=93%
N_GLYCAN_BIOSYNTHESIS	N_GLYCAN_BIOSYNTHESIS		17	-0.5182776	-1.2024971	0.24787363	0.32921565	1.0	2045	tags=65%, list=36%, signal=100%
AGED_MOUSE_NEOCORTEX_DN	AGED_MOUSE_NEOCORTEX_DN		17	-0.5271747	-1.2016057	0.22832723	0.33018982	1.0	495	tags=18%, list=9%, signal=19%
FALT_BCLL_DN	FALT_BCLL_DN		22	-0.50452703	-1.1964093	0.2415459	0.33953062	1.0	1417	tags=45%, list=25%, signal=60%
AS3_FIBRO_C3	AS3_FIBRO_C3		24	-0.48799917	-1.1954663	0.24295774	0.34063736	1.0	1256	tags=33%, list=22%, signal=43%
SIG_CD40PATHWAYMAP	SIG_CD40PATHWAYMAP		15	-0.53776336	-1.1922297	0.25060827	0.3462732	1.0	1814	tags=53%, list=32%, signal=78%
ROSS_FAB_M7	ROSS_FAB_M7		30	-0.47271353	-1.1918954	0.22690992	0.34618402	1.0	1108	tags=30%, list=19%, signal=37%
BRCA_ER_NEG	BRCA_ER_NEG		400	-0.4017249	-1.1917495	0.024	0.34572992	1.0	995	tags=24%, list=17%, signal=27%
AGED_RHESUS_DN	AGED_RHESUS_DN		58	-0.4406194	-1.1895349	0.18604651	0.34916833	1.0	1406	tags=28%, list=25%, signal=36%
BRCA1_MES_UP	BRCA1_MES_UP		24	-0.49143174	-1.1892816	0.24050634	0.34888703	1.0	1163	tags=29%, list=20%, signal=36%
GN_CAMP_GRANULOSA_UP	GN_CAMP_GRANULOSA_UP		18	-0.5193125	-1.1872592	0.25544795	0.35216725	1.0	1332	tags=33%, list=23%, signal=43%
G13_SIGNALING_PATHWAY	G13_SIGNALING_PATHWAY		18	-0.51556623	-1.186411	0.26303318	0.35306656	1.0	1802	tags=56%, list=31%, signal=81%
HSA05110_CHOLERA_INFECTION	HSA05110_CHOLERA_INFECTION		21	-0.4958666	-1.1824502	0.2634088	0.3599139	1.0	1245	tags=29%, list=22%, signal=36%
GLEEVECPATHWAY	GLEEVECPATHWAY		17	-0.5138333	-1.1812819	0.24727273	0.36140198	1.0	2037	tags=71%, list=36%, signal=109%
AS3_FIBRO_UP	AS3_FIBRO_UP		24	-0.48799917	-1.179952	0.2491269	0.36325493	1.0	1256	tags=33%, list=22%, signal=43%
GPCRDB_CLASS_A_RHODOPSIN_LIKE	GPCRDB_CLASS_A_RHODOPSIN_LIKE		24	-0.48300073	-1.1779313	0.26976743	0.36644065	1.0	691	tags=38%, list=12%, signal=42%
SIG_PIP3_SIGNALING_IN_CARDIAC_MYOCTES	SIG_PIP3_SIGNALING_IN_CARDIAC_MYOCTES		30	-0.46678427	-1.1775799	0.24601367	0.36642915	1.0	1577	tags=43%, list=28%, signal=59%
HDACI_COLON_SUL24HRS_DN	HDACI_COLON_SUL24HRS_DN		50	-0.43582112	-1.1745614	0.22437972	0.3716008	1.0	1547	tags=36%, list=27%, signal=49%
TNFR1PATHWAY	TNFR1PATHWAY		16	-0.5142272	-1.1724063	0.26956522	0.3750138	1.0	1157	tags=44%, list=20%, signal=55%
UV-4NQO_FIBRO_UP	UV-4NQO_FIBRO_UP		16	-0.5144504	-1.1707027	0.25529265	0.37764975	1.0	1230	tags=44%, list=21%, signal=56%
HDACI_COLON_SUL24HRS_UP	HDACI_COLON_SUL24HRS_UP		25	-0.47301775	-1.1702439	0.2847302	0.37783486	1.0	1160	tags=36%, list=20%, signal=45%
ASTIER_BCELL	ASTIER_BCELL		21	-0.4877978	-1.1684656	0.28486294	0.38059956	1.0	1062	tags=29%, list=19%, signal=35%
LEE_MYC_DN	LEE_MYC_DN		22	-0.48931995	-1.1683127	0.28199053	0.38011396	1.0	981	tags=36%, list=17%, signal=44%
BRG1_H1299_UP	BRG1_H1299_UP		16	-0.5223432	-1.1681705	0.29642856	0.37958354	1.0	505	tags=19%, list=9%, signal=21%
E2F3_ONCOGENIC_SIGNATURE	E2F3_ONCOGENIC_SIGNATURE		77	-0.416738	-1.1678907	0.20910972	0.379356	1.0	939	tags=29%, list=16%, signal=34%
UVB_NHEK3_C0	UVB_NHEK3_C0		42	-0.44344562	-1.1667491	0.26190478	0.3808718	1.0	859	tags=21%, list=15%, signal=25%
COCAINE_BRAIN_4WKS_UP	COCAINE_BRAIN_4WKS_UP		25	-0.4747244	-1.164706	0.26430205	0.38396215	1.0	1210	tags=28%, list=21%, signal=35%
UVC_TTD_4HR_DN	UVC_TTD_4HR_DN		149	-0.40102586	-1.163026	0.14959839	0.38666323	1.0	1231	tags=25%, list=22%, signal=31%
HSA04620_TOLL_LIKE_RECEPTOR_SIGNALING_PATHWAY	HSA04620_TOLL_LIKE_RECEPTOR_SIGNALING_PATHWAY		47	-0.4396352	-1.1616493	0.25993556	0.38846353	1.0	1327	tags=45%, list=23%, signal=58%
LEE_TCELLS2_UP	LEE_TCELLS2_UP		422	-0.39273113	-1.1586076	0.042	0.39372838	1.0	1050	tags=26%, list=18%, signal=29%
GH_GHRHR_KO_6HRS_UP	GH_GHRHR_KO_6HRS_UP		31	-0.46456116	-1.1581572	0.26742858	0.3937883	1.0	559	tags=16%, list=10%, signal=18%
FERNANDEZ_MYC_TARGETS	FERNANDEZ_MYC_TARGETS		64	-0.42322627	-1.1571527	0.24264705	0.39507353	1.0	1045	tags=27%, list=18%, signal=32%
BAF57_BT549_DN	BAF57_BT549_DN		116	-0.40015665	-1.1520426	0.2077001	0.40465885	1.0	650	tags=16%, list=11%, signal=18%
ZHAN_MULTIPLE_MYELOMA_VS_NORMAL_UP	ZHAN_MULTIPLE_MYELOMA_VS_NORMAL_UP		26	-0.4733811	-1.1501515	0.27522936	0.4076976	1.0	1721	tags=46%, list=30%, signal=66%
IL1RPATHWAY	IL1RPATHWAY		16	-0.5068397	-1.1496105	0.30703884	0.4079999	1.0	1321	tags=56%, list=23%, signal=73%
ASTIER_FN_DIFF	ASTIER_FN_DIFF		21	-0.4877978	-1.1470478	0.294686	0.41234234	1.0	1062	tags=29%, list=19%, signal=35%
GAMMA-UV_FIBRO_UP	GAMMA-UV_FIBRO_UP		17	-0.49928904	-1.1427531	0.29300117	0.42024392	1.0	630	tags=24%, list=11%, signal=26%
REFRACTORY_GASTRIC_UP	REFRACTORY_GASTRIC_UP		21	-0.4826549	-1.1420956	0.30382776	0.42078918	1.0	1053	tags=33%, list=18%, signal=41%
HSA04720_LONG_TERM_POTENTIATION	HSA04720_LONG_TERM_POTENTIATION		26	-0.4641729	-1.1418706	0.3046045	0.42043844	1.0	2164	tags=50%, list=38%, signal=80%
TPA_RESIST_MIDDLE_DN	TPA_RESIST_MIDDLE_DN		47	-0.42690703	-1.1399004	0.25583863	0.4236364	1.0	1314	tags=28%, list=23%, signal=36%
YU_CMYC_DN	YU_CMYC_DN		22	-0.47370353	-1.1365099	0.3148148	0.42977235	1.0	1464	tags=55%, list=26%, signal=73%
HSA00510_N_GLYCAN_BIOSYNTHESIS	HSA00510_N_GLYCAN_BIOSYNTHESIS		27	-0.45388302	-1.1354811	0.3	0.43098652	1.0	2110	tags=56%, list=37%, signal=88%
RACCYCDPATHWAY	RACCYCDPATHWAY		15	-0.5060069	-1.1350939	0.31636363	0.43085054	1.0	1871	tags=60%, list=33%, signal=89%
IGF_VS_PDGF_DN	IGF_VS_PDGF_DN		20	-0.47689474	-1.1320683	0.33451536	0.4362977	1.0	589	tags=35%, list=10%, signal=39%
HESS_HOXAANMEIS1_UP	HESS_HOXAANMEIS1_UP		32	-0.44253436	-1.131133	0.3179256	0.4374135	1.0	379	tags=16%, list=7%, signal=17%
KENNY_WNT_UP	KENNY_WNT_UP		23	-0.46455824	-1.1281091	0.33606556	0.44287485	1.0	432	tags=22%, list=8%, signal=23%
UVB_NHEK3_C2	UVB_NHEK3_C2		25	-0.46469182	-1.1270933	0.31880733	0.44414294	1.0	1892	tags=44%, list=33%, signal=65%
SHEPARD_BMYB_MORPHOLINO_UP	SHEPARD_BMYB_MORPHOLINO_UP		61	-0.41435778	-1.1266267	0.29831934	0.4442482	1.0	1431	tags=34%, list=25%, signal=45%
HESS_HOXAANMEIS1_DN	HESS_HOXAANMEIS1_DN		32	-0.44253436	-1.1234833	0.3118757	0.44970635	1.0	379	tags=16%, list=7%, signal=17%
UVC_HIGH_ALL_DN	UVC_HIGH_ALL_DN		141	-0.38898793	-1.122488	0.23487903	0.45091158	1.0	1091	tags=22%, list=19%, signal=26%
DORSAM_HOXA9_UP	DORSAM_HOXA9_UP		18	-0.48564944	-1.1168708	0.32923833	0.46187922	1.0	887	tags=28%, list=15%, signal=33%
HSC_STHSC_ADULT	HSC_STHSC_ADULT		18	-0.48500264	-1.1160367	0.3574822	0.46271455	1.0	1201	tags=28%, list=21%, signal=35%
MYC_ONCOGENIC_SIGNATURE	MYC_ONCOGENIC_SIGNATURE		71	-0.39896107	-1.1138735	0.3137255	0.46611077	1.0	1404	tags=37%, list=25%, signal=48%
SIG_INSULIN_RECEPTOR_PATHWAY_IN_CARDIAC_MYOCYTES	SIG_INSULIN_RECEPTOR_PATHWAY_IN_CARDIAC_MYOCYTES		23	-0.46100095	-1.111741	0.3282887	0.46964678	1.0	1926	tags=48%, list=34%, signal=72%
HPV31_DN	HPV31_DN		17	-0.4813132	-1.1107972	0.34711778	0.47066247	1.0	274	tags=18%, list=5%, signal=18%
KNUDSEN_PMNS_DN	KNUDSEN_PMNS_DN		107	-0.39055297	-1.1079521	0.29471543	0.47561473	1.0	1917	tags=40%, list=33%, signal=59%
ERKPATHWAY	ERKPATHWAY		15	-0.49825794	-1.1062831	0.36363637	0.47832447	1.0	1926	tags=60%, list=34%, signal=90%
HSA04012_ERBB_SIGNALING_PATHWAY	HSA04012_ERBB_SIGNALING_PATHWAY		40	-0.41842714	-1.1028694	0.33660132	0.4847311	1.0	1345	tags=43%, list=23%, signal=55%
KENNY_WNT_DN	KENNY_WNT_DN		23	-0.4606586	-1.1023741	0.34575087	0.48485556	1.0	1452	tags=35%, list=25%, signal=46%
PENG_GLUTAMINE_UP	PENG_GLUTAMINE_UP		115	-0.38614222	-1.1021563	0.28614762	0.4844001	1.0	1294	tags=31%, list=23%, signal=40%
HSA00860_PORPHYRIN_AND_CHLOROPHYLL_METABOLISM	HSA00860_PORPHYRIN_AND_CHLOROPHYLL_METABOLISM		17	-0.48579082	-1.1020888	0.34771886	0.48361105	1.0	1356	tags=29%, list=24%, signal=38%
FALT_BCLL_UP	FALT_BCLL_UP		19	-0.47117302	-1.0992849	0.35731706	0.48879057	1.0	1367	tags=42%, list=24%, signal=55%
HIVNEFPATHWAY	HIVNEFPATHWAY		29	-0.43457258	-1.0980235	0.35812357	0.49074525	1.0	1476	tags=31%, list=26%, signal=42%
UVB_NHEK1_UP	UVB_NHEK1_UP		52	-0.40784687	-1.097705	0.33583692	0.49050775	1.0	1414	tags=37%, list=25%, signal=48%
IFN_BETA_GLIOMA_DN	IFN_BETA_GLIOMA_DN		21	-0.45846662	-1.097353	0.3705463	0.49030828	1.0	538	tags=19%, list=9%, signal=21%
SANSOM_APC_LOSS4_UP	SANSOM_APC_LOSS4_UP		39	-0.41752666	-1.0970061	0.34263393	0.49015203	1.0	754	tags=21%, list=13%, signal=23%
GHPATHWAY	GHPATHWAY		17	-0.47382894	-1.0955193	0.36374697	0.4921819	1.0	2164	tags=65%, list=38%, signal=104%
HDACI_COLON_BUT24HRS_DN	HDACI_COLON_BUT24HRS_DN		42	-0.41690752	-1.0948257	0.34323433	0.49277982	1.0	570	tags=14%, list=10%, signal=16%
CMV_HCMV_TIMECOURSE_24HRS_UP	CMV_HCMV_TIMECOURSE_24HRS_UP		31	-0.43063805	-1.0947131	0.35585585	0.49205178	1.0	1220	tags=35%, list=21%, signal=45%
HDACI_COLON_CLUSTER9	HDACI_COLON_CLUSTER9		25	-0.44492844	-1.0947044	0.3673938	0.49113837	1.0	1236	tags=32%, list=22%, signal=41%
LEE_ACOX1_DN	LEE_ACOX1_DN		17	-0.47867456	-1.0935473	0.34648582	0.49275994	1.0	618	tags=29%, list=11%, signal=33%
HDACI_COLON_SUL16HRS_DN	HDACI_COLON_SUL16HRS_DN		22	-0.46062538	-1.0926703	0.3681055	0.49371922	1.0	668	tags=18%, list=12%, signal=21%
TCELL_ANERGIC_UP	TCELL_ANERGIC_UP		28	-0.44310704	-1.091825	0.36973834	0.49461332	1.0	1809	tags=64%, list=32%, signal=94%
UVC_HIGH_D7_DN	UVC_HIGH_D7_DN		17	-0.47976202	-1.0883164	0.37153196	0.5011152	1.0	724	tags=24%, list=13%, signal=27%
FSH_OVARY_MCV152_DN	FSH_OVARY_MCV152_DN		21	-0.4584183	-1.0881196	0.38516745	0.50061303	1.0	1179	tags=29%, list=21%, signal=36%
PPARAPATHWAY	PPARAPATHWAY		27	-0.43616462	-1.0877571	0.375	0.500436	1.0	1973	tags=56%, list=34%, signal=84%
FLOTHO_CASP8AP2_MRD_DIFF	FLOTHO_CASP8AP2_MRD_DIFF		26	-0.4459481	-1.0876986	0.3723898	0.49964562	1.0	1859	tags=54%, list=32%, signal=79%
UVC_XPCS_ALL_DN	UVC_XPCS_ALL_DN		248	-0.3700189	-1.0874794	0.272	0.49917838	1.0	1231	tags=23%, list=22%, signal=28%
BYSTROM_IL5_DN	BYSTROM_IL5_DN		39	-0.41810194	-1.08746	0.3485342	0.4982834	1.0	1785	tags=49%, list=31%, signal=70%
PGC	PGC		156	-0.37612796	-1.0865426	0.2881526	0.4991983	1.0	1089	tags=21%, list=19%, signal=25%
BLEO_HUMAN_LYMPH_HIGH_24HRS_UP	BLEO_HUMAN_LYMPH_HIGH_24HRS_UP		46	-0.41050676	-1.085541	0.35515022	0.50047606	1.0	1917	tags=50%, list=33%, signal=75%
ELECTRON_TRANSPORTER_ACTIVITY	ELECTRON_TRANSPORTER_ACTIVITY		35	-0.42191717	-1.0849718	0.37334803	0.50066423	1.0	1267	tags=37%, list=22%, signal=47%
HSA04150_MTOR_SIGNALING_PATHWAY	HSA04150_MTOR_SIGNALING_PATHWAY		23	-0.4548688	-1.084451	0.37209302	0.50091124	1.0	1185	tags=39%, list=21%, signal=49%
FLECHNER_KIDNEY_TRANSPLANT_WELL_PBL_DN	FLECHNER_KIDNEY_TRANSPLANT_WELL_PBL_DN		21	-0.4572952	-1.0836205	0.3671783	0.50176203	1.0	759	tags=19%, list=13%, signal=22%
COCAINE_BRAIN_5D_UP	COCAINE_BRAIN_5D_UP		25	-0.44151616	-1.0830109	0.39503387	0.50216377	1.0	1277	tags=36%, list=22%, signal=46%
ROSS_MLL_FUSION	ROSS_MLL_FUSION		33	-0.42534307	-1.0804956	0.3830735	0.50646335	1.0	1721	tags=52%, list=30%, signal=73%
STRESS_ARSENIC_SPECIFIC_UP	STRESS_ARSENIC_SPECIFIC_UP		63	-0.39439976	-1.0762143	0.37759337	0.51440835	1.0	1479	tags=35%, list=26%, signal=47%
UVC_XPCS_8HR_DN	UVC_XPCS_8HR_DN		215	-0.36896497	-1.0723231	0.3053053	0.5218476	1.0	1231	tags=22%, list=22%, signal=27%
UVC_TTD_4HR_UP	UVC_TTD_4HR_UP		22	-0.44478595	-1.0658482	0.41010576	0.53431296	1.0	1422	tags=41%, list=25%, signal=54%
HSA01510_NEURODEGENERATIVE_DISEASES	HSA01510_NEURODEGENERATIVE_DISEASES		16	-0.46903434	-1.0646462	0.4039409	0.5357952	1.0	2049	tags=69%, list=36%, signal=107%
ZHAN_MMPC_SIM	ZHAN_MMPC_SIM		20	-0.44594187	-1.0646335	0.40958083	0.5348389	1.0	1414	tags=40%, list=25%, signal=53%
CHESLER_HIGHEST_FOLD_RANGE_GENES	CHESLER_HIGHEST_FOLD_RANGE_GENES		22	-0.4419975	-1.064605	0.41275573	0.5339218	1.0	2007	tags=45%, list=35%, signal=70%
GH_GHRHR_KO_24HRS_DN	GH_GHRHR_KO_24HRS_DN		82	-0.37712437	-1.0643675	0.3823227	0.53344434	1.0	735	tags=11%, list=13%, signal=12%
CMV_HCMV_TIMECOURSE_14HRS_UP	CMV_HCMV_TIMECOURSE_14HRS_UP		21	-0.44462734	-1.063768	0.3928994	0.5338055	1.0	955	tags=24%, list=17%, signal=28%
HSA04310_WNT_SIGNALING_PATHWAY	HSA04310_WNT_SIGNALING_PATHWAY		50	-0.39574373	-1.0629758	0.38853502	0.5344215	1.0	1332	tags=24%, list=23%, signal=31%
CELL_MOTILITY	CELL_MOTILITY		45	-0.40485334	-1.0618664	0.39915073	0.5358305	1.0	1222	tags=36%, list=21%, signal=45%
ST_JNK_MAPK_PATHWAY	ST_JNK_MAPK_PATHWAY		17	-0.4566649	-1.0606983	0.40987656	0.5372557	1.0	1243	tags=35%, list=22%, signal=45%
GLYCOGEN_METABOLISM	GLYCOGEN_METABOLISM		18	-0.4567196	-1.0595332	0.4116223	0.5387383	1.0	2485	tags=56%, list=43%, signal=98%
UVC_XPCS_8HR_UP	UVC_XPCS_8HR_UP		23	-0.4439617	-1.0579056	0.4142357	0.5411493	1.0	1179	tags=35%, list=21%, signal=44%
STEFFEN_AML_PML_PLZF_TRGT	STEFFEN_AML_PML_PLZF_TRGT		16	-0.46916163	-1.0578309	0.41947564	0.5403413	1.0	1421	tags=50%, list=25%, signal=66%
SIG_CHEMOTAXIS	SIG_CHEMOTAXIS		21	-0.4397587	-1.0561857	0.40473372	0.54285777	1.0	1501	tags=43%, list=26%, signal=58%
HDACI_COLON_BUT2HRS_UP	HDACI_COLON_BUT2HRS_UP		24	-0.4322389	-1.053827	0.42374855	0.5469019	1.0	1381	tags=38%, list=24%, signal=49%
STEMCELL_COMMON_UP	STEMCELL_COMMON_UP		103	-0.37240478	-1.0509971	0.40955284	0.55187285	1.0	1672	tags=33%, list=29%, signal=46%
HSA04210_APOPTOSIS	HSA04210_APOPTOSIS		38	-0.40361074	-1.049125	0.4065934	0.55479616	1.0	1476	tags=32%, list=26%, signal=42%
CMV_HCMV_TIMECOURSE_ALL_UP	CMV_HCMV_TIMECOURSE_ALL_UP		209	-0.36146116	-1.0475402	0.369	0.5570457	1.0	1191	tags=23%, list=21%, signal=29%
HDACI_COLON_CUR48HRS_UP	HDACI_COLON_CUR48HRS_UP		26	-0.4251419	-1.0443964	0.44634703	0.5626146	1.0	1367	tags=38%, list=24%, signal=50%
SMITH_HTERT_DN	SMITH_HTERT_DN		26	-0.41983172	-1.0422122	0.43283582	0.5660786	1.0	893	tags=23%, list=16%, signal=27%
GAMMA-UV_FIBRO_DN	GAMMA-UV_FIBRO_DN		20	-0.4373636	-1.0403101	0.4364706	0.56899095	1.0	1305	tags=30%, list=23%, signal=39%
NFATPATHWAY	NFATPATHWAY		18	-0.4484538	-1.0347085	0.46071428	0.57951367	1.0	2220	tags=61%, list=39%, signal=100%
UVC_XPCS_ALL_UP	UVC_XPCS_ALL_UP		25	-0.42613828	-1.0346737	0.44495943	0.57856625	1.0	1179	tags=32%, list=21%, signal=40%
IDX_TSA_UP_CLUSTER6	IDX_TSA_UP_CLUSTER6		76	-0.37166992	-1.0304843	0.43737167	0.58642423	1.0	1578	tags=30%, list=28%, signal=41%
SRC_ONCOGENIC_SIGNATURE	SRC_ONCOGENIC_SIGNATURE		28	-0.41423965	-1.028821	0.47428572	0.588935	1.0	1279	tags=29%, list=22%, signal=37%
WERNERONLY_FIBRO_DN	WERNERONLY_FIBRO_DN		24	-0.42670596	-1.0231498	0.46768507	0.5997284	1.0	1157	tags=25%, list=20%, signal=31%
AGUIRRE_PANCREAS_CHR19	AGUIRRE_PANCREAS_CHR19		27	-0.40944704	-1.022168	0.4692483	0.60075635	1.0	846	tags=26%, list=15%, signal=30%
WERNER_FIBRO_DN	WERNER_FIBRO_DN		72	-0.36964744	-1.0210387	0.48693836	0.60214096	1.0	1157	tags=18%, list=20%, signal=22%
CMV_24HRS_UP	CMV_24HRS_UP		31	-0.40043432	-1.0198742	0.4692483	0.60346526	1.0	500	tags=16%, list=9%, signal=18%
GPCRS_CLASS_A_RHODOPSIN_LIKE	GPCRS_CLASS_A_RHODOPSIN_LIKE		18	-0.44202232	-1.0161414	0.453125	0.6102491	1.0	601	tags=33%, list=10%, signal=37%
HSC_STHSC_FETAL	HSC_STHSC_FETAL		15	-0.44850487	-1.0155183	0.47434294	0.61040115	1.0	1201	tags=27%, list=21%, signal=34%
UVC_TTD_ALL_UP	UVC_TTD_ALL_UP		24	-0.4138588	-1.0097075	0.48126465	0.6213058	1.0	1422	tags=42%, list=25%, signal=55%
FLECHNER_KIDNEY_TRANSPLANT_WELL_PBL_UP	FLECHNER_KIDNEY_TRANSPLANT_WELL_PBL_UP		69	-0.36818132	-1.0021062	0.4979296	0.63559365	1.0	1747	tags=41%, list=31%, signal=58%
OLDWERNER_FIBRO_DN	OLDWERNER_FIBRO_DN		49	-0.37090605	-0.9971233	0.5090909	0.64484805	1.0	915	tags=14%, list=16%, signal=17%
DEATHPATHWAY	DEATHPATHWAY		17	-0.43823776	-0.996381	0.49040768	0.6452633	1.0	1476	tags=35%, list=26%, signal=47%
HSC_STHSC_SHARED	HSC_STHSC_SHARED		15	-0.44850487	-0.99388254	0.51180124	0.64933753	1.0	1201	tags=27%, list=21%, signal=34%
DRUG_RESISTANCE_AND_METABOLISM	DRUG_RESISTANCE_AND_METABOLISM		38	-0.38309193	-0.99104166	0.53575355	0.65409446	1.0	1171	tags=32%, list=20%, signal=39%
VANTVEER_BREAST_OUTCOME_GOOD_VS_POOR_DN	VANTVEER_BREAST_OUTCOME_GOOD_VS_POOR_DN		33	-0.38764015	-0.98790455	0.5322034	0.6593469	1.0	549	tags=18%, list=10%, signal=20%
LEE_E2F1_DN	LEE_E2F1_DN		21	-0.40262094	-0.97757924	0.52522933	0.67938113	1.0	559	tags=24%, list=10%, signal=26%
HIPPOCAMPUS_DEVELOPMENT_POSTNATAL	HIPPOCAMPUS_DEVELOPMENT_POSTNATAL		19	-0.41419566	-0.97667974	0.5253623	0.6800153	1.0	939	tags=26%, list=16%, signal=31%
PENG_RAPAMYCIN_UP	PENG_RAPAMYCIN_UP		65	-0.35351485	-0.9766763	0.5650364	0.6788637	1.0	1183	tags=28%, list=21%, signal=35%
LEE_MYC_UP	LEE_MYC_UP		23	-0.4008201	-0.9701236	0.55011654	0.69079506	1.0	817	tags=22%, list=14%, signal=25%
SANSOM_APC_LOSS5_UP	SANSOM_APC_LOSS5_UP		24	-0.39901692	-0.9693716	0.53411764	0.6910411	1.0	572	tags=17%, list=10%, signal=18%
YAGI_AML_PROG_ASSOC	YAGI_AML_PROG_ASSOC		59	-0.35446116	-0.9656509	0.5660981	0.69705176	1.0	424	tags=12%, list=7%, signal=13%
TOLLPATHWAY	TOLLPATHWAY		18	-0.40797806	-0.96508616	0.53186274	0.6970373	1.0	1327	tags=50%, list=23%, signal=65%
FASPATHWAY	FASPATHWAY		20	-0.407772	-0.9628471	0.54299176	0.7002761	1.0	1476	tags=45%, list=26%, signal=60%
YAGI_AML_PROGNOSIS	YAGI_AML_PROGNOSIS		18	-0.41208085	-0.960013	0.5445666	0.70469177	1.0	1415	tags=33%, list=25%, signal=44%
ZHAN_MM_MOLECULAR_CLASSI_DN	ZHAN_MM_MOLECULAR_CLASSI_DN		16	-0.42065787	-0.9576584	0.56296295	0.70802045	1.0	939	tags=25%, list=16%, signal=30%
AGUIRRE_PANCREAS_CHR8	AGUIRRE_PANCREAS_CHR8		16	-0.41351876	-0.95114905	0.55785626	0.7194463	1.0	406	tags=13%, list=7%, signal=13%
CALRES_RHESUS_DN	CALRES_RHESUS_DN		27	-0.38600475	-0.94964445	0.5647194	0.72121066	1.0	1578	tags=26%, list=28%, signal=36%
CIS_XPC_UP	CIS_XPC_UP		53	-0.35634425	-0.94962335	0.5904762	0.72002894	1.0	715	tags=17%, list=12%, signal=19%
CMV_HCMV_TIMECOURSE_6HRS_DN	CMV_HCMV_TIMECOURSE_6HRS_DN		26	-0.38842922	-0.9483221	0.56242704	0.72141486	1.0	647	tags=19%, list=11%, signal=22%
HSA04910_INSULIN_SIGNALING_PATHWAY	HSA04910_INSULIN_SIGNALING_PATHWAY		55	-0.3487256	-0.9440967	0.57984996	0.72828484	1.0	1243	tags=25%, list=22%, signal=32%
ST_ERK1_ERK2_MAPK_PATHWAY	ST_ERK1_ERK2_MAPK_PATHWAY		15	-0.4201194	-0.94226253	0.56981134	0.73042643	1.0	2628	tags=73%, list=46%, signal=135%
CMV_ALL_UP	CMV_ALL_UP		41	-0.36358032	-0.94213	0.587027	0.7294709	1.0	1158	tags=27%, list=20%, signal=33%
BCNU_GLIOMA_MGMT_48HRS_DN	BCNU_GLIOMA_MGMT_48HRS_DN		32	-0.3667154	-0.93932843	0.5932961	0.73347974	1.0	1115	tags=28%, list=19%, signal=35%
BRCA_BRCA1_POS	BRCA_BRCA1_POS		54	-0.35055366	-0.9371671	0.6132479	0.7363752	1.0	488	tags=11%, list=9%, signal=12%
REOVIRUS_HEK293_UP	REOVIRUS_HEK293_UP		116	-0.3265692	-0.9340859	0.63829786	0.7408758	1.0	1191	tags=22%, list=21%, signal=28%
HDACI_COLON_CUR24HRS_UP	HDACI_COLON_CUR24HRS_UP		20	-0.39335454	-0.9313759	0.58265895	0.74448824	1.0	1519	tags=40%, list=27%, signal=54%
LIZUKA_G1_SM_G2	LIZUKA_G1_SM_G2		17	-0.4051924	-0.92955095	0.5937888	0.7466766	1.0	1970	tags=65%, list=34%, signal=98%
GAY_YY1_DN	GAY_YY1_DN		97	-0.32945237	-0.92701244	0.64867616	0.7501036	1.0	764	tags=19%, list=13%, signal=21%
LEE_TCELLS8_UP	LEE_TCELLS8_UP		78	-0.33016294	-0.9269914	0.64337105	0.74890995	1.0	1021	tags=18%, list=18%, signal=22%
ST_B_CELL_ANTIGEN_RECEPTOR	ST_B_CELL_ANTIGEN_RECEPTOR		27	-0.36964935	-0.921154	0.6004646	0.7584773	1.0	1321	tags=41%, list=23%, signal=53%
HDACI_COLON_BUT_DN	HDACI_COLON_BUT_DN		114	-0.32214457	-0.92016256	0.678499	0.75902665	1.0	1450	tags=25%, list=25%, signal=32%
BRCA2_BRCA1_UP	BRCA2_BRCA1_UP		24	-0.3786437	-0.9199886	0.62398136	0.75808597	1.0	1981	tags=50%, list=35%, signal=76%
LEE_TCELLS1_UP	LEE_TCELLS1_UP		78	-0.33016294	-0.919256	0.6494312	0.7581553	1.0	1021	tags=18%, list=18%, signal=22%
HSA04130_SNARE_INTERACTIONS_IN_VESICULAR_TRANSPORT	HSA04130_SNARE_INTERACTIONS_IN_VESICULAR_TRANSPORT		15	-0.40443462	-0.91828203	0.61975306	0.75867224	1.0	1961	tags=47%, list=34%, signal=71%
LEE_TCELLS10_UP	LEE_TCELLS10_UP		78	-0.33016294	-0.9172688	0.66325486	0.75930697	1.0	1021	tags=18%, list=18%, signal=22%
FETAL_LIVER_ENRICHED_TRANSCRIPTION_FACTORS	FETAL_LIVER_ENRICHED_TRANSCRIPTION_FACTORS		36	-0.3563194	-0.91722614	0.6262626	0.75814426	1.0	1258	tags=19%, list=22%, signal=25%
UVC_HIGH_D4_DN	UVC_HIGH_D4_DN		29	-0.3655565	-0.9156856	0.6247166	0.75966984	1.0	1706	tags=31%, list=30%, signal=44%
UV-CMV_UNIQUE_HCMV_6HRS_UP	UV-CMV_UNIQUE_HCMV_6HRS_UP		32	-0.35863906	-0.9146769	0.62165177	0.7602746	1.0	813	tags=25%, list=14%, signal=29%
HUMAN_CD34_ENRICHED_TRANSCRIPTION_FACTORS	HUMAN_CD34_ENRICHED_TRANSCRIPTION_FACTORS		73	-0.33323213	-0.9144163	0.6618257	0.75952184	1.0	1609	tags=34%, list=28%, signal=47%
IDX_TSA_UP_CLUSTER5	IDX_TSA_UP_CLUSTER5		44	-0.3449486	-0.9123641	0.6367615	0.7619064	1.0	1344	tags=23%, list=23%, signal=29%
AGUIRRE_PANCREAS_CHR7	AGUIRRE_PANCREAS_CHR7		17	-0.39522517	-0.91184527	0.61076343	0.76163334	1.0	1047	tags=24%, list=18%, signal=29%
PEART_HISTONE_DN	PEART_HISTONE_DN		39	-0.3488313	-0.91177607	0.6337403	0.76053345	1.0	419	tags=13%, list=7%, signal=14%
DSRNA_UP	DSRNA_UP		16	-0.4011032	-0.91158605	0.6198758	0.7596511	1.0	1404	tags=38%, list=25%, signal=50%
BYSTRYKH_HSC_BRAIN_TRANS_GLOCUS	BYSTRYKH_HSC_BRAIN_TRANS_GLOCUS		75	-0.32589734	-0.9115162	0.6632124	0.7585533	1.0	919	tags=13%, list=16%, signal=16%
P38MAPKPATHWAY	P38MAPKPATHWAY		22	-0.37715462	-0.9070955	0.64209276	0.7651388	1.0	1243	tags=41%, list=22%, signal=52%
GLUCONEOGENESIS	GLUCONEOGENESIS		15	-0.4015199	-0.9063998	0.6043689	0.7651354	1.0	1861	tags=47%, list=33%, signal=69%
HSA00071_FATTY_ACID_METABOLISM	HSA00071_FATTY_ACID_METABOLISM		24	-0.37219608	-0.9048725	0.6213705	0.7665774	1.0	521	tags=13%, list=9%, signal=14%
SHEPARD_BMYB_MORPHOLINO_DN	SHEPARD_BMYB_MORPHOLINO_DN		61	-0.3284601	-0.9030217	0.6701903	0.76845616	1.0	1118	tags=28%, list=20%, signal=34%
BHATTACHARYA_ESC_UP	BHATTACHARYA_ESC_UP		17	-0.3904015	-0.90170276	0.6243842	0.7694708	1.0	1316	tags=35%, list=23%, signal=46%
APOPTOSIS_KEGG	APOPTOSIS_KEGG		19	-0.37636483	-0.90015185	0.6265207	0.7707823	1.0	1529	tags=32%, list=27%, signal=43%
HOFFMANN_BIVSBII_BI_TABLE2	HOFFMANN_BIVSBII_BI_TABLE2		98	-0.3147299	-0.8952915	0.7148676	0.77778196	1.0	984	tags=21%, list=17%, signal=25%
MENSE_HYPOXIA_TRANSPORTER_GENES	MENSE_HYPOXIA_TRANSPORTER_GENES		20	-0.38061064	-0.89237595	0.6346382	0.78137136	1.0	109	tags=10%, list=2%, signal=10%
ELONGINA_KO_DN	ELONGINA_KO_DN		65	-0.3213067	-0.89019525	0.67853403	0.7838354	1.0	893	tags=18%, list=16%, signal=22%
GLYCOLYSIS	GLYCOLYSIS		15	-0.4015199	-0.8889265	0.6380832	0.7847815	1.0	1861	tags=47%, list=33%, signal=69%
FMLPPATHWAY	FMLPPATHWAY		19	-0.37889284	-0.8886458	0.63100964	0.7840202	1.0	1871	tags=63%, list=33%, signal=94%
STRESS_TPA_SPECIFIC_UP	STRESS_TPA_SPECIFIC_UP		19	-0.3797481	-0.8881832	0.64719903	0.78354895	1.0	1051	tags=26%, list=18%, signal=32%
LU_IL4BCELL	LU_IL4BCELL		27	-0.3590261	-0.8847336	0.6624857	0.7878356	1.0	1209	tags=30%, list=21%, signal=37%
AGUIRRE_PANCREAS_CHR22	AGUIRRE_PANCREAS_CHR22		21	-0.37062275	-0.88091433	0.6427732	0.793043	1.0	1449	tags=33%, list=25%, signal=44%
CHESLER_BRAIN_CIS_GENES	CHESLER_BRAIN_CIS_GENES		31	-0.347127	-0.88079804	0.66741323	0.792011	1.0	1271	tags=23%, list=22%, signal=29%
PROPANOATE_METABOLISM	PROPANOATE_METABOLISM		19	-0.372799	-0.8800931	0.64994025	0.7919343	1.0	306	tags=11%, list=5%, signal=11%
HDACI_COLON_BUT48HRS_DN	HDACI_COLON_BUT48HRS_DN		46	-0.3273416	-0.8770442	0.68336886	0.79571176	1.0	1442	tags=30%, list=25%, signal=40%
HSA00564_GLYCEROPHOSPHOLIPID_METABOLISM	HSA00564_GLYCEROPHOSPHOLIPID_METABOLISM		25	-0.35979727	-0.8766024	0.6704675	0.79516923	1.0	1699	tags=40%, list=30%, signal=57%
CALRES_MOUSE_DN	CALRES_MOUSE_DN		18	-0.37516588	-0.87605095	0.65909094	0.79480875	1.0	587	tags=11%, list=10%, signal=12%
HSC_INTERMEDIATEPROGENITORS_FETAL	HSC_INTERMEDIATEPROGENITORS_FETAL		64	-0.32327577	-0.8756114	0.69246864	0.7942815	1.0	861	tags=19%, list=15%, signal=22%
CMV-UV_HCMV_6HRS_UP	CMV-UV_HCMV_6HRS_UP		38	-0.33528087	-0.87450665	0.6986755	0.7947439	1.0	1372	tags=37%, list=24%, signal=48%
UVB_NHEK3_C1	UVB_NHEK3_C1		19	-0.37088087	-0.87302125	0.6407186	0.79580957	1.0	1090	tags=26%, list=19%, signal=32%
CMV_HCMV_TIMECOURSE_20HRS_UP	CMV_HCMV_TIMECOURSE_20HRS_UP		40	-0.33481273	-0.87084675	0.6794311	0.7981803	1.0	973	tags=15%, list=17%, signal=18%
ZHAN_MM_CD1_VS_CD2_DN	ZHAN_MM_CD1_VS_CD2_DN		21	-0.36474705	-0.86908877	0.66386557	0.79976314	1.0	943	tags=29%, list=16%, signal=34%
MAPKPATHWAY	MAPKPATHWAY		46	-0.32858232	-0.8629394	0.698821	0.80817455	1.0	1926	tags=43%, list=34%, signal=65%
CHEN_HOXA5_TARGETS_UP	CHEN_HOXA5_TARGETS_UP		104	-0.30049878	-0.85857457	0.76899695	0.81371033	1.0	1426	tags=22%, list=25%, signal=29%
SA_B_CELL_RECEPTOR_COMPLEXES	SA_B_CELL_RECEPTOR_COMPLEXES		18	-0.36984366	-0.85854656	0.6767554	0.8124887	1.0	1243	tags=33%, list=22%, signal=42%
ALZHEIMERS_DISEASE_DN	ALZHEIMERS_DISEASE_DN		482	-0.28921732	-0.8557199	0.927	0.81549805	1.0	1339	tags=19%, list=23%, signal=22%
H2O2_CSBDIFF_C1	H2O2_CSBDIFF_C1		15	-0.386522	-0.8539257	0.6899619	0.81694925	1.0	1717	tags=40%, list=30%, signal=57%
BASSO_REGULATORY_HUBS	BASSO_REGULATORY_HUBS		69	-0.31192318	-0.85340625	0.76033056	0.8165176	1.0	1113	tags=19%, list=19%, signal=23%
IL2RBPATHWAY	IL2RBPATHWAY		19	-0.3631852	-0.8532976	0.6854067	0.8154166	1.0	1926	tags=47%, list=34%, signal=71%
PASSERINI_APOPTOSIS	PASSERINI_APOPTOSIS		18	-0.37315285	-0.85191494	0.6565534	0.8162336	1.0	804	tags=22%, list=14%, signal=26%
CMV_HCMV_TIMECOURSE_48HRS_UP	CMV_HCMV_TIMECOURSE_48HRS_UP		30	-0.33652908	-0.8474398	0.7194983	0.82170445	1.0	1108	tags=30%, list=19%, signal=37%
MAPK_CASCADE	MAPK_CASCADE		17	-0.37786037	-0.8461739	0.70508057	0.8223148	1.0	2015	tags=71%, list=35%, signal=109%
HSC_INTERMEDIATEPROGENITORS_ADULT	HSC_INTERMEDIATEPROGENITORS_ADULT		57	-0.31197917	-0.84529555	0.75869334	0.82228464	1.0	861	tags=19%, list=15%, signal=22%
HSC_LATEPROGENITORS_ADULT	HSC_LATEPROGENITORS_ADULT		193	-0.29098436	-0.8445468	0.8473896	0.8221192	1.0	1603	tags=27%, list=28%, signal=36%
PYRUVATE_METABOLISM	PYRUVATE_METABOLISM		15	-0.3709897	-0.838772	0.7109471	0.8293041	1.0	363	tags=13%, list=6%, signal=14%
OLDONLY_FIBRO_UP	OLDONLY_FIBRO_UP		17	-0.36506155	-0.83834493	0.70375	0.82867455	1.0	512	tags=12%, list=9%, signal=13%
SANA_TNFA_ENDOTHELIAL_UP	SANA_TNFA_ENDOTHELIAL_UP		26	-0.3366071	-0.83780295	0.7187141	0.8282	1.0	1321	tags=38%, list=23%, signal=50%
VHL_RCC_UP	VHL_RCC_UP		56	-0.30632597	-0.83572125	0.76409185	0.82993865	1.0	1875	tags=39%, list=33%, signal=58%
PURINE_METABOLISM	PURINE_METABOLISM		50	-0.30925402	-0.83453035	0.74006444	0.83036697	1.0	1186	tags=26%, list=21%, signal=33%
KLEIN_PEL_DN	KLEIN_PEL_DN		35	-0.32933927	-0.83358604	0.76004463	0.83044606	1.0	1043	tags=26%, list=18%, signal=31%
AGEING_KIDNEY_SPECIFIC_DN	AGEING_KIDNEY_SPECIFIC_DN		51	-0.31060967	-0.82867265	0.76898396	0.8362136	1.0	857	tags=18%, list=15%, signal=21%
BREASTCA_TWO_CLASSES	BREASTCA_TWO_CLASSES		64	-0.29876602	-0.82509345	0.78974897	0.8399935	1.0	1604	tags=27%, list=28%, signal=36%
TARTE_BCELL	TARTE_BCELL		21	-0.3473191	-0.8246955	0.71670705	0.83924603	1.0	1323	tags=33%, list=23%, signal=43%
HSC_INTERMEDIATEPROGENITORS_SHARED	HSC_INTERMEDIATEPROGENITORS_SHARED		52	-0.307682	-0.82091093	0.7639485	0.84320045	1.0	1109	tags=23%, list=19%, signal=28%
HSC_LATEPROGENITORS_SHARED	HSC_LATEPROGENITORS_SHARED		189	-0.28208062	-0.82033104	0.9029029	0.8427625	1.0	1603	tags=27%, list=28%, signal=36%
HSA00620_PYRUVATE_METABOLISM	HSA00620_PYRUVATE_METABOLISM		17	-0.3608841	-0.8200865	0.7309582	0.8418256	1.0	363	tags=12%, list=6%, signal=13%
HDACI_COLON_BUT12HRS_DN	HDACI_COLON_BUT12HRS_DN		34	-0.3146879	-0.8176722	0.7502787	0.8438132	1.0	399	tags=9%, list=7%, signal=9%
FETAL_LIVER_VS_ADULT_LIVER_GNF2	FETAL_LIVER_VS_ADULT_LIVER_GNF2		16	-0.3543512	-0.81397396	0.74368685	0.84751785	1.0	1266	tags=31%, list=22%, signal=40%
OLDAGE_DN	OLDAGE_DN		24	-0.33661115	-0.81359	0.73903	0.8467424	1.0	505	tags=13%, list=9%, signal=14%
SIG_PIP3_SIGNALING_IN_B_LYMPHOCYTES	SIG_PIP3_SIGNALING_IN_B_LYMPHOCYTES		19	-0.34372208	-0.8113271	0.7294118	0.8484793	1.0	1020	tags=26%, list=18%, signal=32%
GOLDRATH_HP	GOLDRATH_HP		80	-0.29205784	-0.80922914	0.8154639	0.8499886	1.0	1374	tags=23%, list=24%, signal=29%
BRCA_PROGNOSIS_NEG	BRCA_PROGNOSIS_NEG		52	-0.3015498	-0.80511916	0.7989418	0.8540455	1.0	549	tags=13%, list=10%, signal=15%
UVB_NHEK3_C7	UVB_NHEK3_C7		25	-0.3272456	-0.80099684	0.774942	0.85812026	1.0	580	tags=16%, list=10%, signal=18%
HSC_LATEPROGENITORS_FETAL	HSC_LATEPROGENITORS_FETAL		191	-0.27567476	-0.8009161	0.9099099	0.8569522	1.0	1603	tags=27%, list=28%, signal=36%
HSA00020_CITRATE_CYCLE	HSA00020_CITRATE_CYCLE		18	-0.34813064	-0.8006123	0.75030303	0.8561121	1.0	941	tags=17%, list=16%, signal=20%
UVB_SCC_UP	UVB_SCC_UP		44	-0.2996437	-0.7975551	0.8032432	0.8588826	1.0	1399	tags=25%, list=24%, signal=33%
APOPTOSIS_GENMAPP	APOPTOSIS_GENMAPP		20	-0.34091493	-0.79431194	0.7698695	0.8617755	1.0	1476	tags=30%, list=26%, signal=40%
WANG_MLL_CBP_VS_GMP_DN	WANG_MLL_CBP_VS_GMP_DN		23	-0.3279537	-0.78954136	0.77078384	0.866469	1.0	727	tags=13%, list=13%, signal=15%
HSC_EARLYPROGENITORS_ADULT	HSC_EARLYPROGENITORS_ADULT		193	-0.27147558	-0.78609174	0.93373495	0.8695436	1.0	1441	tags=22%, list=25%, signal=28%
HSA00252_ALANINE_AND_ASPARTATE_METABOLISM	HSA00252_ALANINE_AND_ASPARTATE_METABOLISM		16	-0.34747306	-0.78521657	0.7684729	0.86931324	1.0	728	tags=13%, list=13%, signal=14%
ALZHEIMERS_INCIPIENT_DN	ALZHEIMERS_INCIPIENT_DN		71	-0.28354827	-0.7840666	0.8439126	0.8693946	1.0	361	tags=7%, list=6%, signal=7%
LYSINE_DEGRADATION	LYSINE_DEGRADATION		17	-0.34108585	-0.7838744	0.7771011	0.8683381	1.0	264	tags=12%, list=5%, signal=12%
FERRANDO_MLL_T_ALL_DN	FERRANDO_MLL_T_ALL_DN		46	-0.29432964	-0.7781955	0.83404714	0.87396395	1.0	899	tags=15%, list=16%, signal=18%
LEE_MYC_TGFA_DN	LEE_MYC_TGFA_DN		20	-0.3305015	-0.7756543	0.7765958	0.875758	1.0	694	tags=25%, list=12%, signal=28%
HDACI_COLON_CLUSTER10	HDACI_COLON_CLUSTER10		17	-0.3387902	-0.7721239	0.77680796	0.87861055	1.0	1492	tags=24%, list=26%, signal=32%
RCC_NL_UP	RCC_NL_UP		254	-0.26091576	-0.76564807	0.968	0.88490474	1.0	1477	tags=22%, list=26%, signal=28%
MYC_TARGETS	MYC_TARGETS		18	-0.32377383	-0.7640727	0.8055893	0.8855023	1.0	758	tags=17%, list=13%, signal=19%
HSC_EARLYPROGENITORS_SHARED	HSC_EARLYPROGENITORS_SHARED		192	-0.26046473	-0.76077366	0.94182545	0.88795686	1.0	1441	tags=21%, list=25%, signal=28%
HSC_EARLYPROGENITORS_FETAL	HSC_EARLYPROGENITORS_FETAL		192	-0.26046473	-0.75453085	0.9569138	0.89377326	1.0	1441	tags=21%, list=25%, signal=28%
LEE_DENA_DN	LEE_DENA_DN		20	-0.31677234	-0.74156547	0.8153846	0.90694565	1.0	817	tags=20%, list=14%, signal=23%
ST_FAS_SIGNALING_PATHWAY	ST_FAS_SIGNALING_PATHWAY		30	-0.29171288	-0.7381072	0.84579974	0.909234	1.0	163	tags=7%, list=3%, signal=7%
HYPOXIA_RCC_NOVHL_UP	HYPOXIA_RCC_NOVHL_UP		28	-0.29370067	-0.7354659	0.8356322	0.9107461	1.0	2044	tags=50%, list=36%, signal=77%
CALRES_MOUSE_NEOCORTEX_DN	CALRES_MOUSE_NEOCORTEX_DN		32	-0.29149288	-0.73457617	0.845039	0.91040236	1.0	865	tags=22%, list=15%, signal=26%
ST_P38_MAPK_PATHWAY	ST_P38_MAPK_PATHWAY		17	-0.32023144	-0.73220724	0.8148148	0.91152364	1.0	1157	tags=29%, list=20%, signal=37%
FLECHNER_KIDNEY_TRANSPLANT_REJECTION_PBL_UP	FLECHNER_KIDNEY_TRANSPLANT_REJECTION_PBL_UP		37	-0.2805928	-0.72705483	0.86129755	0.91544944	1.0	1598	tags=30%, list=28%, signal=41%
HSA00230_PURINE_METABOLISM	HSA00230_PURINE_METABOLISM		73	-0.26177564	-0.7220584	0.9019608	0.91904175	1.0	1189	tags=23%, list=21%, signal=29%
VHL_NORMAL_UP	VHL_NORMAL_UP		189	-0.24763909	-0.719231	0.971	0.9205736	1.0	1663	tags=26%, list=29%, signal=36%
PRMT5_KD_UP	PRMT5_KD_UP		95	-0.25421274	-0.7174319	0.92402464	0.9211135	1.0	620	tags=11%, list=11%, signal=12%
OXIDATIVE_PHOSPHORYLATION	OXIDATIVE_PHOSPHORYLATION		26	-0.28826934	-0.71098953	0.867664	0.9259078	1.0	1245	tags=19%, list=22%, signal=24%
HSA04662_B_CELL_RECEPTOR_SIGNALING_PATHWAY	HSA04662_B_CELL_RECEPTOR_SIGNALING_PATHWAY		39	-0.27092084	-0.7042573	0.8864388	0.930834	1.0	1321	tags=28%, list=23%, signal=36%
AGUIRRE_PANCREAS_CHR17	AGUIRRE_PANCREAS_CHR17		29	-0.28205863	-0.70274144	0.88374716	0.930937	1.0	1230	tags=21%, list=21%, signal=26%
FLECHNER_KIDNEY_TRANSPLANT_REJECTION_PBL_DN	FLECHNER_KIDNEY_TRANSPLANT_REJECTION_PBL_DN		24	-0.2870833	-0.69746953	0.8847981	0.9344295	1.0	1790	tags=33%, list=31%, signal=48%
SIG_BCR_SIGNALING_PATHWAY	SIG_BCR_SIGNALING_PATHWAY		30	-0.2760601	-0.6974596	0.8785796	0.9331236	1.0	1266	tags=33%, list=22%, signal=43%
UVB_NHEK2_DN	UVB_NHEK2_DN		39	-0.26512843	-0.6880783	0.90249187	0.9399073	1.0	1393	tags=21%, list=24%, signal=27%
GLYCEROPHOSPHOLIPID_METABOLISM	GLYCEROPHOSPHOLIPID_METABOLISM		22	-0.29122788	-0.68792033	0.8938679	0.9387223	1.0	1699	tags=36%, list=30%, signal=52%
ZHAN_MM_CD1_VS_CD2_UP	ZHAN_MM_CD1_VS_CD2_UP		27	-0.2799045	-0.68629146	0.88018435	0.9386472	1.0	1010	tags=15%, list=18%, signal=18%
BREASTCA_THREE_CLASSES	BREASTCA_THREE_CLASSES		16	-0.30244482	-0.6809175	0.8833967	0.9418895	1.0	2195	tags=50%, list=38%, signal=81%
INOS_ALL_UP	INOS_ALL_UP		30	-0.2685053	-0.6787907	0.8875	0.9422997	1.0	766	tags=13%, list=13%, signal=15%
VALINE_LEUCINE_AND_ISOLEUCINE_DEGRADATION	VALINE_LEUCINE_AND_ISOLEUCINE_DEGRADATION		25	-0.2733885	-0.6729364	0.9133949	0.94562995	1.0	306	tags=8%, list=5%, signal=8%
AGED_MOUSE_HYPOTH_UP	AGED_MOUSE_HYPOTH_UP		23	-0.2796153	-0.6702524	0.8926417	0.9464717	1.0	1170	tags=17%, list=20%, signal=22%
HSA00500_STARCH_AND_SUCROSE_METABOLISM	HSA00500_STARCH_AND_SUCROSE_METABOLISM		26	-0.26972184	-0.6570271	0.8997696	0.9554237	1.0	1917	tags=35%, list=33%, signal=52%
BCRPATHWAY	BCRPATHWAY		23	-0.27044204	-0.64589894	0.91067284	0.961927	1.0	1243	tags=30%, list=22%, signal=39%
SANA_IFNG_ENDOTHELIAL_DN	SANA_IFNG_ENDOTHELIAL_DN		27	-0.26199213	-0.6411147	0.9137344	0.96389294	1.0	1446	tags=26%, list=25%, signal=35%
CERAMIDEPATHWAY	CERAMIDEPATHWAY		15	-0.2824702	-0.623422	0.9197531	0.9737233	1.0	1517	tags=33%, list=27%, signal=45%
HDACI_COLON_BUT16HRS_DN	HDACI_COLON_BUT16HRS_DN		45	-0.23172654	-0.61788684	0.9623251	0.9755516	1.0	580	tags=9%, list=10%, signal=10%
SHIPP_DLBCL_CURED_DN	SHIPP_DLBCL_CURED_DN		18	-0.2665706	-0.6178837	0.93734646	0.9742012	1.0	1609	tags=28%, list=28%, signal=39%
OXSTRESS_RPE_H2O2HNE_DN	OXSTRESS_RPE_H2O2HNE_DN		17	-0.26744965	-0.61434466	0.92945546	0.97489834	1.0	1831	tags=41%, list=32%, signal=60%
H2O2_CSBDIFF_C2	H2O2_CSBDIFF_C2		17	-0.2615119	-0.6024728	0.94011974	0.98007226	1.0	111	tags=6%, list=2%, signal=6%
STRESS_GENOTOXIC_SPECIFIC_DN	STRESS_GENOTOXIC_SPECIFIC_DN		17	-0.2572865	-0.5932753	0.9311193	0.98343474	1.0	904	tags=18%, list=16%, signal=21%
PEART_HISTONE_UP	PEART_HISTONE_UP		28	-0.23369017	-0.58269894	0.9605856	0.9868221	1.0	1290	tags=21%, list=23%, signal=28%
UVB_NHEK1_DN	UVB_NHEK1_DN		129	-0.20014666	-0.5809609	0.9949648	0.9862963	1.0	1417	tags=19%, list=25%, signal=24%
UVB_NHEK1_C6	UVB_NHEK1_C6		59	-0.2152715	-0.57673484	0.9820675	0.9866801	1.0	1034	tags=12%, list=18%, signal=14%
BRENTANI_DEATH	BRENTANI_DEATH		28	-0.22327107	-0.55572	0.96825397	0.9934082	1.0	1476	tags=21%, list=26%, signal=29%
HSA00640_PROPANOATE_METABOLISM	HSA00640_PROPANOATE_METABOLISM		19	-0.23606606	-0.55268353	0.969475	0.9930075	1.0	1398	tags=21%, list=24%, signal=28%
IDX_TSA_DN_CLUSTER6	IDX_TSA_DN_CLUSTER6		15	-0.24862134	-0.5500977	0.96029776	0.9925217	1.0	1359	tags=27%, list=24%, signal=35%
GENOTOXINS_24HRS_DISCR	GENOTOXINS_24HRS_DISCR		16	-0.23680122	-0.5396817	0.96585363	0.9944198	1.0	419	tags=6%, list=7%, signal=7%
PENG_RAPAMYCIN_DN	PENG_RAPAMYCIN_DN		106	-0.18381368	-0.5253036	0.9989919	0.99707973	1.0	964	tags=9%, list=17%, signal=11%
AGUIRRE_PANCREAS_CHR6	AGUIRRE_PANCREAS_CHR6		15	-0.23223874	-0.521895	0.98523986	0.996643	1.0	2124	tags=53%, list=37%, signal=85%
MMS_MOUSE_LYMPH_HIGH_4HRS_UP	MMS_MOUSE_LYMPH_HIGH_4HRS_UP		21	-0.22037902	-0.51738584	0.97992915	0.99641466	1.0	1878	tags=48%, list=33%, signal=71%
BYSTRYKH_HSC_BRAIN_CIS_GLOCUS	BYSTRYKH_HSC_BRAIN_CIS_GLOCUS		28	-0.20989215	-0.5156766	0.9867257	0.9954647	1.0	1900	tags=29%, list=33%, signal=43%
BRCA1_OVEREXP_DN	BRCA1_OVEREXP_DN		50	-0.18414608	-0.49761048	0.99571735	0.9976787	1.0	949	tags=12%, list=17%, signal=14%
ST_PHOSPHOINOSITIDE_3_KINASE_PATHWAY	ST_PHOSPHOINOSITIDE_3_KINASE_PATHWAY		17	-0.21672878	-0.49469295	0.9876847	0.9968588	1.0	1926	tags=35%, list=34%, signal=53%
PENG_GLUCOSE_DN	PENG_GLUCOSE_DN		61	-0.17059094	-0.46597862	1.0	0.99948937	1.0	1981	tags=33%, list=35%, signal=50%
HSA00010_GLYCOLYSIS_AND_GLUCONEOGENESIS	HSA00010_GLYCOLYSIS_AND_GLUCONEOGENESIS		16	-0.19887824	-0.4519157	0.99630994	0.999617	1.0	1861	tags=38%, list=33%, signal=55%
AGUIRRE_PANCREAS_CHR12	AGUIRRE_PANCREAS_CHR12		25	-0.16313247	-0.4045428	0.9988208	1.0	1.0	1775	tags=28%, list=31%, signal=40%
NOUZOVA_CPG_H4_UP	NOUZOVA_CPG_H4_UP		50	-0.14476754	-0.38161534	1.0	1.0	1.0	1853	tags=26%, list=32%, signal=38%
HDACI_COLON_CLUSTER6	HDACI_COLON_CLUSTER6		18	-0.16060792	-0.37339264	0.9975933	0.9994662	1.0	1755	tags=28%, list=31%, signal=40%
