# Supplementary material for: Comparative RNA-Seq and Microarray Analysis of Gene Expression Changes in B-Cell Lymphomas of Canis familiaris
Source: PLoS One. 2013 Apr 4;8(4):e61088. doi: 10.1371/journal.pone.0061088 (PMC3617154; doi:10.1371/journal.pone.0061088)
Supplement: Data File S3 — GeneGo Reports. (ZIP) [file pone.0061088.s006.zip]

Archive with 6 entries (6 files):
- Report-UP-diff-seq-t.zip
- Results-topology-diff-t-combined.xlsx
- Results-topology-diff-t-GeneChip.xlsx
- Results-topology-diff-t-RNA.xlsx
- Report-UP-diff-chip-t.zip
- Report-UP-diff-combined-t.zip
