# Supplementary material for: Comparative RNA-Seq and Microarray Analysis of Gene Expression Changes in B-Cell Lymphomas of Canis familiaris
Source: PLoS One. 2013 Apr 4;8(4):e61088. doi: 10.1371/journal.pone.0061088 (PMC3617154; doi:10.1371/journal.pone.0061088)
Supplement: Data File S3 — GeneGo Reports. (ZIP) [file pone.0061088.s006.zip › Results-topology-diff-t-combined.xlsx]

## Sheet: matrix
first column is shortest path nodes; first row is differentally expressed genes
	8563	55226	56243	3163	4863	4628	26263	57019	6497	1387	55854	463	29089	150275	5887	4361	8419	5499	1363	3588	30834	152926	6691	6642	9736	51095	4893	51474	4060	8409	10717	79813	3185	56992	11345	728	51246	11083	26512	25953	29	3936	6541	25936	6358	153	8473	55709	2932
4149	1	6.01816e-06	1	1	1	1	1	1	1	1	1	1	1	1	1	6.01816e-06	1	1	1	6.01816e-06	1	1	1	1	1	6.01816e-06	1	1	1	6.01816e-06	1	1	6.01816e-06	1	1	1	1	1	1	1	6.01816e-06	1	6.01816e-06	1	1	6.01816e-06	1	1	6.01816e-06
1410	1.02073e-13	1.02073e-13	1	1.02073e-13	1	1	0.0125235	1.02073e-13	1.02073e-13	1	1.02073e-13	1	1.02073e-13	1.02073e-13	1.02073e-13	1.02073e-13	1	1.02073e-13	1	1.02073e-13	1.02073e-13	1.02073e-13	1	1.02073e-13	0.0125235	0.0125235	1	1	1.02073e-13	1.02073e-13	1.02073e-13	1.02073e-13	1.02073e-13	1.02073e-13	1.02073e-13	1.02073e-13	0.0125235	1	1.02073e-13	1.02073e-13	1.02073e-13	1.02073e-13	1.02073e-13	1.02073e-13	1.02073e-13	1	1.02073e-13	1.02073e-13	1.02073e-13
8516	1	1	4.40039e-11	4.40039e-11	1	1	1	4.40039e-11	4.40039e-11	1	4.40039e-11	1	1	1	1	1	1	4.40039e-11	1	1	4.40039e-11	1	1	4.40039e-11	1	1	1	1	1	1	1	4.40039e-11	1	1	4.40039e-11	1	1	1	1	1	1	1	1	4.40039e-11	4.40039e-11	1	1	4.40039e-11	1
5516	1	4.12533e-16	1	1	1	1	1	1	1	3.07693e-09	1	1	1	1	4.12533e-16	4.12533e-16	1	1	1	2.08298e-12	1	1	1	1	1	4.12533e-16	2.18184e-05	1	1	4.86312e-14	1	1	4.12533e-16	1	3.07693e-09	1	1	1	1	1	4.12533e-16	1	1	1	1	2.06584e-13	2.18184e-05	1	2.18184e-05
6279	1	2.3902e-10	1	1	1	1	1	1	1	1	1	1	1	1	2.3902e-10	2.3902e-10	1	1	1	2.3902e-10	1	1	1	1	1	1	1	1	1	1	1	1	2.3902e-10	1	1	1	1	1	0.000665119	1	1	1	1	1	1	1	1	1	1
10524	4.36854e-06	4.36854e-06	6.01785e-05	6.01785e-05	4.36854e-06	4.36854e-06	4.36854e-06	6.01785e-05	6.01785e-05	1	6.01785e-05	1	4.36854e-06	4.36854e-06	4.36854e-06	4.36854e-06	4.36854e-06	6.01785e-05	1	4.36854e-06	6.01785e-05	4.36854e-06	1	6.01785e-05	4.36854e-06	4.36854e-06	4.36854e-06	1	1	4.36854e-06	4.36854e-06	6.01785e-05	4.36854e-06	6.01785e-05	6.01785e-05	1	4.36854e-06	1	1	4.36854e-06	4.36854e-06	1	1	6.01785e-05	6.01785e-05	4.36854e-06	4.36854e-06	6.01785e-05	4.36854e-06
3827	1	1	0.000744336	0.000744336	1	1	1	0.000744336	0.000744336	0.000744336	0.000744336	0.000744336	1	1	1	1	1	0.000744336	1	1	0.000744336	1	1	0.000744336	1	1	1	1	1	1	1	0.000744336	1	1	0.000744336	1	1	0.000744336	0.000744336	1	1	1	1	0.000744336	0.000744336	1	0.000744336	0.000744336	1
6590	1	1	9.01708e-06	1	1	1	9.01708e-06	1	1	1	1	1	1	1	9.01708e-06	9.01708e-06	1	1	1	9.01708e-06	1	1	1	1	9.01708e-06	9.01708e-06	1	1	9.01708e-06	9.01708e-06	1	1	9.01708e-06	9.01708e-06	1	1	9.01708e-06	1	1	1	9.01708e-06	1	1	1	1	1	1	1	1
2782	2.34965e-06	1.22006e-14	1	2.34965e-06	1	2.34965e-06	2.34965e-06	2.34965e-06	2.34965e-06	1	2.34965e-06	2.34965e-06	2.34965e-06	2.34965e-06	1.22006e-14	1.22006e-14	2.34965e-06	2.34965e-06	2.34965e-06	1	2.34965e-06	2.34965e-06	2.34965e-06	2.34965e-06	1	1.22006e-14	2.34965e-06	2.34965e-06	1	1.22006e-14	2.34965e-06	2.34965e-06	1.22006e-14	2.34965e-06	2.34965e-06	1	2.34965e-06	2.34965e-06	1	2.34965e-06	1.22006e-14	1	2.34965e-06	2.34965e-06	2.34965e-06	2.34965e-06	1	2.34965e-06	2.34965e-06
6777	6.64892e-05	6.64892e-05	0.000150894	4.91091e-07	4.91091e-07	4.91091e-07	6.64892e-05	4.91091e-07	4.91091e-07	1	4.91091e-07	6.64892e-05	6.64892e-05	6.64892e-05	6.64892e-05	6.64892e-05	4.91091e-07	4.91091e-07	4.91091e-07	4.91091e-07	4.91091e-07	6.64892e-05	4.91091e-07	4.91091e-07	6.64892e-05	6.64892e-05	6.64892e-05	4.91091e-07	6.64892e-05	6.64892e-05	6.64892e-05	4.91091e-07	6.64892e-05	4.91091e-07	4.91091e-07	6.64892e-05	6.64892e-05	6.64892e-05	6.64892e-05	6.64892e-05	6.64892e-05	6.64892e-05	6.64892e-05	4.91091e-07	4.91091e-07	6.64892e-05	4.91091e-07	4.91091e-07	6.64892e-05
5327	1	0.000567557	0.000567557	1	1	0.000567557	0.000567557	1	1	1	1	1	1	1	0.000567557	0.000567557	1	1	1	0.000567557	1	1	1	1	1	0.000567557	0.000567557	1	1	0.000567557	1	1	0.000567557	1	1	1	1	1	1	1	0.000567557	1	0.000567557	1	1	1	0.000567557	1	0.000567557
6928	1	1.78498e-15	1	5.29041e-16	1.78498e-15	1	1	5.29041e-16	5.29041e-16	1	5.29041e-16	1	1	1	1.78498e-15	1.78498e-15	1	5.29041e-16	1	1.78498e-15	5.29041e-16	1	1	5.29041e-16	1	1	1.78498e-15	1	1	1.78498e-15	1.78498e-15	5.29041e-16	1	1.78498e-15	1	1.78498e-15	1.78498e-15	1	1	1	1	1	1	5.29041e-16	5.29041e-16	1.78498e-15	1.78498e-15	5.29041e-16	1
3670	1	1	1	4.06663e-17	1	1	1	4.06663e-17	4.06663e-17	1	4.06663e-17	1	1	1	1	1	1	4.06663e-17	1	1	4.06663e-17	1	1	4.06663e-17	1	1	1	1	1	1	1	4.06663e-17	1	4.06663e-17	1	1	1	1	1	1	1	1	1	4.06663e-17	4.06663e-17	1	1	4.06663e-17	1
1387	7.00363e-15	8.59098e-20	1	1.76674e-20	1.26179e-14	2.11572e-08	1.76674e-20	1.76674e-20	1.76674e-20	1	1.76674e-20	1.26179e-14	7.00363e-15	7.00363e-15	1.76674e-20	8.59098e-20	1	1.76674e-20	0.00528324	3.97908e-16	1.76674e-20	7.00363e-15	0.00528324	1.76674e-20	1.76674e-20	1.76674e-20	7.00363e-15	0.00528324	0.00528324	1.76674e-20	7.00363e-15	1.76674e-20	1.76674e-20	8.59098e-20	1.26179e-14	2.11572e-08	1.76674e-20	1.76674e-20	2.11572e-08	7.00363e-15	1.76674e-20	2.11572e-08	2.11572e-08	1.76674e-20	1.76674e-20	2.62617e-06	2.11572e-08	1.76674e-20	7.00363e-15
7391	1	1	1	1	1	1	1	1	1	1	1	1	1	1	1	1	1	1	1	1	1	1	1	1	1	4.18315e-07	1	1	1	1	1	1	4.18315e-07	1	1	1	1	1	1	1	1	1	1	1	1	1	1	1	1
6721	1	1	1	7.97648e-10	1	1	1	7.97648e-10	7.97648e-10	1	7.97648e-10	1	1	1	1	1	1	7.97648e-10	1	1	7.97648e-10	1	1	7.97648e-10	1	1	1	1	1	1	1	7.97648e-10	1	1	1	1	1	1	1	1	1	1	1	7.97648e-10	7.97648e-10	1	1	7.97648e-10	1
7074	1	3.04303e-21	1	1.64939e-08	1	8.03377e-06	8.03377e-06	1.64939e-08	1.64939e-08	1	1.64939e-08	1	1	1	3.04303e-21	3.04303e-21	6.27312e-11	1.64939e-08	1	3.04303e-21	1.64939e-08	1	1	1.64939e-08	6.27312e-11	3.04303e-21	3.04303e-21	1	6.27312e-11	3.04303e-21	1	1.64939e-08	3.04303e-21	1.64939e-08	1	1.64939e-08	6.27312e-11	1	2.04961e-13	1	3.04303e-21	1.64939e-08	1	1.64939e-08	1.64939e-08	1.64939e-08	1	1.64939e-08	3.04303e-21
578	1	1	1	1	1	1	1	1	1	1	1	1	1	1	1	1	1	1	1	1	1	1	1	1	1	1	1	1	1	1	1	1	1	1	1	1	1	1	1	1	1	1	1	1	1	1	1	1	1
7704	1	1.00239e-06	1	1	1	1	1	1	1	1	1	1	1	1	1.00239e-06	9.16381e-06	1.00239e-06	1	1	9.16381e-06	1	1	1	1	1	1	1	1	1	1	1	1	1.00239e-06	1	1	1.00239e-06	1	1	1	1	1	1.00239e-06	1	1	1	1	1	1	1
3484	1	7.71358e-15	1	7.71358e-15	1	1	1	7.71358e-15	7.71358e-15	1	7.71358e-15	1	1	1	7.71358e-15	7.71358e-15	7.71358e-15	7.71358e-15	7.71358e-15	7.71358e-15	7.71358e-15	1	7.71358e-15	7.71358e-15	1	1	1	7.71358e-15	1	1	1	7.71358e-15	7.71358e-15	7.71358e-15	7.71358e-15	7.71358e-15	1	1	1	1	1	7.71358e-15	1	7.71358e-15	7.71358e-15	1	1	7.71358e-15	1
208	1	1	1	2.30066e-05	2.30066e-05	1	1	2.30066e-05	2.30066e-05	1	2.30066e-05	1	1	1	1	1	1	2.30066e-05	1	2.30066e-05	2.30066e-05	1	1	2.30066e-05	1	1	1	1	1	1	1	2.30066e-05	1	1	1	1	1	1	1	1	1	1	1	2.30066e-05	2.30066e-05	1	1	2.30066e-05	1
3804	1.37234e-06	1.37234e-06	1.37234e-06	1.37234e-06	1.37234e-06	1.37234e-06	1.37234e-06	1.37234e-06	1.37234e-06	1	1.37234e-06	1	1.37234e-06	1.37234e-06	1.37234e-06	1.37234e-06	1.37234e-06	1.37234e-06	1.37234e-06	1.37234e-06	1.37234e-06	1.37234e-06	1.37234e-06	1.37234e-06	1	1.37234e-06	1.37234e-06	1.37234e-06	1.37234e-06	1.37234e-06	1.37234e-06	1.37234e-06	1.37234e-06	1.37234e-06	1.37234e-06	1	1	1	1.37234e-06	1.37234e-06	1.37234e-06	1	1.37234e-06	1.37234e-06	1.37234e-06	1	1	1.37234e-06	1.37234e-06
695	1	5.99755e-10	0.0005592	5.99755e-10	0.0005592	5.99755e-10	5.99755e-10	5.99755e-10	5.99755e-10	1	5.99755e-10	1	1	1	5.99755e-10	5.99755e-10	2.13836e-05	5.99755e-10	4.2994e-06	0.0005592	5.99755e-10	1	4.2994e-06	5.99755e-10	1	1	1	4.2994e-06	1	5.99755e-10	1	5.99755e-10	1	5.99755e-10	0.0005592	2.13836e-05	4.2994e-06	5.99755e-10	1	1	5.99755e-10	2.13836e-05	1	5.99755e-10	5.99755e-10	1	5.99755e-10	5.99755e-10	1
1523	1	1	1	0.0034124	0.0034124	0.000120735	1	0.0034124	0.0034124	1	0.0034124	0.0034124	1	1	1	1	0.0034124	0.0034124	0.0034124	1	0.0034124	1	0.0034124	0.0034124	1	1	0.0034124	0.0034124	0.00137034	0.000120735	1	0.0034124	1	0.000120735	0.0034124	1	1	0.0034124	1	1	0.000120735	1	1	0.0034124	0.0034124	1	1	0.0034124	1
2773	0.000743185	0.000743185	1	0.000743185	0.000743185	1	1	0.000743185	0.000743185	0.000743185	0.000743185	0.000743185	0.000743185	0.000743185	0.000743185	0.000743185	0.000743185	0.000743185	0.000743185	0.000743185	0.000743185	0.000743185	0.000743185	0.000743185	0.000743185	0.000743185	0.000743185	0.000743185	0.000743185	1	0.000743185	0.000743185	0.000743185	0.000743185	1	0.000743185	0.000743185	0.000743185	0.000743185	0.000743185	0.000743185	0.000743185	0.000743185	0.000743185	0.000743185	0.000743185	0.000743185	0.000743185	0.000743185
2770	0.000743185	0.000743185	1	0.000743185	0.000743185	1	1	0.000743185	0.000743185	0.000743185	0.000743185	0.000743185	0.000743185	0.000743185	0.000743185	0.000743185	0.000743185	0.000743185	0.000743185	0.000743185	0.000743185	0.000743185	0.000743185	0.000743185	0.000743185	0.000743185	0.000743185	0.000743185	0.000743185	1	0.000743185	0.000743185	0.000743185	0.000743185	1	0.000743185	0.000743185	0.000743185	0.000743185	0.000743185	0.000743185	0.000743185	0.000743185	0.000743185	0.000743185	0.000743185	0.000743185	0.000743185	0.000743185
1398	1	1	1	2.53898e-17	1	1	1	2.53898e-17	2.53898e-17	1	2.53898e-17	1	1	1	1	1	1	2.53898e-17	1	1	2.53898e-17	1	1	2.53898e-17	1	1	1	1	1	1	1	2.53898e-17	1	1.55013e-16	1	2.53898e-17	1	1	1	1	1	2.53898e-17	1	2.53898e-17	2.53898e-17	1	1.55013e-16	2.53898e-17	1
8312	1	0.00132359	1	1.19417e-12	1	1	1	1.19417e-12	1.19417e-12	1	1.19417e-12	1.19417e-12	1	1	0.00132359	0.00132359	1	1.19417e-12	1	1	1.19417e-12	1	1	1.19417e-12	1	1	1	1	1	1	1	1.19417e-12	0.00132359	1.19417e-12	1	1	1	1	1	1	0.00132359	1	1	1.19417e-12	1.19417e-12	1.19417e-12	1	1.19417e-12	1
5924	1	4.04838e-07	1	1	1	1	1	1	1	4.04838e-07	1	4.04838e-07	1	1	4.04838e-07	4.04838e-07	1	1	1	4.04838e-07	1	1	1	1	1	1.26796e-05	4.04838e-07	1	1	4.04838e-07	1	1	4.04838e-07	1	1	1	1	1	1	1	4.04838e-07	1	1	1	1	1	4.04838e-07	1	4.04838e-07
3688	3.53785e-07	3.53785e-07	4.1979e-11	4.1979e-11	3.53785e-07	3.53785e-07	4.1979e-11	4.1979e-11	4.1979e-11	3.53785e-07	4.1979e-11	3.53785e-07	3.53785e-07	3.53785e-07	3.53785e-07	3.53785e-07	3.53785e-07	4.1979e-11	3.53785e-07	3.53785e-07	4.1979e-11	3.53785e-07	3.53785e-07	4.1979e-11	4.1979e-11	4.1979e-11	3.53785e-07	3.53785e-07	3.53785e-07	3.53785e-07	3.53785e-07	4.1979e-11	3.53785e-07	9.65368e-09	4.1979e-11	3.53785e-07	4.1979e-11	1.81838e-05	3.53785e-07	3.53785e-07	3.53785e-07	3.53785e-07	9.65368e-09	4.1979e-11	4.1979e-11	3.53785e-07	1.81838e-05	4.1979e-11	3.53785e-07
2932	1	1.20377e-06	1	1	1	1	1	1	1	1	1	1	1	1	1.20377e-06	1.20377e-06	1	1	1	1	1	1	1	1	1	1	1	1	1	1	1	1	1.20377e-06	1	1	1	1	1	1	1	1	1	1	1	1	1	1	1	1
4654	1.61908e-08	1.61908e-08	1.61908e-08	1.61908e-08	1	1.61908e-08	1.61908e-08	1.61908e-08	1.61908e-08	1.61908e-08	1.61908e-08	1	1.61908e-08	1.61908e-08	1.61908e-08	1.61908e-08	1	1.61908e-08	1	1.61908e-08	1.61908e-08	1.61908e-08	1	1.61908e-08	1.61908e-08	1.61908e-08	1	1	1.61908e-08	1.61908e-08	1.61908e-08	1.61908e-08	1.61908e-08	1.61908e-08	1	1.61908e-08	1.61908e-08	1	1.61908e-08	1.61908e-08	1.61908e-08	1.61908e-08	1.61908e-08	1.61908e-08	1.61908e-08	1.61908e-08	1.61908e-08	1.61908e-08	1.61908e-08
5603	1	3.75203e-14	1	1.52123e-17	1	1	1	1.52123e-17	1.52123e-17	1	1.52123e-17	1.37881e-06	1	1	3.75203e-14	3.75203e-14	1	1.52123e-17	1	3.75203e-14	1.52123e-17	1	1	1.52123e-17	1	1	1	1	1	3.75203e-14	1	1.52123e-17	1	1.52123e-17	1	1	1.37881e-06	1.37881e-06	3.75203e-14	1	1	1	1	1.52123e-17	1.52123e-17	1	3.75203e-14	1.52123e-17	1
4086	1	1.19158e-05	1	1	1	1	1	1	1	1	1	1.19158e-05	1	1	1.19158e-05	1.19158e-05	1	1	1	1	1	1	1	1	1	1	1	1	1	1	1	1	1.19158e-05	1	1	1	1	1.19158e-05	1	1	1.19158e-05	1	1	1	1	1	1	1	1
382	1	0.0159583	1	1	0.0159583	1	1	1	1	0.0159583	1	0.0159583	1	1	0.0159583	0.0159583	1	1	1	0.0159583	1	1	1	1	1	1	0.0159583	1	1	0.0159583	1	1	0.0159583	1	1	1	1	0.0159583	0.00282637	1	0.0159583	1	1	1	1	1	0.0159583	1	0.0159583
10146	1	1	1	7.14315e-19	1	1	1	7.14315e-19	7.14315e-19	1	7.14315e-19	1	1	1	1	1	1	7.14315e-19	1	1	7.14315e-19	1	1	7.14315e-19	1	1	1	1	1	1	1	7.14315e-19	1	7.14315e-19	7.14315e-19	1	1	1	1	1	1	1	1	7.14315e-19	7.14315e-19	1	1	7.14315e-19	1
409	1	8.43133e-05	3.15261e-07	1	1	1	1	1	1	0.000624559	1	1	1	1	3.15261e-07	3.15261e-07	8.43133e-05	1	1	1	1	1	1	1	3.15261e-07	3.15261e-07	1	1	1	1	1	1	3.15261e-07	1	1	8.43133e-05	3.15261e-07	1	3.15261e-07	1	3.15261e-07	8.43133e-05	1	1	1	3.15261e-07	1	1	1
3172	1	1.97044e-29	1	1.97044e-29	1.97044e-29	1	1	1.97044e-29	1.97044e-29	1	1.97044e-29	3.51014e-22	1.66259e-09	1	1.97044e-29	1.97044e-29	1	1.97044e-29	1	1.97044e-29	1.97044e-29	1	1	1.97044e-29	1	1	1.97044e-29	1	1	1.97044e-29	1.97044e-29	1.97044e-29	1	1.97044e-29	1	5.10253e-28	1.97044e-29	3.70198e-21	1	1	1	1	1	1.97044e-29	1.97044e-29	9.80151e-27	1.97044e-29	1.97044e-29	1
3146	1	3.1115e-17	8.75037e-26	8.75037e-26	1	1	7.13679e-22	8.75037e-26	8.75037e-26	7.13679e-22	8.75037e-26	1	1	1	8.75037e-26	8.75037e-26	6.74934e-16	8.75037e-26	1	7.13679e-22	8.75037e-26	1	1	8.75037e-26	8.75037e-26	8.75037e-26	1	1	1	7.13679e-22	1	8.75037e-26	8.75037e-26	8.75037e-26	1	3.1115e-17	8.75037e-26	3.1115e-17	1	1	8.75037e-26	3.1115e-17	8.75037e-26	8.75037e-26	8.75037e-26	8.75037e-26	1	8.75037e-26	1
2130	1	1	1	4.3255e-08	1	1	1	4.3255e-08	4.3255e-08	1	4.3255e-08	1	1	1	1	1	1	4.3255e-08	1	1	4.3255e-08	1	1	4.3255e-08	1	1	1	1	1	1	1	4.3255e-08	1	4.3255e-08	1	1	1	1	1	1	1	1	1	4.3255e-08	4.3255e-08	1	1	4.3255e-08	1
7205	1.51791e-08	1.51791e-08	1.51791e-08	1.51791e-08	1	1	1	1.51791e-08	1.51791e-08	1	1.51791e-08	1	1.51791e-08	1.51791e-08	1.51791e-08	1.51791e-08	1.51791e-08	1.51791e-08	1	1.51791e-08	1.51791e-08	1.51791e-08	1	1.51791e-08	1	1.51791e-08	1.51791e-08	1.51791e-08	1.51791e-08	1.51791e-08	1.51791e-08	1.51791e-08	1.51791e-08	1.51791e-08	1.51791e-08	1.51791e-08	1	1	1	1.51791e-08	1.51791e-08	1.51791e-08	1	1.51791e-08	1.51791e-08	1.51791e-08	1.51791e-08	1.51791e-08	1.51791e-08
1958	1	0.000171492	1	1	1	1	1	1	1	1	1	1	1	1	0.000171492	0.000171492	1	1	1	1	1	1	1	1	0.000171492	0.000171492	0.000171492	1	1	1	1	1	0.000171492	1	1	0.000171492	0.000171492	1	1	1	0.000171492	0.000171492	1	1	1	1	1	1	0.000171492
5562	1	1	1	1	1	1	1	1	1	1	1	1	1	1	1	1	1	1	1	1	1	1	1	1	1	1	1	1	1	1	1	1	1	1	1	1	1	1	1	1	1	1	1	1	1	1	1	1	1
7410	1	1.59974e-11	1	1	1	1	1	1	1	1	1	1	1	1	1.59974e-11	1.59974e-11	1	1	1	1	1	1	1	1	1	1.59974e-11	1	1	1	1.59974e-11	1	1	1.59974e-11	1	1	1	1	1	1	1	1.59974e-11	1	1	1	1	1	1	1	1
3276	1	1	1	1.71054e-16	1	1	1	1.71054e-16	1.71054e-16	1	1.71054e-16	1	1	1	1	1	1	1.71054e-16	1	1	1.71054e-16	1	1	1.71054e-16	1	1	1	1	1	1	1	1.71054e-16	1	1	1	1	1	1	1	1	1	1	1	1.71054e-16	1.71054e-16	1	1	1.71054e-16	1
926	0.0250532	0.0250532	0.0250532	0.0250532	0.0250532	0.0250532	0.0250532	0.0250532	0.0250532	0.0250532	0.0250532	0.0250532	0.0250532	0.0250532	0.0250532	0.0250532	0.0250532	0.0250532	0.0250532	0.0250532	0.0250532	0.0250532	0.0250532	0.0250532	0.0250532	0.0250532	0.0250532	0.0250532	0.0250532	0.0250532	0.0250532	0.0250532	0.0250532	0.0250532	0.0250532	0.0250532	0.0250532	0.0250532	1	0.0250532	0.0250532	0.0250532	0.0250532	0.0250532	0.0250532	0.0250532	0.0250532	0.0250532	0.0250532
859	0.00406055	1	1	0.00406055	0.00406055	0.00406055	1	0.00406055	0.00406055	1	0.00406055	1	0.00406055	0.00406055	1	1	1	0.00406055	1	0.00406055	0.00406055	0.00406055	1	0.00406055	1	1	0.00406055	1	1	0.00406055	0.00406055	0.00406055	1	1	1	1	1	1	1	0.00406055	0.00406055	1	0.00406055	0.00406055	0.00406055	1	1	0.00406055	0.00406055
3693	1	1	1	1.82208e-15	1	1	1	1.82208e-15	1.82208e-15	1	1.82208e-15	1	1	1	1	1	1	1.82208e-15	1	1	1.82208e-15	1	1	1.82208e-15	1	1	1	1	1	1	1	1.82208e-15	1	1.66376e-06	1.82208e-15	1.66376e-06	1	1.66376e-06	1	1	1	1.66376e-06	1	1.82208e-15	1.82208e-15	1.66376e-06	1	1.82208e-15	1
4641	1	1	1	1	1	1	1	1	1	1	1	1	1	1	1	1	1	1	1	1	1	1	1	1	1	1	1	1	1	1	1	1	1	1	1	1	1	1	1	1	1	1	1	1	1	1	1	1	1
9414	1	4.25806e-19	1	1	1	1	1	1	1	1	1	1	1	1	4.25806e-19	4.25806e-19	1	1	1	4.25806e-19	1	1	1	1	1	4.25806e-19	4.25806e-19	1	1	4.25806e-19	1	1	4.25806e-19	1	1	1	1	1	1	1	4.25806e-19	1	1	1	1	1	1	1	4.25806e-19
5581	1	3.65131e-15	3.65131e-15	3.65131e-15	3.65131e-15	3.65131e-15	3.65131e-15	3.65131e-15	3.65131e-15	1	3.65131e-15	3.65131e-15	1	1	3.65131e-15	3.65131e-15	3.65131e-15	3.65131e-15	1	3.65131e-15	3.65131e-15	1	1	3.65131e-15	3.65131e-15	3.65131e-15	3.65131e-15	1	3.65131e-15	3.65131e-15	1	3.65131e-15	3.65131e-15	3.65131e-15	3.65131e-15	1	3.65131e-15	3.65131e-15	3.65131e-15	1	3.65131e-15	1	1	3.65131e-15	3.65131e-15	1	3.65131e-15	3.65131e-15	3.65131e-15
2890	1	4.04838e-07	1	1	1	1	1	1	1	4.04838e-07	1	4.04838e-07	1	1	4.04838e-07	4.04838e-07	1	1	1	4.04838e-07	1	1	1	1	1	1.26796e-05	4.04838e-07	1	1	4.04838e-07	1	1	4.04838e-07	1	1	1	1	1	1	1	4.04838e-07	1	1	1	1	1	4.04838e-07	1	4.04838e-07
7337	1	7.67711e-08	1	1	1	1	7.67711e-08	1	1	1	1	1	1	1	7.67711e-08	7.67711e-08	1	1	1	1.51804e-07	1	1	1	1	7.67711e-08	7.67711e-08	1	1	1	7.67711e-08	1	1	7.67711e-08	1.51804e-07	7.67711e-08	1	7.67711e-08	1	1	1	7.67711e-08	1	1	1	1	1.51804e-07	1	1	1
3675	1	1	4.40039e-11	4.40039e-11	1	1	1	4.40039e-11	4.40039e-11	1	4.40039e-11	1	1	1	1	1	1	4.40039e-11	1	1	4.40039e-11	1	1	4.40039e-11	1	1	1	1	1	1	1	4.40039e-11	1	1	4.40039e-11	1	1	1	1	1	1	1	1	4.40039e-11	4.40039e-11	1	1	4.40039e-11	1
4609	1.27467e-07	3.97538e-46	4.00377e-05	3.97538e-46	0.000648037	6.49984e-09	3.52039e-09	3.97538e-46	3.97538e-46	1.14988e-13	3.97538e-46	1	1.27467e-07	1.27467e-07	3.97538e-46	3.97538e-46	6.31018e-11	3.97538e-46	5.90213e-09	3.97538e-46	3.97538e-46	1.27467e-07	5.90213e-09	3.97538e-46	6.31018e-11	3.97538e-46	3.97538e-46	5.90213e-09	4.03855e-19	3.97538e-46	3.62982e-11	3.97538e-46	3.97538e-46	3.97538e-46	0.00372082	3.55891e-22	6.31018e-11	1	3.62982e-11	1.27467e-07	3.97538e-46	3.55891e-22	0.000232865	3.97538e-46	3.97538e-46	3.99389e-43	0.00329692	3.97538e-46	3.97538e-46
4313	1	1	1	1.86739e-06	1	1	1	1.86739e-06	1.86739e-06	1	1.86739e-06	1.86739e-06	1	1	1	1	1	1.86739e-06	1	1	1.86739e-06	1	1	1.86739e-06	1	1	1	1	1	1	1	1.86739e-06	1	1	1.86739e-06	1.86739e-06	1	1	1	1	1	1.86739e-06	1	1.86739e-06	1.86739e-06	1.86739e-06	1	1.86739e-06	1
6720	1	1.53349e-21	1	2.27098e-25	1	1	1	2.27098e-25	2.27098e-25	1	2.27098e-25	1	1	1	2.27098e-25	2.27098e-25	1	2.27098e-25	1	7.83201e-23	2.27098e-25	1	1	2.27098e-25	1	1	1	1	1	7.83201e-23	1	2.27098e-25	1	2.27098e-25	1	1	2.27098e-25	1	1	1	1	1	1	2.27098e-25	2.27098e-25	1	1	2.27098e-25	1
6386	1	1	1	1	1	1	1	1	1	1	1	1	1	1	1	1	1	1	1	1	1	1	1	1	1	1	1	1	1	1	1	1	1	1	1	1	1	1	1	1	1	1	1	1	1	1	1	1	1
10642	1	7.26616e-18	1	1	1	1	1	1	1	1	1	1	1	1	7.26616e-18	7.26616e-18	1	1	1	1	1	1	1	1	1	7.26616e-18	1	1	1	7.26616e-18	1	1	7.26616e-18	1	1	1	1	1	1	1	7.26616e-18	1	1	1	1	1	1	1	1
5598	1	3.09262e-09	1	1	1	1	1	1	1	1	1	1	1	1	3.09262e-09	3.09262e-09	1	1	1	3.09262e-09	1	1	1	1	1	3.09262e-09	1	1	1	3.09262e-09	1	1	3.09262e-09	1	1	1	1	1	1	1	3.09262e-09	1	1	1	1	1	1	1	1
3680	1	1	2.36354e-10	2.36354e-10	1	1	1	2.36354e-10	2.36354e-10	1	2.36354e-10	1	1	1	1	1	1	2.36354e-10	1	1	2.36354e-10	1	1	2.36354e-10	1	1	1	1	1	1	1	2.36354e-10	1	3.96156e-05	2.36354e-10	1	1	1	1	1	1	1	1	2.36354e-10	2.36354e-10	1	1	2.36354e-10	1
2771	0.000743185	0.000743185	1	0.000743185	0.000743185	1	1	0.000743185	0.000743185	0.000743185	0.000743185	0.000743185	0.000743185	0.000743185	0.000743185	0.000743185	0.000743185	0.000743185	0.000743185	0.000743185	0.000743185	0.000743185	0.000743185	0.000743185	0.000743185	0.000743185	0.000743185	0.000743185	0.000743185	1	0.000743185	0.000743185	0.000743185	0.000743185	1	0.000743185	0.000743185	0.000743185	0.000743185	0.000743185	0.000743185	0.000743185	0.000743185	0.000743185	0.000743185	0.000743185	0.000743185	0.000743185	0.000743185
9475	1	1.38573e-09	1	1.38573e-09	1	1	1.38573e-09	1.38573e-09	1.38573e-09	1	1.38573e-09	1	1	1	1.38573e-09	1.38573e-09	1.38573e-09	1.38573e-09	1.38573e-09	1.38573e-09	1.38573e-09	1	1.38573e-09	1.38573e-09	1.38573e-09	1.38573e-09	1	1.38573e-09	1	1.38573e-09	1	1.38573e-09	1.38573e-09	1.38573e-09	1	1	1.38573e-09	1.38573e-09	1.38573e-09	1	1.38573e-09	1	1	1.38573e-09	1.38573e-09	1	1	1.38573e-09	1
1459	1.42494e-09	1.42494e-09	1	1.42494e-09	1	1	1	1.42494e-09	1.42494e-09	1	1.42494e-09	1.42494e-09	1.42494e-09	1.42494e-09	1.42494e-09	1.42494e-09	1.42494e-09	1.42494e-09	1	1.42494e-09	1.42494e-09	1.42494e-09	1	1.42494e-09	1	1.42494e-09	1.42494e-09	1	1	1.42494e-09	1.42494e-09	1.42494e-09	1.42494e-09	1.42494e-09	1.42494e-09	1.42494e-09	1	1.42494e-09	1	1.42494e-09	1.42494e-09	1.42494e-09	1.42494e-09	1.42494e-09	1.42494e-09	1.42494e-09	1	1.42494e-09	1.42494e-09
5915	6.15083e-06	3.33823e-19	1	3.33823e-19	3.33823e-19	3.33823e-19	6.15083e-06	3.33823e-19	3.33823e-19	6.15083e-06	3.33823e-19	1	6.15083e-06	6.15083e-06	3.33823e-19	3.33823e-19	3.33823e-19	3.33823e-19	3.33823e-19	6.15083e-06	3.33823e-19	6.15083e-06	3.33823e-19	3.33823e-19	6.15083e-06	6.15083e-06	3.33823e-19	3.33823e-19	6.15083e-06	3.33823e-19	6.15083e-06	3.33823e-19	3.33823e-19	3.33823e-19	3.33823e-19	3.33823e-19	6.15083e-06	1	1	1	3.33823e-19	3.33823e-19	6.15083e-06	3.33823e-19	3.33823e-19	3.33823e-19	1	3.33823e-19	6.15083e-06
50943	1	1	1	1	1	1	1	1	1	1	1	1	1	1	1	1	1	1	1	1	1	1	1	1	1	1	1	1	1	1	1	1	1	1	1	1	1	1	1	1	1	1	1	1	1	1	1	1	1
3803	4.32976e-08	4.32976e-08	4.32976e-08	4.32976e-08	4.32976e-08	4.32976e-08	4.32976e-08	4.32976e-08	4.32976e-08	1	4.32976e-08	1	4.32976e-08	4.32976e-08	4.32976e-08	4.32976e-08	4.32976e-08	4.32976e-08	4.32976e-08	4.32976e-08	4.32976e-08	4.32976e-08	4.32976e-08	4.32976e-08	4.32976e-08	4.32976e-08	4.32976e-08	4.32976e-08	4.32976e-08	4.32976e-08	4.32976e-08	4.32976e-08	4.32976e-08	4.32976e-08	4.32976e-08	4.32976e-08	4.32976e-08	1	4.32976e-08	4.32976e-08	4.32976e-08	4.32976e-08	4.32976e-08	4.32976e-08	4.32976e-08	1	4.32976e-08	4.32976e-08	4.32976e-08
1796	1	1	1	1.84197e-16	1	1	1	1.84197e-16	1.84197e-16	1	1.84197e-16	4.45866e-14	1	1	1	1	1	1.84197e-16	0.000381316	1	1.84197e-16	1	0.000381316	1.84197e-16	1	1	1	0.000381316	1	1	1	1.84197e-16	1	1.84197e-16	1	1	1	2.79536e-09	1	1	1	1	1	1.84197e-16	1.84197e-16	1	1	1.84197e-16	1
2274	1	1	1	0.000161014	0.000161014	0.000161014	0.000161014	0.000161014	0.000161014	1	0.000161014	1	1	1	1	1	1	0.000161014	1	0.000161014	0.000161014	1	1	0.000161014	1	1	1	1	1	0.000161014	1	0.000161014	1	1	1	1	1	1	1	1	1	1	1	0.000161014	0.000161014	1	1	0.000161014	1
4605	1	1	1	0.000210443	1	1	1	0.000210443	0.000210443	1	0.000210443	1	1	1	1	1	0.000210443	0.000210443	0.000210443	1	0.000210443	1	0.000210443	0.000210443	1	1	1	0.000210443	0.000210443	1	1	0.000210443	1	1	0.000210443	1	1	1	1	1	1	1	1	0.000210443	0.000210443	1	1	0.000210443	1
6844	0.00791375	0.00791375	0.00791375	0.00791375	0.00791375	0.00791375	0.00791375	0.00791375	0.00791375	0.00791375	0.00791375	0.00791375	0.00791375	0.00791375	0.00791375	0.00791375	0.00791375	0.00791375	0.00791375	0.00791375	0.00791375	0.00791375	0.00791375	0.00791375	0.00791375	0.00791375	0.00791375	0.00791375	0.00791375	0.00791375	0.00791375	0.00791375	0.00791375	0.00791375	0.00791375	0.00791375	0.00791375	0.00791375	0.00791375	0.00791375	0.00791375	0.00791375	0.00791375	0.00791375	0.00791375	0.00791375	1	0.00791375	0.00791375
2002	1	3.41785e-14	1	1	1	1	1	1	1	1	1	1	1	1	3.41785e-14	3.41785e-14	1	1	1	1	1	1	1	1	1	1	1	1	1	1	1	1	3.41785e-14	1	1	1	1	1	1	1	3.41785e-14	1	1	1	1	1	1	1	1
6098	1	1	1	1	1	1	1	1	1	1	1	0.0033664	1	1	1	1	1	1	1	1	1	1	1	1	1	1	1	1	1	1	1	1	1	1	1	1	1	1	1	1	1	1	1	1	1	1	1	1	1
64506	1	7.30384e-15	1	1	1	1	1	1	1	1	1	1	1	1	6.18936e-15	7.30384e-15	1	1	1	7.30384e-15	1	1	1	1	1	6.18936e-15	7.30384e-15	1	1	6.18936e-15	1	1	6.18936e-15	1	1	1	1	1	1	1	6.18936e-15	1	1	1	1	1	1	1	7.30384e-15
3667	1	6.58591e-18	4.52398e-17	4.52398e-17	2.34206e-16	1	1	4.52398e-17	4.52398e-17	1	4.52398e-17	1	1	1	6.58591e-18	6.58591e-18	1	4.52398e-17	1	2.34206e-16	4.52398e-17	1	1	4.52398e-17	1	6.58591e-18	2.34206e-16	1	1	6.58591e-18	1	4.52398e-17	6.58591e-18	4.52398e-17	1	1.3467e-14	1	1	1	1	6.58591e-18	1.3467e-14	1	4.52398e-17	4.52398e-17	5.64688e-17	1	4.52398e-17	2.34206e-16
8202	1	1.19216e-07	1	1	1	1	1	1	1	1	1	1	1	1	1.19216e-07	1.19216e-07	1	1	1	1	1	1	1	1	1	1	1	1	1	1	1	1	1.19216e-07	1	1	1	1	1	1	1	1.19216e-07	1	1	1	1	1	1	1	1
2114	1	4.64333e-12	1	1	1	1	1	1	1	1	1	1	1	1	4.64333e-12	4.64333e-12	1	1	1	1	1	1	1	1	1	1	1	1	1	1	1	1	4.64333e-12	1	1	1	1	1	1	1	4.64333e-12	1	1	1	1	1	1	1	1
10131	1	1	9.79057e-13	9.79057e-13	1	1	1	9.79057e-13	9.79057e-13	1	9.79057e-13	1	1	1	1	1	1	9.79057e-13	1	1	9.79057e-13	1	1	9.79057e-13	1	1	1	1	1	1	1	9.79057e-13	1	9.79057e-13	9.79057e-13	1	1	1	1	1	1	1	1	9.79057e-13	9.79057e-13	9.79057e-13	1	9.79057e-13	1
3064	1	4.0112e-08	6.56439e-07	1.19515e-08	1.19515e-08	1.19515e-08	1.19515e-08	1.19515e-08	1.19515e-08	6.56439e-07	1.19515e-08	1.19515e-08	1	1	1.19515e-08	4.0112e-08	4.0112e-08	1.19515e-08	1.19515e-08	6.56439e-07	1.19515e-08	1	1.19515e-08	1.19515e-08	1.19515e-08	1.19515e-08	1.19515e-08	1.19515e-08	4.0112e-08	1.19515e-08	1	1.19515e-08	1.19515e-08	4.0112e-08	1.19515e-08	1	1.19515e-08	1.19515e-08	1	1	1.19515e-08	1	1	1.19515e-08	1.19515e-08	1	4.0112e-08	1.19515e-08	1
3091	1	1.394e-09	6.61115e-12	5.17664e-20	1	1	1	5.17664e-20	5.17664e-20	1	5.17664e-20	1	1	1	6.61115e-12	6.61115e-12	1	5.17664e-20	1	1	5.17664e-20	1	1	5.17664e-20	1	6.61115e-12	1	1	1	1.394e-09	1	5.17664e-20	6.61115e-12	1	1	1	1	1	1	1	6.61115e-12	1	1	5.17664e-20	5.17664e-20	6.61115e-12	1	5.17664e-20	1
4692	0.00156482	0.00156482	0.00156482	0.00156482	1	1	1	0.00156482	0.00156482	0.00156482	0.00156482	0.00156482	0.00156482	0.00156482	0.00156482	0.00156482	0.00156482	0.00156482	0.00156482	0.00156482	0.00156482	0.00156482	0.00156482	0.00156482	1	1	0.00156482	0.00156482	1	1	1	0.00156482	0.00156482	0.00156482	0.00156482	0.00156482	1	0.00156482	0.00156482	0.00156482	1	0.00156482	0.00156482	0.00156482	0.00156482	0.00156482	0.00156482	0.00156482	0.00156482
3488	1	0.0036852	1	1	0.0036852	0.0036852	1	1	1	1	1	1	1	1	2.54574e-11	2.54574e-11	0.0036852	1	0.0036852	1.61239e-07	1	1	0.0036852	1	1	2.54574e-11	0.0036852	0.0036852	1	1.61239e-07	1	1	2.54574e-11	1	0.0036852	1	1	1	1	1	2.54574e-11	1	1	1	1	1	1	1	0.0036852
9970	1.17984e-08	1.17984e-08	1	7.99214e-20	4.00926e-08	1	1	7.99214e-20	7.99214e-20	1	7.99214e-20	1	1.17984e-08	1.17984e-08	1.17984e-08	1.17984e-08	1	7.99214e-20	1	1.17984e-08	7.99214e-20	1.17984e-08	1	7.99214e-20	1	1	1.17984e-08	1	1	1	4.00926e-08	7.99214e-20	1	7.99214e-20	1	1	1.06005e-16	1	1	1.17984e-08	1	1	1.17984e-08	7.99214e-20	7.99214e-20	1	1.17984e-08	7.99214e-20	1.17984e-08
6790	1	1	1	8.89429e-18	1	1	1	8.89429e-18	8.89429e-18	1	8.89429e-18	2.40214e-15	1	1	1	1	8.89429e-18	8.89429e-18	1	1	8.89429e-18	1	1	8.89429e-18	1	1	1	1	1	1	1	8.89429e-18	1	1	8.89429e-18	1	1	2.40214e-15	1	1	1	1	1	8.89429e-18	8.89429e-18	1	1	8.89429e-18	1
367	1	2.07744e-22	3.59457e-11	2.07744e-22	2.07744e-22	0.000486988	3.59457e-11	2.07744e-22	2.07744e-22	2.07744e-22	2.07744e-22	4.17414e-19	1	1	2.07744e-22	2.07744e-22	0.000486988	2.07744e-22	0.000486988	2.07744e-22	2.07744e-22	1	0.000486988	2.07744e-22	3.59457e-11	2.07744e-22	4.17414e-19	0.000486988	2.07744e-22	2.07744e-22	1	2.07744e-22	2.07744e-22	2.07744e-22	2.07744e-22	4.17414e-19	3.59457e-11	4.17414e-19	4.17414e-19	4.17414e-19	2.07744e-22	4.17414e-19	1	2.07744e-22	2.07744e-22	2.07744e-22	2.07744e-22	2.07744e-22	4.17414e-19
23523	1	1	1	8.00304e-07	1	1	1	8.00304e-07	8.00304e-07	1	8.00304e-07	1	1	1	1	1	1	8.00304e-07	1	8.00304e-07	8.00304e-07	1	1	8.00304e-07	1	1	1	1	1	1	1	8.00304e-07	1	8.00304e-07	1	1	1	1	1	1	1	1	1	8.00304e-07	8.00304e-07	1	1	8.00304e-07	1
2776	1	1.28753e-14	1.32808e-06	1.28753e-14	1.32808e-06	1.28753e-14	1.28753e-14	1.28753e-14	1.28753e-14	0.000977934	1.28753e-14	0.000977934	1	1	1.28753e-14	1.28753e-14	9.67631e-08	1.28753e-14	9.67631e-08	1.32808e-06	1.28753e-14	1	9.67631e-08	1.28753e-14	9.67631e-08	9.67631e-08	1	9.67631e-08	1.28753e-14	1.28753e-14	1	1.28753e-14	1.28753e-14	1.28753e-14	1.32808e-06	9.67631e-08	9.67631e-08	1.28753e-14	9.67631e-08	1	1.28753e-14	9.67631e-08	1	1.28753e-14	1.28753e-14	0.000977934	1.28753e-14	1.28753e-14	1
9611	1	1	1	1	1	1	1	1	1	1	1	1	1	1	7.05312e-09	7.05312e-09	1	1	1	1.38707e-08	1	1	1	1	1	7.05312e-09	1	1	1	1.38707e-08	1	1	7.05312e-09	1	1	1	1	1	1	1	7.05312e-09	1	1	1	1	1	1	1	1
7528	1	1.92865e-11	1	1.92865e-11	1	1.92865e-11	1	1.92865e-11	1.92865e-11	1	1.92865e-11	1	1	1.92865e-11	1.92865e-11	1.92865e-11	1	1.92865e-11	1.92865e-11	1.92865e-11	1.92865e-11	1	1.92865e-11	1.92865e-11	1	1.92865e-11	1.92865e-11	1.92865e-11	1	1.92865e-11	1	1.92865e-11	1.92865e-11	1.92865e-11	1.92865e-11	1.92865e-11	1	1	1	1	1.92865e-11	1.92865e-11	1	1.92865e-11	1.92865e-11	1	1	1.92865e-11	1.92865e-11
335	0.000293152	0.000293152	0.000293152	0.000293152	0.000293152	0.000293152	1	0.000293152	0.000293152	1	0.000293152	0.000293152	0.000293152	0.000293152	0.000293152	0.000293152	0.000293152	0.000293152	0.000293152	0.000293152	0.000293152	0.000293152	0.000293152	0.000293152	1	0.000293152	0.000293152	0.000293152	0.000293152	0.000293152	0.000293152	0.000293152	0.000293152	1	0.000293152	0.000293152	1	0.000293152	0.000293152	0.000293152	0.000293152	0.000293152	0.000293152	0.000293152	0.000293152	0.000293152	0.000293152	0.000293152	0.000293152
1000	1	1	1	0.000324557	1	1	1	0.000324557	0.000324557	1	0.000324557	1	1	1	1	1	1	0.000324557	1	1	0.000324557	1	1	0.000324557	1	1	1	1	1	1	1	0.000324557	1	0.000324557	1	1	1	0.000324557	1	1	1	1	1	0.000324557	0.000324557	1	1	0.000324557	1
6197	1.89696e-07	1.89696e-07	1.89696e-07	1.89696e-07	0.000112039	0.000112039	0.000112039	1.89696e-07	1.89696e-07	1.89696e-07	1.89696e-07	1	1.89696e-07	1.89696e-07	1.89696e-07	1.89696e-07	1	1.89696e-07	1.89696e-07	0.000112039	1.89696e-07	1.89696e-07	1.89696e-07	1.89696e-07	1.89696e-07	1.89696e-07	1.89696e-07	1.89696e-07	1	0.000112039	1.89696e-07	1.89696e-07	1.89696e-07	1.89696e-07	1	1	1.89696e-07	1.89696e-07	0.000112039	1.89696e-07	1.89696e-07	1	1	1.89696e-07	1.89696e-07	0.000112039	0.000112039	1.89696e-07	1.89696e-07
54583	1	1	1	1	1	1	1	1	1	1	1	1	1	1	1	1	1	1	1	1	1	1	1	1	1	1	1	1	1	1	1	1	1	1	1	1	1	1	1	1	1	1	1	1	1	1	1	1	1
3659	1	3.10429e-28	1	3.10429e-28	1	1.91684e-05	1.91684e-05	3.10429e-28	3.10429e-28	1	3.10429e-28	1	1	1	3.10429e-28	3.10429e-28	1.91684e-05	3.10429e-28	1.91684e-05	3.10429e-28	3.10429e-28	1	1.91684e-05	3.10429e-28	1.91684e-05	3.10429e-28	3.10429e-28	1.91684e-05	4.13596e-17	3.10429e-28	1	3.10429e-28	3.10429e-28	3.10429e-28	3.10429e-28	1.77508e-10	1.91684e-05	1.91684e-05	1	1	3.10429e-28	1.77508e-10	1	3.10429e-28	3.10429e-28	1.1826e-16	1	3.10429e-28	3.10429e-28
5599	1	4.17509e-26	7.62869e-09	4.17509e-26	4.35743e-12	4.35743e-12	1.65575e-07	4.17509e-26	4.17509e-26	4.35743e-12	4.17509e-26	4.35743e-12	1	1	4.17509e-26	4.17509e-26	4.35743e-12	4.17509e-26	0.00391397	4.35743e-12	4.17509e-26	1	0.00391397	4.17509e-26	7.62869e-09	7.62869e-09	4.35743e-12	0.00391397	1	4.17509e-26	4.35743e-12	4.17509e-26	7.62869e-09	4.17509e-26	1	4.17509e-26	7.62869e-09	4.35743e-12	1	1	4.17509e-26	4.17509e-26	1	4.17509e-26	4.17509e-26	8.20999e-17	4.35743e-12	4.17509e-26	0.00391397
2033	1.31253e-07	4.08199e-19	1	4.08199e-19	1.31253e-07	1.0946e-09	4.36735e-17	4.08199e-19	4.08199e-19	1.16029e-07	4.08199e-19	1.31253e-07	1.31253e-07	1.31253e-07	4.08199e-19	4.08199e-19	1.0946e-09	4.08199e-19	7.25396e-10	4.08199e-19	4.08199e-19	1.31253e-07	7.25396e-10	4.08199e-19	3.04196e-18	3.04196e-18	1.31253e-07	7.25396e-10	1.31253e-07	4.08199e-19	1.31253e-07	4.08199e-19	4.08199e-19	4.08199e-19	1.16029e-07	1	3.04196e-18	3.04196e-18	9.28159e-06	1.31253e-07	4.08199e-19	1	9.28159e-06	4.08199e-19	4.08199e-19	1.18364e-06	1.18364e-06	4.08199e-19	1.31253e-07
2005	1	1.55465e-12	1	1	1	1	1	1	1	1	1	1	1	1	1.55465e-12	1.55465e-12	1	1	1	1	1	1	1	1	1	8.52226e-09	1	1	1	1	1	1	1.55465e-12	1	1	1	1	1	1	1	1.55465e-12	1	1	1	1	1	1	1	8.52226e-09
2791	1	1.22006e-14	1	1	1	1	1	1	1	1	1	1	1	1	1.22006e-14	1.22006e-14	1	1	1	1	1	1	1	1	1	1.22006e-14	1	1	1	1.22006e-14	1	1	1.22006e-14	1	1	1	1	1	1	1	1.22006e-14	1	1	1	1	1	1	1	1
6195	0.000518905	0.000518905	0.000518905	0.000518905	0.000518905	0.000518905	0.000518905	0.000518905	0.000518905	0.000518905	0.000518905	0.000518905	0.000518905	0.000518905	0.000518905	0.000518905	0.000518905	0.000518905	0.000518905	0.000518905	0.000518905	0.000518905	0.000518905	0.000518905	0.000518905	0.000518905	0.000518905	0.000518905	1	0.000518905	0.000518905	0.000518905	0.000518905	0.000518905	0.000518905	0.000518905	0.000518905	0.000518905	0.000518905	0.000518905	0.000518905	0.000518905	0.000518905	0.000518905	0.000518905	0.000518905	0.000518905	0.000518905	0.000518905
5894	1	3.3293e-12	3.3293e-12	3.3293e-12	3.3293e-12	3.3293e-12	1	3.3293e-12	3.3293e-12	3.3293e-12	3.3293e-12	3.3293e-12	1	1	3.3293e-12	3.3293e-12	3.3293e-12	3.3293e-12	1	3.3293e-12	3.3293e-12	1	1	3.3293e-12	1	3.3293e-12	1	1	1	3.3293e-12	1	3.3293e-12	3.3293e-12	3.3293e-12	3.3293e-12	1	1	3.3293e-12	1	1	3.3293e-12	1	1	3.3293e-12	3.3293e-12	1	3.3293e-12	3.3293e-12	1
9232	1	1.35091e-12	1	1	1	1	1	1	1	1	1	1	1	1	1.35091e-12	1.35091e-12	1	1	1	1	1	1	1	1	1	1	1	1	1	1	1	1	1.35091e-12	1	1.35091e-12	1	1	1	1	1	1.35091e-12	1	1	1	1	1	1	1	1
5879	1	1.54296e-15	1	1	1	1	1	1	1	9.82995e-15	1	1.45299e-07	1	1	1.54296e-15	1.54296e-15	1	1	1	9.82995e-15	1	1	1	1	1	1.54296e-15	9.82995e-15	1	1	1.22006e-14	1	1	1.54296e-15	0.000129993	1	1	1	0.00715397	1.54296e-15	1	1.54296e-15	1	1	1	1	4.39822e-06	2.99849e-07	1	9.82995e-15
23770	1	1	1	1	1	1	1	1	1	1	1	1	1	1	1	1	1	1	1	1	1	1	1	1	1	1	1	1	1	1	1	1	1	1	1	1	1	1	1	1	1	1	1	1	1	1	1	1	1
1147	1	1	1	1.0688e-10	1.0688e-10	1.0688e-10	1	1.0688e-10	1.0688e-10	1	1.0688e-10	5.91201e-09	1	1	1	1	1.0688e-10	1.0688e-10	1	1	1.0688e-10	1	1	1.0688e-10	1	1	1	1	1	1.0688e-10	1	1.0688e-10	1	1.0688e-10	1	1	1	1	1	1	1.0688e-10	1	1.0688e-10	1.0688e-10	1.0688e-10	1	1	1.0688e-10	1
1460	3.29126e-08	3.29126e-08	1	3.29126e-08	1	1	3.29126e-08	3.29126e-08	3.29126e-08	1	3.29126e-08	3.29126e-08	3.29126e-08	3.29126e-08	3.29126e-08	3.29126e-08	3.29126e-08	3.29126e-08	1	3.29126e-08	3.29126e-08	3.29126e-08	1	3.29126e-08	3.29126e-08	3.29126e-08	3.29126e-08	1	3.29126e-08	3.29126e-08	3.29126e-08	3.29126e-08	3.29126e-08	3.29126e-08	3.29126e-08	3.29126e-08	3.29126e-08	3.29126e-08	1	3.29126e-08	3.29126e-08	3.29126e-08	3.29126e-08	3.29126e-08	3.29126e-08	3.29126e-08	3.29126e-08	3.29126e-08	3.29126e-08
598	1	1	1	2.16292e-14	1	1	1	2.16292e-14	2.16292e-14	1	2.16292e-14	1	1	1	1	1	1	2.16292e-14	1	1	2.16292e-14	1	1	2.16292e-14	1	1	1	1	1	1	1	2.16292e-14	1	1	2.16292e-14	1	1	1	1	1	1	1	1	2.16292e-14	2.16292e-14	1	1	2.16292e-14	1
5566	1	3.72326e-20	3.72326e-20	3.72326e-20	3.72326e-20	1	1	3.72326e-20	3.72326e-20	2.30631e-16	3.72326e-20	3.72326e-20	1	1	3.72326e-20	3.72326e-20	1	3.72326e-20	1	3.72326e-20	3.72326e-20	1	1	3.72326e-20	2.30631e-16	2.30631e-16	2.30631e-16	1	1	2.30631e-16	2.30631e-16	3.72326e-20	2.30631e-16	3.72326e-20	1	2.30631e-16	3.72326e-20	2.30631e-16	3.72326e-20	1	1	2.30631e-16	2.30631e-16	3.72326e-20	3.72326e-20	2.30631e-16	1	3.72326e-20	1
351	1	1.50312e-14	1	1.00478e-12	1	1	1	1.00478e-12	1.00478e-12	1	1.00478e-12	1	1	1	6.18936e-15	1.50312e-14	1	1.00478e-12	1	1.50312e-14	1.00478e-12	1	1	1.00478e-12	1	6.18936e-15	1.50312e-14	1	1	6.18936e-15	1	1.00478e-12	6.18936e-15	1	1.00478e-12	1.00478e-12	1	1	1	1	6.18936e-15	1.00478e-12	1	1.00478e-12	1.00478e-12	1	1	1.00478e-12	1.50312e-14
2066	1	5.62477e-08	5.62477e-08	1	1	1	1	1	1	1	1	1	1	1	5.62477e-08	5.62477e-08	1	1	1	5.62477e-08	1	1	1	1	1	1	1	1	1	1	1	1	5.62477e-08	1	1	1	1	1	5.62477e-08	1	1	1	1	1	1	1	1	1	1
595	1	1	1.90957e-16	1.90957e-16	1	1	1	1.90957e-16	1.90957e-16	1	1.90957e-16	1	1	1	1	1	1	1.90957e-16	1	1	1.90957e-16	1	1	1.90957e-16	1	1	1	1	1	8.35306e-05	1	1.90957e-16	1	1	1.90957e-16	1	1	1	1	1	1	1	1	1.90957e-16	1.90957e-16	1	1	1.90957e-16	1
5610	1	1	1	8.78492e-15	1	1	1	8.78492e-15	8.78492e-15	1	8.78492e-15	1	1	1	1	1	1	8.78492e-15	1	1	8.78492e-15	1	1	8.78492e-15	1	1	1	1	1	1	1	8.78492e-15	1	1	1	1	1	1	1	1	1	1	8.78492e-15	8.78492e-15	8.78492e-15	1	1	8.78492e-15	1
2811	1	1	1	1	1	1	1	1	1	1	1	1	1	1	1	1	1	1	1	1	1	1	1	1	1	1	1	1	1	1	1	1	1	1	1	1	1	1	1	1	1	1	1	1	1	1	1	1	1
999	1	3.15167e-05	0.000263059	1	1	1	1	1	1	1	1	1	1	1	3.15167e-05	3.15167e-05	1	1	1	0.000263059	1	1	1	1	1	3.15167e-05	1	1	1	1	1	1	3.15167e-05	1	1	1	1	1	1	1	3.15167e-05	1	1	1	1	1	1	1	1
23054	3.33918e-09	3.33918e-09	1	3.33918e-09	3.33918e-09	1	1	3.33918e-09	3.33918e-09	1	3.33918e-09	1	3.33918e-09	3.33918e-09	3.33918e-09	3.33918e-09	1	3.33918e-09	1	3.33918e-09	3.33918e-09	3.33918e-09	1	3.33918e-09	1	1	3.33918e-09	1	1	3.33918e-09	3.33918e-09	3.33918e-09	1	3.33918e-09	1	1	1	1	1	3.33918e-09	1	1	1	3.33918e-09	3.33918e-09	3.33918e-09	3.33918e-09	3.33918e-09	3.33918e-09
22801	1	1	4.40039e-11	4.40039e-11	1	1	1	4.40039e-11	4.40039e-11	1	4.40039e-11	1	1	1	1	1	1	4.40039e-11	1	1	4.40039e-11	1	1	4.40039e-11	1	1	1	1	1	1	1	4.40039e-11	1	1	4.40039e-11	1	1	1	1	1	1	1	1	4.40039e-11	4.40039e-11	1	1	4.40039e-11	1
4901	1	1.20249e-20	1	1.20249e-20	1	1	1	1.20249e-20	1.20249e-20	1	1.20249e-20	1	1	1	1.20249e-20	1.20249e-20	1	1.20249e-20	1	1	1.20249e-20	1	1	1.20249e-20	1	1	1	1	1	1.20249e-20	1	1.20249e-20	1	1.20249e-20	1	1	1	1	1	1	1	1	1	1.20249e-20	1.20249e-20	1	1	1.20249e-20	1
3434	1	1	1	1	1	1	1	1	1	1	1	1	1	1	1	1	1	1	1	1	1	1	1	1	1	1	1	1	1	1	1	1	1	1	1	1	1	1	1	1	1	1	1	1	1	1	1	1	1
602	1	1.13421e-16	1	7.37966e-18	1	1	1.13092e-05	7.37966e-18	7.37966e-18	1	7.37966e-18	1	1	1	1.13421e-16	1.13421e-16	1	7.37966e-18	1	1.13421e-16	7.37966e-18	1	1	7.37966e-18	1.13092e-05	1.13421e-16	1.13092e-05	1	1	1.13421e-16	1	7.37966e-18	1.13421e-16	1	1	1.13092e-05	1	1	1.13092e-05	1	1.13421e-16	1.13092e-05	1	7.37966e-18	7.37966e-18	1.13092e-05	1	7.37966e-18	1.13092e-05
8515	1	1	4.40039e-11	4.40039e-11	1	1	1	4.40039e-11	4.40039e-11	1	4.40039e-11	1	1	1	1	1	1	4.40039e-11	1	1	4.40039e-11	1	1	4.40039e-11	1	1	1	1	1	1	1	4.40039e-11	1	1	4.40039e-11	1	1	1	1	1	1	1	1	4.40039e-11	4.40039e-11	1	1	4.40039e-11	1
3815	1	1.73471e-06	1.73471e-06	1.73471e-06	1	1.73471e-06	6.22714e-08	1.73471e-06	1.73471e-06	1.73471e-06	1.73471e-06	1.73471e-06	1	1	6.22714e-08	1.73471e-06	1.73471e-06	1.73471e-06	1.73471e-06	1.73471e-06	1.73471e-06	1	1.73471e-06	1.73471e-06	1	6.22714e-08	1.73471e-06	1.73471e-06	1.73471e-06	6.22714e-08	1	1.73471e-06	6.22714e-08	1.73471e-06	1.73471e-06	1.73471e-06	1	1	6.22714e-08	1	6.22714e-08	1.73471e-06	1	1.73471e-06	1.73471e-06	1.73471e-06	1	1.73471e-06	1.73471e-06
5970	2.14917e-14	2.14917e-14	2.14917e-14	2.14917e-14	1	1	2.2123e-05	2.14917e-14	2.14917e-14	1	2.14917e-14	1	2.14917e-14	2.14917e-14	2.14917e-14	2.14917e-14	1	2.14917e-14	1	2.14917e-14	2.14917e-14	2.14917e-14	1	2.14917e-14	2.2123e-05	2.14917e-14	2.14917e-14	1	2.14917e-14	2.14917e-14	2.14917e-14	2.14917e-14	2.14917e-14	2.14917e-14	2.14917e-14	1	2.2123e-05	1.46912e-11	1	2.14917e-14	2.14917e-14	1	1	2.14917e-14	2.14917e-14	1	2.14917e-14	2.14917e-14	2.14917e-14
9846	1	1	1	1	1	1	1	1	1	1	1	0.00475569	1	1	1	1	1	1	1	1	1	1	1	1	1	1	1	1	1	1	1	1	1	1	1	1	1	1	1	1	1	1	1	1	1	1	1	1	1
2597	1	1.18704e-10	1	1.18704e-10	1.18704e-10	1	1	1.18704e-10	1.18704e-10	1.18704e-10	1.18704e-10	1	1	1	1.18704e-10	1.18704e-10	1	1.18704e-10	1	1.18704e-10	1.18704e-10	1	1	1.18704e-10	1	1.18704e-10	1.18704e-10	1	1.18704e-10	1.18704e-10	1	1.18704e-10	1.18704e-10	1.18704e-10	1.18704e-10	1.18704e-10	1	1	1.18704e-10	1.18704e-10	1.18704e-10	1.18704e-10	1	1.18704e-10	1.18704e-10	1.18704e-10	1.18704e-10	1.18704e-10	1.18704e-10
2931	1	1.20377e-06	1	0.00010933	1	1	1	0.00010933	0.00010933	1	0.00010933	0.00010933	1	1	1.20377e-06	1.20377e-06	1	0.00010933	0.00010933	1	0.00010933	1	0.00010933	0.00010933	1	1	1	0.00010933	1	1	1	0.00010933	1.20377e-06	1	1	1	1	0.00010933	1	1	1	1	1	0.00010933	0.00010933	1	0.00010933	0.00010933	1
3326	1	2.56617e-10	9.79057e-13	9.79057e-13	2.56617e-10	1	1	9.79057e-13	9.79057e-13	1	9.79057e-13	1	1	1	2.56617e-10	2.56617e-10	1	9.79057e-13	1	2.56617e-10	9.79057e-13	1	1	9.79057e-13	1	1	2.56617e-10	1	1	2.56617e-10	1	9.79057e-13	2.56617e-10	9.79057e-13	9.79057e-13	1	1	1	1	1	2.56617e-10	1	1	9.79057e-13	9.79057e-13	9.79057e-13	1	9.79057e-13	2.56617e-10
57580	1	1.22006e-14	1	1	1	1	1	1	1	9.66603e-06	1	1	1	1	1.22006e-14	1.22006e-14	1	1	1	9.66603e-06	1	1	1	1	1	1.22006e-14	1	1	1	1.22006e-14	1	1	1.22006e-14	1	1	1	1	1	1	1	1.22006e-14	1	1	1	1	1	9.66603e-06	1	1
820	1.56668e-06	1.56668e-06	1	1.56668e-06	1.56668e-06	1.56668e-06	1	1.56668e-06	1.56668e-06	1	1.56668e-06	1.56668e-06	1.56668e-06	1.56668e-06	1.56668e-06	1.56668e-06	1.56668e-06	1.56668e-06	1.56668e-06	1.56668e-06	1.56668e-06	1.56668e-06	1.56668e-06	1.56668e-06	1	1.56668e-06	1.56668e-06	1.56668e-06	1.56668e-06	1.56668e-06	1.56668e-06	1.56668e-06	1.56668e-06	1	1.56668e-06	1	1	1.56668e-06	1.56668e-06	1.56668e-06	1.56668e-06	1	1.56668e-06	1.56668e-06	1.56668e-06	1	1.56668e-06	1.56668e-06	1.56668e-06
10155	1	1	1	4.52569e-08	1	1	1	4.52569e-08	4.52569e-08	1	4.52569e-08	1	1	1	1	1	1	4.52569e-08	1	1	4.52569e-08	1	1	4.52569e-08	1	1	1	1	1	1	1	4.52569e-08	1	1	4.52569e-08	1	1	1	1	1	1	1	1	4.52569e-08	4.52569e-08	1	1	4.52569e-08	1
2260	1.31311e-06	1.31311e-06	1	1.31311e-06	1.31311e-06	1.31311e-06	1.31311e-06	1.31311e-06	1.31311e-06	1	1.31311e-06	1.31311e-06	1.31311e-06	1.31311e-06	1.31311e-06	1.31311e-06	1	1.31311e-06	0.00281943	1.31311e-06	1.31311e-06	1.31311e-06	0.00281943	1.31311e-06	1.31311e-06	1.31311e-06	1.31311e-06	0.00281943	0.00281943	1.31311e-06	1.31311e-06	1.31311e-06	1.31311e-06	1.31311e-06	1.31311e-06	1.31311e-06	1.31311e-06	1.31311e-06	0.00281943	1.31311e-06	1.31311e-06	1.31311e-06	1.31311e-06	1.31311e-06	1.31311e-06	1.31311e-06	1.31311e-06	1.31311e-06	1.31311e-06
6773	1	1	1	1.08707e-08	1	1	1	1.08707e-08	1.08707e-08	1	1.08707e-08	1	1	1	1	1	1	1.08707e-08	1	1	1.08707e-08	1	1	1.08707e-08	1	1	1	1	1	1	1	1.08707e-08	1	1	1	1	1	1	1	1	1	1	1	1.08707e-08	1.08707e-08	1	1	1.08707e-08	1
6622	1	1.23907e-07	1	1	1	1	1	1	1	1	1	1	1	1	1.23907e-07	1.23907e-07	1.23907e-07	1	1	1.23907e-07	1	1	1	1	1	1	1	1	1	1	1	1	1.23907e-07	1	1	1.23907e-07	1	1	1	1	1	1.23907e-07	1	1	1	1	1	1	1
7421	1	0.000453293	1	1	0.000453293	0.000453293	5.52772e-07	1	1	1	1	1	1	1	1.93464e-11	1.93464e-11	0.000453293	1	0.000453293	4.03646e-08	1	1	0.000453293	1	1	1.93464e-11	0.000453293	0.000453293	1	4.03646e-08	1	1	1.93464e-11	1	1	1	1	1	1	1	1.93464e-11	1	1	1	1	1	1	1	0.000453293
5515	1	4.12533e-16	0.00245493	0.00245493	1	1	8.14707e-10	0.00245493	0.00245493	3.07693e-09	0.00245493	1	1	1	4.12533e-16	4.12533e-16	0.00245493	0.00245493	0.00245493	2.08298e-12	0.00245493	1	0.00245493	0.00245493	8.14707e-10	4.12533e-16	2.18184e-05	0.00245493	1	4.86312e-14	1	0.00245493	4.12533e-16	0.00245493	3.07693e-09	0.00245493	8.14707e-10	1	1	1	4.12533e-16	0.00245493	1	0.00245493	0.00245493	2.06584e-13	2.18184e-05	0.00245493	2.18184e-05
54331	2.34965e-06	2.34965e-06	1	2.34965e-06	1	2.34965e-06	2.34965e-06	2.34965e-06	2.34965e-06	1	2.34965e-06	2.34965e-06	2.34965e-06	2.34965e-06	2.34965e-06	2.34965e-06	2.34965e-06	2.34965e-06	2.34965e-06	1	2.34965e-06	2.34965e-06	2.34965e-06	2.34965e-06	1	2.34965e-06	2.34965e-06	2.34965e-06	1	2.34965e-06	2.34965e-06	2.34965e-06	2.34965e-06	2.34965e-06	2.34965e-06	1	2.34965e-06	2.34965e-06	1	2.34965e-06	2.34965e-06	1	2.34965e-06	2.34965e-06	2.34965e-06	2.34965e-06	1	2.34965e-06	2.34965e-06
8517	1	1	1	1	1	1	1	1	1	1	1	1	1	1	1	1	1	1	1	1	1	1	1	1	1	1	1	1	1	1	1	1	1	1	1	1	1	1	1	1	1	1	1	1	1	1	1	1	1
817	1	1	1	1.44564e-05	1	1.44564e-05	1.44564e-05	1.44564e-05	1.44564e-05	1	1.44564e-05	1	1	1	1	1	1	1.44564e-05	1	1	1.44564e-05	1	1	1.44564e-05	1	1	1	1	1.44564e-05	1.44564e-05	1	1.44564e-05	1	1.44564e-05	1	1	1	1	1	1	1	1	1	1.44564e-05	1.44564e-05	1.44564e-05	1.44564e-05	1.44564e-05	1
2534	1.83982e-07	1.83982e-07	1.83982e-07	1.83982e-07	1.83982e-07	1.83982e-07	1.83982e-07	1.83982e-07	1.83982e-07	1.83982e-07	1.83982e-07	1.83982e-07	1.83982e-07	1.83982e-07	1.83982e-07	1.83982e-07	1.83982e-07	1.83982e-07	1	1.83982e-07	1.83982e-07	1.83982e-07	1	1.83982e-07	1.83982e-07	1.83982e-07	1.83982e-07	1	1.83982e-07	1.83982e-07	1.83982e-07	1.83982e-07	1.83982e-07	1.83982e-07	1.83982e-07	1.83982e-07	1.83982e-07	1.83982e-07	1.83982e-07	1.83982e-07	1.83982e-07	1.83982e-07	1.83982e-07	1.83982e-07	1.83982e-07	1.83982e-07	1.83982e-07	1.83982e-07	1.83982e-07
9759	0.000227035	2.53974e-10	1	1	1	1	1	1	1	1	1	2.53974e-10	0.000227035	0.000227035	2.53974e-10	2.53974e-10	1	1	1	2.53974e-10	1	0.000227035	1	1	1	2.53974e-10	0.000227035	1	1	0.000227035	0.000227035	1	2.53974e-10	1	1	1	1	1	1	0.000227035	2.53974e-10	1	1	1	1	1	1	1	0.000227035
4830	1	2.19104e-12	1	1	1	1	4.94375e-08	1	1	1	1	1	1	1	2.19104e-12	2.19104e-12	1	1	1	2.19104e-12	1	1	1	1	4.94375e-08	4.94375e-08	2.19104e-12	1	1	7.17657e-11	1	1	2.19104e-12	1	1	1	4.94375e-08	1	1	1	7.17657e-11	1	1	1	1	1	1	1	2.19104e-12
5579	1	4.46011e-12	4.46011e-12	4.46011e-12	4.46011e-12	4.46011e-12	4.46011e-12	4.46011e-12	4.46011e-12	1	4.46011e-12	1	1	1	4.46011e-12	4.46011e-12	4.46011e-12	4.46011e-12	4.46011e-12	4.46011e-12	4.46011e-12	1	4.46011e-12	4.46011e-12	4.46011e-12	4.46011e-12	4.46011e-12	4.46011e-12	4.46011e-12	4.46011e-12	4.46011e-12	4.46011e-12	4.46011e-12	4.46011e-12	1	1	4.46011e-12	4.46011e-12	1	1	4.46011e-12	1	4.46011e-12	4.46011e-12	4.46011e-12	1	4.46011e-12	4.46011e-12	4.46011e-12
8440	0.000194345	1	1	0.000194345	1	1	1	0.000194345	0.000194345	1	0.000194345	0.000194345	0.000194345	0.000194345	1	1	1	0.000194345	1	1	0.000194345	0.000194345	1	0.000194345	1	1	0.000194345	1	0.000194345	1	0.000194345	0.000194345	1	0.000194345	0.000194345	1	1	1	1	0.000194345	1	1	0.000194345	0.000194345	0.000194345	0.000194345	1	0.000194345	0.000194345
6772	1	1.79543e-34	1	1.79543e-34	1	1	3.11372e-23	1.79543e-34	1.79543e-34	1	1.79543e-34	4.28323e-34	1	1	1.79543e-34	1.79543e-34	1	1.79543e-34	2.79752e-19	1.79543e-34	1.79543e-34	1	2.79752e-19	1.79543e-34	3.11372e-23	1.79543e-34	2.52268e-34	2.79752e-19	1.79543e-34	1.79543e-34	1	1.79543e-34	1.79543e-34	1.79543e-34	1.79543e-34	2.79752e-19	3.11372e-23	3.11372e-23	1.79543e-34	1	1.79543e-34	2.79752e-19	6.37504e-06	1.79543e-34	1.79543e-34	4.28323e-34	1	1.79543e-34	2.52268e-34
5590	1	1	1	1.44633e-08	1	1	1	1.44633e-08	1.44633e-08	1	1.44633e-08	1.44633e-08	1	1	1	1	1	1.44633e-08	1	1	1.44633e-08	1	1	1.44633e-08	1	1	1	1	1.44633e-08	1	1	1.44633e-08	1	1	1	1.44633e-08	1	1.44633e-08	1	1	1	1.44633e-08	1	1.44633e-08	1.44633e-08	1.44633e-08	1	1.44633e-08	1
22926	1	1	1	1	1	1	1	1	1	1	1	1	1	1	1	1	1	1	1	1	1	1	1	1	1	1	1	1	1	1	1	1	1	1	1	1	1	1	1	1	1	1	1	1	1	1	1	1	1
6198	1	1	1	3.20444e-07	1	3.20444e-07	3.20444e-07	3.20444e-07	3.20444e-07	1	3.20444e-07	1	1	1	1	1	1	3.20444e-07	1	1	3.20444e-07	1	1	3.20444e-07	1	1	1	1	1	3.20444e-07	1	3.20444e-07	1	3.20444e-07	1	1	1	1	1	1	1	1	1	3.20444e-07	3.20444e-07	1	1	3.20444e-07	1
302	2.3552e-06	2.3552e-06	1	2.3552e-06	2.3552e-06	2.3552e-06	1	2.3552e-06	2.3552e-06	1	2.3552e-06	1	2.3552e-06	2.3552e-06	2.3552e-06	2.3552e-06	2.3552e-06	2.3552e-06	2.3552e-06	2.3552e-06	2.3552e-06	2.3552e-06	2.3552e-06	2.3552e-06	1	1	2.3552e-06	2.3552e-06	1	2.3552e-06	2.3552e-06	2.3552e-06	2.3552e-06	1	2.3552e-06	1	1	1	2.3552e-06	2.3552e-06	2.3552e-06	1	2.3552e-06	2.3552e-06	2.3552e-06	1	2.3552e-06	2.3552e-06	2.3552e-06
9575	1	4.27858e-15	1	1	1	1	1	1	1	1	1	1	1	1	4.27858e-15	4.27858e-15	1	1	1	4.27858e-15	1	1	1	1	1	4.27858e-15	1	1	1	4.27858e-15	1	1	4.27858e-15	1	1	1	1	1	1	1	4.27858e-15	1	1	1	1	1	1	1	1
6880	1	1	1	5.45507e-18	1	1	1	5.45507e-18	5.45507e-18	1	5.45507e-18	1	1	1	1	1	1	5.45507e-18	1	1	5.45507e-18	1	1	5.45507e-18	1	1	1	1	1	1	1	5.45507e-18	1	1	1	1	1	1	1	1	1	1	1	5.45507e-18	5.45507e-18	1	1	5.45507e-18	1
10672	4.34995e-07	4.34995e-07	3.19468e-05	4.34995e-07	3.19468e-05	4.34995e-07	4.34995e-07	4.34995e-07	4.34995e-07	1	4.34995e-07	1	4.34995e-07	4.34995e-07	4.34995e-07	4.34995e-07	4.34995e-07	4.34995e-07	4.34995e-07	3.19468e-05	4.34995e-07	4.34995e-07	4.34995e-07	4.34995e-07	1	4.34995e-07	4.34995e-07	4.34995e-07	1	4.34995e-07	4.34995e-07	4.34995e-07	4.34995e-07	4.34995e-07	3.19468e-05	4.34995e-07	4.34995e-07	4.34995e-07	1	4.34995e-07	4.34995e-07	4.34995e-07	4.34995e-07	4.34995e-07	4.34995e-07	4.34995e-07	4.34995e-07	4.34995e-07	4.34995e-07
5602	1	5.87442e-10	1	1	1	1	3.17542e-06	1	1	1	1	1	1	1	5.87442e-10	5.87442e-10	1	1	1	1	1	1	1	1	5.87442e-10	5.87442e-10	5.87442e-10	1	1	3.17542e-06	1	1	5.87442e-10	1	5.87442e-10	1	5.87442e-10	1	1	1	5.87442e-10	1	1	1	1	1	1	1	5.87442e-10
405	9.92507e-05	9.92507e-05	1	5.17664e-20	1	1	1	5.17664e-20	5.17664e-20	1	5.17664e-20	1	9.92507e-05	9.92507e-05	1	1	1	5.17664e-20	1	9.92507e-05	5.17664e-20	9.92507e-05	1	5.17664e-20	1	9.92507e-05	1	1	1	9.92507e-05	9.92507e-05	5.17664e-20	9.92507e-05	1	1	1	1	1	1	1	9.92507e-05	1	9.92507e-05	5.17664e-20	5.17664e-20	1	1	5.17664e-20	9.92507e-05
6300	1	3.75203e-14	1	1.52123e-17	1	1	1	1.52123e-17	1.52123e-17	1	1.52123e-17	1.37881e-06	1	1	3.75203e-14	3.75203e-14	1	1.52123e-17	1	3.75203e-14	1.52123e-17	1	1	1.52123e-17	1	1	1	1	1	3.75203e-14	1	1.52123e-17	1	1.52123e-17	1	1	1.37881e-06	1.37881e-06	3.75203e-14	1	1	1	1	1.52123e-17	1.52123e-17	1	3.75203e-14	1.52123e-17	1
51588	1	1	1	1	1	1	1	1	1	1	1	0.0406347	1	1	1	1	1	1	1	1	1	1	1	1	1	1	1	1	1	1	1	1	1	1	1	1	1	1	1	1	1	1	1	1	1	1	1	1	1
9612	1	1	1	3.21092e-15	1	1	1	3.21092e-15	3.21092e-15	1	3.21092e-15	1	1	1	1	1	3.21092e-15	3.21092e-15	1	1	3.21092e-15	1	1	3.21092e-15	1	1	1	1	1	1	1	3.21092e-15	1	3.21092e-15	1	1.0343e-12	1	1	1	1	1	1.0343e-12	1	3.21092e-15	3.21092e-15	1	1	3.21092e-15	1
4824	1	1	1	1	1	1	1	1	1	1	1	1	1	1	1	1	1	1	1	1	1	1	1	1	1	1	1	1	1	1	1	1	1	1	1	1	1	1	1	1	1	1	1	1	1	1	1	1	1
7184	1	1	9.79057e-13	9.79057e-13	1	1	1	9.79057e-13	9.79057e-13	1	9.79057e-13	1	1	1	1	1	1	9.79057e-13	1	1	9.79057e-13	1	1	9.79057e-13	1	1	1	1	1	1	1	9.79057e-13	1	9.79057e-13	9.79057e-13	1	1	1	1	1	1	1	1	9.79057e-13	9.79057e-13	9.79057e-13	1	9.79057e-13	1
6908	1	3.9731e-23	1	3.9731e-23	1.31735e-17	1	1	3.9731e-23	3.9731e-23	1	3.9731e-23	1	1	1	3.9731e-23	3.9731e-23	1	3.9731e-23	1	2.32637e-22	3.9731e-23	1	1	3.9731e-23	1	1	1.31735e-17	1	1	2.32637e-22	1.31735e-17	3.9731e-23	1	3.9731e-23	1	1	2.32637e-22	1	1	1	1	1	1	3.9731e-23	3.9731e-23	1	1.31735e-17	3.9731e-23	1
7186	1	1	1	0.000149399	1	1	0.000149399	0.000149399	0.000149399	1	0.000149399	0.000149399	1	1	1	1	0.000149399	0.000149399	1	1	0.000149399	1	1	0.000149399	0.000149399	0.000149399	1	1	1	1	1	0.000149399	1	1	0.000149399	0.000149399	0.000149399	0.000149399	1	1	1	0.000149399	0.000149399	0.000149399	0.000149399	1	1	0.000149399	1
4036	1	0.00803547	0.00803547	0.00803547	1	1	1	0.00803547	0.00803547	0.00803547	0.00803547	0.00803547	1	1	0.00803547	0.00803547	0.00803547	0.00803547	0.00803547	0.00803547	0.00803547	1	0.00803547	0.00803547	1	1	1	0.00803547	0.00803547	1	1	0.00803547	0.00803547	0.00803547	0.00803547	0.00803547	1	0.00803547	0.00803547	1	1	0.00803547	1	0.00803547	0.00803547	0.00803547	1	0.00803547	1
3398	1	1.47609e-09	1	1	1	1	1	1	1	1	1	1	1	1	1.47609e-09	1.47609e-09	1	1	1	1	1	1	1	1	1	1	1	1	1	1.47609e-09	1	1	1.47609e-09	1	1	1	1	1	1	1	1.47609e-09	1	1	1	1	1	1	1	1
2113	1	1.46884e-21	1	1.46884e-21	1	1	1	1.46884e-21	1.46884e-21	1	1.46884e-21	1	1	1	1.46884e-21	1.46884e-21	1	1.46884e-21	1	1.46884e-21	1.46884e-21	1	1	1.46884e-21	1	1.46884e-21	4.90582e-09	1	1	1.46884e-21	1	1.46884e-21	1.46884e-21	1.46884e-21	1.46884e-21	1	1	1	1	1	1.46884e-21	1	4.90582e-09	1.46884e-21	1.46884e-21	1	1	1.46884e-21	4.90582e-09
2950	1	6.34508e-12	1	6.34508e-12	6.34508e-12	6.34508e-12	1	6.34508e-12	6.34508e-12	6.34508e-12	6.34508e-12	6.34508e-12	1	1	6.34508e-12	6.34508e-12	6.34508e-12	6.34508e-12	1	6.34508e-12	6.34508e-12	1	1	6.34508e-12	1	1	6.34508e-12	1	1	6.34508e-12	6.34508e-12	6.34508e-12	1	6.34508e-12	1	6.34508e-12	1	6.34508e-12	1	1	6.34508e-12	6.34508e-12	1	6.34508e-12	6.34508e-12	1	6.34508e-12	6.34508e-12	1
2309	1	1	1	1	1	1	1	1	1	1	1	1	1	1	1	1	1	1	1	1	1	1	1	1	1	1	1	1	1	1	1	1	1	1	1	1	1	0.0224823	1	1	1	1	1	1	1	1	1	1	1
6714	1.01431e-07	1.01431e-07	1	8.23244e-12	1.96189e-10	1	1.60087e-06	8.23244e-12	8.23244e-12	1.01431e-07	8.23244e-12	9.12349e-07	1.01431e-07	1.01431e-07	1.01431e-07	1.01431e-07	0.000743185	8.23244e-12	0.000743185	8.23244e-12	8.23244e-12	1.01431e-07	0.000743185	8.23244e-12	1.60087e-06	1.60087e-06	1.01431e-07	0.000743185	8.23244e-12	1.01431e-07	1.01431e-07	8.23244e-12	1.01431e-07	1.96189e-10	1	1.01431e-07	1.60087e-06	1.60087e-06	1.01431e-07	1.01431e-07	1.01431e-07	1.01431e-07	1.01431e-07	8.23244e-12	8.23244e-12	1.01431e-07	1.01431e-07	8.23244e-12	1.01431e-07
25	1.85053e-06	1.85053e-06	1.85053e-06	1.3086e-17	1.85053e-06	1.85053e-06	1	1.3086e-17	1.3086e-17	1.85053e-06	1.3086e-17	1.85053e-06	1.85053e-06	1.85053e-06	1.85053e-06	1.85053e-06	1.3086e-17	1.3086e-17	1.85053e-06	1.85053e-06	1.3086e-17	1.85053e-06	1.85053e-06	1.3086e-17	1	1	1.85053e-06	1.85053e-06	1.3086e-17	1.85053e-06	1.85053e-06	1.3086e-17	1.85053e-06	3.4742e-16	1.3086e-17	1.85053e-06	1	1	1.85053e-06	1.85053e-06	1.85053e-06	1.85053e-06	1.85053e-06	1.3086e-17	1.3086e-17	1	1.85053e-06	1.3086e-17	1.85053e-06
3654	1	1.77254e-09	1	1.77254e-09	1.77254e-09	1.77254e-09	1.77254e-09	1.77254e-09	1.77254e-09	1.77254e-09	1.77254e-09	1.77254e-09	1	1	1.77254e-09	1.77254e-09	1	1.77254e-09	1.77254e-09	1.77254e-09	1.77254e-09	1	1.77254e-09	1.77254e-09	1.77254e-09	1.77254e-09	1.77254e-09	1.77254e-09	1	1.77254e-09	1	1.77254e-09	1.77254e-09	1.77254e-09	1.77254e-09	1	1.77254e-09	1.77254e-09	1	1	1.77254e-09	1	1	1.77254e-09	1.77254e-09	1.77254e-09	1	1.77254e-09	1.77254e-09
10075	1	1.65454e-39	1	1.65454e-39	1	1	1	1.65454e-39	1.65454e-39	1	1.65454e-39	1	1	1	1.65454e-39	1.65454e-39	1	1.65454e-39	1	1	1.65454e-39	1	1	1.65454e-39	1	1.65454e-39	1.65454e-39	1	1	1.65454e-39	1	1.65454e-39	1.65454e-39	1	1.65454e-39	1	1	1	1	1	1.65454e-39	1	1	1.65454e-39	1.65454e-39	1	1	1.65454e-39	1.65454e-39
8313	1	0.00132359	1	1.19417e-12	1	1	1	1.19417e-12	1.19417e-12	1	1.19417e-12	1.19417e-12	1	1	0.00132359	0.00132359	1	1.19417e-12	1	1	1.19417e-12	1	1	1.19417e-12	1	1	1	1	1	1	1	1.19417e-12	0.00132359	1.19417e-12	1	1	1	1	1	1	0.00132359	1	1	1.19417e-12	1.19417e-12	1.19417e-12	1	1.19417e-12	1
5781	8.84566e-06	3.64315e-18	3.64315e-18	3.64315e-18	3.64315e-18	3.64315e-18	3.64315e-18	3.64315e-18	3.64315e-18	3.07848e-16	3.64315e-18	3.07848e-16	8.84566e-06	8.84566e-06	3.64315e-18	3.64315e-18	3.64315e-18	3.64315e-18	8.84566e-06	3.64315e-18	3.64315e-18	8.84566e-06	8.84566e-06	3.64315e-18	3.64315e-18	3.64315e-18	8.84566e-06	8.84566e-06	3.64315e-18	3.64315e-18	8.84566e-06	3.64315e-18	3.64315e-18	3.64315e-18	3.64315e-18	3.64315e-18	3.64315e-18	8.84566e-06	3.64315e-18	8.84566e-06	3.64315e-18	3.64315e-18	3.64315e-18	3.64315e-18	3.64315e-18	3.07848e-16	3.64315e-18	3.64315e-18	8.84566e-06
581	1	1	1	1	1	1	1	1	1	1	1	1	1	1	1	1	1	1	1	1	1	1	1	1	1	1	1	1	1	1	1	1	1	1	1	1	1	1	1	1	1	1	1	1	1	1	1	1	1
27071	1	1	1	1	1	1	1	1	1	1	1	1	1	1	1	1	1	1	1	1	1	1	1	1	1	1	1	1	1	1	1	1	1	1	1	1	1	1	1	1	1	1	1	1	1	1	1	1	1
5600	1	3.75203e-14	1	1.52123e-17	1	1	1	1.52123e-17	1.52123e-17	1	1.52123e-17	1.37881e-06	1	1	3.75203e-14	3.75203e-14	1	1.52123e-17	1	3.75203e-14	1.52123e-17	1	1	1.52123e-17	1	1	1	1	1	3.75203e-14	1	1.52123e-17	1	1.52123e-17	1	1	1.37881e-06	1.37881e-06	3.75203e-14	1	1	1	1	1.52123e-17	1.52123e-17	1	3.75203e-14	1.52123e-17	1
5962	1	2.39605e-13	1	1	1	1	1	1	1	1	1	1	1	1	2.39605e-13	2.39605e-13	1	1	1	1.72275e-10	1	1	1	1	1	2.39605e-13	1	1	1	1	1	1	2.39605e-13	1	1	1	1	1	1	1	2.39605e-13	1	1	1	1	1	1	1	1
10370	1	1.47215e-20	1	1.47215e-20	1	1	1	1.47215e-20	1.47215e-20	1	1.47215e-20	1	1	1	1.47215e-20	1.47215e-20	1	1.47215e-20	1	1	1.47215e-20	1	1	1.47215e-20	1	1	1	1	1	1.47215e-20	1	1.47215e-20	1	1.47215e-20	8.95928e-16	1	1.47215e-20	1	1	1	1.47215e-20	1	1	1.47215e-20	1.47215e-20	1	1	1.47215e-20	1
3672	0.00010715	1	0.00010715	0.00010715	0.00010715	1	1	0.00010715	0.00010715	1	0.00010715	1	0.00010715	0.00010715	1	1	1	0.00010715	1	1	0.00010715	0.00010715	1	0.00010715	1	1	0.00010715	1	1	1	0.00010715	0.00010715	1	1	1	1	1	1	1	0.00010715	1	1	0.00010715	0.00010715	0.00010715	1	1	0.00010715	0.00010715
1385	1	3.45395e-10	1	3.06064e-11	2.62652e-06	3.06064e-11	3.06064e-11	3.06064e-11	3.06064e-11	2.62652e-06	3.06064e-11	2.62652e-06	1	1	3.06064e-11	3.06064e-11	2.62652e-06	3.06064e-11	2.62652e-06	0.000168942	3.06064e-11	1	2.62652e-06	3.06064e-11	1	1	2.62652e-06	2.62652e-06	1	3.06064e-11	2.62652e-06	3.06064e-11	1	3.06064e-11	2.62652e-06	8.09099e-07	3.06064e-11	3.06064e-11	1	1	1	8.09099e-07	0.00163841	3.06064e-11	3.06064e-11	1	3.06064e-11	3.06064e-11	1
5469	1	1.93625e-20	1	1.93625e-20	1	1	1	1.93625e-20	1.93625e-20	1	1.93625e-20	1	1	1	1.93625e-20	1.93625e-20	1	1.93625e-20	1	1	1.93625e-20	1	1	1.93625e-20	1	1	1	1	1	1	1	1.93625e-20	1	1.93625e-20	1	1	1	1	1	1	1	1	1	1.93625e-20	1.93625e-20	1	1	1.93625e-20	1
6280	1	8.77868e-11	1	1	1	1	1	1	1	1	1	1	1	1	8.77868e-11	8.77868e-11	1	1	1	8.77868e-11	1	1	1	1	1	1	1	1	1	1	1	1	8.77868e-11	1	1	1	1	1	0.00140932	1	1	1	1	1	1	1	1	1	1
10499	0.0016659	2.67122e-28	1	2.67122e-28	0.0016659	1	1	2.67122e-28	2.67122e-28	1	2.67122e-28	1	0.0016659	0.0016659	2.67122e-28	2.67122e-28	1	2.67122e-28	1	1	2.67122e-28	0.0016659	1	2.67122e-28	1	1	1	1	1	1	0.0016659	2.67122e-28	2.67122e-28	2.67122e-28	1	1.27986e-21	1	1	1	0.0016659	2.67122e-28	1.27986e-21	1	2.67122e-28	2.67122e-28	1	1	2.67122e-28	1
4214	1	1	1	3.06474e-10	1	1	1	3.06474e-10	3.06474e-10	1	3.06474e-10	1	1	1	1	1	1	3.06474e-10	1	1	3.06474e-10	1	1	3.06474e-10	1	1	1	1	1	1	1	3.06474e-10	1	3.06474e-10	3.06474e-10	1	1	1	1	1	1	1	1	3.06474e-10	3.06474e-10	1.84537e-09	1	3.06474e-10	1
5170	1	1	1	4.81696e-10	1	1	1	4.81696e-10	4.81696e-10	1	4.81696e-10	2.32055e-05	1	1	1	1	1	4.81696e-10	1	1	4.81696e-10	1	1	4.81696e-10	1	1	1	1	1	1	1	4.81696e-10	1	1	1	1	1	2.32055e-05	1	1	1	1	1	4.81696e-10	4.81696e-10	1	1	4.81696e-10	1
4851	1	3.62738e-05	1	1.05043e-12	1	1	1.05043e-12	1.05043e-12	1.05043e-12	3.62738e-05	1.05043e-12	1	1	3.62738e-05	3.62738e-05	3.62738e-05	3.62738e-05	1.05043e-12	2.39362e-07	3.62738e-05	1.05043e-12	1	2.39362e-07	1.05043e-12	1.05043e-12	1.05043e-12	3.62738e-05	2.39362e-07	1	3.62738e-05	1	1.05043e-12	3.62738e-05	3.62738e-05	1	1	1.05043e-12	1	1	1	3.62738e-05	1	1.05043e-12	1.05043e-12	1.05043e-12	1	1	1.05043e-12	3.62738e-05
5923	1	3.40341e-15	1	1	1	1	1	1	1	3.40341e-15	1	4.04838e-07	1	1	3.40341e-15	3.40341e-15	1	1	1	3.40341e-15	1	1	1	1	1	3.40341e-15	3.40341e-15	1	1	4.04838e-07	1	1	3.40341e-15	1	1	1	1	1	1	1	3.40341e-15	1	1	1	1	1	4.04838e-07	1	3.40341e-15
5829	1	9.87935e-15	1	1	1	1	1	1	1	1	1	1	1	1	9.87935e-15	9.87935e-15	1	1	1	3.32522e-07	1	1	1	1	1	9.87935e-15	1	1	1	9.87935e-15	1	1	9.87935e-15	1	1	1	1	1	1	1	9.87935e-15	1	1	1	1	1	3.32522e-07	1	1
328	1	1	1	3.85822e-08	1	1	3.85822e-08	3.85822e-08	3.85822e-08	1	3.85822e-08	1	1	1	1	1	1	3.85822e-08	1	1	3.85822e-08	1	1	3.85822e-08	3.85822e-08	3.85822e-08	1	1	1	1	1	3.85822e-08	1	1	3.85822e-08	1	3.85822e-08	1	1	1	1	1	3.85822e-08	3.85822e-08	3.85822e-08	1	1	3.85822e-08	1
3932	1	1	5.29765e-05	5.29765e-05	1	1	5.29765e-05	5.29765e-05	5.29765e-05	1	5.29765e-05	5.29765e-05	1	1	1	1	5.29765e-05	5.29765e-05	1	1	5.29765e-05	1	1	5.29765e-05	5.29765e-05	5.29765e-05	1	1	5.29765e-05	1	1	5.29765e-05	1	1	5.29765e-05	5.29765e-05	5.29765e-05	5.29765e-05	5.29765e-05	1	1	5.29765e-05	1	5.29765e-05	5.29765e-05	1	1	5.29765e-05	1
3676	3.53785e-07	3.53785e-07	4.1979e-11	4.1979e-11	3.53785e-07	3.53785e-07	4.1979e-11	4.1979e-11	4.1979e-11	3.53785e-07	4.1979e-11	3.53785e-07	3.53785e-07	3.53785e-07	3.53785e-07	3.53785e-07	3.53785e-07	4.1979e-11	3.53785e-07	3.53785e-07	4.1979e-11	3.53785e-07	3.53785e-07	4.1979e-11	4.1979e-11	4.1979e-11	3.53785e-07	3.53785e-07	3.53785e-07	3.53785e-07	3.53785e-07	4.1979e-11	3.53785e-07	3.53785e-07	4.1979e-11	3.53785e-07	4.1979e-11	1	3.53785e-07	3.53785e-07	3.53785e-07	3.53785e-07	1	4.1979e-11	4.1979e-11	3.53785e-07	1	4.1979e-11	3.53785e-07
773	0.00271541	0.00271541	0.00271541	0.00271541	0.00271541	0.00271541	1	0.00271541	0.00271541	0.00271541	0.00271541	0.00271541	0.00271541	0.00271541	0.00271541	0.00271541	1	0.00271541	0.00271541	0.00271541	0.00271541	0.00271541	0.00271541	0.00271541	1	1	0.00271541	0.00271541	1	0.00271541	0.00271541	0.00271541	0.00271541	0.00271541	0.00271541	0.00271541	1	0.00271541	0.00271541	0.00271541	0.00271541	0.00271541	0.00271541	0.00271541	0.00271541	0.00271541	0.00271541	0.00271541	0.00271541
3778	0.00355075	0.00355075	0.00355075	0.00355075	0.00355075	0.00355075	1	0.00355075	0.00355075	0.00355075	0.00355075	0.00355075	0.00355075	0.00355075	0.00355075	0.00355075	1	0.00355075	0.00355075	0.00355075	0.00355075	0.00355075	0.00355075	0.00355075	1	1	0.00355075	0.00355075	1	0.00355075	0.00355075	0.00355075	0.00355075	0.00355075	0.00355075	0.00355075	1	0.00355075	0.00355075	0.00355075	0.00355075	0.00355075	1	0.00355075	0.00355075	0.00355075	0.00355075	0.00355075	0.00355075
2902	1	3.04303e-21	1	1	1	2.92634e-05	2.92634e-05	1	1	1	1	1	1	1	3.04303e-21	3.04303e-21	6.48215e-10	1	1	3.04303e-21	1	1	1	1	6.48215e-10	3.04303e-21	3.04303e-21	1	6.48215e-10	3.04303e-21	1	1	3.04303e-21	1	1	1	6.48215e-10	1	2.92634e-05	1	3.04303e-21	1	1	1	1	1	1	1	3.04303e-21
10399	1	1	1	1.80616e-07	1	1	1	1.80616e-07	1.80616e-07	1	1.80616e-07	1.80616e-07	1	1	1	1	1	1.80616e-07	1	1	1.80616e-07	1	1	1.80616e-07	1	1	1	1	1	1	1	1.80616e-07	1	1	1	1.80616e-07	1	1.80616e-07	1	1	1	1.80616e-07	1	1.80616e-07	1.80616e-07	1	1	1.80616e-07	1
5747	0.00355075	3.79927e-11	0.00355075	1.32677e-19	0.00355075	3.79927e-11	1	1.32677e-19	1.32677e-19	0.00355075	1.32677e-19	0.00355075	0.00355075	0.00355075	3.79927e-11	3.79927e-11	3.79927e-11	1.32677e-19	3.79927e-11	3.79927e-11	1.32677e-19	0.00355075	3.79927e-11	1.32677e-19	1	1	0.00355075	3.79927e-11	1	3.79927e-11	0.00355075	1.32677e-19	3.79927e-11	1.32677e-19	1.32677e-19	3.79927e-11	1	3.79927e-11	3.79927e-11	0.00355075	3.79927e-11	3.79927e-11	1	1.32677e-19	1.32677e-19	1.32677e-19	3.79927e-11	1.32677e-19	0.00355075
1820	1	1	1	1	9.63152e-05	1	1	1	1	1	1	0.0206093	1	1	1	1	1	1	1	1	1	1	1	1	1	1	1	1	1	1	1	1	1	1	1	1	1	1	1	1	9.63152e-05	1	1	1	1	1	1	1	1
2353	1	1	1	5.93752e-08	1	1	1	5.93752e-08	5.93752e-08	1	5.93752e-08	1	1	1	1	1	1	5.93752e-08	1	1	5.93752e-08	1	1	5.93752e-08	1	1	1	1	1	1	1	5.93752e-08	1	3.00135e-07	5.93752e-08	1	1	1	1	1	1	1	1	5.93752e-08	5.93752e-08	5.93752e-08	1	5.93752e-08	1
5052	1	1	1	3.0511e-15	3.0511e-15	3.22693e-05	1	3.0511e-15	3.0511e-15	1	3.0511e-15	1	1	1	1	1	3.22693e-05	3.0511e-15	3.22693e-05	1	3.0511e-15	1	3.22693e-05	3.0511e-15	1	1	1	3.22693e-05	1	1	1	3.0511e-15	1	3.22693e-05	1	3.22693e-05	3.22693e-05	1	1	1	1	3.22693e-05	1	3.0511e-15	3.0511e-15	3.0511e-15	1	3.0511e-15	1
8772	1	1	1	1	1	1	1	1	1	1	1	1	1	1	1	1	1	1	1	1	1	1	1	1	1	1	1	1	1	1	1	1	1	0.0113056	1	1	1	1	1	1	1	1	1	1	1	1	1	1	1
5308	1	1.92502e-11	1	1	1	1	1	1	1	1	1	1	1	1	1.92502e-11	1.92502e-11	1	1	1	1.92502e-11	1	1	1	1	1	1.92502e-11	1.92502e-11	1	1	1.92502e-11	1	1	1.92502e-11	1	1	1	1	1	1	1	1.92502e-11	1	1	1	1	1	1	1	1.92502e-11
1051	1	6.96865e-10	1	2.94963e-05	1	5.50119e-06	2.94963e-05	2.94963e-05	2.94963e-05	1	2.94963e-05	5.50119e-06	1	1	6.96865e-10	6.96865e-10	1	2.94963e-05	1	6.96865e-10	2.94963e-05	1	1	2.94963e-05	2.94963e-05	1.77374e-08	5.50119e-06	1	2.94963e-05	1.77374e-08	1	2.94963e-05	6.96865e-10	1	2.94963e-05	5.50119e-06	2.94963e-05	5.50119e-06	5.50119e-06	1	1.77374e-08	5.50119e-06	1	2.94963e-05	2.94963e-05	2.94963e-05	5.50119e-06	2.94963e-05	1.77374e-08
2768	4.34995e-07	4.34995e-07	3.19468e-05	4.34995e-07	3.19468e-05	4.34995e-07	4.34995e-07	4.34995e-07	4.34995e-07	1	4.34995e-07	1	4.34995e-07	4.34995e-07	4.34995e-07	4.34995e-07	4.34995e-07	4.34995e-07	4.34995e-07	3.19468e-05	4.34995e-07	4.34995e-07	4.34995e-07	4.34995e-07	1	4.34995e-07	4.34995e-07	4.34995e-07	1	4.34995e-07	4.34995e-07	4.34995e-07	4.34995e-07	4.34995e-07	3.19468e-05	4.34995e-07	4.34995e-07	4.34995e-07	1	4.34995e-07	4.34995e-07	4.34995e-07	4.34995e-07	4.34995e-07	4.34995e-07	4.34995e-07	4.34995e-07	4.34995e-07	4.34995e-07
2159	3.44752e-05	1	3.44752e-05	3.44752e-05	1	3.44752e-05	3.44752e-05	3.44752e-05	3.44752e-05	3.44752e-05	3.44752e-05	3.44752e-05	3.44752e-05	3.44752e-05	3.44752e-05	3.44752e-05	1	3.44752e-05	1	3.44752e-05	3.44752e-05	3.44752e-05	1	3.44752e-05	3.44752e-05	3.44752e-05	3.44752e-05	1	3.44752e-05	3.44752e-05	3.44752e-05	3.44752e-05	3.44752e-05	3.44752e-05	3.44752e-05	1	3.44752e-05	3.44752e-05	3.44752e-05	3.44752e-05	3.44752e-05	1	3.44752e-05	3.44752e-05	3.44752e-05	3.44752e-05	3.44752e-05	3.44752e-05	3.44752e-05
816	1	1	1	1.44564e-05	1	1.44564e-05	1.44564e-05	1.44564e-05	1.44564e-05	1	1.44564e-05	1	1	1	1	1	1	1.44564e-05	1	1	1.44564e-05	1	1	1.44564e-05	1	1	1	1	1.44564e-05	1.44564e-05	1	1.44564e-05	1	1.44564e-05	1	1	1	1	1	1	1	1	1	1.44564e-05	1.44564e-05	1.44564e-05	1.44564e-05	1.44564e-05	1
10000	1	1	1	2.30066e-05	2.30066e-05	1	1	2.30066e-05	2.30066e-05	1	2.30066e-05	1	1	1	1	1	1	2.30066e-05	1	2.30066e-05	2.30066e-05	1	1	2.30066e-05	1	1	1	1	1	1	1	2.30066e-05	1	1	1	1	1	1	1	1	1	1	1	2.30066e-05	2.30066e-05	1	1	2.30066e-05	1
2775	0.000743185	0.000743185	1	0.000743185	0.000743185	1	1	0.000743185	0.000743185	0.000743185	0.000743185	0.000743185	0.000743185	0.000743185	0.000743185	0.000743185	0.000743185	0.000743185	0.000743185	0.000743185	0.000743185	0.000743185	0.000743185	0.000743185	0.000743185	0.000743185	0.000743185	0.000743185	0.000743185	1	0.000743185	0.000743185	0.000743185	0.000743185	1	0.000743185	0.000743185	0.000743185	0.000743185	0.000743185	0.000743185	0.000743185	0.000743185	0.000743185	0.000743185	0.000743185	0.000743185	0.000743185	0.000743185
7494	1	1	1	1	1	1	1	1	1	1	1	1	1	1	1	1	1	1	1	1	1	1	1	1	1	1	1	1	1	1	1	1	1	1	1	1	1	1	1	4.23212e-05	1	1	1	1	1	1	1	1	1
1822	1	1	1	1.4627e-10	1	1	1	1.4627e-10	1.4627e-10	1	1.4627e-10	1	1	1	1	1	1	1.4627e-10	1	1	1.4627e-10	1	1	1.4627e-10	1	1	1	1	1	1	1	1.4627e-10	1	1	1	1	1	1	1	1	1	1	1	1.4627e-10	1.4627e-10	1	1	1.4627e-10	1
6776	5.60843e-09	5.60843e-09	5.04233e-05	4.04288e-14	1.25742e-13	4.91091e-07	5.60843e-09	4.04288e-14	4.04288e-14	0.000201506	4.04288e-14	6.64892e-05	5.60843e-09	5.60843e-09	5.60843e-09	5.60843e-09	4.91091e-07	4.04288e-14	4.91091e-07	4.04288e-14	4.04288e-14	5.60843e-09	4.91091e-07	4.04288e-14	5.60843e-09	5.60843e-09	5.60843e-09	4.91091e-07	5.60843e-09	5.60843e-09	5.60843e-09	4.04288e-14	5.60843e-09	1.25742e-13	4.91091e-07	5.60843e-09	5.60843e-09	6.64892e-05	5.04233e-05	5.60843e-09	5.60843e-09	5.60843e-09	5.60843e-09	4.04288e-14	4.04288e-14	1.76206e-12	4.04288e-14	4.04288e-14	5.60843e-09
1655	1	1	1	2.64871e-14	9.99879e-11	9.99879e-11	9.99879e-11	2.64871e-14	2.64871e-14	1	2.64871e-14	1	1	1	1	1	1	2.64871e-14	1	1	2.64871e-14	1	1	2.64871e-14	9.99879e-11	9.99879e-11	1	1	1	1	1	2.64871e-14	1	2.64871e-14	2.64871e-14	1	9.99879e-11	1	1	1	1	1	1	2.64871e-14	2.64871e-14	1	1	2.64871e-14	1
3685	0.000119646	1	1	1.82208e-15	0.000119646	0.000119646	0.0460174	1.82208e-15	1.82208e-15	1	1.82208e-15	1	0.000119646	0.000119646	1	1	1	1.82208e-15	1	0.000119646	1.82208e-15	0.000119646	1	1.82208e-15	0.0460174	0.0460174	0.000119646	1	1	0.000119646	0.000119646	1.82208e-15	1	1.66376e-06	1.82208e-15	1.66376e-06	0.0460174	1.66376e-06	0.000119646	0.000119646	0.000119646	1.66376e-06	0.000119646	1.82208e-15	1.82208e-15	1.66376e-06	1	1.82208e-15	0.000119646
3394	1	3.90339e-29	1	3.90339e-29	1	1	1	3.90339e-29	3.90339e-29	1	3.90339e-29	1	1	1	3.90339e-29	3.90339e-29	1	3.90339e-29	1	3.90339e-29	3.90339e-29	1	1	3.90339e-29	1	3.90339e-29	3.90339e-29	1	1	3.90339e-29	1	3.90339e-29	3.90339e-29	3.90339e-29	1	1	1	1	1	1	3.90339e-29	1	1	3.90339e-29	3.90339e-29	3.90339e-29	1	3.90339e-29	3.90339e-29
4615	1	6.88295e-29	1	6.88295e-29	1	1	6.88295e-29	6.88295e-29	6.88295e-29	1	6.88295e-29	1	1	1	6.88295e-29	6.88295e-29	1	6.88295e-29	1	6.88295e-29	6.88295e-29	1	1	6.88295e-29	6.88295e-29	6.88295e-29	6.88295e-29	1	1	6.88295e-29	1	6.88295e-29	6.88295e-29	6.88295e-29	6.88295e-29	1	6.88295e-29	1	1	1	6.88295e-29	1	1	6.88295e-29	6.88295e-29	1	1	6.88295e-29	6.88295e-29
2155	1	1	1	1	1	1	1	1	1	1	1	1	1	1	1	1	1	1	1	1	1	1	1	1	1	1	1	1	1	1	1	1	1	1	1	1	1	1	1	1	1	1	1	1	1	1	1	1	1
5813	1	1	1	9.98248e-16	1	1	1	9.98248e-16	9.98248e-16	1	9.98248e-16	1	1	1	1	1	1	9.98248e-16	1	1	9.98248e-16	1	1	9.98248e-16	1	1	1	1	1	1	1	9.98248e-16	1	9.98248e-16	9.98248e-16	1	1	1	1	1	1	1	1	9.98248e-16	9.98248e-16	1	1	9.98248e-16	1
3169	1	1	4.75523e-14	1.36337e-17	1	1	1	1.36337e-17	1.36337e-17	1	1.36337e-17	1	1	1	1	1	1	1.36337e-17	1	1	1.36337e-17	1	1	1.36337e-17	1	1	1	1	1	1	1	1.36337e-17	1	4.75523e-14	1	1	1	1	1	1	1	1	1	1.36337e-17	1.36337e-17	1	1	1.36337e-17	1
8945	1	1	1	0.000101913	1	1	1	0.000101913	0.000101913	1	0.000101913	1	1	1	1	1	1	0.000101913	1	1	0.000101913	1	1	0.000101913	1	1	1	1	1	1	1	0.000101913	1	1	1	1	1	0.000101913	1	1	1	1	1	0.000101913	0.000101913	1	1	0.000101913	1
2034	1	1	1	1	1	1	1	1	1	1	1	0.0370751	1	1	1	1	1	1	1	1	1	1	1	1	1	1	1	1	1	1	1	1	1	1	1	1	1	1	1	1	1	1	1	1	1	1	1	1	1
6256	1	1	1	1	1	1	1	1	1	1	1	1	1	1	1	1	1	1	1	1	1	1	1	1	1	1	1	1	1	1	1	1	1	1	1	1	1	1	1	1	1	1	1	1	1	1	1	1	1
1457	1.42494e-09	1.42494e-09	1	1.42494e-09	1	0.000386369	1	1.42494e-09	1.42494e-09	1	1.42494e-09	1.42494e-09	1.42494e-09	1.42494e-09	1.42494e-09	1.42494e-09	1.42494e-09	1.42494e-09	0.000386369	1.42494e-09	1.42494e-09	1.42494e-09	0.000386369	1.42494e-09	1	1.42494e-09	1.42494e-09	0.000386369	1	1.42494e-09	1.42494e-09	1.42494e-09	1.42494e-09	1.42494e-09	1.42494e-09	1.42494e-09	1	1.42494e-09	1	1.42494e-09	1.42494e-09	1.42494e-09	1.42494e-09	1.42494e-09	1.42494e-09	1.42494e-09	1	1.42494e-09	1.42494e-09
3646	1	1	1	1	1	1	1	1	1	1	1	1	1	1	1	1	1	1	1	1	1	1	1	1	1	1	1	1	1	1	1	1	1	1	1	1	1	1	1	1	1	1	1	1	1	1	1	1	1
1026	1	4.12809e-11	1	1	1	1	1	1	1	4.12809e-11	1	7.56792e-07	1	1	2.36896e-14	4.12809e-11	1	1	1	7.56792e-07	1	1	1	1	1	2.36896e-14	7.56792e-07	1	0.0023402	2.36896e-14	1	1	2.36896e-14	1	4.12809e-11	0.0023402	1	1	0.0023402	1	2.36896e-14	0.0023402	1	1	1	0.0023402	1	1	7.56792e-07
1432	1	3.75203e-14	1	1.52123e-17	1	1	1	1.52123e-17	1.52123e-17	1	1.52123e-17	1.37881e-06	1	1	3.75203e-14	3.75203e-14	1	1.52123e-17	1	3.75203e-14	1.52123e-17	1	1	1.52123e-17	1	1	1	1	1	3.75203e-14	1	1.52123e-17	1	1.52123e-17	1	1	1.37881e-06	1.37881e-06	3.75203e-14	1	1	1	1	1.52123e-17	1.52123e-17	1	3.75203e-14	1.52123e-17	1
9815	1	4.27281e-32	1	4.27281e-32	1	1	1	4.27281e-32	4.27281e-32	1	4.27281e-32	1	1	1	4.27281e-32	4.27281e-32	8.68503e-21	4.27281e-32	8.68503e-21	1	4.27281e-32	1	8.68503e-21	4.27281e-32	1	1	1	8.68503e-21	1	1	1	4.27281e-32	4.27281e-32	4.27281e-32	8.68503e-21	8.68503e-21	1	1	8.68503e-21	1	4.27281e-32	8.68503e-21	1	4.27281e-32	4.27281e-32	1	1	4.27281e-32	1
30011	1	1	1.59715e-05	1.59715e-05	1.59715e-05	1	1	1.59715e-05	1.59715e-05	1	1.59715e-05	1	1	1	1	1	1	1.59715e-05	1	1.59715e-05	1.59715e-05	1	1	1.59715e-05	1	1	1	1	1.59715e-05	1	1	1.59715e-05	1	1.59715e-05	1.59715e-05	1	1	1	1	1	1	1	1	1.59715e-05	1.59715e-05	1	1	1.59715e-05	1
5111	1	1.04027e-05	1	1.04027e-05	1.04027e-05	1.04027e-05	1.04027e-05	1.04027e-05	1.04027e-05	1.04027e-05	1.04027e-05	1	1	1	1.04027e-05	1.04027e-05	1.04027e-05	1.04027e-05	1.04027e-05	1.04027e-05	1.04027e-05	1	1.04027e-05	1.04027e-05	1.04027e-05	1.04027e-05	1	1.04027e-05	1.04027e-05	1.04027e-05	1	1.04027e-05	1.04027e-05	1.04027e-05	1.04027e-05	1.04027e-05	1.04027e-05	1.04027e-05	1.04027e-05	1	1.04027e-05	1.04027e-05	1	1.04027e-05	1.04027e-05	1.04027e-05	1.04027e-05	1.04027e-05	1
1499	5.72214e-05	4.13801e-06	5.80165e-14	5.80165e-14	4.13801e-06	4.13801e-06	5.72214e-05	5.80165e-14	5.80165e-14	5.72214e-05	5.80165e-14	5.80165e-14	5.72214e-05	5.72214e-05	4.13801e-06	5.72214e-05	4.13801e-06	5.80165e-14	4.13801e-06	5.72214e-05	5.80165e-14	5.72214e-05	4.13801e-06	5.80165e-14	5.72214e-05	5.72214e-05	5.72214e-05	4.13801e-06	5.80165e-14	5.72214e-05	5.72214e-05	5.80165e-14	4.13801e-06	5.80165e-14	5.72214e-05	4.13801e-06	5.72214e-05	4.13801e-06	5.72214e-05	5.72214e-05	5.72214e-05	4.13801e-06	1	5.80165e-14	5.80165e-14	5.80165e-14	1	5.80165e-14	5.72214e-05
775	0.00330446	0.00330446	0.00330446	0.00330446	0.00330446	0.00330446	1	0.00330446	0.00330446	0.00330446	0.00330446	0.00330446	0.00330446	0.00330446	0.00330446	0.00330446	1	0.00330446	0.00330446	0.00330446	0.00330446	0.00330446	0.00330446	0.00330446	1	1	0.00330446	0.00330446	1	0.00330446	0.00330446	0.00330446	0.00330446	0.00330446	0.00330446	0.00330446	1	0.00330446	0.00330446	0.00330446	0.00330446	0.00330446	1	0.00330446	0.00330446	0.00330446	0.00330446	0.00330446	0.00330446
919	1	1	1	1	1	1	1	1	1	1	1	1	1	1	1	1	1	1	1	1	1	1	1	1	1	1	1	1	1	1	1	1	1	1	1	1	1	1	1	1	1	1	1	1	1	1	1	1	1
3572	1	1	1	1	1	1	1	1	1	1	1	0.00475569	1	1	1	1	1	1	1	1	1	1	1	1	1	1	1	1	1	1	1	1	1	1	1	1	1	1	1	1	1	1	1	1	1	1	1	1	1
4790	1	1	1	1	1	1	1	1	1	1	1	1	1	1	5.92818e-15	5.92818e-15	1	1	1	5.92818e-15	1	1	1	1	1	5.92818e-15	1	1	1	5.92818e-15	1	1	5.92818e-15	1.44227e-11	1	1	1	1	1	1	5.92818e-15	1	1	1	1	1	1	1	1
3690	0.000119646	1	1	0.000119646	0.000119646	0.000119646	1	0.000119646	0.000119646	1	0.000119646	1	0.000119646	0.000119646	1	1	1	0.000119646	1	0.000119646	0.000119646	0.000119646	1	0.000119646	1	1	0.000119646	1	1	0.000119646	0.000119646	0.000119646	1	1	0.000119646	1	1	1	0.000119646	0.000119646	0.000119646	1	0.000119646	0.000119646	0.000119646	1	1	0.000119646	0.000119646
7052	0.000584983	0.000584983	0.000584983	1.06553e-07	0.000584983	0.000584983	1	1.06553e-07	1.06553e-07	1	1.06553e-07	1	0.000584983	0.000584983	0.000584983	0.000584983	0.000584983	1.06553e-07	0.000584983	0.000584983	1.06553e-07	0.000584983	0.000584983	1.06553e-07	1	1	0.000584983	0.000584983	1	0.000584983	0.000584983	1.06553e-07	0.000584983	0.000584983	1.06553e-07	1.06553e-07	1	1	1	0.000584983	0.000584983	1.06553e-07	1	1.06553e-07	1.06553e-07	1.06553e-07	0.000584983	1.06553e-07	0.000584983
3192	1	2.42368e-12	1	1	1	1	1	1	1	1	1	1	1	1	2.42368e-12	2.42368e-12	1	1	1	2.42368e-12	1	1	1	1	1	1	2.42368e-12	1	1	1	1	1	2.42368e-12	1	1	1	1	1	1	1	1	1	1	1	1	1	1	1	2.42368e-12
83660	1	1	1	3.85119e-05	1	1	1	3.85119e-05	3.85119e-05	1	3.85119e-05	1	1	1	1	1	1	3.85119e-05	3.85119e-05	1	3.85119e-05	1	3.85119e-05	3.85119e-05	1	1	1	3.85119e-05	1	1	1	3.85119e-05	1	1	3.85119e-05	1	1	3.85119e-05	1	1	1	1	1	3.85119e-05	3.85119e-05	1	1	3.85119e-05	1
4294	1	1	1	2.70909e-10	1	1	1	2.70909e-10	2.70909e-10	1	2.70909e-10	1	1	1	1	1	1	2.70909e-10	1	1	2.70909e-10	1	1	2.70909e-10	1	1	1	1	1	1	1	2.70909e-10	1	2.70909e-10	1	1	1	1	1	1	1	1	1	2.70909e-10	2.70909e-10	1	1	2.70909e-10	1
2023	1	3.61769e-41	1	3.61769e-41	1	1	1	3.61769e-41	3.61769e-41	1	3.61769e-41	1	1	1	3.61769e-41	3.61769e-41	1	3.61769e-41	1	6.03817e-13	3.61769e-41	1	1	3.61769e-41	1	3.61769e-41	3.61769e-41	1	1	3.61769e-41	1	3.61769e-41	3.61769e-41	3.87107e-17	1	2.8495e-16	1	1	1	1	3.61769e-41	2.8495e-16	1	3.61769e-41	3.61769e-41	3.87107e-17	1	3.61769e-41	3.61769e-41
5567	1	3.72326e-20	3.72326e-20	3.72326e-20	3.72326e-20	1	1	3.72326e-20	3.72326e-20	2.30631e-16	3.72326e-20	3.72326e-20	1	1	3.72326e-20	3.72326e-20	1	3.72326e-20	1	3.72326e-20	3.72326e-20	1	1	3.72326e-20	2.30631e-16	2.30631e-16	2.30631e-16	1	1	2.30631e-16	2.30631e-16	3.72326e-20	2.30631e-16	3.72326e-20	1	2.30631e-16	3.72326e-20	2.30631e-16	3.72326e-20	1	1	2.30631e-16	2.30631e-16	3.72326e-20	3.72326e-20	2.30631e-16	1	3.72326e-20	1
2147	3.54024e-15	2.95138e-05	3.54024e-15	3.54024e-15	2.95138e-05	2.95138e-05	2.95138e-05	3.54024e-15	3.54024e-15	0.000372109	3.54024e-15	3.54024e-15	3.54024e-15	3.54024e-15	3.54024e-15	3.54024e-15	0.000372109	3.54024e-15	2.95138e-05	0.000372109	3.54024e-15	3.54024e-15	2.95138e-05	3.54024e-15	3.54024e-15	3.54024e-15	3.54024e-15	2.95138e-05	3.54024e-15	2.95138e-05	3.54024e-15	3.54024e-15	3.54024e-15	3.54024e-15	3.54024e-15	2.95138e-05	3.54024e-15	3.54024e-15	3.54024e-15	3.54024e-15	3.54024e-15	2.95138e-05	3.54024e-15	3.54024e-15	3.54024e-15	3.54024e-15	3.54024e-15	3.54024e-15	3.54024e-15
4690	0.0029929	1	1	0.0029929	1	1	1	0.0029929	0.0029929	1	0.0029929	1	0.0029929	0.0029929	1	1	1	0.0029929	1	1	0.0029929	0.0029929	1	0.0029929	1	1	0.0029929	1	1	1	0.0029929	0.0029929	1	0.0029929	0.0029929	1	1	1	1	0.0029929	1	1	0.0029929	0.0029929	0.0029929	1	1	0.0029929	0.0029929
7428	1	1	1	1	1	1	1	1	1	1	1	1	1	1	1	1	1	1	1	1	1	1	1	1	1	1	1	1	1	1	1	1	1	1	1	1	1	1	1	1	1	1	1	1	1	1	1	1	1
5653	1	1	0.0440835	1	1	1	0.0440835	1	1	0.0440835	1	1	1	1	0.0440835	0.0440835	1	1	1	0.0440835	1	1	1	1	0.0440835	0.0440835	1	1	0.0440835	0.0440835	1	1	0.0440835	0.0440835	1	1	0.0440835	1	1	1	0.0440835	1	1	1	1	0.0440835	1	1	1
857	3.09444e-06	3.09444e-06	1	7.97323e-16	7.97323e-16	3.09444e-06	1	7.97323e-16	7.97323e-16	1	7.97323e-16	1	3.09444e-06	3.09444e-06	3.09444e-06	3.09444e-06	3.09444e-06	7.97323e-16	3.09444e-06	3.09444e-06	7.97323e-16	3.09444e-06	3.09444e-06	7.97323e-16	1	1	3.09444e-06	3.09444e-06	1	3.09444e-06	3.09444e-06	7.97323e-16	3.09444e-06	7.97323e-16	1	1	1	1	3.09444e-06	3.09444e-06	3.09444e-06	1	3.09444e-06	7.97323e-16	7.97323e-16	1	3.09444e-06	7.97323e-16	3.09444e-06
2316	1	2.90866e-14	1	2.90866e-14	2.90866e-14	1	2.90866e-14	2.90866e-14	2.90866e-14	2.90866e-14	2.90866e-14	2.90866e-14	1	1	2.90866e-14	2.90866e-14	2.90866e-14	2.90866e-14	1	2.90866e-14	2.90866e-14	1	1	2.90866e-14	2.90866e-14	2.90866e-14	2.90866e-14	1	2.90866e-14	2.90866e-14	1	2.90866e-14	2.90866e-14	2.90866e-14	2.90866e-14	2.90866e-14	2.90866e-14	2.90866e-14	2.90866e-14	2.90866e-14	2.90866e-14	2.90866e-14	2.90866e-14	2.90866e-14	2.90866e-14	2.90866e-14	2.90866e-14	2.90866e-14	2.90866e-14
6659	1	1	1	1	1	1	1	1	1	1	1	1	1	1	1	1	1	1	1	1	1	1	1	1	1	1	1	1	1	1	1	1	1	1	1	1	1	1	1	1	1	1	1	1	1	1	1	1	1
4772	1	1	1	1	1	1	1	1	1	1	1	1	1	1	1	1	1	1	1	1	1	1	1	1	1	3.25483e-05	1	1	1	1	1	1	3.25483e-05	1	1	1	1	1	1	1	1	1	3.25483e-05	1	1	1	1	1	1
79923	5.4145e-06	5.4145e-06	5.4145e-06	5.4145e-06	5.4145e-06	5.4145e-06	5.4145e-06	5.4145e-06	5.4145e-06	5.4145e-06	5.4145e-06	5.4145e-06	5.4145e-06	5.4145e-06	5.4145e-06	5.4145e-06	5.4145e-06	5.4145e-06	5.4145e-06	1	5.4145e-06	5.4145e-06	5.4145e-06	5.4145e-06	5.4145e-06	5.4145e-06	5.4145e-06	5.4145e-06	5.4145e-06	5.4145e-06	5.4145e-06	5.4145e-06	5.4145e-06	5.4145e-06	5.4145e-06	5.4145e-06	5.4145e-06	5.4145e-06	5.4145e-06	5.4145e-06	5.4145e-06	5.4145e-06	5.4145e-06	5.4145e-06	5.4145e-06	5.4145e-06	5.4145e-06	5.4145e-06	5.4145e-06
983	1	1.78298e-05	1.78298e-05	1.78298e-05	1	1.78298e-05	1.78298e-05	1.78298e-05	1.78298e-05	1.78298e-05	1.78298e-05	1.78298e-05	1	1	1.78298e-05	1.78298e-05	1.78298e-05	1.78298e-05	1.78298e-05	1	1.78298e-05	1	1.78298e-05	1.78298e-05	1	1	1	1.78298e-05	1	1.78298e-05	1	1.78298e-05	1.78298e-05	1.78298e-05	1	1.78298e-05	1	1.78298e-05	1.78298e-05	1	1	1.78298e-05	1	1.78298e-05	1.78298e-05	1.78298e-05	1.78298e-05	1.78298e-05	1
23528	1	1.12175e-18	1	1	1	1	1	1	1	1	1	1	1	1	1.12175e-18	1.12175e-18	1	1	1	1	1	1	1	1	1	1.12175e-18	1.12175e-18	1	1	1.12175e-18	1	1	1.12175e-18	1	1	1	1	1	1	1	1.12175e-18	1	1	1	1	1	1	1	1.12175e-18
7343	1	1.16453e-16	1	1	1	1	1	1	1	1	1	1	1	1	1.16453e-16	1.16453e-16	1	1	1	4.56169e-16	1	1	1	1	1	1.16453e-16	4.56169e-16	1	1	1.16453e-16	1	1	1.16453e-16	1	1	1	1	1	1	1	1.16453e-16	1	1	1	1	1	1	1	4.56169e-16
3433	1	1	1	1	1	1	1	1	1	1	1	1	1	1	1	1	1	1	1	1	1	1	1	1	1	1	1	1	1	1	1	1	1	1	1	1	1	1	1	1	1	1	1	1	1	1	1	1	1
83439	1	5.62088e-10	1	1	1	1	1	1	1	1	1	1	1	1	5.62088e-10	5.62088e-10	1	1	1	5.62088e-10	1	1	1	1	1	5.62088e-10	5.62088e-10	1	1	5.62088e-10	1	1	5.62088e-10	1	5.62088e-10	1	1	1	1	1	5.62088e-10	1	1	1	1	1	1	1	5.62088e-10
51176	1	6.63465e-14	1	1	3.8733e-10	1	1	1	1	1	1	1	1	1	6.63465e-14	6.63465e-14	1	1	1	2.67593e-13	1	1	1	1	1	6.63465e-14	6.63465e-14	1	1	2.67593e-13	6.63465e-14	1	6.63465e-14	1	5.62088e-10	1	1	1	1	1	6.63465e-14	1	1	1	1	1	1	1	6.63465e-14
2627	1	8.14919e-18	1	8.14919e-18	1	1	1	8.14919e-18	8.14919e-18	1	8.14919e-18	1	1	1	8.14919e-18	8.14919e-18	1	8.14919e-18	1	1	8.14919e-18	1	1	8.14919e-18	1	1	1	1	1	8.14919e-18	1	8.14919e-18	1	8.14919e-18	1	1	1	1	1	1	1	1	1	8.14919e-18	8.14919e-18	1	1	8.14919e-18	1
1874	1	1	1	1	1.26208e-09	1	1	1	1	1	1	1	1.26208e-09	1	1	1	1	1	1	1	1	1	1	1	1	1	1	1	1	1.26208e-09	1.26208e-09	1	1	1	6.09055e-08	1	1	1	1	1	1	1	1	1	1	1	1	1	1
3576	1	1	1	7.97648e-10	1	1	1	7.97648e-10	7.97648e-10	1	7.97648e-10	1	1	1	1	1	1	7.97648e-10	1	1	7.97648e-10	1	1	7.97648e-10	1	1	1	1	1	1	1	7.97648e-10	1	1	1	1	1	1	1	1	1	1	1	7.97648e-10	7.97648e-10	1	1	7.97648e-10	1
2081	1	1	1	1	1	1	1	1	1	1	1	1	1	1	1	1	1	1	1	1	1	1	1	1	1	1	1	1	1	1	1	1	1	1	1	1	1	1	1	0.00321723	1	1	1	1	1	1	1	1	1
1803	1.12453e-07	1.12453e-07	1	1.12453e-07	1.12453e-07	1.12453e-07	0.00336386	1.12453e-07	1.12453e-07	0.00336386	1.12453e-07	0.00336386	1.12453e-07	1.12453e-07	1.12453e-07	1.12453e-07	1.12453e-07	1.12453e-07	1.12453e-07	1.12453e-07	1.12453e-07	1.12453e-07	1.12453e-07	1.12453e-07	0.00336386	0.00336386	1.12453e-07	1.12453e-07	1	1.12453e-07	1.12453e-07	1.12453e-07	1.12453e-07	0.00336386	0.00336386	1	0.00336386	0.00336386	1.12453e-07	1.12453e-07	1.12453e-07	1	1.12453e-07	1.12453e-07	1.12453e-07	1.12453e-07	1.12453e-07	1.12453e-07	1.12453e-07
3838	1	1.84212e-09	1	1	1	1	1	1	1	1	1	1	1	1	1.84212e-09	1.84212e-09	1	1	1	1.84212e-09	1	1	1	1	1	1.84212e-09	1.84212e-09	1	1.84212e-09	1.84212e-09	1	1	1.84212e-09	1	1	1	1	1	1	1	1.84212e-09	1	1.84212e-09	1	1	1	1.84212e-09	1	1.84212e-09
8462	1	4.40367e-13	1	1	1	1	1	1	1	1	1	1	1	1	4.40367e-13	4.40367e-13	1	1	1	1	1	1	1	1	1	1	1	1	1	1	1	1	4.40367e-13	1	1	1	1	1	1	1	4.40367e-13	1	1	1	1	1	1	1	1
11200	1	1	1	1	0.00183447	0.00183447	1	1	1	1	1	1	1	1	1	1	1	1	1	1	1	1	1	1	1	1	1	1	0.00183447	0.00183447	0.00183447	1	1	1	1	1	1	1	1	1	0.00183447	1	1	1	1	1	0.00183447	1	1
5705	2.03757e-06	2.03757e-06	1	2.03757e-06	2.03757e-06	2.03757e-06	2.03757e-06	2.03757e-06	2.03757e-06	1	2.03757e-06	2.03757e-06	2.03757e-06	2.03757e-06	2.03757e-06	2.03757e-06	1	2.03757e-06	1	2.03757e-06	2.03757e-06	2.03757e-06	1	2.03757e-06	2.03757e-06	2.03757e-06	2.03757e-06	1	2.03757e-06	2.03757e-06	2.03757e-06	2.03757e-06	2.03757e-06	2.03757e-06	2.03757e-06	2.03757e-06	2.03757e-06	2.03757e-06	2.03757e-06	2.03757e-06	2.03757e-06	2.03757e-06	2.03757e-06	2.03757e-06	2.03757e-06	1	2.03757e-06	2.03757e-06	2.03757e-06
10891	1.73748e-12	2.392e-23	1	6.53426e-24	2.3133e-07	1	4.3128e-06	6.53426e-24	6.53426e-24	1	6.53426e-24	1	1.73748e-12	1.73748e-12	6.53426e-24	6.53426e-24	1	6.53426e-24	1	6.53426e-24	6.53426e-24	1.73748e-12	1	6.53426e-24	4.3128e-06	1	2.3133e-07	1	1	6.53426e-24	1.73748e-12	6.53426e-24	1	6.53426e-24	1	4.3128e-06	6.53426e-24	1	1	1.73748e-12	1	4.3128e-06	1.66863e-09	6.53426e-24	6.53426e-24	4.3128e-06	6.53426e-24	6.53426e-24	1.73748e-12
624	5.24294e-06	5.24294e-06	5.24294e-06	5.24294e-06	5.24294e-06	5.24294e-06	5.24294e-06	5.24294e-06	5.24294e-06	5.24294e-06	5.24294e-06	5.24294e-06	5.24294e-06	5.24294e-06	5.24294e-06	5.24294e-06	5.24294e-06	5.24294e-06	5.24294e-06	5.24294e-06	5.24294e-06	5.24294e-06	5.24294e-06	5.24294e-06	5.24294e-06	5.24294e-06	5.24294e-06	5.24294e-06	5.24294e-06	5.24294e-06	5.24294e-06	5.24294e-06	5.24294e-06	5.24294e-06	5.24294e-06	1	5.24294e-06	5.24294e-06	5.24294e-06	5.24294e-06	5.24294e-06	1	5.24294e-06	5.24294e-06	5.24294e-06	5.24294e-06	5.24294e-06	5.24294e-06	5.24294e-06
5700	2.03757e-06	2.03757e-06	1	2.03757e-06	2.03757e-06	2.03757e-06	2.03757e-06	2.03757e-06	2.03757e-06	1	2.03757e-06	2.03757e-06	2.03757e-06	2.03757e-06	2.03757e-06	2.03757e-06	1	2.03757e-06	1	2.03757e-06	2.03757e-06	2.03757e-06	1	2.03757e-06	2.03757e-06	2.03757e-06	2.03757e-06	1	2.03757e-06	2.03757e-06	2.03757e-06	2.03757e-06	2.03757e-06	2.03757e-06	2.03757e-06	2.03757e-06	2.03757e-06	2.03757e-06	2.03757e-06	2.03757e-06	2.03757e-06	2.03757e-06	2.03757e-06	2.03757e-06	2.03757e-06	1	2.03757e-06	2.03757e-06	2.03757e-06
8856	1	1.60095e-14	1	2.18743e-17	1.60095e-14	1.60095e-14	1.60095e-14	2.18743e-17	2.18743e-17	1	2.18743e-17	1	1	1	1.60095e-14	1.60095e-14	1	2.18743e-17	1	1.60095e-14	2.18743e-17	1	1	2.18743e-17	1	1	1.60095e-14	1	1	1.60095e-14	1.60095e-14	2.18743e-17	1	7.05156e-15	1	1.60095e-14	1.60095e-14	1	1	1	1	1.60095e-14	1	2.18743e-17	2.18743e-17	1	1.60095e-14	2.18743e-17	1
823	1	1	1.27384e-07	1.27384e-07	1	1	1	1.27384e-07	1.27384e-07	1.27384e-07	1.27384e-07	1.27384e-07	1	1	1	1	1	1.27384e-07	1	1	1.27384e-07	1	1	1.27384e-07	1	1	1	1	1	1	1	1.27384e-07	1	1	1.27384e-07	1	1	1.27384e-07	1.27384e-07	1	1	1	1	1.27384e-07	1.27384e-07	1	1	1.27384e-07	1
5587	1	1	1	0.000621295	1	0.000621295	0.000621295	0.000621295	0.000621295	1	0.000621295	1	1	1	1	1	1	0.000621295	1	1	0.000621295	1	1	0.000621295	1	1	1	1	1	0.000621295	1	0.000621295	1	1	0.000621295	1	1	1	1	1	1	1	0.000621295	0.000621295	0.000621295	1	0.000621295	0.000621295	1
5125	1	1	1	1	1	1	1	1	1	1	1	1	1	1	1	1	1	1	1	1	1	1	1	1	1	1	1	1	1	1	1	1	1	1	1	1	1	1	1	1	1	1	1	1	1	1	1	1	1
8880	1	6.10031e-18	1	1	1	1	1	1	1	1	1	1	1	1	6.10031e-18	6.10031e-18	1	1	1	1	1	1	1	1	1	6.10031e-18	1	1	1	6.10031e-18	1	1	6.10031e-18	1	1	1	1	1	1	1	6.10031e-18	1	1	1	1	1	1	1	1
5563	1	1	1	1	1	1	1	1	1	1	1	1	1	1	1	1	1	1	1	1	1	1	1	1	1	1	1	1	1	1	1	1	1	1	1	1	1	1	1	1	1	1	1	1	1	1	1	1	1
2275	1	1	1	3.34169e-07	1	3.34169e-07	3.34169e-07	3.34169e-07	3.34169e-07	1	3.34169e-07	1	1	1	1	1	1	3.34169e-07	1	1	3.34169e-07	1	1	3.34169e-07	1	1	1	1	1	3.34169e-07	1	3.34169e-07	1	1	1	1	1	1	1	1	1	1	1	3.34169e-07	3.34169e-07	1	1	3.34169e-07	1
2308	1	2.25658e-23	1	2.25658e-23	5.68799e-17	1	1	2.25658e-23	2.25658e-23	1	2.25658e-23	1	1	1	2.25658e-23	2.25658e-23	1	2.25658e-23	1	5.68799e-17	2.25658e-23	1	1	2.25658e-23	1	1	1	1	5.68799e-17	2.25658e-23	1	2.25658e-23	1	2.25658e-23	1	1	2.25658e-23	5.84259e-21	1	1	1	1	1	2.25658e-23	2.25658e-23	5.84259e-21	5.68799e-17	2.25658e-23	1
6872	1	1	1	5.45507e-18	1	1	1	5.45507e-18	5.45507e-18	1	5.45507e-18	1	1	1	1	1	1	5.45507e-18	1	1	5.45507e-18	1	1	5.45507e-18	1	1	1	1	1	1	1	5.45507e-18	1	1	1	1	1	1	1	1	1	1	1	5.45507e-18	5.45507e-18	1	1	5.45507e-18	1
7094	1	1	1	3.85119e-05	1	1	1	3.85119e-05	3.85119e-05	1	3.85119e-05	1	1	1	1	1	1	3.85119e-05	3.85119e-05	1	3.85119e-05	1	3.85119e-05	3.85119e-05	1	1	1	3.85119e-05	1	1	1	3.85119e-05	1	1	3.85119e-05	1	1	3.85119e-05	1	1	1	1	1	3.85119e-05	3.85119e-05	1	1	3.85119e-05	1
814	1	1	1	0.000218558	1	0.000218558	0.000218558	0.000218558	0.000218558	1	0.000218558	1	1	1	1	1	0.000218558	0.000218558	1	1	0.000218558	1	1	0.000218558	1	1	1	1	1	0.000218558	1	0.000218558	1	0.000218558	1	1	1	1	1	1	1	1	1	0.000218558	0.000218558	1	0.000218558	0.000218558	1
1111	1	1	1	2.29197e-13	1	1	2.29197e-13	2.29197e-13	2.29197e-13	1	2.29197e-13	1	1	1	1	1	1	2.29197e-13	1	1	2.29197e-13	1	1	2.29197e-13	2.29197e-13	2.29197e-13	1	1	2.29197e-13	1	1	2.29197e-13	1	2.29197e-13	1	1	2.29197e-13	1	1	1	1	1	1	2.29197e-13	2.29197e-13	2.29197e-13	2.29197e-13	2.29197e-13	1
7006	1	1	1	1.91518e-07	1	1	1	1.91518e-07	1.91518e-07	1.91518e-07	1.91518e-07	1.91518e-07	1	1	1	1	1	1.91518e-07	1.91518e-07	1	1.91518e-07	1	1	1.91518e-07	1	1	1	1	1	1	1	1.91518e-07	1	1.91518e-07	1.91518e-07	1	1	1	1	1	1	1	1	1.91518e-07	1.91518e-07	1.91518e-07	1	1.91518e-07	1
2158	4.38455e-05	1	4.38455e-05	4.38455e-05	1	4.38455e-05	4.38455e-05	4.38455e-05	4.38455e-05	4.38455e-05	4.38455e-05	4.38455e-05	4.38455e-05	4.38455e-05	4.38455e-05	4.38455e-05	1	4.38455e-05	1	4.38455e-05	4.38455e-05	4.38455e-05	1	4.38455e-05	4.38455e-05	4.38455e-05	4.38455e-05	1	4.38455e-05	4.38455e-05	4.38455e-05	4.38455e-05	4.38455e-05	4.38455e-05	4.38455e-05	1	4.38455e-05	4.38455e-05	4.38455e-05	4.38455e-05	4.38455e-05	1	4.38455e-05	4.38455e-05	4.38455e-05	4.38455e-05	4.38455e-05	4.38455e-05	4.38455e-05
5925	1	1	8.61441e-07	8.61441e-07	8.61441e-07	8.61441e-07	1	8.61441e-07	8.61441e-07	8.61441e-07	8.61441e-07	8.61441e-07	1	1	1	1	1	8.61441e-07	1	8.61441e-07	8.61441e-07	1	1	8.61441e-07	1	1	1	1	1	8.61441e-07	1	8.61441e-07	1	8.61441e-07	1	1	1	8.61441e-07	1	1	8.61441e-07	1	1	8.61441e-07	8.61441e-07	1	8.61441e-07	8.61441e-07	1
1601	1	1	2.01867e-14	2.01867e-14	1	1	1	2.01867e-14	2.01867e-14	1	2.01867e-14	1	1	1	1	1	1	2.01867e-14	1	1	2.01867e-14	1	1	2.01867e-14	1	1	1	1	1	1	1	2.01867e-14	1	2.01867e-14	1	1	1	1	1	1	1	1	1	2.01867e-14	2.01867e-14	1	1	2.01867e-14	1
3480	1	6.81849e-12	1	1	1	1	6.81849e-12	1	1	1	1	1	1	1	6.81849e-12	6.81849e-12	1	1	1	1	1	1	1	1	6.81849e-12	6.81849e-12	1	1	1	6.81849e-12	1	1	6.81849e-12	1	1	1	6.81849e-12	1	6.81849e-12	1	6.81849e-12	1	1	1	1	1	1	1	1
7076	1	1.08953e-05	1	1	1	1	1	1	1	1	1	1	1	1	1.08953e-05	1.08953e-05	1.08953e-05	1	1	1.08953e-05	1	1	1	1	1	1	1	1	1	1	1	1	1.08953e-05	1	1	1.08953e-05	1	1	1	1	1	1.08953e-05	1	1	1	1	1	1	1
2624	1	1	1	2.40472e-08	1	2.40472e-08	1	2.40472e-08	2.40472e-08	1	2.40472e-08	1	1	1	1	1	1	2.40472e-08	1	1	2.40472e-08	1	1	2.40472e-08	1	1	1	1	1	1	1	2.40472e-08	1	2.40472e-08	1	1	1	1	1	1	1	1	1	2.40472e-08	2.40472e-08	1	1	2.40472e-08	1
5062	1	4.68032e-15	1	1	1	1	1	1	1	1	1	1	1	1	4.68032e-15	4.68032e-15	1	1	1	4.68032e-15	1	1	1	1	1	9.34047e-15	4.68032e-15	1	1	4.68032e-15	1	1	4.68032e-15	1	1	1	1	1	1	1	4.68032e-15	1	1	1	1	1	1	1	4.68032e-15
6548	1	3.15435e-09	3.15435e-09	3.15435e-09	1	1	1	3.15435e-09	3.15435e-09	3.15435e-09	3.15435e-09	3.15435e-09	1	1	3.15435e-09	3.15435e-09	1	3.15435e-09	1	3.15435e-09	3.15435e-09	1	1	3.15435e-09	1	3.15435e-09	3.15435e-09	1	1	3.15435e-09	1	3.15435e-09	3.15435e-09	3.15435e-09	3.15435e-09	3.15435e-09	1	3.15435e-09	1	1	3.15435e-09	3.15435e-09	1	3.15435e-09	3.15435e-09	3.15435e-09	3.15435e-09	3.15435e-09	3.15435e-09
4904	1	1.81464e-12	1	1	1	1	1	1	1	1	1	1	1	1	1.81464e-12	1.81464e-12	1	1	1	1	1	1	1	1	1	1	1	1	1	1	1	1	1.81464e-12	1	1	1	1	1	1	1	1.81464e-12	1	1	1	1	1	1	1	1
596	1	5.59318e-22	1	1	1	1	1	1	1	1	1	1	1	1	5.59318e-22	5.59318e-22	1	1	1	1.42635e-14	1	1	1	1	1	5.59318e-22	5.59318e-22	1	5.59318e-22	1.10742e-15	1	1	5.59318e-22	1	1	1	1	1	0.00393383	1	5.59318e-22	1	0.00393383	1	1	1	1	1	5.59318e-22
3107	0.00175461	0.00175461	0.00175461	0.00175461	0.00175461	0.00175461	0.00175461	0.00175461	0.00175461	0.00175461	0.00175461	0.00175461	0.00175461	0.00175461	0.00175461	0.00175461	0.00175461	0.00175461	0.00175461	0.00175461	0.00175461	0.00175461	0.00175461	0.00175461	0.00175461	0.00175461	0.00175461	0.00175461	0.00175461	0.00175461	0.00175461	0.00175461	0.00175461	0.00175461	0.00175461	0.00175461	0.00175461	0.00175461	0.00175461	0.00175461	0.00175461	0.00175461	0.00175461	0.00175461	0.00175461	0.00175461	0.00175461	0.00175461	0.00175461
5292	1	4.0351e-13	1	1	1	1	1	1	1	1	1	1	1	1	4.0351e-13	4.0351e-13	1	1	1	1	1	1	1	1	1	4.0351e-13	1	1	1	4.0351e-13	1	1	4.0351e-13	1	1	1	1	1	1	1	4.0351e-13	1	1	1	1	1	1	1	1
3702	1	2.90339e-05	1	1	1	1	1	1	1	1	1	1	1	1	2.90339e-05	2.90339e-05	1	1	1	2.90339e-05	1	1	1	1	1	2.90339e-05	2.90339e-05	1	2.90339e-05	2.90339e-05	1	1	2.90339e-05	1	1	1	1	1	1	1	2.90339e-05	1	2.90339e-05	1	1	2.90339e-05	2.90339e-05	1	2.90339e-05
5058	4.31676e-12	4.31676e-12	1	4.31676e-12	1	2.34965e-06	2.34965e-06	4.31676e-12	4.31676e-12	1	4.31676e-12	4.31676e-12	4.31676e-12	4.31676e-12	4.31676e-12	4.31676e-12	2.34965e-06	4.31676e-12	2.34965e-06	1	4.31676e-12	4.31676e-12	2.34965e-06	4.31676e-12	1	2.34965e-06	4.31676e-12	2.34965e-06	0.000229061	2.34965e-06	4.31676e-12	4.31676e-12	4.31676e-12	4.31676e-12	2.34965e-06	1	2.34965e-06	4.31676e-12	1	4.31676e-12	4.31676e-12	1	4.31676e-12	4.31676e-12	4.31676e-12	4.31676e-12	1	4.31676e-12	4.31676e-12
1813	1	0.000898934	1	0.000898934	1	0.000898934	0.000898934	0.000898934	0.000898934	0.00122118	0.000898934	1	1	1	0.000898934	0.000898934	0.000898934	0.000898934	0.000898934	0.000898934	0.000898934	1	0.000898934	0.000898934	0.000898934	0.000898934	1	0.000898934	1	0.000898934	1	0.000898934	0.000898934	0.000898934	0.00122118	0.000898934	0.000898934	0.000898934	0.000898934	1	0.000898934	0.000898934	0.000898934	0.000898934	0.000898934	1	0.000898934	0.000898934	1
2004	1	8.92819e-13	1	1	1	1	1	1	1	1	1	1	1	1	8.92819e-13	8.92819e-13	1	1	1	1	1	1	1	1	1	1	1	1	1	1	1	1	8.92819e-13	1	1	1	1	1	1	1	8.92819e-13	1	1	1	1	1	1	1	1
8841	1	1	1	1	1	1	1.07484e-07	1	1	1	1	1	1	1	1.07484e-07	1	1	1	1	1	1	1	1	1	1.07484e-07	1.07484e-07	1	1	1	1.07484e-07	1	1	1.07484e-07	1	1	1	1.07484e-07	1	1	1	1.07484e-07	1	1	1	1	1	1	1	1
57646	1	8.13419e-13	1	1	1	1	1	1	1	1	1	1	1	1	8.13419e-13	8.13419e-13	1	1	1	1	1	1	1	1	1	1	1	1	1	8.13419e-13	1	1	8.13419e-13	1	1	1	1	1	1	1	8.13419e-13	1	1	1	1	1	1	1	1
6932	1	5.62088e-10	1	1	1	1	1	1	1	1	1	1	1	1	5.62088e-10	5.62088e-10	1	1	1	5.62088e-10	1	1	1	1	1	5.62088e-10	5.62088e-10	1	1	5.62088e-10	1	1	5.62088e-10	1	5.62088e-10	1	1	1	1	1	5.62088e-10	1	1	1	1	1	1	1	5.62088e-10
6857	0.00791375	0.00791375	0.00791375	0.00791375	0.00791375	0.00791375	0.00791375	0.00791375	0.00791375	0.00791375	0.00791375	0.00791375	0.00791375	0.00791375	0.00791375	0.00791375	0.00791375	0.00791375	0.00791375	0.00791375	0.00791375	0.00791375	0.00791375	0.00791375	0.00791375	0.00791375	0.00791375	0.00791375	0.00791375	0.00791375	0.00791375	0.00791375	0.00791375	0.00791375	0.00791375	0.00791375	0.00791375	0.00791375	0.00791375	0.00791375	0.00791375	0.00791375	0.00791375	0.00791375	0.00791375	0.00791375	1	0.00791375	0.00791375
7025	1	1	1	4.33875e-17	1	1	1	4.33875e-17	4.33875e-17	1	4.33875e-17	1	1	1	1	1	1	4.33875e-17	1	1	4.33875e-17	1	1	4.33875e-17	1	1	1	1	1	1	1	4.33875e-17	1	4.33875e-17	1	1	1	1	1	1	1	1	1	4.33875e-17	4.33875e-17	1	1	4.33875e-17	1
6934	1	3.72846e-12	1	1	3.72846e-12	1	1	1	1	1	1	1	3.72846e-12	1	3.72846e-12	3.72846e-12	1	1	1	3.72846e-12	1	1	1	1	1	5.62088e-10	3.72846e-12	1	1	3.72846e-12	3.72846e-12	1	3.72846e-12	3.72846e-12	5.62088e-10	1	1	3.72846e-12	1	1	3.72846e-12	1	1	1	1	1	1	1	3.72846e-12
2778	3.37196e-05	3.37196e-05	1.1264e-09	1.1264e-09	3.37196e-05	1	1	1.1264e-09	1.1264e-09	3.37196e-05	1.1264e-09	1.1264e-09	3.37196e-05	3.37196e-05	3.37196e-05	3.37196e-05	0.00287553	1.1264e-09	0.00287553	3.37196e-05	1.1264e-09	3.37196e-05	0.00287553	1.1264e-09	0.00287553	0.00287553	3.37196e-05	0.00287553	1.1264e-09	1	3.37196e-05	1.1264e-09	3.37196e-05	1.1264e-09	1.1264e-09	0.00287553	0.00287553	3.37196e-05	0.00287553	3.37196e-05	3.37196e-05	0.00287553	3.37196e-05	1.1264e-09	1.1264e-09	1.1264e-09	3.37196e-05	1.1264e-09	3.37196e-05
238	1	1	1	1	1	1	1	1	1	1	1	0.00225132	1	1	1	1	1	1	1	1	1	1	1	1	1	1	1	1	1	1	1	1	1	1	1	1	1	1	1	1	1	1	1	1	1	1	1	1	1
3175	1	8.40645e-19	1	8.40645e-19	1	8.40645e-19	1	8.40645e-19	8.40645e-19	1	8.40645e-19	1	1	1	8.40645e-19	8.40645e-19	8.40645e-19	8.40645e-19	1	8.40645e-19	8.40645e-19	1	1	8.40645e-19	1	1	1	1	1	8.40645e-19	1	8.40645e-19	1	8.40645e-19	1	1	8.40645e-19	1	1	1	8.40645e-19	1	1	8.40645e-19	8.40645e-19	8.40645e-19	8.40645e-19	8.40645e-19	1
5568	1	3.72326e-20	3.72326e-20	3.72326e-20	3.72326e-20	1	1	3.72326e-20	3.72326e-20	2.30631e-16	3.72326e-20	3.72326e-20	1	1	3.72326e-20	3.72326e-20	1	3.72326e-20	1	3.72326e-20	3.72326e-20	1	1	3.72326e-20	2.30631e-16	2.30631e-16	2.30631e-16	1	1	2.30631e-16	2.30631e-16	3.72326e-20	2.30631e-16	3.72326e-20	1	2.30631e-16	3.72326e-20	2.30631e-16	3.72326e-20	1	1	2.30631e-16	2.30631e-16	3.72326e-20	3.72326e-20	2.30631e-16	1	3.72326e-20	1
3679	1	1	0.000621929	0.000621929	0.000621929	0.000621929	0.000621929	0.000621929	0.000621929	1	0.000621929	1	1	1	1	1	1	0.000621929	1	0.000621929	0.000621929	1	1	0.000621929	1	1	1	1	1	0.000621929	1	0.000621929	1	1	0.000621929	1	1	1	1	1	1	1	1	0.000621929	0.000621929	1	1	0.000621929	1
4792	1	1	1	1.63681e-16	1	1	1	1.63681e-16	1.63681e-16	1	1.63681e-16	1	1	1	1	1	1	1.63681e-16	1	1	1.63681e-16	1	1	1.63681e-16	1	1	1	1	1	1	1	1.63681e-16	1	1	1.63681e-16	1	1	1	1	1	1	1	1	1.63681e-16	1.63681e-16	1	1	1.63681e-16	1
8431	1	1	1	7.64291e-17	1	1	1	7.64291e-17	7.64291e-17	1	7.64291e-17	1	1	1	1	1	1	7.64291e-17	1	1	7.64291e-17	1	1	7.64291e-17	1	1	1	1	1	1	1	7.64291e-17	1	1	1	1	1	1	1	1	1	1	1	7.64291e-17	7.64291e-17	1	1	7.64291e-17	1
4915	1	2.3238e-12	1	1	1	1	1	1	1	1	1	1	1	1	2.3238e-12	2.3238e-12	1	1	1	2.3238e-12	1	1	1	1	1	1	2.3238e-12	1	1	1	1	1	2.3238e-12	1	1	1	1	1	2.3238e-12	1	1	1	1	1	1	1	1	1	2.3238e-12
2099	1.86544e-07	1.86544e-07	1	1.86544e-07	1.86544e-07	1.86544e-07	1.86544e-07	1.86544e-07	1.86544e-07	7.54986e-06	1.86544e-07	7.54986e-06	1.86544e-07	1.86544e-07	1.86544e-07	1.86544e-07	1.86544e-07	1.86544e-07	1.86544e-07	1.86544e-07	1.86544e-07	1.86544e-07	1.86544e-07	1.86544e-07	0.000899599	1.86544e-07	1.86544e-07	1.86544e-07	0.000899599	1.86544e-07	1.86544e-07	1.86544e-07	1.86544e-07	1.86544e-07	1.86544e-07	0.000899599	0.000899599	1	0.000899599	1.86544e-07	1.86544e-07	0.000899599	1.86544e-07	1.86544e-07	1.86544e-07	7.54986e-06	1	1.86544e-07	1.86544e-07
10140	1	0.000978236	1	1	1	1	1	1	1	1	1	0.000978236	1	1	0.000978236	1	1	1	1	1	1	1	1	1	1	1	1	1	1	1	1	1	0.000978236	1	1	1	1	0.000978236	1	1	1	1	1	1	1	0.000978236	1	1	1
660	1	1	1	7.7042e-10	1	1	1	7.7042e-10	7.7042e-10	1	7.7042e-10	1	1	1	1	1	1	7.7042e-10	1	1	7.7042e-10	1	1	7.7042e-10	1	1	1	1	1	1	1	7.7042e-10	1	7.7042e-10	7.7042e-10	1	1	1	1	1	1	1	1	7.7042e-10	7.7042e-10	1	7.7042e-10	7.7042e-10	1
2475	4.52055e-12	4.52055e-12	4.52055e-12	4.52055e-12	4.52055e-12	1	1	4.52055e-12	4.52055e-12	1	4.52055e-12	4.52055e-12	4.52055e-12	4.52055e-12	4.52055e-12	4.52055e-12	4.52055e-12	4.52055e-12	4.52055e-12	4.52055e-12	4.52055e-12	4.52055e-12	4.52055e-12	4.52055e-12	1	1	4.52055e-12	4.52055e-12	1	4.52055e-12	4.52055e-12	4.52055e-12	4.52055e-12	4.52055e-12	4.52055e-12	4.52055e-12	1	4.52055e-12	1	4.52055e-12	4.52055e-12	4.52055e-12	1	4.52055e-12	4.52055e-12	4.52055e-12	4.52055e-12	4.52055e-12	4.52055e-12
1875	1	2.58826e-17	1	1	1	1	1	1	1	1	1	1	1	1	2.58826e-17	2.58826e-17	1	1	1	1	1	1	1	1	1	2.58826e-17	2.58826e-17	1	0.000183891	1	0.000183891	1	2.58826e-17	1	1	1	1	1	1	1	2.58826e-17	1	1	1	1	1	1	1	2.58826e-17
7157	1.93589e-12	8.3192e-32	1	8.3192e-32	1.93147e-11	9.93503e-16	8.3192e-32	8.3192e-32	8.3192e-32	1	8.3192e-32	1.28572e-09	1.93589e-12	1.93589e-12	8.3192e-32	8.3192e-32	3.95728e-24	8.3192e-32	3.95728e-24	9.93503e-16	8.3192e-32	1.93589e-12	3.95728e-24	8.3192e-32	8.3192e-32	8.3192e-32	1.93147e-11	3.95728e-24	1.93589e-12	9.93503e-16	1.93589e-12	8.3192e-32	8.3192e-32	8.3192e-32	4.24479e-20	3.95728e-24	8.3192e-32	1	1.93589e-12	1.93589e-12	8.3192e-32	3.95728e-24	1.93589e-12	8.3192e-32	8.3192e-32	8.3192e-32	9.93503e-16	8.3192e-32	1.93589e-12
5604	1	0.000386564	1	1	1	1	1	1	1	1	1	1	1	1	0.000386564	0.000386564	1	1	1	1	1	1	1	1	1	1	1	1	1	1	1	1	0.000386564	1	0.000386564	1	1	1	1	1	0.000386564	1	1	1	1	0.000386564	1	1	1
3297	1	2.79982e-11	1	1	1	1	1	1	1	1	1	1	1	1	2.79982e-11	2.79982e-11	1	1	1	1.744e-09	1	1	1	1	1	1.77767e-07	1.744e-09	1	1	1.744e-09	1	1	2.79982e-11	1	1	1	1	1	2.79982e-11	1	2.79982e-11	1	1	1	1	1	1	1	1.744e-09
6597	1.79562e-15	1.79562e-15	1	4.76577e-18	1	1	1	4.76577e-18	4.76577e-18	1	4.76577e-18	1	1.79562e-15	1.79562e-15	1.79562e-15	1.79562e-15	2.01487e-15	4.76577e-18	1.79562e-15	1.79562e-15	4.76577e-18	1.79562e-15	1.79562e-15	4.76577e-18	1	1.79562e-15	1.79562e-15	1.79562e-15	1	1.79562e-15	1.79562e-15	4.76577e-18	1.79562e-15	1.64512e-15	1.79562e-15	1.79562e-15	1.79562e-15	1	1	1.79562e-15	1.79562e-15	1.79562e-15	1	4.76577e-18	4.76577e-18	2.01487e-15	1	4.76577e-18	1.79562e-15
5087	1	1	1	7.63597e-09	1	1	1	7.63597e-09	7.63597e-09	1	7.63597e-09	1	1	1	1	1	7.63597e-09	7.63597e-09	1	1	7.63597e-09	1	1	7.63597e-09	1	1	1	1	1	1	1	7.63597e-09	1	7.63597e-09	1	7.63597e-09	1	1	1	1	1	7.63597e-09	1	7.63597e-09	7.63597e-09	1	1	7.63597e-09	1
5460	1	3.86431e-10	1	3.86431e-10	1	1	3.86431e-10	3.86431e-10	3.86431e-10	1	3.86431e-10	1	1	1	3.86431e-10	3.86431e-10	3.86431e-10	3.86431e-10	1	1	3.86431e-10	1	1	3.86431e-10	3.86431e-10	3.86431e-10	1	1	1	3.86431e-10	1	3.86431e-10	3.86431e-10	3.86431e-10	3.86431e-10	3.86431e-10	3.86431e-10	1	3.86431e-10	1	3.86431e-10	3.86431e-10	1	3.86431e-10	3.86431e-10	3.86431e-10	1	3.86431e-10	1
4067	3.18535e-06	3.18535e-06	1	4.50121e-19	1	3.18535e-06	0.00497249	4.50121e-19	4.50121e-19	3.18535e-06	4.50121e-19	3.18535e-06	3.18535e-06	3.18535e-06	3.18535e-06	3.18535e-06	3.18535e-06	4.50121e-19	9.92076e-07	3.18535e-06	4.50121e-19	3.18535e-06	9.92076e-07	4.50121e-19	0.00497249	0.00497249	3.18535e-06	9.92076e-07	0.00497249	3.18535e-06	3.18535e-06	4.50121e-19	3.18535e-06	2.5863e-18	4.50121e-19	9.92076e-07	0.00497249	0.00497249	0.00497249	3.18535e-06	3.18535e-06	9.92076e-07	1	4.50121e-19	4.50121e-19	0.00497249	1	4.50121e-19	3.18535e-06
5093	1	1.2565e-16	1	1	1	1	1	1	1	1	1	1	1	1	1.2565e-16	1.2565e-16	1.2565e-16	1	1	3.83809e-15	1	1	1	1	1	1.2565e-16	1	1	1	1.2565e-16	1	1	1.2565e-16	1	1	1	1	1	1	1	1.2565e-16	1	1	1	1	1	1	1	1
3651	1	2.19005e-22	1	2.19005e-22	1.33782e-16	1	1	2.19005e-22	2.19005e-22	1	2.19005e-22	1	1	1	2.19005e-22	2.19005e-22	1	2.19005e-22	1	2.19005e-22	2.19005e-22	1	1	2.19005e-22	1	1	1.33782e-16	1	1	2.19005e-22	2.19005e-22	2.19005e-22	1	2.19005e-22	1	6.14619e-13	2.19005e-22	6.14619e-13	1	1	1	6.14619e-13	1	2.19005e-22	2.19005e-22	1	1.33782e-16	2.19005e-22	1
2781	0.000743185	0.000743185	1	0.000743185	0.000743185	1	1	0.000743185	0.000743185	0.000743185	0.000743185	0.000743185	0.000743185	0.000743185	0.000743185	0.000743185	0.000743185	0.000743185	0.000743185	0.000743185	0.000743185	0.000743185	0.000743185	0.000743185	0.000743185	0.000743185	0.000743185	0.000743185	0.000743185	1	0.000743185	0.000743185	0.000743185	0.000743185	1	0.000743185	0.000743185	0.000743185	0.000743185	0.000743185	0.000743185	0.000743185	0.000743185	0.000743185	0.000743185	0.000743185	0.000743185	0.000743185	0.000743185
4233	1	1	4.04814e-05	4.04814e-05	1	4.04814e-05	4.04814e-05	4.04814e-05	4.04814e-05	1	4.04814e-05	4.04814e-05	1	1	1	1	1	4.04814e-05	1	1	4.04814e-05	1	1	4.04814e-05	4.04814e-05	4.04814e-05	1	1	4.04814e-05	1	1	4.04814e-05	1	4.04814e-05	4.04814e-05	1	4.04814e-05	4.04814e-05	4.04814e-05	1	1	1	4.04814e-05	4.04814e-05	4.04814e-05	1	4.04814e-05	4.04814e-05	1
4791	1	5.95132e-14	1	1	1	1	1	1	1	1	1	1	1	1	5.95132e-14	5.95132e-14	1	1	1	5.95132e-14	1	1	1	1	1	1	5.95132e-14	1	1	5.95132e-14	1	1	5.95132e-14	1	1	1	1	1	1	1	5.95132e-14	1	1	1	1	1	1	1	5.95132e-14
2149	0.000168929	0.000168929	3.49051e-13	3.49051e-13	0.000168929	3.49051e-13	3.49051e-13	3.49051e-13	3.49051e-13	0.000168929	3.49051e-13	0.000168929	0.000168929	0.000168929	3.49051e-13	3.49051e-13	0.000168929	3.49051e-13	0.000168929	3.49051e-13	3.49051e-13	0.000168929	0.000168929	3.49051e-13	3.49051e-13	3.49051e-13	0.000168929	0.000168929	0.000168929	3.49051e-13	0.000168929	3.49051e-13	3.49051e-13	3.49051e-13	0.000168929	0.000168929	3.49051e-13	3.49051e-13	3.49051e-13	0.000168929	3.49051e-13	0.000168929	3.49051e-13	3.49051e-13	3.49051e-13	3.49051e-13	3.49051e-13	3.49051e-13	0.000168929
815	1	4.56915e-10	1	4.56915e-10	1	4.56915e-10	4.56915e-10	4.56915e-10	4.56915e-10	1	4.56915e-10	1	1	1	4.56915e-10	4.56915e-10	1	4.56915e-10	1	1	4.56915e-10	1	1	4.56915e-10	1	1	1	1	1.44564e-05	4.56915e-10	1	4.56915e-10	1	4.56915e-10	1	1	1	4.56915e-10	1	1	1	1	1	4.56915e-10	4.56915e-10	1.44564e-05	4.56915e-10	4.56915e-10	1
2241	1	1	1	1	1	1	1	1	1	1	1	0.00475569	1	1	1	1	1	1	1	1	1	1	1	1	1	1	1	1	1	1	1	1	1	1	1	1	1	1	1	1	1	1	1	1	1	1	1	1	1
2623	1	2.63026e-09	1	1	1	1	1	1	1	1	1	1	1	1	2.63026e-09	2.63026e-09	1	1	1	2.63026e-09	1	1	1	1	1	1	1	1	1	2.63026e-09	1	1	2.63026e-09	1	1	1	1	1	1	1	2.63026e-09	1	1	1	1	1	1	1	1
6877	1	1.67816e-25	1	1.67816e-25	1	1	1	1.67816e-25	1.67816e-25	1	1.67816e-25	1	1	1	1.67816e-25	1.67816e-25	1	1.67816e-25	1	1	1.67816e-25	1	1	1.67816e-25	1	1	1.67816e-25	1	1	1	1.67816e-25	1.67816e-25	1	1.67816e-25	1	1	1.67816e-25	1	1	1	1	1	1	1.67816e-25	1.67816e-25	1	1	1.67816e-25	1
207	1	1	5.84895e-09	5.84895e-09	6.68244e-06	1	1	5.84895e-09	5.84895e-09	1	5.84895e-09	1	1	1	1	1	6.68244e-06	5.84895e-09	1	5.84895e-09	5.84895e-09	1	1	5.84895e-09	1	1	1	1	1	1	1	5.84895e-09	1	6.68244e-06	1	1	1	1	1	1	1	1	1	5.84895e-09	5.84895e-09	1	6.68244e-06	5.84895e-09	1
6275	1	1	1	1	1	1	0.015526	1	1	1	1	1	1	1	1	1	1	1	1	1	1	1	1	1	0.015526	0.015526	1	1	1	1	1	1	1	1	1	1	0.015526	1	1	1	1	1	1	1	1	1	1	1	1
5777	1.52389e-06	1.52389e-06	1.52389e-06	1.52389e-06	1.52389e-06	1.52389e-06	1.52389e-06	1.52389e-06	1.52389e-06	3.31469e-05	1.52389e-06	3.31469e-05	1.52389e-06	1.52389e-06	1.52389e-06	1.52389e-06	1.52389e-06	1.52389e-06	1.52389e-06	1.52389e-06	1.52389e-06	1.52389e-06	1.52389e-06	1.52389e-06	1	1.52389e-06	1.52389e-06	1.52389e-06	1.52389e-06	1.52389e-06	1.52389e-06	1.52389e-06	1.52389e-06	1.52389e-06	1.52389e-06	1	1	1	1.52389e-06	1.52389e-06	1.52389e-06	1	1.52389e-06	1.52389e-06	1.52389e-06	3.31469e-05	1	1.52389e-06	1.52389e-06
10971	1	0.000239033	1	1	0.000239033	0.000239033	0.000239033	1	1	1	1	0.000239033	1	1	0.000239033	0.000239033	1	1	0.000239033	1	1	1	0.000239033	1	0.000239033	0.000239033	1	0.000239033	1	0.000239033	0.000239033	1	0.000239033	0.000239033	1	1	0.000239033	0.000239033	0.000239033	1	0.000239033	1	1	1	1	0.000239033	1	1	1
55914	1	3.43166e-05	1	1	1	1	1	1	1	1	1	3.43166e-05	1	1	3.43166e-05	1	3.43166e-05	1	1	1	1	1	1	1	1	1	1	1	1	1	1	1	3.43166e-05	1	1	1	1	3.43166e-05	1	1	1	1	1	1	1	3.43166e-05	1	1	1
958	1	1.08381e-05	1.08381e-05	1	1	1	1.08381e-05	1	1	1	1	1	1	1	1.08381e-05	1.08381e-05	1	1	1	1.08381e-05	1	1	1	1	1	1.08381e-05	1	1	1	1	1	1	1.08381e-05	1	1	1	1	1	1	1	1	1	1.08381e-05	1	1	1	1	1	1
9021	1	1	1	1.6244e-16	1	1	1	1.6244e-16	1.6244e-16	1	1.6244e-16	1	1	1	1	1	1	1.6244e-16	1	1	1.6244e-16	1	1	1.6244e-16	1	1	1	1	1	1	1	1.6244e-16	1	1	1	1	1	1	1	1	1	1	1	1.6244e-16	1.6244e-16	1	1	1.6244e-16	1
4088	1	2.62254e-13	6.21918e-07	8.07079e-16	2.62254e-13	1.77479e-05	2.62254e-13	8.07079e-16	8.07079e-16	1	8.07079e-16	1.68256e-14	1	1	2.62254e-13	2.62254e-13	1.4454e-05	8.07079e-16	2.62254e-13	2.62254e-13	8.07079e-16	1	2.62254e-13	8.07079e-16	2.62254e-13	2.62254e-13	2.62254e-13	2.62254e-13	1	2.62254e-13	2.62254e-13	8.07079e-16	6.21918e-07	9.57107e-15	0.000842034	1	2.62254e-13	1.68256e-14	1	1	6.21918e-07	1	1	8.07079e-16	8.07079e-16	1.14326e-12	2.62254e-13	8.07079e-16	6.90888e-07
6927	1	9.93607e-15	1	9.93607e-15	1	1	1	9.93607e-15	9.93607e-15	3.39483e-13	9.93607e-15	1	1	1	9.93607e-15	3.39483e-13	1	9.93607e-15	1	3.39483e-13	9.93607e-15	1	1	9.93607e-15	1	1	1	1	1	9.93607e-15	1	9.93607e-15	1	3.39483e-13	1	1	9.93607e-15	1	1	1	1	1	1	9.93607e-15	9.93607e-15	1	1	9.93607e-15	1
3170	1	1	1	6.11702e-10	1	1	1	6.11702e-10	6.11702e-10	1	6.11702e-10	1	1	1	1	1	1	6.11702e-10	1	1	6.11702e-10	1	1	6.11702e-10	1	1	1	1	1	1	1	6.11702e-10	1	2.38996e-09	1	1	1	1	1	1	1	1	1	6.11702e-10	6.11702e-10	1	1	6.11702e-10	1
1616	1	1	1	3.13753e-06	3.13753e-06	1	3.13753e-06	3.13753e-06	3.13753e-06	3.13753e-06	3.13753e-06	3.13753e-06	1	1	1	1	3.13753e-06	3.13753e-06	1	1	3.13753e-06	1	1	3.13753e-06	3.13753e-06	3.13753e-06	1	1	1	1	1	3.13753e-06	1	1	1	3.13753e-06	3.13753e-06	3.13753e-06	3.13753e-06	1	1	3.13753e-06	1	3.13753e-06	3.13753e-06	1	1	3.13753e-06	1
9314	1	2.13613e-08	1	1	1	1	1	1	1	1	1	1	1	1	2.13613e-08	2.13613e-08	1	1	1	1	1	1	1	1	1	1	1	1	1	2.13613e-08	1	1	2.13613e-08	1	1	1	1	1	1	1	2.13613e-08	1	1	1	1	1	1	1	1
3673	8.23109e-05	1	8.23109e-05	8.23109e-05	8.23109e-05	8.23109e-05	1	8.23109e-05	8.23109e-05	1	8.23109e-05	1	8.23109e-05	8.23109e-05	1	1	1	8.23109e-05	1	1	8.23109e-05	8.23109e-05	1	8.23109e-05	1	1	8.23109e-05	1	1	8.23109e-05	8.23109e-05	8.23109e-05	1	1	8.23109e-05	1	1	1	1	8.23109e-05	8.23109e-05	1	8.23109e-05	8.23109e-05	8.23109e-05	1	1	8.23109e-05	8.23109e-05
6722	1	1.80928e-21	1.80928e-21	1.80928e-21	1.80928e-21	1	1.80928e-21	1.80928e-21	1.80928e-21	1.80928e-21	1.80928e-21	1.80928e-21	1	1	1.80928e-21	1.80928e-21	1	1.80928e-21	1.80928e-21	1.80928e-21	1.80928e-21	1	1.80928e-21	1.80928e-21	1.80928e-21	1.80928e-21	1.80928e-21	1.80928e-21	1.80928e-21	1.80928e-21	1.80928e-21	1.80928e-21	1.80928e-21	1.80928e-21	1	1	1.80928e-21	1.80928e-21	1	1.80928e-21	1.80928e-21	1	1.80928e-21	1.80928e-21	1.80928e-21	1.80928e-21	1.80928e-21	1.80928e-21	1.80928e-21
8648	1.0754e-14	2.65547e-26	1	2.65547e-26	1.0754e-14	1	1	2.65547e-26	2.65547e-26	1.0754e-14	2.65547e-26	1.0754e-14	1.0754e-14	1.0754e-14	2.65547e-26	2.65547e-26	1.0754e-14	2.65547e-26	1	1.0754e-14	2.65547e-26	1.0754e-14	1	2.65547e-26	1	1.0754e-14	1.0754e-14	1	1	1.0754e-14	1.0754e-14	2.65547e-26	2.65547e-26	2.65547e-26	1	1.0754e-14	1.0754e-14	1.0754e-14	1	1.0754e-14	2.65547e-26	1.0754e-14	1.0754e-14	2.65547e-26	2.65547e-26	1.0754e-14	1	2.65547e-26	1.0754e-14
5594	5.87478e-10	5.87478e-10	2.34762e-06	5.87478e-10	5.87478e-10	1	5.87478e-10	5.87478e-10	5.87478e-10	0.000777593	5.87478e-10	5.87478e-10	5.87478e-10	5.87478e-10	5.87478e-10	5.87478e-10	5.87478e-10	5.87478e-10	1	5.87478e-10	5.87478e-10	5.87478e-10	1	5.87478e-10	5.87478e-10	5.87478e-10	5.87478e-10	1	5.87478e-10	4.80109e-05	5.87478e-10	5.87478e-10	5.87478e-10	5.87478e-10	1.0074e-06	5.87478e-10	5.87478e-10	5.87478e-10	5.87478e-10	5.87478e-10	5.87478e-10	5.87478e-10	5.87478e-10	5.87478e-10	5.87478e-10	5.87478e-10	5.87478e-10	5.87478e-10	5.87478e-10
4089	1	8.6593e-21	1	8.6593e-21	1	1	1	8.6593e-21	8.6593e-21	1	8.6593e-21	8.13561e-08	1	1	8.6593e-21	8.6593e-21	0.00253022	8.6593e-21	0.00253022	1	8.6593e-21	1	0.00253022	8.6593e-21	1	1	1	0.00253022	1	8.6593e-21	1	8.6593e-21	8.13561e-08	8.6593e-21	1	1	0.00253022	8.13561e-08	1	1	1	1	1	8.6593e-21	8.6593e-21	8.13561e-08	1	8.6593e-21	1
4318	1	0.000967922	0.000967922	0.000967922	1	1	1	0.000967922	0.000967922	0.000967922	0.000967922	0.000967922	1	1	0.000967922	0.000967922	0.000967922	0.000967922	0.000967922	0.000967922	0.000967922	1	0.000967922	0.000967922	1	1	1	0.000967922	0.000967922	1	1	0.000967922	0.000967922	0.000967922	0.000967922	0.000967922	1	0.000967922	0.000967922	1	1	0.000967922	1	0.000967922	0.000967922	0.000967922	1	0.000967922	1
274	1	2.47686e-16	1	1	1	1	1	1	1	1	1	1	1	1	2.47686e-16	2.47686e-16	1	1	1	2.47686e-16	1	1	1	1	1	2.47686e-16	2.47686e-16	1	1	2.47686e-16	1	1	2.47686e-16	1	1	1	1	1	1	1	2.47686e-16	1	1	1	1	1	1	1	2.47686e-16
70	1	3.65131e-15	3.65131e-15	3.65131e-15	3.65131e-15	3.65131e-15	3.65131e-15	3.65131e-15	3.65131e-15	1	3.65131e-15	3.65131e-15	1	1	3.65131e-15	3.65131e-15	3.65131e-15	3.65131e-15	1	3.65131e-15	3.65131e-15	1	1	3.65131e-15	3.65131e-15	3.65131e-15	3.65131e-15	1	3.65131e-15	3.65131e-15	1	3.65131e-15	3.65131e-15	3.65131e-15	3.65131e-15	1	3.65131e-15	3.65131e-15	3.65131e-15	1	3.65131e-15	1	1	3.65131e-15	3.65131e-15	1	3.65131e-15	3.65131e-15	3.65131e-15
257397	1	1	1	1	1	1	1	1	1	1	1	1	1	1	1	1	1	1	1	1	1	1	1	1	1	1	1	1	1	1	1	1	1	1	1	1	1	1	1	1	1	1	1	1	1	1	1	1	1
8874	1	1.138e-12	1	1	1	1	1	1	1	1	1	1	1	1	1.138e-12	1.138e-12	1	1	1	1	1	1	1	1	1	1	1	1	1	1	1	1	1.138e-12	1	1	1	1	1	1	1	1.138e-12	1	1	1	1	1	1	1	1
8536	1	1	1	1.14986e-06	1	1.14986e-06	1.14986e-06	1.14986e-06	1.14986e-06	1	1.14986e-06	1	1	1	1	1	1.14986e-06	1.14986e-06	1	1	1.14986e-06	1	1	1.14986e-06	1	1	1	1	1	1.14986e-06	1	1.14986e-06	1	1.14986e-06	1	1	1	1	1	1	1	1	1	1.14986e-06	1.14986e-06	1.14986e-06	1.14986e-06	1.14986e-06	1
5966	1	1.59622e-06	1.59622e-06	1	1	1	1.59622e-06	1	1	1	1	1	1	1	5.92818e-15	5.92818e-15	1	1	1	5.92818e-15	1	1	1	1	1	5.92818e-15	1	1	1	5.92818e-15	1	1	5.92818e-15	1	1	1	1	1	1	1	5.92818e-15	1	1.59622e-06	1	1	1	1	1	1
7046	1	0.00416455	0.00416455	1	0.00416455	1	1	1	1	1	1	1	1	1	0.00416455	0.00416455	0.00416455	1	1	0.00416455	1	1	1	1	1	1	0.00416455	1	1	0.00416455	1	1	0.00416455	1	1	1	1	1	1	1	0.00416455	1	1	1	1	0.00416455	1	1	0.00416455
375	7.5389e-07	1.01258e-28	1	1.01258e-28	1	1	1	1.01258e-28	1.01258e-28	1	1.01258e-28	1	7.5389e-07	7.5389e-07	1.01258e-28	1.01258e-28	1.87666e-17	1.01258e-28	1.87666e-17	1	1.01258e-28	7.5389e-07	1.87666e-17	1.01258e-28	1	1	1	1.87666e-17	1	1	7.5389e-07	1.01258e-28	1.01258e-28	1.01258e-28	1.87666e-17	1.87666e-17	1	1	7.5389e-07	7.5389e-07	1.01258e-28	1.87666e-17	1	1.01258e-28	1.01258e-28	1	1	1.01258e-28	1
2920	1	3.90795e-13	1	7.09148e-15	1	1	7.09148e-15	7.09148e-15	7.09148e-15	1	7.09148e-15	1	1	1	3.90795e-13	3.90795e-13	1	7.09148e-15	1	3.90795e-13	7.09148e-15	1	1	7.09148e-15	7.09148e-15	7.09148e-15	1	1	1	1	1	7.09148e-15	3.90795e-13	1	1	7.09148e-15	7.09148e-15	1	1	1	1	7.09148e-15	7.09148e-15	7.09148e-15	7.09148e-15	7.09148e-15	1	7.09148e-15	1
5175	1	1	1	1	1	1	1	1	1	1	1	1	1	1	2.59125e-06	2.59125e-06	1	1	1	1	1	1	1	1	1	2.59125e-06	1	1	1	1	1	1	2.59125e-06	1	1	1	1	1	2.59125e-06	1	2.59125e-06	1	1	1	1	1	2.59125e-06	1	1
156	1	1	1	2.17447e-13	1	1	1	2.17447e-13	2.17447e-13	1	2.17447e-13	1	1	1	1	1	1	2.17447e-13	1	1	2.17447e-13	1	1	2.17447e-13	1	1	1	1	1	1	1	2.17447e-13	1	2.17447e-13	1	1	1	1	1	1	1	1	1	2.17447e-13	2.17447e-13	1	1	2.17447e-13	1
1361	1	1	1	1	1	1	1	1	1	1	1	1	1	1	1	1	1	1	1	1	1	1	1	1	1	1	1	1	1	1	1	1	1	1	1	1	1	1	1	1	1	1	1	1	1	1	1	1	1
1917	1	1	1	6.4122e-05	6.4122e-05	6.4122e-05	1	6.4122e-05	6.4122e-05	1	6.4122e-05	1	1	1	1	1	6.4122e-05	6.4122e-05	6.4122e-05	1	6.4122e-05	1	6.4122e-05	6.4122e-05	1	1	1	6.4122e-05	1	1	1	6.4122e-05	1	6.4122e-05	1	6.4122e-05	6.4122e-05	1	6.4122e-05	1	1	6.4122e-05	1	6.4122e-05	6.4122e-05	6.4122e-05	1	6.4122e-05	1
5580	1	1	1	4.9479e-09	1	4.9479e-09	4.9479e-09	4.9479e-09	4.9479e-09	1	4.9479e-09	2.65354e-05	1	1	1	1	4.9479e-09	4.9479e-09	1	1	4.9479e-09	1	1	4.9479e-09	1	1	1	1	4.9479e-09	4.9479e-09	1	4.9479e-09	1	4.9479e-09	4.9479e-09	2.65354e-05	1	2.65354e-05	4.9479e-09	1	1	2.65354e-05	1	4.9479e-09	4.9479e-09	2.65354e-05	1	4.9479e-09	1
7490	1	1	1	1	1	1	1	1	1	1	1	1	1	1	1	1	1	1	1	1	1	1	1	1	1	6.86382e-06	1	1	1	1	1	1	6.86382e-06	1	1	1	1	1	1	1	1	1	1	1	1	1	1	1	1
3320	1	1	9.79057e-13	9.79057e-13	0.000607315	0.000607315	0.000607315	9.79057e-13	9.79057e-13	1	9.79057e-13	1	1	1	1	1	0.000607315	9.79057e-13	0.000607315	1	9.79057e-13	1	0.000607315	9.79057e-13	0.000607315	0.000607315	0.000607315	0.000607315	1	1	1	9.79057e-13	1	9.79057e-13	9.79057e-13	1	0.000607315	1	1	1	1	1	1	9.79057e-13	9.79057e-13	9.79057e-13	1	9.79057e-13	1
2959	1	1.34032e-24	1	1.34032e-24	1.34032e-24	1	1	1.34032e-24	1.34032e-24	1	1.34032e-24	1	1	1.34032e-24	1.34032e-24	1.34032e-24	1	1.34032e-24	1	1.34032e-24	1.34032e-24	1	1	1.34032e-24	1	1	1.34032e-24	1	1	1.34032e-24	1.34032e-24	1.34032e-24	1.34032e-24	1.34032e-24	1	1	1	1	1	1	1.34032e-24	1	1	1.34032e-24	1.34032e-24	1	1.34032e-24	1.34032e-24	1.34032e-24
6774	1	4.62954e-08	2.23634e-14	2.23634e-14	4.62954e-08	2.23634e-14	2.23634e-14	2.23634e-14	2.23634e-14	4.62954e-08	2.23634e-14	2.23634e-14	1	1	4.62954e-08	4.62954e-08	2.07522e-07	2.23634e-14	4.62954e-08	4.62954e-08	2.23634e-14	1	4.62954e-08	2.23634e-14	2.23634e-14	2.23634e-14	4.62954e-08	4.62954e-08	2.23634e-14	4.62954e-08	1	2.23634e-14	4.62954e-08	2.23634e-14	4.62954e-08	2.07522e-07	2.23634e-14	2.23634e-14	2.23634e-14	1	4.62954e-08	2.07522e-07	1.41281e-11	2.23634e-14	2.23634e-14	4.62954e-08	9.25492e-12	2.23634e-14	4.62954e-08
6850	1	1	1	2.09072e-05	2.09072e-05	2.09072e-05	1	2.09072e-05	2.09072e-05	1	2.09072e-05	9.79277e-05	1	1	1	1	2.09072e-05	2.09072e-05	2.09072e-05	1	2.09072e-05	1	2.09072e-05	2.09072e-05	1	1	1	2.09072e-05	1	1	1	2.09072e-05	1	2.09072e-05	2.09072e-05	1	1	1	1	1	1	1	1	2.09072e-05	2.09072e-05	9.79277e-05	1	2.09072e-05	1
818	1	1	1	1.44564e-05	1	1.44564e-05	1.44564e-05	1.44564e-05	1.44564e-05	1	1.44564e-05	1	1	1	1	1	1	1.44564e-05	1	1	1.44564e-05	1	1	1.44564e-05	1	1	1	1	1.44564e-05	1.44564e-05	1	1.44564e-05	1	1.44564e-05	1	1	1	1	1	1	1	1	1	1.44564e-05	1.44564e-05	1.44564e-05	1.44564e-05	1.44564e-05	1
6667	8.0792e-09	2.53664e-17	1	2.53664e-17	2.53664e-17	2.53664e-17	1	2.53664e-17	2.53664e-17	1.77487e-11	2.53664e-17	2.07603e-12	8.0792e-09	8.0792e-09	2.53664e-17	2.53664e-17	2.53664e-17	2.53664e-17	2.53664e-17	1.77487e-11	2.53664e-17	8.0792e-09	2.53664e-17	2.53664e-17	1	2.07603e-12	2.53664e-17	2.53664e-17	7.91819e-10	2.53664e-17	8.0792e-09	2.53664e-17	2.53664e-17	2.53664e-17	2.53664e-17	2.53664e-17	2.07603e-12	2.07603e-12	1.42768e-08	1.42768e-08	2.53664e-17	2.53664e-17	8.0792e-09	2.53664e-17	2.53664e-17	1.42768e-08	1.42768e-08	2.53664e-17	8.0792e-09
1843	1	7.30198e-29	1	7.30198e-29	1	1	1	7.30198e-29	7.30198e-29	1	7.30198e-29	1	1	1	7.30198e-29	7.30198e-29	1	7.30198e-29	1	1	7.30198e-29	1	1	7.30198e-29	1	1	1	1	1	7.30198e-29	1	7.30198e-29	7.30198e-29	7.30198e-29	1	7.30198e-29	1	1	7.30198e-29	1	7.30198e-29	7.30198e-29	1	7.30198e-29	7.30198e-29	7.30198e-29	1	7.30198e-29	1
9570	7.5389e-07	1	1	7.5389e-07	1	1	1	7.5389e-07	7.5389e-07	1	7.5389e-07	1	7.5389e-07	7.5389e-07	1	1	1	7.5389e-07	1	1	7.5389e-07	7.5389e-07	1	7.5389e-07	1	1	1	1	1	1	7.5389e-07	7.5389e-07	1	7.5389e-07	7.5389e-07	7.5389e-07	1	1	7.5389e-07	7.5389e-07	1	7.5389e-07	1	7.5389e-07	7.5389e-07	1	1	7.5389e-07	1
2626	1	2.02382e-17	1	2.02382e-17	1.72155e-15	1.72155e-15	1	2.02382e-17	2.02382e-17	1	2.02382e-17	1	1	1	2.02382e-17	2.02382e-17	1	2.02382e-17	1	1.72155e-15	2.02382e-17	1	1	2.02382e-17	1	1	2.02382e-17	1	1	1.72155e-15	2.02382e-17	2.02382e-17	1	2.02382e-17	1	1	2.02382e-17	1	1	1	1	1	1	2.02382e-17	2.02382e-17	1	1.72155e-15	2.02382e-17	1
2908	1	1.30906e-22	1	1.30906e-22	1	1	1	1.30906e-22	1.30906e-22	1	1.30906e-22	1	1	1	1.30906e-22	1.30906e-22	1.30906e-22	1.30906e-22	1	1.30906e-22	1.30906e-22	1	1	1.30906e-22	1	1.30906e-22	1.30906e-22	1.30906e-22	1.30906e-22	1.30906e-22	1	1.30906e-22	1.30906e-22	1.30906e-22	1.30906e-22	1.30906e-22	1	1	1	1	1.30906e-22	1.30906e-22	1	1.30906e-22	1.30906e-22	1.30906e-22	1.30906e-22	1.30906e-22	1.30906e-22
79718	1	8.13419e-13	1	1	1	1	1	1	1	1	1	1	1	1	8.13419e-13	8.13419e-13	1	1	1	1	1	1	1	1	1	1	1	1	1	8.13419e-13	1	1	8.13419e-13	1	1	1	1	1	1	1	8.13419e-13	1	1	1	1	1	1	1	1
2247	1.73787e-07	1.73787e-07	1.73787e-07	1.73787e-07	1	1	1	1.73787e-07	1.73787e-07	1.73787e-07	1.73787e-07	1	1.73787e-07	1.73787e-07	1.73787e-07	1.73787e-07	1	1.73787e-07	1.73787e-07	1	1.73787e-07	1.73787e-07	1.73787e-07	1.73787e-07	1.73787e-07	1.73787e-07	1.73787e-07	1.73787e-07	1	1	1.73787e-07	1.73787e-07	1.73787e-07	1.73787e-07	1	1	1.73787e-07	1.73787e-07	1	1.73787e-07	1.73787e-07	1	1	1.73787e-07	1.73787e-07	1	1	1.73787e-07	1.73787e-07
3164	1	1	1	4.42555e-08	1	1	4.42555e-08	4.42555e-08	4.42555e-08	1	4.42555e-08	1	1	1	1	1	4.42555e-08	4.42555e-08	1	4.42555e-08	4.42555e-08	1	1	4.42555e-08	4.42555e-08	4.42555e-08	1	1	1	1	1	4.42555e-08	1	4.42555e-08	1	4.42555e-08	4.42555e-08	1	1	1	1	4.42555e-08	1	4.42555e-08	4.42555e-08	1	1	4.42555e-08	1
5465	1	1	1	1	1	1	1	1	1	1	1	1	1	1	1	1	1	1	1	1	1	1	1	1	1	1	1	1	1	1	1	1	1	1	1	1	1	1	1	1	1	1	1	1	1	1	1	1	1
6502	1	7.43995e-11	1	1	1	1	1	1	1	1	1	1	1	1	7.43995e-11	1	1	1	1	1	1	1	1	1	1	1	1	1	1	1	1	1	7.43995e-11	1	1	1	1	1	1	1	1	1	1	1	1	1	1	1	1
3678	1	1.81838e-05	9.65368e-09	9.65368e-09	1	1.81838e-05	1	9.65368e-09	9.65368e-09	1.81838e-05	9.65368e-09	1.81838e-05	1	1	1.81838e-05	1.81838e-05	1.81838e-05	9.65368e-09	1.81838e-05	1.81838e-05	9.65368e-09	1	1.81838e-05	9.65368e-09	1	1	1	1.81838e-05	1	1.81838e-05	1	9.65368e-09	1.81838e-05	9.65368e-09	9.65368e-09	1.81838e-05	1	1.81838e-05	1.81838e-05	1	1.81838e-05	1.81838e-05	9.65368e-09	9.65368e-09	9.65368e-09	1.81838e-05	1.81838e-05	9.65368e-09	1
3560	1	1	1	1	1	1	1	1	1	1	1	0.00705097	1	1	1	1	1	1	1	1	1	1	1	1	1	1	1	1	1	1	1	1	1	1	1	1	1	1	1	1	1	1	1	1	1	1	1	1	1
2494	1	1.05182e-28	1	1.05182e-28	1	1	1	1.05182e-28	1.05182e-28	1	1.05182e-28	0.00407965	1	1	1.05182e-28	1.05182e-28	1	1.05182e-28	1	1	1.05182e-28	1	1	1.05182e-28	1	1	1	1	1	1.05182e-28	1	1.05182e-28	1.05182e-28	1.05182e-28	1	1	1	1	1	1	1.05182e-28	1	1	1.05182e-28	1.05182e-28	1	1	1.05182e-28	1
9564	1	7.89069e-05	1	1	1	1	1	1	1	1	1	1	1	1	7.89069e-05	7.89069e-05	7.89069e-05	1	1	1	1	1	1	1	1	7.89069e-05	1	1	1	7.89069e-05	1	1	7.89069e-05	1	1	1	1	1	1	1	7.89069e-05	1	1	1	1	7.89069e-05	1	1	1
5291	1	1.16453e-16	1	1	1	1	1	1	1	1	1	1	1	1	1.16453e-16	1.16453e-16	1	1	1	3.35431e-15	1	1	1	1	1	1.16453e-16	1	1	1	1.16453e-16	1	1	1.16453e-16	1	1	1	1	1	1	1	1.16453e-16	1	1	1	1	1	1	1	1
4255	0.0121527	1	1	1	1	1	1	1	1	1	1	1	0.0121527	0.0121527	0.0121527	0.0121527	1	1	1	1	1	0.0121527	1	1	1	0.0121527	0.0121527	1	1	1	0.0121527	1	0.0121527	1	1	1	1	1	1	0.0121527	0.0121527	1	0.0121527	1	1	1	1	1	0.0121527
8915	1	1	1	1	1	1	1	1	1	1	1	1	1	1	1	1	1	1	1	1	1	1	1	1	1	1	1	1	1	1	1	1	1	1	1	1	1	1	1	1	1	1	1	1	1	1	1	1	1
5595	1	2.35835e-10	1	2.35835e-10	1	1	1	2.35835e-10	2.35835e-10	2.35835e-10	2.35835e-10	2.35835e-10	1	1	2.35835e-10	2.35835e-10	1	2.35835e-10	1	4.80109e-05	2.35835e-10	1	1	2.35835e-10	1	7.71387e-07	1	1	1	4.80109e-05	1	2.35835e-10	2.35835e-10	2.35835e-10	1.0074e-06	1	1	2.35835e-10	2.35835e-10	1	2.35835e-10	1	1	2.35835e-10	2.35835e-10	2.35835e-10	2.35835e-10	2.35835e-10	2.35835e-10
1514	1.44639e-07	1.44639e-07	1	1.44639e-07	1.44639e-07	1.44639e-07	1	1.44639e-07	1.44639e-07	1	1.44639e-07	1.44639e-07	1.44639e-07	1.44639e-07	1.44639e-07	1.44639e-07	1.44639e-07	1.44639e-07	1.44639e-07	1.44639e-07	1.44639e-07	1.44639e-07	1.44639e-07	1.44639e-07	1	1.44639e-07	1.44639e-07	1.44639e-07	1.44639e-07	1.44639e-07	1.44639e-07	1.44639e-07	1.44639e-07	0.000890573	1.44639e-07	1	1	1.44639e-07	1	1.44639e-07	1.44639e-07	1	1.44639e-07	1.44639e-07	1.44639e-07	1	1	1.44639e-07	1.44639e-07
840	1	1	1	1.32849e-08	1.32849e-08	1.32849e-08	1.32849e-08	1.32849e-08	1.32849e-08	1	1.32849e-08	1.32849e-08	1	1	1.32849e-08	1	1	1.32849e-08	1.32849e-08	1	1.32849e-08	1	1.32849e-08	1.32849e-08	1.32849e-08	1.32849e-08	1.32849e-08	1.32849e-08	1.32849e-08	1.32849e-08	1	1.32849e-08	1.32849e-08	1	1.32849e-08	1	1.32849e-08	1.32849e-08	1.32849e-08	1	1.32849e-08	1	1	1.32849e-08	1.32849e-08	1.32849e-08	1	1.32849e-08	1
7852	1	7.51243e-30	7.51243e-30	7.51243e-30	1	7.51243e-30	7.51243e-30	7.51243e-30	7.51243e-30	1	7.51243e-30	7.51243e-30	1	1	7.51243e-30	7.51243e-30	1	7.51243e-30	1	7.51243e-30	7.51243e-30	1	1	7.51243e-30	7.51243e-30	7.51243e-30	7.51243e-30	1	7.51243e-30	7.51243e-30	1	7.51243e-30	7.51243e-30	7.51243e-30	7.51243e-30	1	7.51243e-30	7.51243e-30	7.51243e-30	1	7.51243e-30	1	7.51243e-30	7.51243e-30	7.51243e-30	1	1	7.51243e-30	7.51243e-30
7547	1	1	1	1	1	1	1	1	1	1	1	1	1	1	1	1	1	1	1	1	1	1	1	1	1	1	1	1	1	1	1	1	1	1	1	1	1	1	1	1	1	1	1	1	1	1	1	1	1
85440	1	4.81742e-09	1	1	1	1	1	1	1	1	1	1	1	1	4.81742e-09	1	1	1	1	1	1	1	1	1	1	1	1	1	1	1	1	1	4.81742e-09	1	1	1	1	1	1	1	1	1	1	1	1	1	1	1	1
5657	1	1	1	1	1	1	1	1	1	1	1	1	1	1	1	1	1	1	1	1	1	1	1	1	1	1	1	1	1	1	1	1	1	1	1	1	1	1	1	1	1	1	1	1	1	1	1	1	1
185	1	7.60255e-29	7.60255e-29	7.60255e-29	1	1	1	7.60255e-29	7.60255e-29	1	7.60255e-29	7.60255e-29	1	1	7.60255e-29	7.60255e-29	7.60255e-29	7.60255e-29	1	7.60255e-29	7.60255e-29	1	1	7.60255e-29	1	7.60255e-29	7.60255e-29	1	7.60255e-29	7.60255e-29	1	7.60255e-29	7.60255e-29	7.60255e-29	7.60255e-29	1	1	1	7.60255e-29	1	7.60255e-29	1	1	7.60255e-29	7.60255e-29	7.60255e-29	1	7.60255e-29	7.60255e-29
115557	1	7.72932e-15	1	1	1	1	1	1	1	4.39822e-06	1	4.39822e-06	1	1	7.72932e-15	7.72932e-15	1	1	1	1.72888e-11	1	1	1	1	1	7.72932e-15	1	1	1	1	1	1	7.72932e-15	1	1	1	1	1	1	1	7.72932e-15	1	1	1	1	4.39822e-06	1	1	1
6874	1	6.53208e-21	1	6.43654e-22	1	1	1	6.43654e-22	6.43654e-22	1	6.43654e-22	1	1	1	6.43654e-22	6.53208e-21	1	6.43654e-22	1	8.19199e-20	6.43654e-22	1	1	6.43654e-22	1	1	1	1	1	6.43654e-22	1	6.43654e-22	1	6.53208e-21	1	1	6.43654e-22	1	1	1	1	1	1	6.43654e-22	6.43654e-22	1	1	6.43654e-22	1
1869	1	1.7915e-29	1.7915e-29	1.7915e-29	1.7915e-29	1.7915e-29	1.7915e-29	1.7915e-29	1.7915e-29	1	1.7915e-29	1.7915e-29	1	1	1.7915e-29	1.7915e-29	1.7915e-29	1.7915e-29	1	1.7915e-29	1.7915e-29	1	1	1.7915e-29	1.7915e-29	1.7915e-29	1	1	1.7915e-29	1.7915e-29	1.7915e-29	1.7915e-29	1.7915e-29	1.7915e-29	1.7915e-29	1	1.7915e-29	1.7915e-29	1	1	1.7915e-29	1	1	1.7915e-29	1.7915e-29	1	1	1.7915e-29	1
3190	1	3.42209e-34	3.42209e-34	3.42209e-34	1	1	3.42209e-34	3.42209e-34	3.42209e-34	1	3.42209e-34	1	1	1	3.42209e-34	3.42209e-34	3.42209e-34	3.42209e-34	1	3.42209e-34	3.42209e-34	1	1	3.42209e-34	3.42209e-34	3.42209e-34	1	1	1	3.42209e-34	1	3.42209e-34	3.42209e-34	3.42209e-34	3.62847e-17	1	3.42209e-34	1	1	1	3.42209e-34	1	1	3.42209e-34	3.42209e-34	1	1	3.42209e-34	1
408	0.00671328	0.000151051	1	5.38275e-12	0.00671328	5.38275e-12	5.38275e-12	5.38275e-12	5.38275e-12	0.000672989	5.38275e-12	0.00671328	0.00671328	0.00671328	5.38275e-12	5.38275e-12	0.000151051	5.38275e-12	0.000151051	5.38275e-12	5.38275e-12	0.00671328	0.000151051	5.38275e-12	5.38275e-12	5.38275e-12	0.00671328	0.000151051	0.00671328	5.38275e-12	0.00671328	5.38275e-12	5.38275e-12	5.38275e-12	0.000672989	0.000151051	5.38275e-12	5.38275e-12	5.38275e-12	0.00671328	5.38275e-12	0.000151051	5.38275e-12	5.38275e-12	5.38275e-12	1	5.38275e-12	5.38275e-12	0.00671328
6883	1	9.53995e-26	1	9.53995e-26	9.53995e-26	1	1	9.53995e-26	9.53995e-26	1	9.53995e-26	1	1	1	9.53995e-26	9.53995e-26	1	9.53995e-26	1	1	9.53995e-26	1	1	9.53995e-26	1	1	9.53995e-26	1	1	9.53995e-26	9.53995e-26	9.53995e-26	1	9.53995e-26	1	9.53995e-26	9.53995e-26	1	1	1	1	1	1	9.53995e-26	9.53995e-26	1	9.53995e-26	9.53995e-26	1
7026	0.000599094	1	1	0.000599094	0.000599094	1	1	0.000599094	0.000599094	1	0.000599094	1	0.000599094	0.000599094	1	1	1	0.000599094	1	1	0.000599094	0.000599094	1	0.000599094	1	1	1	1	1	1	0.000599094	0.000599094	1	0.000599094	1	1	1	1	1	0.000599094	1	1	1	0.000599094	0.000599094	1	1	0.000599094	1
7529	1	1	1	1	1	1	1	1	1	1	1	1	1	1	1	1	1	1	1	1	1	1	1	1	1	1	1	1	1	1	1	1	1	1	1	1	1	1	1	1	1	1	1	1	1	1	1	1	1
25791	1	1.45299e-07	1	1	1	1	1	1	1	1.45299e-07	1	1.45299e-07	1	1	1.45299e-07	1.45299e-07	1	1	1	1.45299e-07	1	1	1	1	1	1.45299e-07	1	1	1	1	1	1	1.45299e-07	1	1	1	1	1	1	1	1.45299e-07	1	1	1	1	1	1	1	1
[truncated: 206 more columns]

## Sheet: ratio
first column is shortest path nodes; first row is differentally expressed genes
	8563	55226	56243	3163	4863	4628	26263	57019	6497	1387	55854	463	29089	150275	5887	4361	8419	5499	1363	3588	30834	152926	6691	6642	9736	51095	4893	51474	4060	8409	10717	79813	3185	56992	11345	728	51246	11083	26512	25953	29	3936	6541	25936	6358	153	8473	55709	2932
4149	0	0.0119048	0	0	0	0	0	0	0	0	0	0	0	0	0	0.0115607	0	0	0	0.0114943	0	0	0	0	0	0.0130719	0	0	0	0.0114286	0	0	0.0116279	0	0	0	0	0	0	0	0.0116279	0	0.0215054	0	0	0.0176991	0	0	0.0150376
1410	0.0111111	0.00595238	0	0.00578035	0	0	0.008	0.00578035	0.00578035	0	0.00578035	0	0.0105263	0.0111111	0.00578035	0.00578035	0	0.00578035	0	0.00574713	0.00578035	0.0111111	0	0.00578035	0.00826446	0.00653595	0	0	0.00847458	0.00571429	0.00847458	0.00578035	0.00581395	0.00574713	0.00900901	0.00854701	0.00735294	0	0.0107527	0.00854701	0.00581395	0.00862069	0.0107527	0.00578035	0.00578035	0	0.0078125	0.00578035	0.0075188
8516	0	0	0.0149254	0.00578035	0	0	0	0.00578035	0.00578035	0	0.00578035	0	0	0	0	0	0	0.00578035	0	0	0.00578035	0	0	0.00578035	0	0	0	0	0	0	0	0.00578035	0	0	0.00900901	0	0	0	0	0	0	0	0	0.00578035	0.00578035	0	0	0.00578035	0
5516	0	0.113095	0	0	0	0	0	0	0	0.011236	0	0	0	0	0.109827	0.109827	0	0	0	0.0114943	0	0	0	0	0	0.0980392	0.00724638	0	0	0.0628571	0	0	0.110465	0	0.00900901	0	0	0	0	0	0.104651	0	0	0	0	0.0530973	0.0078125	0	0.0075188
6279	0	0.00595238	0	0	0	0	0	0	0	0	0	0	0	0	0.00578035	0.00578035	0	0	0	0.00574713	0	0	0	0	0	0	0	0	0	0	0	0	0.00581395	0	0	0	0	0	0.0215054	0	0	0	0	0	0	0	0	0	0
10524	0.0111111	0.00595238	0.0149254	0.00578035	0.00641026	0.0134228	0.016	0.00578035	0.00578035	0	0.00578035	0	0.0105263	0.0111111	0.00578035	0.00578035	0.00775194	0.00578035	0	0.00574713	0.00578035	0.0111111	0	0.00578035	0.00826446	0.00653595	0.00724638	0	0	0.0114286	0.00847458	0.00578035	0.00581395	0.00574713	0.00900901	0	0.00735294	0	0	0.00854701	0.00581395	0	0	0.00578035	0.00578035	0.00884956	0.015625	0.00578035	0.0075188
3827	0	0	0.0149254	0.00578035	0	0	0	0.00578035	0.00578035	0.011236	0.00578035	0.00909091	0	0	0	0	0	0.00578035	0	0	0.00578035	0	0	0.00578035	0	0	0	0	0	0	0	0.00578035	0	0	0.00900901	0	0	0.00763359	0.0107527	0	0	0	0	0.00578035	0.00578035	0	0.0078125	0.00578035	0
6590	0	0	0.0149254	0	0	0	0.008	0	0	0	0	0	0	0	0.00578035	0.00578035	0	0	0	0.00574713	0	0	0	0	0.00826446	0.00653595	0	0	0.00847458	0.00571429	0	0	0.00581395	0.00574713	0	0	0.00735294	0	0	0	0.00581395	0	0	0	0	0	0	0	0
2782	0.0111111	0.0178571	0	0.00578035	0	0.00671141	0.008	0.00578035	0.00578035	0	0.00578035	0.00909091	0.0105263	0.0111111	0.017341	0.017341	0.00775194	0.00578035	0.0078125	0	0.00578035	0.0111111	0.00763359	0.00578035	0	0.0196078	0.00724638	0.00769231	0	0.0171429	0.00847458	0.00578035	0.0174419	0.00574713	0.00900901	0	0.00735294	0.00763359	0	0.00854701	0.0174419	0	0.0107527	0.00578035	0.00578035	0.00884956	0	0.00578035	0.0075188
6777	0.0222222	0.0119048	0.0149254	0.0231214	0.025641	0.0268456	0.016	0.0231214	0.0231214	0	0.0231214	0.0181818	0.0210526	0.0222222	0.0115607	0.0115607	0.0310078	0.0231214	0.03125	0.0229885	0.0231214	0.0222222	0.0305344	0.0231214	0.0165289	0.0130719	0.0144928	0.0307692	0.0169492	0.0114286	0.0169492	0.0231214	0.0116279	0.0229885	0.036036	0.017094	0.0147059	0.0152672	0.0215054	0.017094	0.0116279	0.0172414	0.0215054	0.0231214	0.0231214	0.0176991	0.03125	0.0231214	0.0150376
5327	0	0.00595238	0.0149254	0	0	0.00671141	0.008	0	0	0	0	0	0	0	0.00578035	0.00578035	0	0	0	0.00574713	0	0	0	0	0	0.00653595	0.00724638	0	0	0.00571429	0	0	0.00581395	0	0	0	0	0	0	0	0.00581395	0	0.0107527	0	0	0	0.0078125	0	0.0075188
6928	0	0.0119048	0	0.0231214	0.0128205	0	0	0.0231214	0.0231214	0	0.0231214	0	0	0	0.0115607	0.0115607	0	0.0231214	0	0.0114943	0.0231214	0	0	0.0231214	0	0	0.0144928	0	0	0.0114286	0.0169492	0.0231214	0	0.0114943	0	0.017094	0.0147059	0	0	0	0	0	0	0.0231214	0.0231214	0.0176991	0.015625	0.0231214	0
3670	0	0	0	0.0635838	0	0	0	0.0635838	0.0635838	0	0.0635838	0	0	0	0	0	0	0.0635838	0	0	0.0635838	0	0	0.0635838	0	0	0	0	0	0	0	0.0635838	0	0.045977	0	0	0	0	0	0	0	0	0	0.0635838	0.0635838	0	0	0.0635838	0
1387	0.0777778	0.0535714	0	0.225434	0.0384615	0.0536913	0.064	0.225434	0.225434	0	0.225434	0.0454545	0.0736842	0.0777778	0.0635838	0.0578035	0	0.225434	0.015625	0.0402299	0.225434	0.0777778	0.0152672	0.225434	0.0826446	0.0588235	0.0434783	0.0153846	0.0169492	0.04	0.059322	0.225434	0.0639535	0.166667	0.0540541	0.00854701	0.0735294	0.122137	0.0322581	0.0598291	0.0581395	0.0431034	0.0537634	0.225434	0.225434	0.0353982	0.0390625	0.225434	0.0451128
7391	0	0	0	0	0	0	0	0	0	0	0	0	0	0	0	0	0	0	0	0	0	0	0	0	0	0.00653595	0	0	0	0	0	0	0.00581395	0	0	0	0	0	0	0	0	0	0	0	0	0	0	0	0
6721	0	0	0	0.00578035	0	0	0	0.00578035	0.00578035	0	0.00578035	0	0	0	0	0	0	0.00578035	0	0	0.00578035	0	0	0.00578035	0	0	0	0	0	0	0	0.00578035	0	0	0	0	0	0	0	0	0	0	0	0.00578035	0.00578035	0	0	0.00578035	0
7074	0	0.0357143	0	0.00578035	0	0.00671141	0.008	0.00578035	0.00578035	0	0.00578035	0	0	0	0.0346821	0.0346821	0.0155039	0.00578035	0	0.0287356	0.00578035	0	0	0.00578035	0.0165289	0.0261438	0.0362319	0	0.0169492	0.0228571	0	0.00578035	0.0348837	0.00574713	0	0.00854701	0.0147059	0	0.0322581	0	0.0232558	0.00862069	0	0.00578035	0.00578035	0.00884956	0	0.00578035	0.037594
578	0	0	0	0	0	0	0	0	0	0	0	0	0	0	0	0	0	0	0	0	0	0	0	0	0	0	0	0	0	0	0	0	0	0	0	0	0	0	0	0	0	0	0	0	0	0	0	0	0
7704	0	0.0119048	0	0	0	0	0	0	0	0	0	0	0	0	0.0115607	0.00578035	0.0155039	0	0	0.00574713	0	0	0	0	0	0	0	0	0	0	0	0	0.0116279	0	0	0.017094	0	0	0	0	0	0.0172414	0	0	0	0	0	0	0
3484	0	0.00595238	0	0.00578035	0	0	0	0.00578035	0.00578035	0	0.00578035	0	0	0	0.00578035	0.00578035	0.00775194	0.00578035	0.0078125	0.00574713	0.00578035	0	0.00763359	0.00578035	0	0	0	0.00769231	0	0	0	0.00578035	0.00581395	0.00574713	0.00900901	0.00854701	0	0	0	0	0	0.00862069	0	0.00578035	0.00578035	0	0	0.00578035	0
208	0	0	0	0.00578035	0.00641026	0	0	0.00578035	0.00578035	0	0.00578035	0	0	0	0	0	0	0.00578035	0	0.00574713	0.00578035	0	0	0.00578035	0	0	0	0	0	0	0	0.00578035	0	0	0	0	0	0	0	0	0	0	0	0.00578035	0.00578035	0	0	0.00578035	0
3804	0.0111111	0.00595238	0.0149254	0.00578035	0.00641026	0.00671141	0.008	0.00578035	0.00578035	0	0.00578035	0	0.0105263	0.0111111	0.00578035	0.00578035	0.00775194	0.00578035	0.0078125	0.00574713	0.00578035	0.0111111	0.00763359	0.00578035	0	0.00653595	0.00724638	0.00769231	0.00847458	0.00571429	0.00847458	0.00578035	0.00581395	0.00574713	0.00900901	0	0	0	0.0107527	0.00854701	0.00581395	0	0.0107527	0.00578035	0.00578035	0	0	0.00578035	0.0075188
695	0	0.107143	0.0298507	0.127168	0.0128205	0.147651	0.176	0.127168	0.127168	0	0.127168	0	0	0	0.104046	0.104046	0.108527	0.127168	0.132812	0.0114943	0.127168	0	0.129771	0.127168	0	0	0	0.130769	0	0.125714	0	0.127168	0	0.12069	0.018018	0.119658	0.117647	0.137405	0	0	0.104651	0.12069	0	0.127168	0.127168	0	0.164062	0.127168	0
1523	0	0	0	0.00578035	0.00641026	0.0134228	0	0.00578035	0.00578035	0	0.00578035	0.00909091	0	0	0	0	0.00775194	0.00578035	0.0078125	0	0.00578035	0	0.00763359	0.00578035	0	0	0.00724638	0.00769231	0.440678	0.00571429	0	0.00578035	0	0.454023	0.00900901	0	0	0.00763359	0	0	0.00581395	0	0	0.00578035	0.00578035	0	0	0.00578035	0
2773	0.0222222	0.0119048	0	0.0115607	0.0128205	0	0	0.0115607	0.0115607	0.0224719	0.0115607	0.0181818	0.0210526	0.0222222	0.0115607	0.0115607	0.00775194	0.0115607	0.015625	0.0114943	0.0115607	0.0222222	0.0152672	0.0115607	0.0165289	0.0130719	0.0144928	0.0153846	0.0169492	0	0.0169492	0.0115607	0.0116279	0.0114943	0	0.00854701	0.0147059	0.0152672	0.0215054	0.017094	0.0116279	0.00862069	0.0215054	0.0115607	0.0115607	0.0176991	0.015625	0.0115607	0.0150376
2770	0.0222222	0.0119048	0	0.0115607	0.0128205	0	0	0.0115607	0.0115607	0.0224719	0.0115607	0.0181818	0.0210526	0.0222222	0.0115607	0.0115607	0.00775194	0.0115607	0.015625	0.0114943	0.0115607	0.0222222	0.0152672	0.0115607	0.0165289	0.0130719	0.0144928	0.0153846	0.0169492	0	0.0169492	0.0115607	0.0116279	0.0114943	0	0.00854701	0.0147059	0.0152672	0.0215054	0.017094	0.0116279	0.00862069	0.0215054	0.0115607	0.0115607	0.0176991	0.015625	0.0115607	0.0150376
1398	0	0	0	0.0115607	0	0	0	0.0115607	0.0115607	0	0.0115607	0	0	0	0	0	0	0.0115607	0	0	0.0115607	0	0	0.0115607	0	0	0	0	0	0	0	0.0115607	0	0.00574713	0	0.00854701	0	0	0	0	0	0.00862069	0	0.0115607	0.0115607	0	0.0078125	0.0115607	0
8312	0	0.00595238	0	0.00578035	0	0	0	0.00578035	0.00578035	0	0.00578035	0.00909091	0	0	0.00578035	0.00578035	0	0.00578035	0	0	0.00578035	0	0	0.00578035	0	0	0	0	0	0	0	0.00578035	0.00581395	0.00574713	0	0	0	0	0	0	0.00581395	0	0	0.00578035	0.00578035	0.0176991	0	0.00578035	0
5924	0	0.0119048	0	0	0	0	0	0	0	0.0224719	0	0.00909091	0	0	0.0115607	0.0115607	0	0	0	0.0114943	0	0	0	0	0	0.00653595	0.00724638	0	0	0.0114286	0	0	0.0116279	0	0	0	0	0	0	0	0.0116279	0	0	0	0	0	0.015625	0	0.0075188
3688	0.0333333	0.0119048	0.179104	0.0751445	0.025641	0.0268456	0.032	0.0751445	0.0751445	0.0224719	0.0751445	0.0181818	0.0315789	0.0333333	0.0115607	0.0115607	0.0155039	0.0751445	0.015625	0.0172414	0.0751445	0.0333333	0.0152672	0.0751445	0.0247934	0.0196078	0.0217391	0.0153846	0.00847458	0.0228571	0.0254237	0.0751445	0.0116279	0.0229885	0.108108	0.017094	0.0220588	0.00763359	0.0215054	0.025641	0.0174419	0.0172414	0.0430108	0.0751445	0.0751445	0.0176991	0.0078125	0.0751445	0.0225564
2932	0	0.00595238	0	0	0	0	0	0	0	0	0	0	0	0	0.00578035	0.00578035	0	0	0	0	0	0	0	0	0	0	0	0	0	0	0	0	0.00581395	0	0	0	0	0	0	0	0	0	0	0	0	0	0	0	0
4654	0.0222222	0.0119048	0.0298507	0.0115607	0	0.0134228	0.016	0.0115607	0.0115607	0.0224719	0.0115607	0	0.0210526	0.0222222	0.0115607	0.0115607	0	0.0115607	0	0.0114943	0.0115607	0.0222222	0	0.0115607	0.0165289	0.0130719	0	0	0.0169492	0.0114286	0.0169492	0.0115607	0.0116279	0.0114943	0	0.017094	0.0147059	0	0.0215054	0.017094	0.0116279	0.0172414	0.0215054	0.0115607	0.0115607	0.0176991	0.015625	0.0115607	0.0150376
5603	0	0.0119048	0	0.0346821	0	0	0	0.0346821	0.0346821	0	0.0346821	0.00909091	0	0	0.0115607	0.0115607	0	0.0346821	0	0.0114943	0.0346821	0	0	0.0346821	0	0	0	0	0	0.0114286	0	0.0346821	0	0.0172414	0	0	0.00735294	0.00763359	0.0215054	0	0	0	0	0.0346821	0.0346821	0	0.015625	0.0346821	0
4086	0	0.0119048	0	0	0	0	0	0	0	0	0	0.0181818	0	0	0.0115607	0.00578035	0	0	0	0	0	0	0	0	0	0	0	0	0	0	0	0	0.0116279	0	0	0	0	0.0152672	0	0	0.00581395	0	0	0	0	0	0	0	0
382	0	0.00595238	0	0	0.00641026	0	0	0	0	0.011236	0	0.00909091	0	0	0.00578035	0.00578035	0	0	0	0.00574713	0	0	0	0	0	0	0.00724638	0	0	0.00571429	0	0	0.00581395	0	0	0	0	0.00763359	0.0107527	0	0.00581395	0	0	0	0	0	0.0078125	0	0.0075188
10146	0	0	0	0.0115607	0	0	0	0.0115607	0.0115607	0	0.0115607	0	0	0	0	0	0	0.0115607	0	0	0.0115607	0	0	0.0115607	0	0	0	0	0	0	0	0.0115607	0	0.0114943	0.018018	0	0	0	0	0	0	0	0	0.0115607	0.0115607	0	0	0.0115607	0
409	0	0.0119048	0.0597015	0	0	0	0	0	0	0.011236	0	0	0	0	0.0346821	0.0346821	0.00775194	0	0	0	0	0	0	0	0.0413223	0.0326797	0	0	0	0	0	0	0.0348837	0	0	0.017094	0.0367647	0	0.0645161	0	0.0290698	0.0172414	0	0	0	0.0530973	0	0	0
3172	0	0.678571	0	1.12139	0.365385	0	0	1.12139	1.12139	0	1.12139	0.0545455	0.0105263	0	0.687861	0.676301	0	1.12139	0	0.316092	1.12139	0	0	1.12139	0	0	0.347826	0	0	0.445714	0.542373	1.12139	0	0.994253	0	0.0683761	0.75	0.0152672	0	0	0	0	0	1.12139	1.12139	0.141593	0.34375	1.12139	0
3146	0	0.0119048	0.0895522	0.0404624	0	0	0.024	0.0404624	0.0404624	0.0224719	0.0404624	0	0	0	0.0404624	0.0346821	0.00775194	0.0404624	0	0.0114943	0.0404624	0	0	0.0404624	0.0578512	0.0457516	0	0	0	0.0171429	0	0.0404624	0.0406977	0.0344828	0	0.017094	0.0514706	0.0152672	0	0	0.0406977	0.0172414	0.0752688	0.0404624	0.0404624	0.0619469	0	0.0404624	0
2130	0	0	0	0.00578035	0	0	0	0.00578035	0.00578035	0	0.00578035	0	0	0	0	0	0	0.00578035	0	0	0.00578035	0	0	0.00578035	0	0	0	0	0	0	0	0.00578035	0	0.00574713	0	0	0	0	0	0	0	0	0	0.00578035	0.00578035	0	0	0.00578035	0
7205	0.0111111	0.00595238	0.0149254	0.00578035	0	0	0	0.00578035	0.00578035	0	0.00578035	0	0.0105263	0.0111111	0.00578035	0.00578035	0.00775194	0.00578035	0	0.00574713	0.00578035	0.0111111	0	0.00578035	0	0.00653595	0.00724638	0.00769231	0.00847458	0.00571429	0.00847458	0.00578035	0.00581395	0.00574713	0.00900901	0.00854701	0	0	0	0.00854701	0.00581395	0.00862069	0	0.00578035	0.00578035	0.00884956	0.0078125	0.00578035	0.0075188
1958	0	0.00595238	0	0	0	0	0	0	0	0	0	0	0	0	0.00578035	0.00578035	0	0	0	0	0	0	0	0	0.00826446	0.00653595	0.00724638	0	0	0	0	0	0.00581395	0	0	0.00854701	0.00735294	0	0	0	0.00581395	0.00862069	0	0	0	0	0	0	0.0075188
5562	0	0	0	0	0	0	0	0	0	0	0	0	0	0	0	0	0	0	0	0	0	0	0	0	0	0	0	0	0	0	0	0	0	0	0	0	0	0	0	0	0	0	0	0	0	0	0	0	0
7410	0	0.00595238	0	0	0	0	0	0	0	0	0	0	0	0	0.00578035	0.00578035	0	0	0	0	0	0	0	0	0	0.00653595	0	0	0	0.00571429	0	0	0.00581395	0	0	0	0	0	0	0	0.00581395	0	0	0	0	0	0	0	0
3276	0	0	0	0.00578035	0	0	0	0.00578035	0.00578035	0	0.00578035	0	0	0	0	0	0	0.00578035	0	0	0.00578035	0	0	0.00578035	0	0	0	0	0	0	0	0.00578035	0	0	0	0	0	0	0	0	0	0	0	0.00578035	0.00578035	0	0	0.00578035	0
926	0.0111111	0.00595238	0.0149254	0.00578035	0.00641026	0.00671141	0.008	0.00578035	0.00578035	0.011236	0.00578035	0.00909091	0.0105263	0.0111111	0.00578035	0.00578035	0.00775194	0.00578035	0.0078125	0.00574713	0.00578035	0.0111111	0.00763359	0.00578035	0.00826446	0.00653595	0.00724638	0.00769231	0.00847458	0.00571429	0.00847458	0.00578035	0.00581395	0.00574713	0.00900901	0.00854701	0.00735294	0.00763359	0	0.00854701	0.00581395	0.00862069	0.0107527	0.00578035	0.00578035	0.00884956	0.0078125	0.00578035	0.0075188
859	0.0111111	0	0	0.00578035	0.00641026	0.00671141	0	0.00578035	0.00578035	0	0.00578035	0	0.0105263	0.0111111	0	0	0	0.00578035	0	0.00574713	0.00578035	0.0111111	0	0.00578035	0	0	0.00724638	0	0	0.00571429	0.00847458	0.00578035	0	0	0	0	0	0	0	0.00854701	0.00581395	0	0.0107527	0.00578035	0.00578035	0	0	0.00578035	0.0075188
3693	0	0	0	0.0115607	0	0	0	0.0115607	0.0115607	0	0.0115607	0	0	0	0	0	0	0.0115607	0	0	0.0115607	0	0	0.0115607	0	0	0	0	0	0	0	0.0115607	0	0.00574713	0.018018	0.00854701	0	0.00763359	0	0	0	0.00862069	0	0.0115607	0.0115607	0.00884956	0	0.0115607	0
4641	0	0	0	0	0	0	0	0	0	0	0	0	0	0	0	0	0	0	0	0	0	0	0	0	0	0	0	0	0	0	0	0	0	0	0	0	0	0	0	0	0	0	0	0	0	0	0	0	0
9414	0	0.00595238	0	0	0	0	0	0	0	0	0	0	0	0	0.00578035	0.00578035	0	0	0	0.00574713	0	0	0	0	0	0.00653595	0.00724638	0	0	0.00571429	0	0	0.00581395	0	0	0	0	0	0	0	0.00581395	0	0	0	0	0	0	0	0.0075188
5581	0	0.00595238	0.0149254	0.00578035	0.00641026	0.00671141	0.008	0.00578035	0.00578035	0	0.00578035	0.00909091	0	0	0.00578035	0.00578035	0.00775194	0.00578035	0	0.00574713	0.00578035	0	0	0.00578035	0.00826446	0.00653595	0.00724638	0	0.00847458	0.00571429	0	0.00578035	0.00581395	0.00574713	0.00900901	0	0.00735294	0.00763359	0.0107527	0	0.00581395	0	0	0.00578035	0.00578035	0	0.0078125	0.00578035	0.0075188
2890	0	0.0119048	0	0	0	0	0	0	0	0.0224719	0	0.00909091	0	0	0.0115607	0.0115607	0	0	0	0.0114943	0	0	0	0	0	0.00653595	0.00724638	0	0	0.0114286	0	0	0.0116279	0	0	0	0	0	0	0	0.0116279	0	0	0	0	0	0.015625	0	0.0075188
7337	0	0.0119048	0	0	0	0	0.016	0	0	0	0	0	0	0	0.0115607	0.0115607	0	0	0	0.00574713	0	0	0	0	0.0165289	0.0130719	0	0	0	0.0114286	0	0	0.0116279	0.00574713	0.018018	0	0.0147059	0	0	0	0.0116279	0	0	0	0	0.00884956	0	0	0
3675	0	0	0.0149254	0.00578035	0	0	0	0.00578035	0.00578035	0	0.00578035	0	0	0	0	0	0	0.00578035	0	0	0.00578035	0	0	0.00578035	0	0	0	0	0	0	0	0.00578035	0	0	0.00900901	0	0	0	0	0	0	0	0	0.00578035	0.00578035	0	0	0.00578035	0
4609	0.0777778	1.05952	0.0895522	0.248555	0.0384615	0.0604027	0.032	0.248555	0.248555	0.0674157	0.248555	0	0.0736842	0.0666667	1.0578	1.04624	0.0697674	0.248555	0.0859375	0.666667	0.248555	0.0777778	0.10687	0.248555	0.0495868	0.986928	0.695652	0.1	0.0677966	0.788571	0.0762712	0.248555	1.09302	0.166667	0.00900901	0.179487	0.0661765	0	0.0215054	0.0598291	1.02907	0.189655	0.0215054	0.248555	0.248555	0.247788	0.03125	0.248555	0.81203
4313	0	0	0	0.00578035	0	0	0	0.00578035	0.00578035	0	0.00578035	0.00909091	0	0	0	0	0	0.00578035	0	0	0.00578035	0	0	0.00578035	0	0	0	0	0	0	0	0.00578035	0	0	0.00900901	0.00854701	0	0	0	0	0	0.00862069	0	0.00578035	0.00578035	0.00884956	0	0.00578035	0
6720	0	0.00595238	0	0.0404624	0	0	0	0.0404624	0.0404624	0	0.0404624	0	0	0	0.0346821	0.0289017	0	0.0404624	0	0.00574713	0.0404624	0	0	0.0404624	0	0	0	0	0	0.00571429	0	0.0404624	0	0.0287356	0	0	0.0367647	0	0	0	0	0	0	0.0404624	0.0404624	0	0	0.0404624	0
6386	0	0	0	0	0	0	0	0	0	0	0	0	0	0	0	0	0	0	0	0	0	0	0	0	0	0	0	0	0	0	0	0	0	0	0	0	0	0	0	0	0	0	0	0	0	0	0	0	0
10642	0	0.244048	0	0	0	0	0	0	0	0	0	0	0	0	0.236994	0.231214	0	0	0	0	0	0	0	0	0	0.24183	0	0	0	0.131429	0	0	0.238372	0	0	0	0	0	0	0	0.232558	0	0	0	0	0	0	0	0
5598	0	0.00595238	0	0	0	0	0	0	0	0	0	0	0	0	0.00578035	0.00578035	0	0	0	0.00574713	0	0	0	0	0	0.00653595	0	0	0	0.00571429	0	0	0.00581395	0	0	0	0	0	0	0	0.00581395	0	0	0	0	0	0	0	0
3680	0	0	0.0298507	0.0115607	0	0	0	0.0115607	0.0115607	0	0.0115607	0	0	0	0	0	0	0.0115607	0	0	0.0115607	0	0	0.0115607	0	0	0	0	0	0	0	0.0115607	0	0.00574713	0.018018	0	0	0	0	0	0	0	0	0.0115607	0.0115607	0	0	0.0115607	0
2771	0.0222222	0.0119048	0	0.0115607	0.0128205	0	0	0.0115607	0.0115607	0.0224719	0.0115607	0.0181818	0.0210526	0.0222222	0.0115607	0.0115607	0.00775194	0.0115607	0.015625	0.0114943	0.0115607	0.0222222	0.0152672	0.0115607	0.0165289	0.0130719	0.0144928	0.0153846	0.0169492	0	0.0169492	0.0115607	0.0116279	0.0114943	0	0.00854701	0.0147059	0.0152672	0.0215054	0.017094	0.0116279	0.00862069	0.0215054	0.0115607	0.0115607	0.0176991	0.015625	0.0115607	0.0150376
9475	0	0.00595238	0	0.00578035	0	0	0.008	0.00578035	0.00578035	0	0.00578035	0	0	0	0.00578035	0.00578035	0.00775194	0.00578035	0.0078125	0.00574713	0.00578035	0	0.00763359	0.00578035	0.00826446	0.00653595	0	0.00769231	0	0.00571429	0	0.00578035	0.00581395	0.00574713	0	0	0.00735294	0.00763359	0.0107527	0	0.00581395	0	0	0.00578035	0.00578035	0	0	0.00578035	0
1459	0.0111111	0.00595238	0	0.00578035	0	0	0	0.00578035	0.00578035	0	0.00578035	0.00909091	0.0105263	0.0111111	0.00578035	0.00578035	0.00775194	0.00578035	0	0.00574713	0.00578035	0.0111111	0	0.00578035	0	0.00653595	0.00724638	0	0	0.00571429	0.00847458	0.00578035	0.00581395	0.00574713	0.00900901	0.00854701	0	0.00763359	0	0.00854701	0.00581395	0.00862069	0.0107527	0.00578035	0.00578035	0.00884956	0	0.00578035	0.0075188
5915	0.0222222	0.0178571	0	0.0231214	0.025641	0.0134228	0.016	0.0231214	0.0231214	0.0224719	0.0231214	0	0.0210526	0.0222222	0.00578035	0.00578035	0.0310078	0.0231214	0.03125	0.0114943	0.0231214	0.0222222	0.0305344	0.0231214	0.0165289	0.0130719	0.0217391	0.0307692	0.0169492	0.0171429	0.0169492	0.0231214	0.0174419	0.0229885	0.036036	0.025641	0.0147059	0	0	0	0.0174419	0.0258621	0.0215054	0.0231214	0.0231214	0.0265487	0	0.0231214	0.0150376
50943	0	0	0	0	0	0	0	0	0	0	0	0	0	0	0	0	0	0	0	0	0	0	0	0	0	0	0	0	0	0	0	0	0	0	0	0	0	0	0	0	0	0	0	0	0	0	0	0	0
3803	0.0111111	0.00595238	0.0149254	0.00578035	0.00641026	0.00671141	0.008	0.00578035	0.00578035	0	0.00578035	0	0.0105263	0.0111111	0.00578035	0.00578035	0.00775194	0.00578035	0.0078125	0.00574713	0.00578035	0.0111111	0.00763359	0.00578035	0.00826446	0.00653595	0.00724638	0.00769231	0.00847458	0.00571429	0.00847458	0.00578035	0.00581395	0.00574713	0.00900901	0.00854701	0.00735294	0	0.0107527	0.00854701	0.00581395	0.00862069	0.0107527	0.00578035	0.00578035	0	0.0078125	0.00578035	0.0075188
1796	0	0	0	0.0346821	0	0	0	0.0346821	0.0346821	0	0.0346821	0.0363636	0	0	0	0	0	0.0346821	0.0078125	0	0.0346821	0	0.00763359	0.0346821	0	0	0	0.00769231	0	0	0	0.0346821	0	0.0229885	0	0	0	0.00763359	0	0	0	0	0	0.0346821	0.0346821	0	0	0.0346821	0
2274	0	0	0	0.00578035	0.00641026	0.00671141	0.008	0.00578035	0.00578035	0	0.00578035	0	0	0	0	0	0	0.00578035	0	0.00574713	0.00578035	0	0	0.00578035	0	0	0	0	0	0.00571429	0	0.00578035	0	0	0	0	0	0	0	0	0	0	0	0.00578035	0.00578035	0	0	0.00578035	0
4605	0	0	0	0.0115607	0	0	0	0.0115607	0.0115607	0	0.0115607	0	0	0	0	0	0.0155039	0.0115607	0.015625	0	0.0115607	0	0.0152672	0.0115607	0	0	0	0.0153846	0.0169492	0	0	0.0115607	0	0	0.018018	0	0	0	0	0	0	0	0	0.0115607	0.0115607	0	0	0.0115607	0
6844	0.0111111	0.00595238	0.0149254	0.00578035	0.00641026	0.00671141	0.008	0.00578035	0.00578035	0.011236	0.00578035	0.00909091	0.0105263	0.0111111	0.00578035	0.00578035	0.00775194	0.00578035	0.0078125	0.00574713	0.00578035	0.0111111	0.00763359	0.00578035	0.00826446	0.00653595	0.00724638	0.00769231	0.00847458	0.00571429	0.00847458	0.00578035	0.00581395	0.00574713	0.00900901	0.00854701	0.00735294	0.00763359	0.0107527	0.00854701	0.00581395	0.00862069	0.0107527	0.00578035	0.00578035	0.00884956	0	0.00578035	0.0075188
2002	0	0.00595238	0	0	0	0	0	0	0	0	0	0	0	0	0.00578035	0.00578035	0	0	0	0	0	0	0	0	0	0	0	0	0	0	0	0	0.00581395	0	0	0	0	0	0	0	0.00581395	0	0	0	0	0	0	0	0
6098	0	0	0	0	0	0	0	0	0	0	0	0.0181818	0	0	0	0	0	0	0	0	0	0	0	0	0	0	0	0	0	0	0	0	0	0	0	0	0	0	0	0	0	0	0	0	0	0	0	0	0
64506	0	0.00595238	0	0	0	0	0	0	0	0	0	0	0	0	0.017341	0.0115607	0	0	0	0.0114943	0	0	0	0	0	0.0130719	0.00724638	0	0	0.0171429	0	0	0.0174419	0	0	0	0	0	0	0	0.0174419	0	0	0	0	0	0	0	0.0075188
3667	0	0.363095	0.119403	0.0231214	0.0576923	0	0	0.0231214	0.0231214	0	0.0231214	0	0	0	0.352601	0.346821	0	0.0231214	0	0.091954	0.0231214	0	0	0.0231214	0	0.320261	0.0797101	0	0	0.217143	0	0.0231214	0.354651	0.0172414	0	0.00854701	0	0	0	0	0.319767	0.00862069	0	0.0231214	0.0231214	0.0265487	0	0.0231214	0.0902256
8202	0	0.00595238	0	0	0	0	0	0	0	0	0	0	0	0	0.00578035	0.00578035	0	0	0	0	0	0	0	0	0	0	0	0	0	0	0	0	0.00581395	0	0	0	0	0	0	0	0.00581395	0	0	0	0	0	0	0	0
2114	0	0.00595238	0	0	0	0	0	0	0	0	0	0	0	0	0.00578035	0.00578035	0	0	0	0	0	0	0	0	0	0	0	0	0	0	0	0	0.00581395	0	0	0	0	0	0	0	0.00581395	0	0	0	0	0	0	0	0
10131	0	0	0.0149254	0.00578035	0	0	0	0.00578035	0.00578035	0	0.00578035	0	0	0	0	0	0	0.00578035	0	0	0.00578035	0	0	0.00578035	0	0	0	0	0	0	0	0.00578035	0	0.00574713	0.00900901	0	0	0	0	0	0	0	0	0.00578035	0.00578035	0.00884956	0	0.00578035	0
3064	0	0.00595238	0.0895522	0.0231214	0.0192308	0.0268456	0.016	0.0231214	0.0231214	0.011236	0.0231214	0.0727273	0	0	0.0462428	0.0404624	0.0155039	0.0231214	0.03125	0.0114943	0.0231214	0	0.0305344	0.0231214	0.0165289	0.0457516	0.0289855	0.0307692	0.059322	0.0171429	0	0.0231214	0.0465116	0.0402299	0.0720721	0	0.0147059	0.0610687	0	0	0.0465116	0	0	0.0231214	0.0231214	0	0.0234375	0.0231214	0
3091	0	0.0119048	0.0597015	0.00578035	0	0	0	0.00578035	0.00578035	0	0.00578035	0	0	0	0.0346821	0.0346821	0	0.00578035	0	0	0.00578035	0	0	0.00578035	0	0.0392157	0	0	0	0.0114286	0	0.00578035	0.0348837	0	0	0	0	0	0	0	0.0348837	0	0	0.00578035	0.00578035	0.0530973	0	0.00578035	0
4692	0.0222222	0.0119048	0.0298507	0.0115607	0	0	0	0.0115607	0.0115607	0.0224719	0.0115607	0.0181818	0.0210526	0.0222222	0.0115607	0.0115607	0.0155039	0.0115607	0.015625	0.0114943	0.0115607	0.0222222	0.0152672	0.0115607	0	0	0.0144928	0.0153846	0	0	0	0.0115607	0.0116279	0.0114943	0.018018	0.017094	0	0.0152672	0.0215054	0.017094	0	0.0172414	0.0215054	0.0115607	0.0115607	0.0176991	0.015625	0.0115607	0.0150376
3488	0	0.00595238	0	0	0.00641026	0.00671141	0	0	0	0	0	0	0	0	0.0346821	0.0346821	0.00775194	0	0.0078125	0.0114943	0	0	0.00763359	0	0	0.0392157	0.00724638	0.00769231	0	0.0114286	0	0	0.0348837	0	0.00900901	0	0	0	0	0	0.0348837	0	0	0	0	0	0	0	0.0075188
9970	0.0333333	0.0119048	0	0.0462428	0.00641026	0	0	0.0462428	0.0462428	0	0.0462428	0	0.0315789	0.0333333	0.0115607	0.0115607	0	0.0462428	0	0.0114943	0.0462428	0.0333333	0	0.0462428	0	0	0.0144928	0	0	0	0.00847458	0.0462428	0	0.0344828	0	0	0.0147059	0	0	0.025641	0	0	0.0215054	0.0462428	0.0462428	0	0.015625	0.0462428	0.0150376
6790	0	0	0	0.017341	0	0	0	0.017341	0.017341	0	0.017341	0.00909091	0	0	0	0	0.0232558	0.017341	0	0	0.017341	0	0	0.017341	0	0	0	0	0	0	0	0.017341	0	0	0.018018	0	0	0.00763359	0	0	0	0	0	0.017341	0.017341	0	0	0.017341	0
367	0	0.321429	0.0746269	0.0231214	0.352564	0.00671141	0.024	0.0231214	0.0231214	0.11236	0.0231214	0.0545455	0	0	0.317919	0.306358	0.0155039	0.0231214	0.015625	0.0574713	0.0231214	0	0.0152672	0.0231214	0.0247934	0.300654	0.0507246	0.0153846	0.059322	0.211429	0	0.0231214	0.319767	0.0229885	0.0630631	0.025641	0.0220588	0.0229008	0.0430108	0.0598291	0.313953	0.0258621	0	0.0231214	0.0231214	0.0353982	0.0625	0.0231214	0.0526316
23523	0	0	0	0.00578035	0	0	0	0.00578035	0.00578035	0	0.00578035	0	0	0	0	0	0	0.00578035	0	0.00574713	0.00578035	0	0	0.00578035	0	0	0	0	0	0	0	0.00578035	0	0.00574713	0	0	0	0	0	0	0	0	0	0.00578035	0.00578035	0	0	0.00578035	0
2776	0	0.0416667	0.0447761	0.0404624	0.0192308	0.0469799	0.056	0.0404624	0.0404624	0.011236	0.0404624	0.00909091	0	0	0.0404624	0.0404624	0.0387597	0.0404624	0.046875	0.0172414	0.0404624	0	0.0458015	0.0404624	0.0495868	0.0392157	0	0.0461538	0.059322	0.04	0	0.0404624	0.0406977	0.0402299	0.027027	0.042735	0.0441176	0.0534351	0.0645161	0	0.0406977	0.0431034	0	0.0404624	0.0404624	0.00884956	0.0546875	0.0404624	0
9611	0	0	0	0	0	0	0	0	0	0	0	0	0	0	0.0289017	0.0289017	0	0	0	0.00574713	0	0	0	0	0	0.0326797	0	0	0	0.00571429	0	0	0.0290698	0	0	0	0	0	0	0	0.0290698	0	0	0	0	0	0	0	0
7528	0	0.00595238	0	0.00578035	0	0.00671141	0	0.00578035	0.00578035	0	0.00578035	0	0	0.0111111	0.00578035	0.00578035	0	0.00578035	0.0078125	0.00574713	0.00578035	0	0.00763359	0.00578035	0	0.00653595	0.00724638	0.00769231	0	0.00571429	0	0.00578035	0.00581395	0.00574713	0.00900901	0.00854701	0	0	0	0	0.00581395	0.00862069	0	0.00578035	0.00578035	0	0	0.00578035	0.0075188
335	0.0111111	0.00595238	0.0149254	0.00578035	0.00641026	0.00671141	0	0.00578035	0.00578035	0	0.00578035	0.00909091	0.0105263	0.0111111	0.00578035	0.00578035	0.00775194	0.00578035	0.0078125	0.00574713	0.00578035	0.0111111	0.00763359	0.00578035	0	0.00653595	0.00724638	0.00769231	0.00847458	0.00571429	0.00847458	0.00578035	0.00581395	0	0.00900901	0.00854701	0	0.00763359	0.0107527	0.00854701	0.00581395	0.00862069	0.0107527	0.00578035	0.00578035	0.00884956	0.0078125	0.00578035	0.0075188
1000	0	0	0	0.00578035	0	0	0	0.00578035	0.00578035	0	0.00578035	0	0	0	0	0	0	0.00578035	0	0	0.00578035	0	0	0.00578035	0	0	0	0	0	0	0	0.00578035	0	0.00574713	0	0	0	0.00763359	0	0	0	0	0	0.00578035	0.00578035	0	0	0.00578035	0
6197	0.0111111	0.00595238	0.0149254	0.017341	0.0128205	0.0134228	0.016	0.017341	0.017341	0.011236	0.017341	0	0.0105263	0.0111111	0.00578035	0.00578035	0	0.017341	0.0078125	0.0114943	0.017341	0.0111111	0.00763359	0.017341	0.00826446	0.00653595	0.00724638	0.00769231	0	0.0114286	0.00847458	0.017341	0.00581395	0.0172414	0	0	0.00735294	0.00763359	0.0215054	0.00854701	0.00581395	0	0	0.017341	0.017341	0.0176991	0.015625	0.017341	0.0075188
54583	0	0	0	0	0	0	0	0	0	0	0	0	0	0	0	0	0	0	0	0	0	0	0	0	0	0	0	0	0	0	0	0	0	0	0	0	0	0	0	0	0	0	0	0	0	0	0	0	0
3659	0	0.047619	0	0.0289017	0	0.00671141	0.008	0.0289017	0.0289017	0	0.0289017	0	0	0	0.0462428	0.0462428	0.0310078	0.0289017	0.0078125	0.0172414	0.0289017	0	0.00763359	0.0289017	0.00826446	0.0588235	0.0289855	0.00769231	0.0254237	0.04	0	0.0289017	0.0581395	0.0287356	0.045045	0.0769231	0.00735294	0.00763359	0	0	0.0581395	0.0775862	0	0.0289017	0.0289017	0.0265487	0	0.0289017	0.0451128
5599	0	0.0297619	0.0746269	0.0578035	0.0128205	0.0134228	0.024	0.0578035	0.0578035	0.011236	0.0578035	0.00909091	0	0	0.0520231	0.0520231	0.0155039	0.0578035	0.0078125	0.0114943	0.0578035	0	0.00763359	0.0578035	0.0578512	0.0457516	0.0144928	0.00769231	0	0.0285714	0.00847458	0.0578035	0.0406977	0.0517241	0	0.034188	0.0514706	0.00763359	0	0	0.0523256	0.0344828	0	0.0578035	0.0578035	0.079646	0.0078125	0.0578035	0.0075188
2033	0.111111	0.321429	0	0.462428	0.0576923	0.134228	0.2	0.462428	0.462428	0.146067	0.462428	0.0727273	0.105263	0.111111	0.33526	0.32948	0.348837	0.462428	0.367188	0.45977	0.462428	0.111111	0.374046	0.462428	0.438017	0.346405	0.057971	0.376923	0.0762712	0.148571	0.0847458	0.462428	0.337209	0.413793	0.0900901	0	0.389706	0.473282	0.0215054	0.0854701	0.325581	0	0.0215054	0.462428	0.462428	0.0265487	0.0234375	0.462428	0.075188
2005	0	0.00595238	0	0	0	0	0	0	0	0	0	0	0	0	0.00578035	0.00578035	0	0	0	0	0	0	0	0	0	0.0130719	0	0	0	0	0	0	0.0174419	0	0	0	0	0	0	0	0.0174419	0	0	0	0	0	0	0	0.0150376
2791	0	0.0119048	0	0	0	0	0	0	0	0	0	0	0	0	0.0115607	0.0115607	0	0	0	0	0	0	0	0	0	0.0130719	0	0	0	0.0114286	0	0	0.0116279	0	0	0	0	0	0	0	0.0116279	0	0	0	0	0	0	0	0
6195	0.0111111	0.00595238	0.0149254	0.00578035	0.00641026	0.00671141	0.008	0.00578035	0.00578035	0.011236	0.00578035	0.00909091	0.0105263	0.0111111	0.00578035	0.00578035	0.00775194	0.00578035	0.0078125	0.00574713	0.00578035	0.0111111	0.00763359	0.00578035	0.00826446	0.00653595	0.00724638	0.00769231	0	0.00571429	0.00847458	0.00578035	0.00581395	0.00574713	0.00900901	0.00854701	0.00735294	0.00763359	0.0107527	0.00854701	0.00581395	0.00862069	0.0107527	0.00578035	0.00578035	0.00884956	0.0078125	0.00578035	0.0075188
5894	0	0.00595238	0.0149254	0.00578035	0.00641026	0.00671141	0	0.00578035	0.00578035	0.011236	0.00578035	0.00909091	0	0	0.00578035	0.00578035	0.00775194	0.00578035	0	0.00574713	0.00578035	0	0	0.00578035	0	0.00653595	0	0	0	0.00571429	0	0.00578035	0.00581395	0.00574713	0.00900901	0	0	0.00763359	0	0	0.00581395	0	0	0.00578035	0.00578035	0	0.0078125	0.00578035	0
5879	0	0.202381	0	0	0	0	0	0	0	0.123596	0	0.0454545	0	0	0.196532	0.190751	0	0	0	0.0632184	0	0	0	0	0	0.183007	0.0289855	0	0	0.0457143	0	0	0.197674	0.00574713	0	0	0	0.00763359	0.0752688	0	0.186047	0	0	0	0	0.0176991	0.03125	0	0.0300752
9232	0	0.00595238	0	0	0	0	0	0	0	0	0	0	0	0	0.00578035	0.00578035	0	0	0	0	0	0	0	0	0	0	0	0	0	0	0	0	0.00581395	0	0.00900901	0	0	0	0	0	0.00581395	0	0	0	0	0	0	0	0
23770	0	0	0	0	0	0	0	0	0	0	0	0	0	0	0	0	0	0	0	0	0	0	0	0	0	0	0	0	0	0	0	0	0	0	0	0	0	0	0	0	0	0	0	0	0	0	0	0	0
1147	0	0	0	0.0115607	0.0128205	0.0134228	0	0.0115607	0.0115607	0	0.0115607	0.00909091	0	0	0	0	0.0155039	0.0115607	0	0	0.0115607	0	0	0.0115607	0	0	0	0	0	0.0114286	0	0.0115607	0	0.0114943	0	0	0	0	0	0	0.0116279	0	0.0215054	0.0115607	0.0115607	0	0	0.0115607	0
1460	0.0111111	0.00595238	0	0.00578035	0	0	0.008	0.00578035	0.00578035	0	0.00578035	0.00909091	0.0105263	0.0111111	0.00578035	0.00578035	0.00775194	0.00578035	0	0.00574713	0.00578035	0.0111111	0	0.00578035	0.00826446	0.00653595	0.00724638	0	0.00847458	0.00571429	0.00847458	0.00578035	0.00581395	0.00574713	0.00900901	0.00854701	0.00735294	0.00763359	0	0.00854701	0.00581395	0.00862069	0.0107527	0.00578035	0.00578035	0.00884956	0.0078125	0.00578035	0.0075188
598	0	0	0	0.00578035	0	0	0	0.00578035	0.00578035	0	0.00578035	0	0	0	0	0	0	0.00578035	0	0	0.00578035	0	0	0.00578035	0	0	0	0	0	0	0	0.00578035	0	0	0.00900901	0	0	0	0	0	0	0	0	0.00578035	0.00578035	0	0	0.00578035	0
5566	0	0.0119048	0.0298507	0.0231214	0.0128205	0	0	0.0231214	0.0231214	0.011236	0.0231214	0.0181818	0	0	0.0115607	0.0115607	0	0.0231214	0	0.0114943	0.0231214	0	0	0.0231214	0.00826446	0.00653595	0.00724638	0	0	0.00571429	0.00847458	0.0231214	0.00581395	0.0114943	0	0.00854701	0.0147059	0.00763359	0.0215054	0	0	0.00862069	0.0107527	0.0231214	0.0231214	0.00884956	0	0.0231214	0
351	0	0.00595238	0	0.00578035	0	0	0	0.00578035	0.00578035	0	0.00578035	0	0	0	0.017341	0.0115607	0	0.00578035	0	0.0114943	0.00578035	0	0	0.00578035	0	0.0130719	0.00724638	0	0	0.0171429	0	0.00578035	0.0174419	0	0.00900901	0.00854701	0	0	0	0	0.0174419	0.00862069	0	0.00578035	0.00578035	0	0	0.00578035	0.0075188
2066	0	0.00595238	0.0149254	0	0	0	0	0	0	0	0	0	0	0	0.00578035	0.00578035	0	0	0	0.00574713	0	0	0	0	0	0	0	0	0	0	0	0	0.00581395	0	0	0	0	0	0.0107527	0	0	0	0	0	0	0	0	0	0
595	0	0	0.0298507	0.0115607	0	0	0	0.0115607	0.0115607	0	0.0115607	0	0	0	0	0	0	0.0115607	0	0	0.0115607	0	0	0.0115607	0	0	0	0	0	0.00571429	0	0.0115607	0	0	0.018018	0	0	0	0	0	0	0	0	0.0115607	0.0115607	0	0	0.0115607	0
5610	0	0	0	0.00578035	0	0	0	0.00578035	0.00578035	0	0.00578035	0	0	0	0	0	0	0.00578035	0	0	0.00578035	0	0	0.00578035	0	0	0	0	0	0	0	0.00578035	0	0	0	0	0	0	0	0	0	0	0.0107527	0.00578035	0.00578035	0	0	0.00578035	0
2811	0	0	0	0	0	0	0	0	0	0	0	0	0	0	0	0	0	0	0	0	0	0	0	0	0	0	0	0	0	0	0	0	0	0	0	0	0	0	0	0	0	0	0	0	0	0	0	0	0
999	0	0.0119048	0.0149254	0	0	0	0	0	0	0	0	0	0	0	0.0115607	0.0115607	0	0	0	0.00574713	0	0	0	0	0	0.00653595	0	0	0	0	0	0	0.0116279	0	0	0	0	0	0	0	0.00581395	0	0	0	0	0	0	0	0
23054	0.0111111	0.00595238	0	0.00578035	0.00641026	0	0	0.00578035	0.00578035	0	0.00578035	0	0.0105263	0.0111111	0.00578035	0.00578035	0	0.00578035	0	0.00574713	0.00578035	0.0111111	0	0.00578035	0	0	0.00724638	0	0	0.00571429	0.00847458	0.00578035	0	0.00574713	0	0	0	0	0	0.00854701	0	0	0	0.00578035	0.00578035	0.00884956	0.0078125	0.00578035	0.0075188
22801	0	0	0.0149254	0.00578035	0	0	0	0.00578035	0.00578035	0	0.00578035	0	0	0	0	0	0	0.00578035	0	0	0.00578035	0	0	0.00578035	0	0	0	0	0	0	0	0.00578035	0	0	0.00900901	0	0	0	0	0	0	0	0	0.00578035	0.00578035	0	0	0.00578035	0
4901	0	0.00595238	0	0.0115607	0	0	0	0.0115607	0.0115607	0	0.0115607	0	0	0	0.00578035	0.00578035	0	0.0115607	0	0	0.0115607	0	0	0.0115607	0	0	0	0	0	0.00571429	0	0.0115607	0	0.0114943	0	0	0	0	0	0	0	0	0	0.0115607	0.0115607	0	0	0.0115607	0
3434	0	0	0	0	0	0	0	0	0	0	0	0	0	0	0	0	0	0	0	0	0	0	0	0	0	0	0	0	0	0	0	0	0	0	0	0	0	0	0	0	0	0	0	0	0	0	0	0	0
602	0	0.0178571	0	0.00578035	0	0	0.008	0.00578035	0.00578035	0	0.00578035	0	0	0	0.017341	0.017341	0	0.00578035	0	0.0172414	0.00578035	0	0	0.00578035	0.00826446	0.0196078	0.00724638	0	0	0.0171429	0	0.00578035	0.0174419	0	0	0.00854701	0	0	0.0107527	0	0.0174419	0.00862069	0	0.00578035	0.00578035	0.00884956	0	0.00578035	0.0075188
8515	0	0	0.0149254	0.00578035	0	0	0	0.00578035	0.00578035	0	0.00578035	0	0	0	0	0	0	0.00578035	0	0	0.00578035	0	0	0.00578035	0	0	0	0	0	0	0	0.00578035	0	0	0.00900901	0	0	0	0	0	0	0	0	0.00578035	0.00578035	0	0	0.00578035	0
3815	0	0.0119048	0.0298507	0.00578035	0	0.00671141	0.016	0.00578035	0.00578035	0.011236	0.00578035	0.00909091	0	0	0.017341	0.0115607	0.0155039	0.00578035	0.0078125	0.0114943	0.00578035	0	0.00763359	0.00578035	0	0.0130719	0.00724638	0.00769231	0.00847458	0.0114286	0	0.00578035	0.0174419	0.00574713	0.00900901	0.00854701	0	0	0.0322581	0	0.0116279	0.00862069	0	0.00578035	0.00578035	0.00884956	0	0.00578035	0.0075188
5970	0.0111111	0.0416667	0.0895522	0.0115607	0	0	0.008	0.0115607	0.0115607	0	0.0115607	0	0.0105263	0.0111111	0.0578035	0.0520231	0	0.0115607	0	0.0402299	0.0115607	0.0111111	0	0.0115607	0.00826446	0.0522876	0.00724638	0	0.0169492	0.0285714	0.00847458	0.0115607	0.0581395	0.0114943	0.027027	0	0.00735294	0.00763359	0	0.00854701	0.0465116	0	0	0.0115607	0.0115607	0	0.015625	0.0115607	0.0075188
9846	0	0	0	0	0	0	0	0	0	0	0	0.00909091	0	0	0	0	0	0	0	0	0	0	0	0	0	0	0	0	0	0	0	0	0	0	0	0	0	0	0	0	0	0	0	0	0	0	0	0	0
2597	0	0.00595238	0	0.00578035	0.00641026	0	0	0.00578035	0.00578035	0.011236	0.00578035	0	0	0	0.00578035	0.00578035	0	0.00578035	0	0.00574713	0.00578035	0	0	0.00578035	0	0.00653595	0.00724638	0	0.00847458	0.00571429	0	0.00578035	0.00581395	0.00574713	0.00900901	0.00854701	0	0	0.0107527	0.00854701	0.00581395	0.00862069	0	0.00578035	0.00578035	0.00884956	0.0078125	0.00578035	0.0075188
2931	0	0.00595238	0	0.00578035	0	0	0	0.00578035	0.00578035	0	0.00578035	0.00909091	0	0	0.00578035	0.00578035	0	0.00578035	0.0078125	0	0.00578035	0	0.00763359	0.00578035	0	0	0	0.00769231	0	0	0	0.00578035	0.00581395	0	0	0	0	0.00763359	0	0	0	0	0	0.00578035	0.00578035	0	0.0078125	0.00578035	0
3326	0	0.00595238	0.0298507	0.00578035	0.00641026	0	0	0.00578035	0.00578035	0	0.00578035	0	0	0	0.00578035	0.00578035	0	0.00578035	0	0.00574713	0.00578035	0	0	0.00578035	0	0	0.00724638	0	0	0.00571429	0	0.00578035	0.00581395	0.00574713	0.00900901	0	0	0	0	0	0.00581395	0	0	0.00578035	0.00578035	0.00884956	0	0.00578035	0.0075188
57580	0	0.0178571	0	0	0	0	0	0	0	0.011236	0	0	0	0	0.017341	0.017341	0	0	0	0.00574713	0	0	0	0	0	0.0196078	0	0	0	0.0171429	0	0	0.0174419	0	0	0	0	0	0	0	0.0174419	0	0	0	0	0	0.0078125	0	0
820	0.0111111	0.00595238	0	0.00578035	0.00641026	0.00671141	0	0.00578035	0.00578035	0	0.00578035	0.00909091	0.0105263	0.0111111	0.00578035	0.00578035	0.00775194	0.00578035	0.0078125	0.00574713	0.00578035	0.0111111	0.00763359	0.00578035	0	0.00653595	0.00724638	0.00769231	0.00847458	0.00571429	0.00847458	0.00578035	0.00581395	0	0.00900901	0	0	0.00763359	0.0107527	0.00854701	0.00581395	0	0.0107527	0.00578035	0.00578035	0	0.0078125	0.00578035	0.0075188
10155	0	0	0	0.00578035	0	0	0	0.00578035	0.00578035	0	0.00578035	0	0	0	0	0	0	0.00578035	0	0	0.00578035	0	0	0.00578035	0	0	0	0	0	0	0	0.00578035	0	0	0.00900901	0	0	0	0	0	0	0	0	0.00578035	0.00578035	0	0	0.00578035	0
6773	0	0	0	0.00578035	0	0	0	0.00578035	0.00578035	0	0.00578035	0	0	0	0	0	0	0.00578035	0	0	0.00578035	0	0	0.00578035	0	0	0	0	0	0	0	0.00578035	0	0	0	0	0	0	0	0	0	0	0	0.00578035	0.00578035	0	0	0.00578035	0
2260	0.0444444	0.0238095	0	0.0231214	0.025641	0.0268456	0.032	0.0231214	0.0231214	0	0.0231214	0.0363636	0.0421053	0.0444444	0.0231214	0.0231214	0	0.0231214	0.015625	0.0229885	0.0231214	0.0444444	0.0152672	0.0231214	0.0330579	0.0261438	0.0289855	0.0153846	0.0169492	0.0228571	0.0338983	0.0231214	0.0232558	0.0229885	0.036036	0.034188	0.0294118	0.0305344	0.0215054	0.034188	0.0232558	0.0344828	0.0430108	0.0231214	0.0231214	0.0353982	0.03125	0.0231214	0.0300752
6622	0	0.00595238	0	0	0	0	0	0	0	0	0	0	0	0	0.00578035	0.00578035	0.00775194	0	0	0.00574713	0	0	0	0	0	0	0	0	0	0	0	0	0.00581395	0	0	0.00854701	0	0	0	0	0	0.00862069	0	0	0	0	0	0	0
7421	0	0.00595238	0	0	0.00641026	0.00671141	0.008	0	0	0	0	0	0	0	0.0404624	0.0346821	0.00775194	0	0.0078125	0.0114943	0	0	0.00763359	0	0	0.0457516	0.00724638	0.00769231	0	0.0171429	0	0	0.0406977	0	0	0	0	0	0	0	0.0406977	0	0	0	0	0	0	0	0.0075188
5515	0	0.125	0.0149254	0.00578035	0	0	0.008	0.00578035	0.00578035	0.011236	0.00578035	0	0	0	0.121387	0.121387	0.00775194	0.00578035	0.0078125	0.0229885	0.00578035	0	0.00763359	0.00578035	0.00826446	0.104575	0.00724638	0.00769231	0	0.0742857	0	0.00578035	0.122093	0.00574713	0.018018	0.00854701	0.00735294	0	0	0	0.116279	0.00862069	0	0.00578035	0.00578035	0.0619469	0.0078125	0.00578035	0.0075188
54331	0.0111111	0.00595238	0	0.00578035	0	0.00671141	0.008	0.00578035	0.00578035	0	0.00578035	0.00909091	0.0105263	0.0111111	0.00578035	0.00578035	0.00775194	0.00578035	0.0078125	0	0.00578035	0.0111111	0.00763359	0.00578035	0	0.00653595	0.00724638	0.00769231	0	0.00571429	0.00847458	0.00578035	0.00581395	0.00574713	0.00900901	0	0.00735294	0.00763359	0	0.00854701	0.00581395	0	0.0107527	0.00578035	0.00578035	0.00884956	0	0.00578035	0.0075188
8517	0	0	0	0	0	0	0	0	0	0	0	0	0	0	0	0	0	0	0	0	0	0	0	0	0	0	0	0	0	0	0	0	0	0	0	0	0	0	0	0	0	0	0	0	0	0	0	0	0
817	0	0	0	0.00578035	0	0.00671141	0.008	0.00578035	0.00578035	0	0.00578035	0	0	0	0	0	0	0.00578035	0	0	0.00578035	0	0	0.00578035	0	0	0	0	0.00847458	0.00571429	0	0.00578035	0	0.00574713	0	0	0	0	0	0	0	0	0	0.00578035	0.00578035	0.00884956	0.0078125	0.00578035	0
2534	0.0222222	0.0119048	0.0298507	0.0115607	0.0128205	0.0134228	0.016	0.0115607	0.0115607	0.0224719	0.0115607	0.0181818	0.0210526	0.0222222	0.0115607	0.0115607	0.0155039	0.0115607	0	0.0114943	0.0115607	0.0222222	0	0.0115607	0.0165289	0.0130719	0.0144928	0	0.0169492	0.0114286	0.0169492	0.0115607	0.0116279	0.0114943	0.018018	0.017094	0.0147059	0.0152672	0.0215054	0.017094	0.0116279	0.0172414	0.0215054	0.0115607	0.0115607	0.0176991	0.015625	0.0115607	0.0150376
9759	0.0111111	0.0119048	0	0	0	0	0	0	0	0	0	0.00909091	0.0105263	0.0111111	0.0115607	0.0115607	0	0	0	0.0114943	0	0.0111111	0	0	0	0.00653595	0.00724638	0	0	0.00571429	0.00847458	0	0.0116279	0	0	0	0	0	0	0.00854701	0.0116279	0	0	0	0	0	0	0	0.0075188
4830	0	0.0297619	0	0	0	0	0.016	0	0	0	0	0	0	0	0.017341	0.017341	0	0	0	0.0229885	0	0	0	0	0.0165289	0.0130719	0.0217391	0	0	0.0171429	0	0	0.0290698	0	0	0	0.0147059	0	0	0	0.0174419	0	0	0	0	0	0	0	0.037594
5579	0	0.00595238	0.0149254	0.00578035	0.00641026	0.00671141	0.008	0.00578035	0.00578035	0	0.00578035	0	0	0	0.00578035	0.00578035	0.00775194	0.00578035	0.0078125	0.00574713	0.00578035	0	0.00763359	0.00578035	0.00826446	0.00653595	0.00724638	0.00769231	0.00847458	0.00571429	0.00847458	0.00578035	0.00581395	0.00574713	0	0	0.00735294	0.00763359	0	0	0.00581395	0	0.0107527	0.00578035	0.00578035	0	0.0078125	0.00578035	0.0075188
8440	0.0111111	0	0	0.00578035	0	0	0	0.00578035	0.00578035	0	0.00578035	0.00909091	0.0105263	0.0111111	0	0	0	0.00578035	0	0	0.00578035	0.0111111	0	0.00578035	0	0	0.00724638	0	0.00847458	0	0.00847458	0.00578035	0	0.00574713	0.00900901	0	0	0	0	0.00854701	0	0	0.0107527	0.00578035	0.00578035	0.00884956	0	0.00578035	0.0075188
6772	0	0.166667	0	0.0924855	0	0	0.104	0.0924855	0.0924855	0	0.0924855	0.154545	0	0	0.190751	0.184971	0	0.0924855	0.0078125	0.0574713	0.0924855	0	0.00763359	0.0924855	0.157025	0.228758	0.166667	0.00769231	0.135593	0.0914286	0	0.0924855	0.19186	0.0632184	0.144144	0.017094	0.139706	0.145038	0.344086	0	0.180233	0.0172414	0.0537634	0.0924855	0.0924855	0.0619469	0	0.0924855	0.120301
5590	0	0	0	0.00578035	0	0	0	0.00578035	0.00578035	0	0.00578035	0.00909091	0	0	0	0	0	0.00578035	0	0	0.00578035	0	0	0.00578035	0	0	0	0	0.00847458	0	0	0.00578035	0	0	0	0.00854701	0	0.00763359	0	0	0	0.00862069	0	0.00578035	0.00578035	0.00884956	0	0.00578035	0
22926	0	0	0	0	0	0	0	0	0	0	0	0	0	0	0	0	0	0	0	0	0	0	0	0	0	0	0	0	0	0	0	0	0	0	0	0	0	0	0	0	0	0	0	0	0	0	0	0	0
6198	0	0	0	0.00578035	0	0.00671141	0.008	0.00578035	0.00578035	0	0.00578035	0	0	0	0	0	0	0.00578035	0	0	0.00578035	0	0	0.00578035	0	0	0	0	0	0.00571429	0	0.00578035	0	0.00574713	0	0	0	0	0	0	0	0	0	0.00578035	0.00578035	0	0	0.00578035	0
302	0.0111111	0.00595238	0	0.00578035	0.00641026	0.00671141	0	0.00578035	0.00578035	0	0.00578035	0	0.0105263	0.0111111	0.00578035	0.00578035	0.00775194	0.00578035	0.0078125	0.00574713	0.00578035	0.0111111	0.00763359	0.00578035	0	0	0.00724638	0.00769231	0	0.00571429	0.00847458	0.00578035	0.00581395	0	0.00900901	0	0	0	0.0107527	0.00854701	0.00581395	0	0.0107527	0.00578035	0.00578035	0	0.0078125	0.00578035	0.0075188
6880	0	0	0	0.0115607	0	0	0	0.0115607	0.0115607	0	0.0115607	0	0	0	0	0	0	0.0115607	0	0	0.0115607	0	0	0.0115607	0	0	0	0	0	0	0	0.0115607	0	0	0	0	0	0	0	0	0	0	0	0.0115607	0.0115607	0	0	0.0115607	0
9575	0	0.0119048	0	0	0	0	0	0	0	0	0	0	0	0	0.0115607	0.0115607	0	0	0	0.0114943	0	0	0	0	0	0.0130719	0	0	0	0.0114286	0	0	0.0116279	0	0	0	0	0	0	0	0.0116279	0	0	0	0	0	0	0	0
10672	0.0333333	0.0178571	0.0149254	0.017341	0.00641026	0.0201342	0.024	0.017341	0.017341	0	0.017341	0	0.0315789	0.0333333	0.017341	0.017341	0.0232558	0.017341	0.0234375	0.00574713	0.017341	0.0333333	0.0229008	0.017341	0	0.0196078	0.0217391	0.0230769	0	0.0171429	0.0254237	0.017341	0.0174419	0.0172414	0.00900901	0.025641	0.0220588	0.0229008	0	0.025641	0.0174419	0.0258621	0.0322581	0.017341	0.017341	0.0265487	0.0234375	0.017341	0.0225564
5602	0	0.077381	0	0	0	0	0.008	0	0	0	0	0	0	0	0.0982659	0.0982659	0	0	0	0	0	0	0	0	0.132231	0.104575	0.057971	0	0	0.00571429	0	0	0.0988372	0	0.0900901	0	0.117647	0	0	0	0.0930233	0	0	0	0	0	0	0	0.0601504
405	0.0222222	0.0119048	0	0.00578035	0	0	0	0.00578035	0.00578035	0	0.00578035	0	0.0210526	0.0222222	0	0	0	0.00578035	0	0.0114943	0.00578035	0.0222222	0	0.00578035	0	0.0130719	0	0	0	0.0114286	0.0169492	0.00578035	0.0116279	0	0	0	0	0	0	0	0.0116279	0	0.0215054	0.00578035	0.00578035	0	0	0.00578035	0.0150376
6300	0	0.0119048	0	0.0346821	0	0	0	0.0346821	0.0346821	0	0.0346821	0.00909091	0	0	0.0115607	0.0115607	0	0.0346821	0	0.0114943	0.0346821	0	0	0.0346821	0	0	0	0	0	0.0114286	0	0.0346821	0	0.0172414	0	0	0.00735294	0.00763359	0.0215054	0	0	0	0	0.0346821	0.0346821	0	0.015625	0.0346821	0
51588	0	0	0	0	0	0	0	0	0	0	0	0.0181818	0	0	0	0	0	0	0	0	0	0	0	0	0	0	0	0	0	0	0	0	0	0	0	0	0	0	0	0	0	0	0	0	0	0	0	0	0
9612	0	0	0	0.0231214	0	0	0	0.0231214	0.0231214	0	0.0231214	0	0	0	0	0	0.0310078	0.0231214	0	0	0.0231214	0	0	0.0231214	0	0	0	0	0	0	0	0.0231214	0	0.0229885	0	0.00854701	0	0	0	0	0	0.00862069	0	0.0231214	0.0231214	0	0	0.0231214	0
4824	0	0	0	0	0	0	0	0	0	0	0	0	0	0	0	0	0	0	0	0	0	0	0	0	0	0	0	0	0	0	0	0	0	0	0	0	0	0	0	0	0	0	0	0	0	0	0	0	0
7184	0	0	0.0149254	0.00578035	0	0	0	0.00578035	0.00578035	0	0.00578035	0	0	0	0	0	0	0.00578035	0	0	0.00578035	0	0	0.00578035	0	0	0	0	0	0	0	0.00578035	0	0.00574713	0.00900901	0	0	0	0	0	0	0	0	0.00578035	0.00578035	0.00884956	0	0.00578035	0
6908	0	0.0178571	0	0.109827	0.0128205	0	0	0.109827	0.109827	0	0.109827	0	0	0	0.0289017	0.0231214	0	0.109827	0	0.0114943	0.109827	0	0	0.109827	0	0	0.00724638	0	0	0.0228571	0.0169492	0.109827	0	0.0804598	0	0	0.0147059	0	0	0	0	0	0	0.109827	0.109827	0	0.0078125	0.109827	0
7186	0	0	0	0.00578035	0	0	0.008	0.00578035	0.00578035	0	0.00578035	0.00909091	0	0	0	0	0.00775194	0.00578035	0	0	0.00578035	0	0	0.00578035	0.00826446	0.00653595	0	0	0	0	0	0.00578035	0	0	0.00900901	0.00854701	0.00735294	0.00763359	0	0	0	0.00862069	0.0107527	0.00578035	0.00578035	0	0	0.00578035	0
4036	0	0.00595238	0.0149254	0.00578035	0	0	0	0.00578035	0.00578035	0.011236	0.00578035	0.00909091	0	0	0.00578035	0.00578035	0.00775194	0.00578035	0.0078125	0.00574713	0.00578035	0	0.00763359	0.00578035	0	0	0	0.00769231	0.00847458	0	0	0.00578035	0.00581395	0.00574713	0.00900901	0.00854701	0	0.00763359	0.0107527	0	0	0.00862069	0	0.00578035	0.00578035	0.00884956	0	0.00578035	0
3398	0	0.00595238	0	0	0	0	0	0	0	0	0	0	0	0	0.00578035	0.00578035	0	0	0	0	0	0	0	0	0	0	0	0	0	0.00571429	0	0	0.00581395	0	0	0	0	0	0	0	0.00581395	0	0	0	0	0	0	0	0
2950	0	0.00595238	0	0.00578035	0.00641026	0.00671141	0	0.00578035	0.00578035	0.011236	0.00578035	0.00909091	0	0	0.00578035	0.00578035	0.00775194	0.00578035	0	0.00574713	0.00578035	0	0	0.00578035	0	0	0.00724638	0	0	0.00571429	0.00847458	0.00578035	0	0.00574713	0	0.00854701	0	0.00763359	0	0	0.00581395	0.00862069	0	0.00578035	0.00578035	0	0.0078125	0.00578035	0
2113	0	0.0238095	0	0.00578035	0	0	0	0.00578035	0.00578035	0	0.00578035	0	0	0	0.0231214	0.0231214	0	0.00578035	0	0.0172414	0.00578035	0	0	0.00578035	0	0.0326797	0.0144928	0	0	0.0114286	0	0.00578035	0.0348837	0.00574713	0.045045	0	0	0	0	0	0.0348837	0	0.0215054	0.00578035	0.00578035	0	0	0.00578035	0.0300752
2309	0	0	0	0	0	0	0	0	0	0	0	0	0	0	0	0	0	0	0	0	0	0	0	0	0	0	0	0	0	0	0	0	0	0	0	0	0	0.0229008	0	0	0	0	0	0	0	0	0	0	0
6714	0.155556	0.077381	0	0.121387	0.121795	0	0.016	0.121387	0.121387	0.168539	0.121387	0.127273	0.147368	0.155556	0.0751445	0.0693642	0.0620155	0.121387	0.0703125	0.12069	0.121387	0.155556	0.0687023	0.121387	0.0826446	0.0653595	0.101449	0.0692308	0.161017	0.0171429	0.118644	0.121387	0.0755814	0.0977011	0	0.0940171	0.0735294	0.0916031	0.129032	0.119658	0.0697674	0.0948276	0.150538	0.121387	0.121387	0.132743	0.101562	0.121387	0.105263
25	0.0111111	0.00595238	0.0149254	0.017341	0.00641026	0.00671141	0	0.017341	0.017341	0.011236	0.017341	0.00909091	0.0105263	0.0111111	0.00578035	0.00578035	0.0232558	0.017341	0.0078125	0.00574713	0.017341	0.0111111	0.00763359	0.017341	0	0	0.00724638	0.00769231	0.0254237	0.00571429	0.00847458	0.017341	0.00581395	0.0114943	0.027027	0.00854701	0	0	0.0107527	0.00854701	0.00581395	0.00862069	0.0107527	0.017341	0.017341	0	0.0078125	0.017341	0.0075188
3654	0	0.00595238	0	0.00578035	0.00641026	0.00671141	0.008	0.00578035	0.00578035	0.011236	0.00578035	0.00909091	0	0	0.00578035	0.00578035	0	0.00578035	0.0078125	0.00574713	0.00578035	0	0.00763359	0.00578035	0.00826446	0.00653595	0.00724638	0.00769231	0	0.00571429	0	0.00578035	0.00581395	0.00574713	0.00900901	0	0.00735294	0.00763359	0	0	0.00581395	0	0	0.00578035	0.00578035	0.00884956	0	0.00578035	0.0075188
10075	0	0.0119048	0	0.00578035	0	0	0	0.00578035	0.00578035	0	0.00578035	0	0	0	0.0115607	0.0115607	0	0.00578035	0	0	0.00578035	0	0	0.00578035	0	0.00653595	0.0144928	0	0	0.0114286	0	0.00578035	0.0116279	0	0.00900901	0	0	0	0	0	0.0116279	0	0	0.00578035	0.00578035	0	0	0.00578035	0.0150376
8313	0	0.00595238	0	0.00578035	0	0	0	0.00578035	0.00578035	0	0.00578035	0.00909091	0	0	0.00578035	0.00578035	0	0.00578035	0	0	0.00578035	0	0	0.00578035	0	0	0	0	0	0	0	0.00578035	0.00581395	0.00574713	0	0	0	0	0	0	0.00581395	0	0	0.00578035	0.00578035	0.0176991	0	0.00578035	0
27071	0	0	0	0	0	0	0	0	0	0	0	0	0	0	0	0	0	0	0	0	0	0	0	0	0	0	0	0	0	0	0	0	0	0	0	0	0	0	0	0	0	0	0	0	0	0	0	0	0
581	0	0	0	0	0	0	0	0	0	0	0	0	0	0	0	0	0	0	0	0	0	0	0	0	0	0	0	0	0	0	0	0	0	0	0	0	0	0	0	0	0	0	0	0	0	0	0	0	0
5781	0.0111111	0.0178571	0.0447761	0.017341	0.0192308	0.0201342	0.024	0.017341	0.017341	0.0224719	0.017341	0.0181818	0.0105263	0.0111111	0.017341	0.017341	0.0232558	0.017341	0.0078125	0.0172414	0.017341	0.0111111	0.00763359	0.017341	0.0247934	0.0196078	0.00724638	0.00769231	0.0254237	0.0171429	0.00847458	0.017341	0.0174419	0.0172414	0.027027	0.017094	0.0220588	0.00763359	0.0215054	0.00854701	0.0174419	0.0172414	0.0322581	0.017341	0.017341	0.0176991	0.0234375	0.017341	0.0075188
5600	0	0.0119048	0	0.0346821	0	0	0	0.0346821	0.0346821	0	0.0346821	0.00909091	0	0	0.0115607	0.0115607	0	0.0346821	0	0.0114943	0.0346821	0	0	0.0346821	0	0	0	0	0	0.0114286	0	0.0346821	0	0.0172414	0	0	0.00735294	0.00763359	0.0215054	0	0	0	0	0.0346821	0.0346821	0	0.015625	0.0346821	0
5962	0	0.0119048	0	0	0	0	0	0	0	0	0	0	0	0	0.0115607	0.0115607	0	0	0	0.00574713	0	0	0	0	0	0.0130719	0	0	0	0	0	0	0.0116279	0	0	0	0	0	0	0	0.0116279	0	0	0	0	0	0	0	0
10370	0	0.0238095	0	0.115607	0	0	0	0.115607	0.115607	0	0.115607	0	0	0	0.0231214	0.0231214	0	0.115607	0	0	0.115607	0	0	0.115607	0	0	0	0	0	0.0228571	0	0.115607	0	0.0977011	0.00900901	0	0.0294118	0	0	0	0.0232558	0	0	0.115607	0.115607	0	0	0.115607	0
3672	0.0111111	0	0.0149254	0.00578035	0.00641026	0	0	0.00578035	0.00578035	0	0.00578035	0	0.0105263	0.0111111	0	0	0	0.00578035	0	0	0.00578035	0.0111111	0	0.00578035	0	0	0.00724638	0	0	0	0.00847458	0.00578035	0	0	0	0	0	0	0	0.00854701	0	0	0.0107527	0.00578035	0.00578035	0	0	0.00578035	0.0075188
1385	0	0.196429	0	0.346821	0.0769231	0.389262	0.48	0.346821	0.346821	0.134831	0.346821	0.0818182	0	0	0.213873	0.208092	0.217054	0.346821	0.257812	0.0287356	0.346821	0	0.259542	0.346821	0	0	0.0652174	0.261538	0	0.331429	0.0762712	0.346821	0	0.287356	0.126126	0.273504	0.242647	0.320611	0	0	0	0.275862	0.0107527	0.346821	0.346821	0	0.375	0.346821	0
5469	0	0.00595238	0	0.017341	0	0	0	0.017341	0.017341	0	0.017341	0	0	0	0.00578035	0.00578035	0	0.017341	0	0	0.017341	0	0	0.017341	0	0	0	0	0	0	0	0.017341	0	0.0172414	0	0	0	0	0	0	0	0	0	0.017341	0.017341	0	0	0.017341	0
6280	0	0.00595238	0	0	0	0	0	0	0	0	0	0	0	0	0.00578035	0.00578035	0	0	0	0.00574713	0	0	0	0	0	0	0	0	0	0	0	0	0.00581395	0	0	0	0	0	0.0215054	0	0	0	0	0	0	0	0	0	0
10499	0.0111111	0.0119048	0	0.0462428	0.00641026	0	0	0.0462428	0.0462428	0	0.0462428	0	0.0105263	0.0111111	0.0115607	0.0115607	0	0.0462428	0	0	0.0462428	0.0111111	0	0.0462428	0	0	0	0	0	0	0.00847458	0.0462428	0.0116279	0.0344828	0	0.00854701	0	0	0	0.00854701	0.00581395	0.00862069	0	0.0462428	0.0462428	0	0	0.0462428	0
4214	0	0	0	0.0115607	0	0	0	0.0115607	0.0115607	0	0.0115607	0	0	0	0	0	0	0.0115607	0	0	0.0115607	0	0	0.0115607	0	0	0	0	0	0	0	0.0115607	0	0.0114943	0.018018	0	0	0	0	0	0	0	0	0.0115607	0.0115607	0.00884956	0	0.0115607	0
5170	0	0	0	0.0115607	0	0	0	0.0115607	0.0115607	0	0.0115607	0.00909091	0	0	0	0	0	0.0115607	0	0	0.0115607	0	0	0.0115607	0	0	0	0	0	0	0	0.0115607	0	0	0	0	0	0.00763359	0	0	0	0	0	0.0115607	0.0115607	0	0	0.0115607	0
4851	0	0.00595238	0	0.017341	0	0	0.024	0.017341	0.017341	0.011236	0.017341	0	0	0.0111111	0.00578035	0.00578035	0.00775194	0.017341	0.0078125	0.00574713	0.017341	0	0.00763359	0.017341	0.0247934	0.0196078	0.00724638	0.00769231	0	0.00571429	0	0.017341	0.00581395	0.00574713	0	0	0.0220588	0	0	0	0.00581395	0	0.0322581	0.017341	0.017341	0	0	0.017341	0.0075188
5923	0	0.0178571	0	0	0	0	0	0	0	0.0337079	0	0.00909091	0	0	0.017341	0.017341	0	0	0	0.0172414	0	0	0	0	0	0.0130719	0.0144928	0	0	0.0114286	0	0	0.0174419	0	0	0	0	0	0	0	0.0174419	0	0	0	0	0	0.015625	0	0.0150376
5829	0	0.0178571	0	0	0	0	0	0	0	0	0	0	0	0	0.017341	0.017341	0	0	0	0.00574713	0	0	0	0	0	0.0130719	0	0	0	0.0171429	0	0	0.0174419	0	0	0	0	0	0	0	0.0174419	0	0	0	0	0	0.0078125	0	0
328	0	0	0	0.00578035	0	0	0.008	0.00578035	0.00578035	0	0.00578035	0	0	0	0	0	0	0.00578035	0	0	0.00578035	0	0	0.00578035	0.00826446	0.00653595	0	0	0	0	0	0.00578035	0	0	0.00900901	0	0.00735294	0	0	0	0	0	0.0107527	0.00578035	0.00578035	0	0	0.00578035	0
3932	0	0	0.0149254	0.00578035	0	0	0.008	0.00578035	0.00578035	0	0.00578035	0.00909091	0	0	0	0	0.00775194	0.00578035	0	0	0.00578035	0	0	0.00578035	0.00826446	0.00653595	0	0	0.00847458	0	0	0.00578035	0	0	0.00900901	0.00854701	0.00735294	0.00763359	0.0107527	0	0	0.00862069	0	0.00578035	0.00578035	0	0	0.00578035	0
3676	0.0111111	0.00595238	0.0149254	0.0115607	0.00641026	0.00671141	0.016	0.0115607	0.0115607	0.011236	0.0115607	0.00909091	0.0105263	0.0111111	0.00578035	0.00578035	0.00775194	0.0115607	0.0078125	0.00574713	0.0115607	0.0111111	0.00763359	0.0115607	0.0165289	0.0130719	0.00724638	0.00769231	0.00847458	0.00571429	0.00847458	0.0115607	0.00581395	0.00574713	0.018018	0.00854701	0.0147059	0	0.0107527	0.00854701	0.00581395	0.00862069	0	0.0115607	0.0115607	0.00884956	0	0.0115607	0.0075188
773	0.0111111	0.00595238	0.0149254	0.00578035	0.00641026	0.00671141	0	0.00578035	0.00578035	0.011236	0.00578035	0.00909091	0.0105263	0.0111111	0.00578035	0.00578035	0	0.00578035	0.0078125	0.00574713	0.00578035	0.0111111	0.00763359	0.00578035	0	0	0.00724638	0.00769231	0	0.00571429	0.00847458	0.00578035	0.00581395	0.00574713	0.00900901	0.00854701	0	0.00763359	0.0107527	0.00854701	0.00581395	0.00862069	0.0107527	0.00578035	0.00578035	0.00884956	0.0078125	0.00578035	0.0075188
3778	0.0111111	0.00595238	0.0149254	0.00578035	0.00641026	0.00671141	0	0.00578035	0.00578035	0.011236	0.00578035	0.00909091	0.0105263	0.0111111	0.00578035	0.00578035	0	0.00578035	0.0078125	0.00574713	0.00578035	0.0111111	0.00763359	0.00578035	0	0	0.00724638	0.00769231	0	0.00571429	0.00847458	0.00578035	0.00581395	0.00574713	0.00900901	0.00854701	0	0.00763359	0.0107527	0.00854701	0.00581395	0.00862069	0	0.00578035	0.00578035	0.00884956	0.0078125	0.00578035	0.0075188
2902	0	0.0178571	0	0	0	0.00671141	0.008	0	0	0	0	0	0	0	0.017341	0.017341	0.0155039	0	0	0.0172414	0	0	0	0	0.0165289	0.0196078	0.0217391	0	0.0169492	0.0171429	0	0	0.0174419	0	0	0	0.0147059	0	0.0107527	0	0.0174419	0	0	0	0	0	0	0	0.0225564
10399	0	0	0	0.00578035	0	0	0	0.00578035	0.00578035	0	0.00578035	0.00909091	0	0	0	0	0	0.00578035	0	0	0.00578035	0	0	0.00578035	0	0	0	0	0	0	0	0.00578035	0	0	0	0.00854701	0	0.00763359	0	0	0	0.00862069	0	0.00578035	0.00578035	0	0	0.00578035	0
5747	0.0111111	0.0119048	0.0149254	0.0809249	0.00641026	0.0134228	0	0.0809249	0.0809249	0.011236	0.0809249	0.00909091	0.0105263	0.0111111	0.0115607	0.0115607	0.00775194	0.0809249	0.0234375	0.0114943	0.0809249	0.0111111	0.0229008	0.0809249	0	0	0.00724638	0.0230769	0	0.0114286	0.00847458	0.0809249	0.0116279	0.0402299	0.126126	0.025641	0	0.0305344	0.0215054	0.00854701	0.0116279	0.0258621	0	0.0809249	0.0809249	0.0530973	0.015625	0.0809249	0.0075188
1820	0	0	0	0	0.025641	0	0	0	0	0	0	0.0181818	0	0	0	0	0	0	0	0	0	0	0	0	0	0	0	0	0	0	0	0	0	0	0	0	0	0	0	0	0.110465	0	0	0	0	0	0	0	0
2353	0	0	0	0.017341	0	0	0	0.017341	0.017341	0	0.017341	0	0	0	0	0	0	0.017341	0	0	0.017341	0	0	0.017341	0	0	0	0	0	0	0	0.017341	0	0.00574713	0.027027	0	0	0	0	0	0	0	0	0.017341	0.017341	0.0265487	0	0.017341	0
5052	0	0	0	0.0115607	0.0128205	0.00671141	0	0.0115607	0.0115607	0	0.0115607	0	0	0	0	0	0.00775194	0.0115607	0.0078125	0	0.0115607	0	0.00763359	0.0115607	0	0	0	0.00769231	0	0	0	0.0115607	0	0.00574713	0	0.00854701	0.00735294	0	0	0	0	0.00862069	0	0.0115607	0.0115607	0.0176991	0	0.0115607	0
8772	0	0	0	0	0	0	0	0	0	0	0	0	0	0	0	0	0	0	0	0	0	0	0	0	0	0	0	0	0	0	0	0	0	0.00574713	0	0	0	0	0	0	0	0	0	0	0	0	0	0	0
5308	0	0.0238095	0	0	0	0	0	0	0	0	0	0	0	0	0.0231214	0.017341	0	0	0	0.0172414	0	0	0	0	0	0.00653595	0.0217391	0	0	0.00571429	0	0	0.0232558	0	0	0	0	0	0	0	0.00581395	0	0	0	0	0	0	0	0.0225564
1051	0	0.0297619	0	0.0115607	0	0.00671141	0.016	0.0115607	0.0115607	0	0.0115607	0.00909091	0	0	0.017341	0.017341	0	0.0115607	0	0.0172414	0.0115607	0	0	0.0115607	0.0165289	0.0261438	0.00724638	0	0.0169492	0.0114286	0	0.0115607	0.0174419	0	0.018018	0.00854701	0.0147059	0.00763359	0.0107527	0	0.0116279	0.00862069	0	0.0115607	0.0115607	0.0176991	0.0078125	0.0115607	0.0150376
2768	0.0333333	0.0178571	0.0149254	0.017341	0.00641026	0.0201342	0.024	0.017341	0.017341	0	0.017341	0	0.0315789	0.0333333	0.017341	0.017341	0.0232558	0.017341	0.0234375	0.00574713	0.017341	0.0333333	0.0229008	0.017341	0	0.0196078	0.0217391	0.0230769	0	0.0171429	0.0254237	0.017341	0.0174419	0.0172414	0.00900901	0.025641	0.0220588	0.0229008	0	0.025641	0.0174419	0.0258621	0.0322581	0.017341	0.017341	0.0265487	0.0234375	0.017341	0.0225564
2159	0.0333333	0	0.0447761	0.017341	0	0.0201342	0.024	0.017341	0.017341	0.0337079	0.017341	0.0272727	0.0315789	0.0333333	0.017341	0.017341	0	0.017341	0	0.0172414	0.017341	0.0333333	0	0.017341	0.0247934	0.0196078	0.0217391	0	0.0254237	0.0171429	0.0254237	0.017341	0.0174419	0.0172414	0.027027	0	0.0220588	0.0229008	0.0322581	0.025641	0.0174419	0	0.0322581	0.017341	0.017341	0.0265487	0.0234375	0.017341	0.0225564
816	0	0	0	0.00578035	0	0.00671141	0.008	0.00578035	0.00578035	0	0.00578035	0	0	0	0	0	0	0.00578035	0	0	0.00578035	0	0	0.00578035	0	0	0	0	0.00847458	0.00571429	0	0.00578035	0	0.00574713	0	0	0	0	0	0	0	0	0	0.00578035	0.00578035	0.00884956	0.0078125	0.00578035	0
2775	0.0222222	0.0119048	0	0.0115607	0.0128205	0	0	0.0115607	0.0115607	0.0224719	0.0115607	0.0181818	0.0210526	0.0222222	0.0115607	0.0115607	0.00775194	0.0115607	0.015625	0.0114943	0.0115607	0.0222222	0.0152672	0.0115607	0.0165289	0.0130719	0.0144928	0.0153846	0.0169492	0	0.0169492	0.0115607	0.0116279	0.0114943	0	0.00854701	0.0147059	0.0152672	0.0215054	0.017094	0.0116279	0.00862069	0.0215054	0.0115607	0.0115607	0.0176991	0.015625	0.0115607	0.0150376
10000	0	0	0	0.00578035	0.00641026	0	0	0.00578035	0.00578035	0	0.00578035	0	0	0	0	0	0	0.00578035	0	0.00574713	0.00578035	0	0	0.00578035	0	0	0	0	0	0	0	0.00578035	0	0	0	0	0	0	0	0	0	0	0	0.00578035	0.00578035	0	0	0.00578035	0
7494	0	0	0	0	0	0	0	0	0	0	0	0	0	0	0	0	0	0	0	0	0	0	0	0	0	0	0	0	0	0	0	0	0	0	0	0	0	0	0	0.452991	0	0	0	0	0	0	0	0	0
1822	0	0	0	0.00578035	0	0	0	0.00578035	0.00578035	0	0.00578035	0	0	0	0	0	0	0.00578035	0	0	0.00578035	0	0	0.00578035	0	0	0	0	0	0	0	0.00578035	0	0	0	0	0	0	0	0	0	0	0	0.00578035	0.00578035	0	0	0.00578035	0
6776	0.0888889	0.0357143	0.0298507	0.0809249	0.0769231	0.0402685	0.048	0.0809249	0.0809249	0.011236	0.0809249	0.0181818	0.0842105	0.0888889	0.0404624	0.0346821	0.0465116	0.0809249	0.0390625	0.0804598	0.0809249	0.0888889	0.0458015	0.0809249	0.0495868	0.0392157	0.057971	0.0461538	0.0423729	0.04	0.0677966	0.0809249	0.0406977	0.0632184	0.045045	0.0598291	0.0441176	0.0152672	0.0322581	0.0683761	0.0406977	0.0603448	0.0752688	0.0809249	0.0809249	0.079646	0.109375	0.0809249	0.0601504
1655	0	0	0	0.0115607	0.00641026	0.00671141	0.008	0.0115607	0.0115607	0	0.0115607	0	0	0	0	0	0	0.0115607	0	0	0.0115607	0	0	0.0115607	0.00826446	0.00653595	0	0	0	0	0	0.0115607	0	0.0114943	0.00900901	0	0.00735294	0	0	0	0	0	0	0.0115607	0.0115607	0	0	0.0115607	0
3685	0.0111111	0	0	0.017341	0.00641026	0.00671141	0.008	0.017341	0.017341	0	0.017341	0	0.0105263	0.0111111	0	0	0	0.017341	0	0.00574713	0.017341	0.0111111	0	0.017341	0.00826446	0.00653595	0.00724638	0	0	0.00571429	0.00847458	0.017341	0	0.00574713	0.027027	0.00854701	0.00735294	0.00763359	0.0107527	0.00854701	0.00581395	0.00862069	0.0107527	0.017341	0.017341	0.00884956	0	0.017341	0.0075188
3394	0	0.00595238	0	0.0231214	0	0	0	0.0231214	0.0231214	0	0.0231214	0	0	0	0.00578035	0.00578035	0	0.0231214	0	0.00574713	0.0231214	0	0	0.0231214	0	0.00653595	0.00724638	0	0	0.00571429	0	0.0231214	0.00581395	0.0229885	0	0	0	0	0	0	0.00581395	0	0	0.0231214	0.0231214	0.0265487	0	0.0231214	0.0075188
4615	0	0.00595238	0	0.00578035	0	0	0.008	0.00578035	0.00578035	0	0.00578035	0	0	0	0.00578035	0.00578035	0	0.00578035	0	0.00574713	0.00578035	0	0	0.00578035	0.00826446	0.00653595	0.00724638	0	0	0.00571429	0	0.00578035	0.00581395	0.00574713	0.00900901	0	0.00735294	0	0	0	0.00581395	0	0	0.00578035	0.00578035	0	0	0.00578035	0.0075188
2155	0	0	0	0	0	0	0	0	0	0	0	0	0	0	0	0	0	0	0	0	0	0	0	0	0	0	0	0	0	0	0	0	0	0	0	0	0	0	0	0	0	0	0	0	0	0	0	0	0
5813	0	0	0	0.00578035	0	0	0	0.00578035	0.00578035	0	0.00578035	0	0	0	0	0	0	0.00578035	0	0	0.00578035	0	0	0.00578035	0	0	0	0	0	0	0	0.00578035	0	0.00574713	0.00900901	0	0	0	0	0	0	0	0	0.00578035	0.00578035	0	0	0.00578035	0
3169	0	0	0.0149254	0.0635838	0	0	0	0.0635838	0.0635838	0	0.0635838	0	0	0	0	0	0	0.0635838	0	0	0.0635838	0	0	0.0635838	0	0	0	0	0	0	0	0.0635838	0	0.045977	0	0	0	0	0	0	0	0	0	0.0635838	0.0635838	0	0	0.0635838	0
8945	0	0	0	0.00578035	0	0	0	0.00578035	0.00578035	0	0.00578035	0	0	0	0	0	0	0.00578035	0	0	0.00578035	0	0	0.00578035	0	0	0	0	0	0	0	0.00578035	0	0	0	0	0	0.00763359	0	0	0	0	0	0.00578035	0.00578035	0	0	0.00578035	0
2034	0	0	0	0	0	0	0	0	0	0	0	0.00909091	0	0	0	0	0	0	0	0	0	0	0	0	0	0	0	0	0	0	0	0	0	0	0	0	0	0	0	0	0	0	0	0	0	0	0	0	0
6256	0	0	0	0	0	0	0	0	0	0	0	0	0	0	0	0	0	0	0	0	0	0	0	0	0	0	0	0	0	0	0	0	0	0	0	0	0	0	0	0	0	0	0	0	0	0	0	0	0
3646	0	0	0	0	0	0	0	0	0	0	0	0	0	0	0	0	0	0	0	0	0	0	0	0	0	0	0	0	0	0	0	0	0	0	0	0	0	0	0	0	0	0	0	0	0	0	0	0	0
1457	0.0111111	0.00595238	0	0.0115607	0	0.00671141	0	0.0115607	0.0115607	0	0.0115607	0.00909091	0.0105263	0.0111111	0.00578035	0.00578035	0.0155039	0.0115607	0.0078125	0.00574713	0.0115607	0.0111111	0.00763359	0.0115607	0	0.00653595	0.00724638	0.00769231	0	0.00571429	0.00847458	0.0115607	0.00581395	0.0114943	0.018018	0.00854701	0	0.00763359	0	0.00854701	0.00581395	0.00862069	0.0107527	0.0115607	0.0115607	0.0176991	0	0.0115607	0.0075188
1026	0	0.0238095	0	0	0	0	0	0	0	0.0449438	0	0.00909091	0	0	0.0289017	0.0231214	0	0	0	0.0172414	0	0	0	0	0	0.0261438	0.0217391	0	0.0169492	0.0228571	0	0	0.0290698	0	0.027027	0.017094	0	0	0.0215054	0	0.0290698	0.0172414	0	0	0	0.0176991	0	0	0.0225564
1432	0	0.0119048	0	0.0346821	0	0	0	0.0346821	0.0346821	0	0.0346821	0.00909091	0	0	0.0115607	0.0115607	0	0.0346821	0	0.0114943	0.0346821	0	0	0.0346821	0	0	0	0	0	0.0114286	0	0.0346821	0	0.0172414	0	0	0.00735294	0.00763359	0.0215054	0	0	0	0	0.0346821	0.0346821	0	0.015625	0.0346821	0
9815	0	0.0119048	0	0.0115607	0	0	0	0.0115607	0.0115607	0	0.0115607	0	0	0	0.0115607	0.0115607	0.00775194	0.0115607	0.0078125	0	0.0115607	0	0.00763359	0.0115607	0	0	0	0.00769231	0	0	0	0.0115607	0.0116279	0.0114943	0.00900901	0.00854701	0	0	0.0107527	0	0.0116279	0.00862069	0	0.0115607	0.0115607	0	0	0.0115607	0
30011	0	0	0.0149254	0.00578035	0.00641026	0	0	0.00578035	0.00578035	0	0.00578035	0	0	0	0	0	0	0.00578035	0	0.00574713	0.00578035	0	0	0.00578035	0	0	0	0	0.00847458	0	0	0.00578035	0	0.00574713	0.00900901	0	0	0	0	0	0	0	0	0.00578035	0.00578035	0	0	0.00578035	0
5111	0	0.00595238	0	0.00578035	0.00641026	0.00671141	0.008	0.00578035	0.00578035	0.011236	0.00578035	0	0	0	0.00578035	0.00578035	0.00775194	0.00578035	0.0078125	0.00574713	0.00578035	0	0.00763359	0.00578035	0.00826446	0.00653595	0	0.00769231	0.00847458	0.00571429	0	0.00578035	0.00581395	0.00574713	0.00900901	0.00854701	0.00735294	0.00763359	0.0107527	0	0.00581395	0.00862069	0	0.00578035	0.00578035	0.00884956	0.0078125	0.00578035	0
775	0.0111111	0.00595238	0.0149254	0.00578035	0.00641026	0.00671141	0	0.00578035	0.00578035	0.011236	0.00578035	0.00909091	0.0105263	0.0111111	0.00578035	0.00578035	0	0.00578035	0.0078125	0.00574713	0.00578035	0.0111111	0.00763359	0.00578035	0	0	0.00724638	0.00769231	0	0.00571429	0.00847458	0.00578035	0.00581395	0.00574713	0.00900901	0.00854701	0	0.00763359	0.0107527	0.00854701	0.00581395	0.00862069	0	0.00578035	0.00578035	0.00884956	0.0078125	0.00578035	0.0075188
1499	0.0111111	0.0119048	0.0447761	0.0693642	0.0448718	0.0469799	0.008	0.0693642	0.0693642	0.011236	0.0693642	0.0272727	0.0105263	0.0111111	0.0115607	0.00578035	0.00775194	0.0693642	0.015625	0.00574713	0.0693642	0.0111111	0.0152672	0.0693642	0.00826446	0.00653595	0.00724638	0.0153846	0.0254237	0.00571429	0.00847458	0.0693642	0.0116279	0.045977	0.00900901	0.017094	0.00735294	0.0229008	0.0107527	0.00854701	0.00581395	0.0172414	0	0.0693642	0.0693642	0.0530973	0	0.0693642	0.0075188
919	0	0	0	0	0	0	0	0	0	0	0	0	0	0	0	0	0	0	0	0	0	0	0	0	0	0	0	0	0	0	0	0	0	0	0	0	0	0	0	0	0	0	0	0	0	0	0	0	0
3572	0	0	0	0	0	0	0	0	0	0	0	0.00909091	0	0	0	0	0	0	0	0	0	0	0	0	0	0	0	0	0	0	0	0	0	0	0	0	0	0	0	0	0	0	0	0	0	0	0	0	0
3690	0.0111111	0	0	0.00578035	0.00641026	0.00671141	0	0.00578035	0.00578035	0	0.00578035	0	0.0105263	0.0111111	0	0	0	0.00578035	0	0.00574713	0.00578035	0.0111111	0	0.00578035	0	0	0.00724638	0	0	0.00571429	0.00847458	0.00578035	0	0	0.00900901	0	0	0	0.0107527	0.00854701	0.00581395	0	0.0107527	0.00578035	0.00578035	0	0	0.00578035	0.0075188
4790	0	0	0	0	0	0	0	0	0	0	0	0	0	0	0.0520231	0.0404624	0	0	0	0.0172414	0	0	0	0	0	0.0588235	0	0	0	0.0285714	0	0	0.0523256	0.00574713	0	0	0	0	0	0	0.0523256	0	0	0	0	0	0	0	0
7052	0.0111111	0.00595238	0.0149254	0.0115607	0.00641026	0.00671141	0	0.0115607	0.0115607	0	0.0115607	0	0.0105263	0.0111111	0.00578035	0.00578035	0.00775194	0.0115607	0.0078125	0.00574713	0.0115607	0.0111111	0.00763359	0.0115607	0	0	0.00724638	0.00769231	0	0.00571429	0.00847458	0.0115607	0.00581395	0.00574713	0.018018	0.017094	0	0	0	0.00854701	0.00581395	0.0172414	0	0.0115607	0.0115607	0.0176991	0.0078125	0.0115607	0.0075188
3192	0	0.0119048	0	0	0	0	0	0	0	0	0	0	0	0	0.0115607	0.0115607	0	0	0	0.0114943	0	0	0	0	0	0	0.0144928	0	0	0	0	0	0.0116279	0	0	0	0	0	0	0	0	0	0	0	0	0	0	0	0.0150376
83660	0	0	0	0.00578035	0	0	0	0.00578035	0.00578035	0	0.00578035	0	0	0	0	0	0	0.00578035	0.0078125	0	0.00578035	0	0.00763359	0.00578035	0	0	0	0.00769231	0	0	0	0.00578035	0	0	0.00900901	0	0	0.00763359	0	0	0	0	0	0.00578035	0.00578035	0	0	0.00578035	0
4294	0	0	0	0.00578035	0	0	0	0.00578035	0.00578035	0	0.00578035	0	0	0	0	0	0	0.00578035	0	0	0.00578035	0	0	0.00578035	0	0	0	0	0	0	0	0.00578035	0	0.00574713	0	0	0	0	0	0	0	0	0	0.00578035	0.00578035	0	0	0.00578035	0
2023	0	0.0238095	0	0.0231214	0	0	0	0.0231214	0.0231214	0	0.0231214	0	0	0	0.0231214	0.0231214	0	0.0231214	0	0.00574713	0.0231214	0	0	0.0231214	0	0.0130719	0.0144928	0	0	0.0171429	0	0.0231214	0.0232558	0.0114943	0	0.00854701	0	0	0	0	0.0174419	0.00862069	0	0.0231214	0.0231214	0.0265487	0	0.0231214	0.0150376
5567	0	0.0119048	0.0298507	0.0231214	0.0128205	0	0	0.0231214	0.0231214	0.011236	0.0231214	0.0181818	0	0	0.0115607	0.0115607	0	0.0231214	0	0.0114943	0.0231214	0	0	0.0231214	0.00826446	0.00653595	0.00724638	0	0	0.00571429	0.00847458	0.0231214	0.00581395	0.0114943	0	0.00854701	0.0147059	0.00763359	0.0215054	0	0	0.00862069	0.0107527	0.0231214	0.0231214	0.00884956	0	0.0231214	0
2147	0.0444444	0.0119048	0.0746269	0.0346821	0.0128205	0.0134228	0.016	0.0346821	0.0346821	0.011236	0.0346821	0.0545455	0.0421053	0.0444444	0.0346821	0.0289017	0.00775194	0.0346821	0.015625	0.00574713	0.0346821	0.0444444	0.0152672	0.0346821	0.0495868	0.0392157	0.0434783	0.0153846	0.0423729	0.0114286	0.0338983	0.0346821	0.0348837	0.0287356	0.0540541	0.017094	0.0441176	0.0458015	0.0645161	0.034188	0.0348837	0.0172414	0.0645161	0.0346821	0.0346821	0.0530973	0.0390625	0.0346821	0.0300752
4690	0.0111111	0	0	0.00578035	0	0	0	0.00578035	0.00578035	0	0.00578035	0	0.0105263	0.0111111	0	0	0	0.00578035	0	0	0.00578035	0.0111111	0	0.00578035	0	0	0.00724638	0	0	0	0.00847458	0.00578035	0	0.00574713	0.00900901	0	0	0	0	0.00854701	0	0	0.0107527	0.00578035	0.00578035	0	0	0.00578035	0.0075188
7428	0	0	0	0	0	0	0	0	0	0	0	0	0	0	0	0	0	0	0	0	0	0	0	0	0	0	0	0	0	0	0	0	0	0	0	0	0	0	0	0	0	0	0	0	0	0	0	0	0
5653	0	0	0.0149254	0	0	0	0.008	0	0	0.011236	0	0	0	0	0.00578035	0.00578035	0	0	0	0.00574713	0	0	0	0	0.00826446	0.00653595	0	0	0.00847458	0.00571429	0	0	0.00581395	0.00574713	0	0	0.00735294	0	0	0	0.00581395	0	0	0	0	0.00884956	0	0	0
2316	0	0.00595238	0	0.00578035	0.00641026	0	0.008	0.00578035	0.00578035	0.011236	0.00578035	0.00909091	0	0	0.00578035	0.00578035	0.00775194	0.00578035	0	0.00574713	0.00578035	0	0	0.00578035	0.00826446	0.00653595	0.00724638	0	0.00847458	0.00571429	0	0.00578035	0.00581395	0.00574713	0.00900901	0.00854701	0.00735294	0.00763359	0.0107527	0.00854701	0.00581395	0.00862069	0.0107527	0.00578035	0.00578035	0.00884956	0.0078125	0.00578035	0.0075188
857	0.0333333	0.00595238	0	0.0231214	0.025641	0.00671141	0	0.0231214	0.0231214	0	0.0231214	0	0.0315789	0.0333333	0.00578035	0.00578035	0.00775194	0.0231214	0.0078125	0.00574713	0.0231214	0.0333333	0.00763359	0.0231214	0	0	0.0217391	0.00769231	0	0.00571429	0.0254237	0.0231214	0.00581395	0.00574713	0	0	0	0	0.0107527	0.025641	0.00581395	0	0.0322581	0.0231214	0.0231214	0	0.0078125	0.0231214	0.0225564
6659	0	0	0	0	0	0	0	0	0	0	0	0	0	0	0	0	0	0	0	0	0	0	0	0	0	0	0	0	0	0	0	0	0	0	0	0	0	0	0	0	0	0	0	0	0	0	0	0	0
79923	0.0111111	0.00595238	0.0149254	0.00578035	0.00641026	0.00671141	0.008	0.00578035	0.00578035	0.011236	0.00578035	0.00909091	0.0105263	0.0111111	0.00578035	0.00578035	0.00775194	0.00578035	0.0078125	0	0.00578035	0.0111111	0.00763359	0.00578035	0.00826446	0.00653595	0.00724638	0.00769231	0.00847458	0.00571429	0.00847458	0.00578035	0.00581395	0.00574713	0.00900901	0.00854701	0.00735294	0.00763359	0.0107527	0.00854701	0.00581395	0.00862069	0.0107527	0.00578035	0.00578035	0.00884956	0.0078125	0.00578035	0.0075188
4772	0	0	0	0	0	0	0	0	0	0	0	0	0	0	0	0	0	0	0	0	0	0	0	0	0	0.00653595	0	0	0	0	0	0	0.00581395	0	0	0	0	0	0	0	0	0	0.0107527	0	0	0	0	0	0
983	0	0.00595238	0.0149254	0.00578035	0	0.00671141	0.008	0.00578035	0.00578035	0.011236	0.00578035	0.00909091	0	0	0.00578035	0.00578035	0.00775194	0.00578035	0.0078125	0	0.00578035	0	0.00763359	0.00578035	0	0	0	0.00769231	0	0.00571429	0	0.00578035	0.00581395	0.00574713	0	0.00854701	0	0.00763359	0.0107527	0	0	0.00862069	0	0.00578035	0.00578035	0.00884956	0.0078125	0.00578035	0
23528	0	0.00595238	0	0	0	0	0	0	0	0	0	0	0	0	0.00578035	0.00578035	0	0	0	0	0	0	0	0	0	0.00653595	0.00724638	0	0	0.00571429	0	0	0.00581395	0	0	0	0	0	0	0	0.00581395	0	0	0	0	0	0	0	0.0075188
7343	0	0.0238095	0	0	0	0	0	0	0	0	0	0	0	0	0.0231214	0.017341	0	0	0	0.0114943	0	0	0	0	0	0.0196078	0.00724638	0	0	0.0171429	0	0	0.0232558	0	0	0	0	0	0	0	0.0174419	0	0	0	0	0	0	0	0.0075188
3433	0	0	0	0	0	0	0	0	0	0	0	0	0	0	0	0	0	0	0	0	0	0	0	0	0	0	0	0	0	0	0	0	0	0	0	0	0	0	0	0	0	0	0	0	0	0	0	0	0
83439	0	0.0119048	0	0	0	0	0	0	0	0	0	0	0	0	0.0115607	0.00578035	0	0	0	0.00574713	0	0	0	0	0	0.00653595	0.00724638	0	0	0.00571429	0	0	0.0116279	0	0.00900901	0	0	0	0	0	0.00581395	0	0	0	0	0	0	0	0.0075188
51176	0	0.0357143	0	0	0.00641026	0	0	0	0	0	0	0	0	0	0.0346821	0.0231214	0	0	0	0.0172414	0	0	0	0	0	0.0196078	0.0289855	0	0	0.0171429	0.0254237	0	0.0348837	0	0.00900901	0	0	0	0	0	0.0232558	0	0	0	0	0	0	0	0.0300752
2627	0	0.00595238	0	0.0115607	0	0	0	0.0115607	0.0115607	0	0.0115607	0	0	0	0.00578035	0.00578035	0	0.0115607	0	0	0.0115607	0	0	0.0115607	0	0	0	0	0	0.00571429	0	0.0115607	0	0.0114943	0	0	0	0	0	0	0	0	0	0.0115607	0.0115607	0	0	0.0115607	0
1874	0	0	0	0	0.108974	0	0	0	0	0	0	0	0.273684	0	0	0	0	0	0	0	0	0	0	0	0	0	0	0	0	0.228571	0.194915	0	0	0	0.027027	0	0	0	0	0	0	0	0	0	0	0	0	0	0
3576	0	0	0	0.00578035	0	0	0	0.00578035	0.00578035	0	0.00578035	0	0	0	0	0	0	0.00578035	0	0	0.00578035	0	0	0.00578035	0	0	0	0	0	0	0	0.00578035	0	0	0	0	0	0	0	0	0	0	0	0.00578035	0.00578035	0	0	0.00578035	0
2081	0	0	0	0	0	0	0	0	0	0	0	0	0	0	0	0	0	0	0	0	0	0	0	0	0	0	0	0	0	0	0	0	0	0	0	0	0	0	0	0.00854701	0	0	0	0	0	0	0	0	0
1803	0.0222222	0.0119048	0	0.0115607	0.0128205	0.0134228	0.008	0.0115607	0.0115607	0.011236	0.0115607	0.00909091	0.0210526	0.0222222	0.0115607	0.0115607	0.0155039	0.0115607	0.015625	0.0114943	0.0115607	0.0222222	0.0152672	0.0115607	0.00826446	0.00653595	0.0144928	0.0153846	0	0.0114286	0.0169492	0.0115607	0.0116279	0.00574713	0.00900901	0	0.00735294	0.00763359	0.0215054	0.017094	0.0116279	0	0.0215054	0.0115607	0.0115607	0.0176991	0.015625	0.0115607	0.0150376
8462	0	0.00595238	0	0	0	0	0	0	0	0	0	0	0	0	0.00578035	0.00578035	0	0	0	0	0	0	0	0	0	0	0	0	0	0	0	0	0.00581395	0	0	0	0	0	0	0	0.00581395	0	0	0	0	0	0	0	0
3838	0	0.0119048	0	0	0	0	0	0	0	0	0	0	0	0	0.0115607	0.0115607	0	0	0	0.00574713	0	0	0	0	0	0.00653595	0.0144928	0	0.00847458	0.0114286	0	0	0.0116279	0	0	0	0	0	0	0	0.0116279	0	0.0215054	0	0	0	0.015625	0	0.0150376
11200	0	0	0	0	0.00641026	0.00671141	0	0	0	0	0	0	0	0	0	0	0	0	0	0	0	0	0	0	0	0	0	0	0.00847458	0.00571429	0.00847458	0	0	0	0	0	0	0	0	0	0.00581395	0	0	0	0	0	0.0078125	0	0
5705	0.0111111	0.00595238	0	0.00578035	0.00641026	0.00671141	0.008	0.00578035	0.00578035	0	0.00578035	0.00909091	0.0105263	0.0111111	0.00578035	0.00578035	0	0.00578035	0	0.00574713	0.00578035	0.0111111	0	0.00578035	0.00826446	0.00653595	0.00724638	0	0.00847458	0.00571429	0.00847458	0.00578035	0.00581395	0.00574713	0.00900901	0.00854701	0.00735294	0.00763359	0.0107527	0.00854701	0.00581395	0.00862069	0.0107527	0.00578035	0.00578035	0	0.0078125	0.00578035	0.0075188
10891	0.0666667	0.0416667	0	0.0982659	0.0192308	0	0.008	0.0982659	0.0982659	0	0.0982659	0	0.0631579	0.0666667	0.0404624	0.0346821	0	0.0982659	0	0.0402299	0.0982659	0.0666667	0	0.0982659	0.00826446	0	0.0217391	0	0	0.0457143	0.0508475	0.0982659	0	0.0632184	0	0.00854701	0.0441176	0	0	0.034188	0	0.00862069	0.0537634	0.0982659	0.0982659	0.00884956	0.109375	0.0982659	0.0451128
8856	0	0.00595238	0	0.0231214	0.0128205	0.00671141	0.008	0.0231214	0.0231214	0	0.0231214	0	0	0	0.00578035	0.00578035	0	0.0231214	0	0.00574713	0.0231214	0	0	0.0231214	0	0	0.00724638	0	0	0.00571429	0.0169492	0.0231214	0	0.0172414	0	0.00854701	0.00735294	0	0	0	0	0.00862069	0	0.0231214	0.0231214	0	0.0078125	0.0231214	0
5700	0.0111111	0.00595238	0	0.00578035	0.00641026	0.00671141	0.008	0.00578035	0.00578035	0	0.00578035	0.00909091	0.0105263	0.0111111	0.00578035	0.00578035	0	0.00578035	0	0.00574713	0.00578035	0.0111111	0	0.00578035	0.00826446	0.00653595	0.00724638	0	0.00847458	0.00571429	0.00847458	0.00578035	0.00581395	0.00574713	0.00900901	0.00854701	0.00735294	0.00763359	0.0107527	0.00854701	0.00581395	0.00862069	0.0107527	0.00578035	0.00578035	0	0.0078125	0.00578035	0.0075188
624	0.0111111	0.00595238	0.0149254	0.00578035	0.00641026	0.00671141	0.008	0.00578035	0.00578035	0.011236	0.00578035	0.00909091	0.0105263	0.0111111	0.00578035	0.00578035	0.00775194	0.00578035	0.0078125	0.00574713	0.00578035	0.0111111	0.00763359	0.00578035	0.00826446	0.00653595	0.00724638	0.00769231	0.00847458	0.00571429	0.00847458	0.00578035	0.00581395	0.00574713	0.00900901	0	0.00735294	0.00763359	0.0107527	0.00854701	0.00581395	0	0.0107527	0.00578035	0.00578035	0.00884956	0.0078125	0.00578035	0.0075188
823	0	0	0.0149254	0.00578035	0	0	0	0.00578035	0.00578035	0.011236	0.00578035	0.00909091	0	0	0	0	0	0.00578035	0	0	0.00578035	0	0	0.00578035	0	0	0	0	0	0	0	0.00578035	0	0	0.00900901	0	0	0.00763359	0.0107527	0	0	0	0	0.00578035	0.00578035	0	0	0.00578035	0
5587	0	0	0	0.0115607	0	0.0134228	0.016	0.0115607	0.0115607	0	0.0115607	0	0	0	0	0	0	0.0115607	0	0	0.0115607	0	0	0.0115607	0	0	0	0	0	0.0114286	0	0.0115607	0	0	0.018018	0	0	0	0	0	0	0	0.0215054	0.0115607	0.0115607	0	0.015625	0.0115607	0
8880	0	0.244048	0	0	0	0	0	0	0	0	0	0	0	0	0.236994	0.231214	0	0	0	0	0	0	0	0	0	0.24183	0	0	0	0.131429	0	0	0.238372	0	0	0	0	0	0	0	0.232558	0	0	0	0	0	0	0	0
5125	0	0	0	0	0	0	0	0	0	0	0	0	0	0	0	0	0	0	0	0	0	0	0	0	0	0	0	0	0	0	0	0	0	0	0	0	0	0	0	0	0	0	0	0	0	0	0	0	0
5563	0	0	0	0	0	0	0	0	0	0	0	0	0	0	0	0	0	0	0	0	0	0	0	0	0	0	0	0	0	0	0	0	0	0	0	0	0	0	0	0	0	0	0	0	0	0	0	0	0
2275	0	0	0	0.00578035	0	0.00671141	0.008	0.00578035	0.00578035	0	0.00578035	0	0	0	0	0	0	0.00578035	0	0	0.00578035	0	0	0.00578035	0	0	0	0	0	0.00571429	0	0.00578035	0	0	0	0	0	0	0	0	0	0	0	0.00578035	0.00578035	0	0	0.00578035	0
2308	0	0.0238095	0	0.104046	0.00641026	0	0	0.104046	0.104046	0	0.104046	0	0	0	0.0231214	0.0231214	0	0.104046	0	0.00574713	0.104046	0	0	0.104046	0	0	0	0	0.0169492	0.0114286	0	0.104046	0	0.0862069	0	0	0.0147059	0.0305344	0	0	0	0	0	0.104046	0.104046	0.0353982	0.0078125	0.104046	0
6872	0	0	0	0.017341	0	0	0	0.017341	0.017341	0	0.017341	0	0	0	0	0	0	0.017341	0	0	0.017341	0	0	0.017341	0	0	0	0	0	0	0	0.017341	0	0	0	0	0	0	0	0	0	0	0	0.017341	0.017341	0	0	0.017341	0
7094	0	0	0	0.00578035	0	0	0	0.00578035	0.00578035	0	0.00578035	0	0	0	0	0	0	0.00578035	0.0078125	0	0.00578035	0	0.00763359	0.00578035	0	0	0	0.00769231	0	0	0	0.00578035	0	0	0.00900901	0	0	0.00763359	0	0	0	0	0	0.00578035	0.00578035	0	0	0.00578035	0
814	0	0	0	0.00578035	0	0.00671141	0.008	0.00578035	0.00578035	0	0.00578035	0	0	0	0	0	0.00775194	0.00578035	0	0	0.00578035	0	0	0.00578035	0	0	0	0	0	0.00571429	0	0.00578035	0	0.00574713	0	0	0	0	0	0	0	0	0	0.00578035	0.00578035	0	0.0078125	0.00578035	0
1111	0	0	0	0.00578035	0	0	0.008	0.00578035	0.00578035	0	0.00578035	0	0	0	0	0	0	0.00578035	0	0	0.00578035	0	0	0.00578035	0.00826446	0.00653595	0	0	0.00847458	0	0	0.00578035	0	0.00574713	0	0	0.00735294	0	0	0	0	0	0	0.00578035	0.00578035	0.00884956	0.0078125	0.00578035	0
2158	0.0111111	0	0.0149254	0.00578035	0	0.00671141	0.008	0.00578035	0.00578035	0.011236	0.00578035	0.00909091	0.0105263	0.0111111	0.00578035	0.00578035	0	0.00578035	0	0.00574713	0.00578035	0.0111111	0	0.00578035	0.00826446	0.00653595	0.00724638	0	0.00847458	0.00571429	0.00847458	0.00578035	0.00581395	0.00574713	0.00900901	0	0.00735294	0.00763359	0.0107527	0.00854701	0.00581395	0	0.0107527	0.00578035	0.00578035	0.00884956	0.0078125	0.00578035	0.0075188
7006	0	0	0	0.00578035	0	0	0	0.00578035	0.00578035	0.011236	0.00578035	0.00909091	0	0	0	0	0	0.00578035	0.0078125	0	0.00578035	0	0	0.00578035	0	0	0	0	0	0	0	0.00578035	0	0.00574713	0.00900901	0	0	0	0	0	0	0	0	0.00578035	0.00578035	0.00884956	0	0.00578035	0
5925	0	0	0.0149254	0.00578035	0.00641026	0.00671141	0	0.00578035	0.00578035	0.011236	0.00578035	0.00909091	0	0	0	0	0	0.00578035	0	0.00574713	0.00578035	0	0	0.00578035	0	0	0	0	0	0.00571429	0	0.00578035	0	0.00574713	0	0	0	0.00763359	0	0	0.00581395	0	0	0.00578035	0.00578035	0	0.0078125	0.00578035	0
1601	0	0	0.0149254	0.00578035	0	0	0	0.00578035	0.00578035	0	0.00578035	0	0	0	0	0	0	0.00578035	0	0	0.00578035	0	0	0.00578035	0	0	0	0	0	0	0	0.00578035	0	0.00574713	0	0	0	0	0	0	0	0	0	0.00578035	0.00578035	0	0	0.00578035	0
3480	0	0.00595238	0	0	0	0	0.008	0	0	0	0	0	0	0	0.00578035	0.00578035	0	0	0	0	0	0	0	0	0.00826446	0.00653595	0	0	0	0.00571429	0	0	0.00581395	0	0	0	0.00735294	0	0.0107527	0	0.00581395	0	0	0	0	0	0	0	0
7076	0	0.00595238	0	0	0	0	0	0	0	0	0	0	0	0	0.00578035	0.00578035	0.00775194	0	0	0.00574713	0	0	0	0	0	0	0	0	0	0	0	0	0.00581395	0	0	0.00854701	0	0	0	0	0	0.00862069	0	0	0	0	0	0	0
2624	0	0	0	0.00578035	0	0.00671141	0	0.00578035	0.00578035	0	0.00578035	0	0	0	0	0	0	0.00578035	0	0	0.00578035	0	0	0.00578035	0	0	0	0	0	0	0	0.00578035	0	0.00574713	0	0	0	0	0	0	0	0	0	0.00578035	0.00578035	0	0	0.00578035	0
5062	0	0.00595238	0	0	0	0	0	0	0	0	0	0	0	0	0.0115607	0.00578035	0	0	0	0.00574713	0	0	0	0	0	0.00653595	0.00724638	0	0	0.0114286	0	0	0.0116279	0	0	0	0	0	0	0	0.0116279	0	0	0	0	0	0	0	0.0075188
6548	0	0.00595238	0.0149254	0.00578035	0	0	0	0.00578035	0.00578035	0.011236	0.00578035	0.00909091	0	0	0.00578035	0.00578035	0	0.00578035	0	0.00574713	0.00578035	0	0	0.00578035	0	0.00653595	0.00724638	0	0	0.00571429	0	0.00578035	0.00581395	0.00574713	0.00900901	0.00854701	0	0.00763359	0	0	0.00581395	0.00862069	0	0.00578035	0.00578035	0.00884956	0.0078125	0.00578035	0.0075188
4904	0	0.00595238	0	0	0	0	0	0	0	0	0	0	0	0	0.00578035	0.00578035	0	0	0	0	0	0	0	0	0	0	0	0	0	0	0	0	0.00581395	0	0	0	0	0	0	0	0.00581395	0	0	0	0	0	0	0	0
596	0	0.136905	0	0	0	0	0	0	0	0	0	0	0	0	0.156069	0.150289	0	0	0	0.0344828	0	0	0	0	0	0.143791	0.0869565	0	0.0762712	0.0571429	0	0	0.156977	0	0	0	0	0	0.0107527	0	0.145349	0	0.0107527	0	0	0	0	0	0.105263
5292	0	0.0119048	0	0	0	0	0	0	0	0	0	0	0	0	0.0115607	0.0115607	0	0	0	0	0	0	0	0	0	0.0130719	0	0	0	0.0114286	0	0	0.0116279	0	0	0	0	0	0	0	0.0116279	0	0	0	0	0	0	0	0
3107	0.0111111	0.00595238	0.0149254	0.00578035	0.00641026	0.00671141	0.008	0.00578035	0.00578035	0.011236	0.00578035	0.00909091	0.0105263	0.0111111	0.00578035	0.00578035	0.00775194	0.00578035	0.0078125	0.00574713	0.00578035	0.0111111	0.00763359	0.00578035	0.00826446	0.00653595	0.00724638	0.00769231	0.00847458	0.00571429	0.00847458	0.00578035	0.00581395	0.00574713	0.00900901	0.00854701	0.00735294	0.00763359	0.0107527	0.00854701	0.00581395	0.00862069	0.0107527	0.00578035	0.00578035	0.00884956	0.0078125	0.00578035	0.0075188
3702	0	0.00595238	0	0	0	0	0	0	0	0	0	0	0	0	0.00578035	0.00578035	0	0	0	0.00574713	0	0	0	0	0	0.00653595	0.00724638	0	0.00847458	0.00571429	0	0	0.00581395	0	0	0	0	0	0	0	0.00581395	0	0.0107527	0	0	0.00884956	0.0078125	0	0.0075188
5058	0.0444444	0.0119048	0	0.0231214	0	0.00671141	0.008	0.0231214	0.0231214	0	0.0231214	0.0272727	0.0421053	0.0444444	0.0115607	0.0115607	0.00775194	0.0231214	0.0078125	0	0.0231214	0.0444444	0.00763359	0.0231214	0	0.00653595	0.0289855	0.00769231	0.00847458	0.00571429	0.0338983	0.0231214	0.0116279	0.0229885	0.027027	0	0.00735294	0.0152672	0	0.034188	0.0116279	0	0.0430108	0.0231214	0.0231214	0.0265487	0	0.0231214	0.0300752
1813	0	0.0119048	0	0.0115607	0	0.0134228	0.016	0.0115607	0.0115607	0.011236	0.0115607	0	0	0	0.0115607	0.0115607	0.0155039	0.0115607	0.015625	0.0114943	0.0115607	0	0.0152672	0.0115607	0.0165289	0.0130719	0	0.0153846	0	0.0114286	0	0.0115607	0.0116279	0.0114943	0.00900901	0.017094	0.0147059	0.0152672	0.0215054	0	0.0116279	0.0172414	0.0215054	0.0115607	0.0115607	0	0.0078125	0.0115607	0
2004	0	0.00595238	0	0	0	0	0	0	0	0	0	0	0	0	0.00578035	0.00578035	0	0	0	0	0	0	0	0	0	0	0	0	0	0	0	0	0.00581395	0	0	0	0	0	0	0	0.00581395	0	0	0	0	0	0	0	0
8841	0	0	0	0	0	0	0.008	0	0	0	0	0	0	0	0.00578035	0	0	0	0	0	0	0	0	0	0.00826446	0.00653595	0	0	0	0.00571429	0	0	0.00581395	0	0	0	0.00735294	0	0	0	0.00581395	0	0	0	0	0	0	0	0
57646	0	0.00595238	0	0	0	0	0	0	0	0	0	0	0	0	0.00578035	0.00578035	0	0	0	0	0	0	0	0	0	0	0	0	0	0.00571429	0	0	0.00581395	0	0	0	0	0	0	0	0.00581395	0	0	0	0	0	0	0	0
6932	0	0.0119048	0	0	0	0	0	0	0	0	0	0	0	0	0.0115607	0.00578035	0	0	0	0.00574713	0	0	0	0	0	0.00653595	0.00724638	0	0	0.00571429	0	0	0.0116279	0	0.00900901	0	0	0	0	0	0.00581395	0	0	0	0	0	0	0	0.0075188
6857	0.0111111	0.00595238	0.0149254	0.00578035	0.00641026	0.00671141	0.008	0.00578035	0.00578035	0.011236	0.00578035	0.00909091	0.0105263	0.0111111	0.00578035	0.00578035	0.00775194	0.00578035	0.0078125	0.00574713	0.00578035	0.0111111	0.00763359	0.00578035	0.00826446	0.00653595	0.00724638	0.00769231	0.00847458	0.00571429	0.00847458	0.00578035	0.00581395	0.00574713	0.00900901	0.00854701	0.00735294	0.00763359	0.0107527	0.00854701	0.00581395	0.00862069	0.0107527	0.00578035	0.00578035	0.00884956	0	0.00578035	0.0075188
7025	0	0	0	0.00578035	0	0	0	0.00578035	0.00578035	0	0.00578035	0	0	0	0	0	0	0.00578035	0	0	0.00578035	0	0	0.00578035	0	0	0	0	0	0	0	0.00578035	0	0.00574713	0	0	0	0	0	0	0	0	0	0.00578035	0.00578035	0	0	0.00578035	0
6934	0	0.0297619	0	0	0.00641026	0	0	0	0	0	0	0	0.0210526	0	0.0289017	0.017341	0	0	0	0.0172414	0	0	0	0	0	0.0130719	0.0217391	0	0	0.0171429	0.0169492	0	0.0290698	0.0114943	0.018018	0	0	0.0229008	0	0	0.0174419	0	0	0	0	0	0	0	0.0225564
238	0	0	0	0	0	0	0	0	0	0	0	0.0181818	0	0	0	0	0	0	0	0	0	0	0	0	0	0	0	0	0	0	0	0	0	0	0	0	0	0	0	0	0	0	0	0	0	0	0	0	0
2778	0.0222222	0.0119048	0.0149254	0.017341	0.0128205	0	0	0.017341	0.017341	0.0224719	0.017341	0.0272727	0.0210526	0.0222222	0.0115607	0.0115607	0.00775194	0.017341	0.0078125	0.0114943	0.017341	0.0222222	0.00763359	0.017341	0.00826446	0.00653595	0.0144928	0.00769231	0.0254237	0	0.0169492	0.017341	0.0116279	0.0172414	0.00900901	0.00854701	0.00735294	0.0152672	0.0107527	0.017094	0.0116279	0.00862069	0.0215054	0.017341	0.017341	0.0265487	0.015625	0.017341	0.0150376
3175	0	0.0297619	0	0.115607	0	0.0201342	0	0.115607	0.115607	0	0.115607	0	0	0	0.0289017	0.0289017	0.0155039	0.115607	0	0.114943	0.115607	0	0	0.115607	0	0	0	0	0	0.0285714	0	0.115607	0	0.0862069	0	0	0.0367647	0	0	0	0.0290698	0	0	0.115607	0.115607	0.106195	0.1875	0.115607	0
5568	0	0.0119048	0.0298507	0.0231214	0.0128205	0	0	0.0231214	0.0231214	0.011236	0.0231214	0.0181818	0	0	0.0115607	0.0115607	0	0.0231214	0	0.0114943	0.0231214	0	0	0.0231214	0.00826446	0.00653595	0.00724638	0	0	0.00571429	0.00847458	0.0231214	0.00581395	0.0114943	0	0.00854701	0.0147059	0.00763359	0.0215054	0	0	0.00862069	0.0107527	0.0231214	0.0231214	0.00884956	0	0.0231214	0
3679	0	0	0.0149254	0.00578035	0.00641026	0.00671141	0.008	0.00578035	0.00578035	0	0.00578035	0	0	0	0	0	0	0.00578035	0	0.00574713	0.00578035	0	0	0.00578035	0	0	0	0	0	0.00571429	0	0.00578035	0	0	0.00900901	0	0	0	0	0	0	0	0	0.00578035	0.00578035	0	0	0.00578035	0
4792	0	0	0	0.00578035	0	0	0	0.00578035	0.00578035	0	0.00578035	0	0	0	0	0	0	0.00578035	0	0	0.00578035	0	0	0.00578035	0	0	0	0	0	0	0	0.00578035	0	0	0.00900901	0	0	0	0	0	0	0	0	0.00578035	0.00578035	0	0	0.00578035	0
8431	0	0	0	0.00578035	0	0	0	0.00578035	0.00578035	0	0.00578035	0	0	0	0	0	0	0.00578035	0	0	0.00578035	0	0	0.00578035	0	0	0	0	0	0	0	0.00578035	0	0	0	0	0	0	0	0	0	0	0	0.00578035	0.00578035	0	0	0.00578035	0
2099	0.0777778	0.0416667	0	0.0404624	0.0320513	0.033557	0.056	0.0404624	0.0404624	0.0224719	0.0404624	0.0181818	0.0736842	0.0777778	0.0404624	0.0404624	0.0542636	0.0404624	0.0546875	0.0402299	0.0404624	0.0777778	0.0534351	0.0404624	0.00826446	0.0457516	0.0507246	0.0538462	0.00847458	0.0285714	0.059322	0.0404624	0.0406977	0.0287356	0.0630631	0.00854701	0.00735294	0	0.0107527	0.0598291	0.0290698	0.00862069	0.0752688	0.0404624	0.0404624	0.0176991	0	0.0404624	0.0526316
4915	0	0.0119048	0	0	0	0	0	0	0	0	0	0	0	0	0.0115607	0.0115607	0	0	0	0.0114943	0	0	0	0	0	0	0.0144928	0	0	0	0	0	0.0116279	0	0	0	0	0	0.0215054	0	0	0	0	0	0	0	0	0	0.0150376
10140	0	0.00595238	0	0	0	0	0	0	0	0	0	0.00909091	0	0	0.00578035	0	0	0	0	0	0	0	0	0	0	0	0	0	0	0	0	0	0.00581395	0	0	0	0	0.00763359	0	0	0	0	0	0	0	0.00884956	0	0	0
660	0	0	0	0.00578035	0	0	0	0.00578035	0.00578035	0	0.00578035	0	0	0	0	0	0	0.00578035	0	0	0.00578035	0	0	0.00578035	0	0	0	0	0	0	0	0.00578035	0	0.00574713	0.00900901	0	0	0	0	0	0	0	0	0.00578035	0.00578035	0	0.0078125	0.00578035	0
2475	0.0111111	0.00595238	0.0149254	0.00578035	0.00641026	0	0	0.00578035	0.00578035	0	0.00578035	0.00909091	0.0105263	0.0111111	0.00578035	0.00578035	0.00775194	0.00578035	0.0078125	0.00574713	0.00578035	0.0111111	0.00763359	0.00578035	0	0	0.00724638	0.00769231	0	0.00571429	0.00847458	0.00578035	0.00581395	0.00574713	0.00900901	0.00854701	0	0.00763359	0	0.00854701	0.00581395	0.00862069	0	0.00578035	0.00578035	0.00884956	0.0078125	0.00578035	0.0075188
1875	0	0.00595238	0	0	0	0	0	0	0	0	0	0	0	0	0.00578035	0.00578035	0	0	0	0	0	0	0	0	0	0.00653595	0.00724638	0	0.00847458	0	0.00847458	0	0.00581395	0	0	0	0	0	0	0	0.00581395	0	0	0	0	0	0	0	0.0075188
7157	0.2	0.113095	0	0.393064	0.0705128	0.0738255	0.296	0.393064	0.393064	0	0.393064	0.0727273	0.189474	0.2	0.109827	0.104046	0.124031	0.393064	0.164062	0.091954	0.393064	0.2	0.160305	0.393064	0.305785	0.24183	0.0942029	0.153846	0.059322	0.0742857	0.135593	0.393064	0.110465	0.293103	0.594595	0.290598	0.272059	0	0.0537634	0.153846	0.0872093	0.293103	0.0967742	0.393064	0.393064	0.106195	0.109375	0.393064	0.105263
3297	0	0.0119048	0	0	0	0	0	0	0	0	0	0	0	0	0.0115607	0.0115607	0	0	0	0.00574713	0	0	0	0	0	0.0196078	0.00724638	0	0	0.00571429	0	0	0.0290698	0	0	0	0	0	0.0537634	0	0.0232558	0	0	0	0	0	0	0	0.0225564
5604	0	0.00595238	0	0	0	0	0	0	0	0	0	0	0	0	0.00578035	0.00578035	0	0	0	0	0	0	0	0	0	0	0	0	0	0	0	0	0.00581395	0	0.00900901	0	0	0	0	0	0.00581395	0	0	0	0	0.00884956	0	0	0
6597	0.0222222	0.0119048	0	0.121387	0	0	0	0.121387	0.121387	0	0.121387	0	0.0210526	0.0222222	0.0115607	0.00578035	0.00775194	0.121387	0.015625	0.00574713	0.121387	0.0222222	0.0152672	0.121387	0	0.00653595	0.00724638	0.0153846	0	0.00571429	0.0169492	0.121387	0.0116279	0.0804598	0.00900901	0.017094	0.00735294	0	0	0.017094	0.00581395	0.0172414	0	0.121387	0.121387	0.0265487	0	0.121387	0.0075188
5087	0	0	0	0.00578035	0	0	0	0.00578035	0.00578035	0	0.00578035	0	0	0	0	0	0.00775194	0.00578035	0	0	0.00578035	0	0	0.00578035	0	0	0	0	0	0	0	0.00578035	0	0.00574713	0	0.00854701	0	0	0	0	0	0.00862069	0	0.00578035	0.00578035	0	0	0.00578035	0
5460	0	0.00595238	0	0.00578035	0	0	0.008	0.00578035	0.00578035	0	0.00578035	0	0	0	0.00578035	0.00578035	0.00775194	0.00578035	0	0	0.00578035	0	0	0.00578035	0.00826446	0.00653595	0	0	0	0.00571429	0	0.00578035	0.00581395	0.00574713	0.00900901	0.00854701	0.00735294	0	0.0107527	0	0.00581395	0.00862069	0	0.00578035	0.00578035	0.00884956	0	0.00578035	0
5093	0	0.0178571	0	0	0	0	0	0	0	0	0	0	0	0	0.017341	0.017341	0.0155039	0	0	0.00574713	0	0	0	0	0	0.0130719	0	0	0	0.0114286	0	0	0.0174419	0	0	0	0	0	0	0	0.0174419	0	0	0	0	0	0	0	0
4067	0.0111111	0.0119048	0	0.0346821	0	0.00671141	0.008	0.0346821	0.0346821	0.011236	0.0346821	0.00909091	0.0105263	0.0111111	0.0115607	0.0115607	0.00775194	0.0346821	0.015625	0.00574713	0.0346821	0.0111111	0.0152672	0.0346821	0.00826446	0.00653595	0.00724638	0.0153846	0.00847458	0.0114286	0.00847458	0.0346821	0.0116279	0.0344828	0.0540541	0.025641	0.00735294	0.00763359	0.0107527	0.00854701	0.0116279	0.0258621	0	0.0346821	0.0346821	0.00884956	0	0.0346821	0.0075188
3651	0	0.0178571	0	0.0346821	0.0128205	0	0	0.0346821	0.0346821	0	0.0346821	0	0	0	0.017341	0.017341	0	0.0346821	0	0.0172414	0.0346821	0	0	0.0346821	0	0	0.0144928	0	0	0.0171429	0.0254237	0.0346821	0	0.0172414	0	0.00854701	0.0147059	0.00763359	0	0	0	0.00862069	0	0.0346821	0.0346821	0	0.015625	0.0346821	0
2781	0.0222222	0.0119048	0	0.0115607	0.0128205	0	0	0.0115607	0.0115607	0.0224719	0.0115607	0.0181818	0.0210526	0.0222222	0.0115607	0.0115607	0.00775194	0.0115607	0.015625	0.0114943	0.0115607	0.0222222	0.0152672	0.0115607	0.0165289	0.0130719	0.0144928	0.0153846	0.0169492	0	0.0169492	0.0115607	0.0116279	0.0114943	0	0.00854701	0.0147059	0.0152672	0.0215054	0.017094	0.0116279	0.00862069	0.0215054	0.0115607	0.0115607	0.0176991	0.015625	0.0115607	0.0150376
4233	0	0	0.0149254	0.00578035	0	0.00671141	0.008	0.00578035	0.00578035	0	0.00578035	0.00909091	0	0	0	0	0	0.00578035	0	0	0.00578035	0	0	0.00578035	0.00826446	0.00653595	0	0	0.00847458	0	0	0.00578035	0	0.00574713	0.00900901	0	0.00735294	0.00763359	0.0107527	0	0	0	0.0107527	0.00578035	0.00578035	0	0.0078125	0.00578035	0
4791	0	0.00595238	0	0	0	0	0	0	0	0	0	0	0	0	0.00578035	0.00578035	0	0	0	0.00574713	0	0	0	0	0	0	0.00724638	0	0	0.00571429	0	0	0.00581395	0	0	0	0	0	0	0	0.00581395	0	0	0	0	0	0	0	0.0075188
2149	0.0111111	0.00595238	0.0746269	0.0289017	0.00641026	0.033557	0.04	0.0289017	0.0289017	0.011236	0.0289017	0.00909091	0.0105263	0.0111111	0.0289017	0.0289017	0.00775194	0.0289017	0.0078125	0.0287356	0.0289017	0.0111111	0.00763359	0.0289017	0.0413223	0.0326797	0.00724638	0.00769231	0.00847458	0.0285714	0.00847458	0.0289017	0.0290698	0.0287356	0.00900901	0.00854701	0.0367647	0.0381679	0.0537634	0.00854701	0.0290698	0.00862069	0.0537634	0.0289017	0.0289017	0.0442478	0.0390625	0.0289017	0.0075188
815	0	0.00595238	0	0.017341	0	0.0201342	0.024	0.017341	0.017341	0	0.017341	0	0	0	0.00578035	0.00578035	0	0.017341	0	0	0.017341	0	0	0.017341	0	0	0	0	0.00847458	0.0171429	0	0.017341	0	0.0172414	0	0	0	0.00763359	0	0	0	0	0	0.017341	0.017341	0.00884956	0.0234375	0.017341	0
2623	0	0.00595238	0	0	0	0	0	0	0	0	0	0	0	0	0.00578035	0.00578035	0	0	0	0.00574713	0	0	0	0	0	0	0	0	0	0.00571429	0	0	0.00581395	0	0	0	0	0	0	0	0.00581395	0	0	0	0	0	0	0	0
2241	0	0	0	0	0	0	0	0	0	0	0	0.00909091	0	0	0	0	0	0	0	0	0	0	0	0	0	0	0	0	0	0	0	0	0	0	0	0	0	0	0	0	0	0	0	0	0	0	0	0	0
6877	0	0.00595238	0	0.00578035	0	0	0	0.00578035	0.00578035	0	0.00578035	0	0	0	0.00578035	0.00578035	0	0.00578035	0	0	0.00578035	0	0	0.00578035	0	0	0.00724638	0	0	0	0.00847458	0.00578035	0	0.00574713	0	0	0.00735294	0	0	0	0	0	0	0.00578035	0.00578035	0	0	0.00578035	0
207	0	0	0.0298507	0.0231214	0.0128205	0	0	0.0231214	0.0231214	0	0.0231214	0	0	0	0	0	0.00775194	0.0231214	0	0.0172414	0.0231214	0	0	0.0231214	0	0	0	0	0	0	0	0.0231214	0	0.00574713	0	0	0	0	0	0	0	0	0	0.0231214	0.0231214	0	0.0078125	0.0231214	0
6275	0	0	0	0	0	0	0.008	0	0	0	0	0	0	0	0	0	0	0	0	0	0	0	0	0	0.00826446	0.00653595	0	0	0	0	0	0	0	0	0	0	0.00735294	0	0	0	0	0	0	0	0	0	0	0	0
5777	0.0333333	0.0178571	0.0447761	0.017341	0.0192308	0.0201342	0.024	0.017341	0.017341	0.0224719	0.017341	0.0181818	0.0315789	0.0333333	0.017341	0.017341	0.0232558	0.017341	0.0234375	0.0172414	0.017341	0.0333333	0.0229008	0.017341	0	0.0196078	0.0217391	0.0230769	0.0254237	0.0171429	0.0254237	0.017341	0.0174419	0.0172414	0.027027	0	0	0	0.0322581	0.025641	0.0174419	0	0.0322581	0.017341	0.017341	0.0176991	0	0.017341	0.0225564
10971	0	0.00595238	0	0	0.00641026	0.00671141	0.008	0	0	0	0	0.00909091	0	0	0.00578035	0.00578035	0	0	0.0078125	0	0	0	0.00763359	0	0.00826446	0.00653595	0	0.00769231	0	0.00571429	0.00847458	0	0.00581395	0.00574713	0	0	0.00735294	0.00763359	0.0107527	0	0.00581395	0	0	0	0	0.00884956	0	0	0
55914	0	0.00595238	0	0	0	0	0	0	0	0	0	0.00909091	0	0	0.00578035	0	0.00775194	0	0	0	0	0	0	0	0	0	0	0	0	0	0	0	0.00581395	0	0	0	0	0.00763359	0	0	0	0	0	0	0	0.00884956	0	0	0
958	0	0.00595238	0.0149254	0	0	0	0.008	0	0	0	0	0	0	0	0.00578035	0.00578035	0	0	0	0.00574713	0	0	0	0	0	0.00653595	0	0	0	0	0	0	0.00581395	0	0	0	0	0	0	0	0	0	0.0107527	0	0	0	0	0	0
9021	0	0	0	0.00578035	0	0	0	0.00578035	0.00578035	0	0.00578035	0	0	0	0	0	0	0.00578035	0	0	0.00578035	0	0	0.00578035	0	0	0	0	0	0	0	0.00578035	0	0	0	0	0	0	0	0	0	0	0	0.00578035	0.00578035	0	0	0.00578035	0
4088	0	0.166667	0.119403	0.127168	0.0128205	0.0805369	0.008	0.127168	0.127168	0	0.127168	0.127273	0	0	0.184971	0.179191	0.162791	0.127168	0.0390625	0.0344828	0.127168	0	0.0381679	0.127168	0.0165289	0.169935	0.0362319	0.0307692	0	0.102857	0.0254237	0.127168	0.180233	0.0747126	0.00900901	0	0.0147059	0.0687023	0	0	0.168605	0	0	0.127168	0.127168	0.327434	0.0078125	0.127168	0.037594
6927	0	0.0238095	0	0.0231214	0	0	0	0.0231214	0.0231214	0.011236	0.0231214	0	0	0	0.0115607	0.00578035	0	0.0231214	0	0.00574713	0.0231214	0	0	0.0231214	0	0	0	0	0	0.0114286	0	0.0231214	0	0.00574713	0	0	0.0147059	0	0	0	0	0	0	0.0231214	0.0231214	0	0	0.0231214	0
3170	0	0	0	0.0115607	0	0	0	0.0115607	0.0115607	0	0.0115607	0	0	0	0	0	0	0.0115607	0	0	0.0115607	0	0	0.0115607	0	0	0	0	0	0	0	0.0115607	0	0.00574713	0	0	0	0	0	0	0	0	0	0.0115607	0.0115607	0	0	0.0115607	0
1616	0	0	0	0.00578035	0.00641026	0	0.008	0.00578035	0.00578035	0.011236	0.00578035	0.00909091	0	0	0	0	0.00775194	0.00578035	0	0	0.00578035	0	0	0.00578035	0.00826446	0.00653595	0	0	0	0	0	0.00578035	0	0	0	0.00854701	0.00735294	0.00763359	0.0107527	0	0	0.00862069	0	0.00578035	0.00578035	0	0	0.00578035	0
9314	0	0.00595238	0	0	0	0	0	0	0	0	0	0	0	0	0.00578035	0.00578035	0	0	0	0	0	0	0	0	0	0	0	0	0	0.00571429	0	0	0.00581395	0	0	0	0	0	0	0	0.00581395	0	0	0	0	0	0	0	0
3673	0.0111111	0	0.0149254	0.00578035	0.00641026	0.00671141	0	0.00578035	0.00578035	0	0.00578035	0	0.0105263	0.0111111	0	0	0	0.00578035	0	0	0.00578035	0.0111111	0	0.00578035	0	0	0.00724638	0	0	0.00571429	0.00847458	0.00578035	0	0	0.00900901	0	0	0	0	0.00854701	0.00581395	0	0.0107527	0.00578035	0.00578035	0	0	0.00578035	0.0075188
6722	0	0.00595238	0.0149254	0.00578035	0.00641026	0	0.008	0.00578035	0.00578035	0.011236	0.00578035	0.00909091	0	0	0.00578035	0.00578035	0	0.00578035	0.0078125	0.00574713	0.00578035	0	0.00763359	0.00578035	0.00826446	0.00653595	0.00724638	0.00769231	0.00847458	0.00571429	0.00847458	0.00578035	0.00581395	0.00574713	0	0	0.00735294	0.00763359	0	0.00854701	0.00581395	0	0.0107527	0.00578035	0.00578035	0.00884956	0.0078125	0.00578035	0.0075188
8648	0.0111111	0.0119048	0	0.0289017	0.00641026	0	0	0.0289017	0.0289017	0.011236	0.0289017	0.00909091	0.0105263	0.0111111	0.0115607	0.0115607	0.00775194	0.0289017	0	0.00574713	0.0289017	0.0111111	0	0.0289017	0	0.00653595	0.00724638	0	0	0.00571429	0.00847458	0.0289017	0.0116279	0.0229885	0	0.00854701	0.00735294	0.00763359	0	0.00854701	0.0116279	0.00862069	0.0107527	0.0289017	0.0289017	0.00884956	0	0.0289017	0.0075188
5594	0.0111111	0.0178571	0.0298507	0.0231214	0.00641026	0	0.008	0.0231214	0.0231214	0.011236	0.0231214	0.0272727	0.0105263	0.0111111	0.0462428	0.0520231	0.00775194	0.0231214	0	0.0114943	0.0231214	0.0111111	0	0.0231214	0.00826446	0.0457516	0.00724638	0	0.0169492	0.0114286	0.00847458	0.0231214	0.0465116	0.0114943	0.027027	0.00854701	0.00735294	0.0229008	0.0752688	0.00854701	0.0465116	0.00862069	0.0107527	0.0231214	0.0231214	0.0176991	0.0078125	0.0231214	0.0075188
4089	0	0.0178571	0	0.0404624	0	0	0	0.0404624	0.0404624	0	0.0404624	0.0181818	0	0	0.017341	0.0115607	0.00775194	0.0404624	0.0078125	0	0.0404624	0	0.00763359	0.0404624	0	0	0	0.00769231	0	0.00571429	0	0.0404624	0.0116279	0.0229885	0	0	0.00735294	0.0152672	0	0	0	0	0	0.0404624	0.0404624	0.0176991	0	0.0404624	0
4318	0	0.00595238	0.0149254	0.00578035	0	0	0	0.00578035	0.00578035	0.011236	0.00578035	0.00909091	0	0	0.00578035	0.00578035	0.00775194	0.00578035	0.0078125	0.00574713	0.00578035	0	0.00763359	0.00578035	0	0	0	0.00769231	0.00847458	0	0	0.00578035	0.00581395	0.00574713	0.00900901	0.00854701	0	0.00763359	0.0107527	0	0	0.00862069	0	0.00578035	0.00578035	0.00884956	0	0.00578035	0
274	0	0.00595238	0	0	0	0	0	0	0	0	0	0	0	0	0.00578035	0.00578035	0	0	0	0.00574713	0	0	0	0	0	0.00653595	0.00724638	0	0	0.00571429	0	0	0.00581395	0	0	0	0	0	0	0	0.00581395	0	0	0	0	0	0	0	0.0075188
70	0	0.00595238	0.0149254	0.00578035	0.00641026	0.00671141	0.008	0.00578035	0.00578035	0	0.00578035	0.00909091	0	0	0.00578035	0.00578035	0.00775194	0.00578035	0	0.00574713	0.00578035	0	0	0.00578035	0.00826446	0.00653595	0.00724638	0	0.00847458	0.00571429	0	0.00578035	0.00581395	0.00574713	0.00900901	0	0.00735294	0.00763359	0.0107527	0	0.00581395	0	0	0.00578035	0.00578035	0	0.0078125	0.00578035	0.0075188
257397	0	0	0	0	0	0	0	0	0	0	0	0	0	0	0	0	0	0	0	0	0	0	0	0	0	0	0	0	0	0	0	0	0	0	0	0	0	0	0	0	0	0	0	0	0	0	0	0	0
8874	0	0.00595238	0	0	0	0	0	0	0	0	0	0	0	0	0.00578035	0.00578035	0	0	0	0	0	0	0	0	0	0	0	0	0	0	0	0	0.00581395	0	0	0	0	0	0	0	0.00581395	0	0	0	0	0	0	0	0
5966	0	0.00595238	0.0149254	0	0	0	0.008	0	0	0	0	0	0	0	0.0346821	0.0346821	0	0	0	0.0114943	0	0	0	0	0	0.0392157	0	0	0	0.00571429	0	0	0.0348837	0	0	0	0	0	0	0	0.0290698	0	0.0107527	0	0	0	0	0	0
8536	0	0	0	0.00578035	0	0.00671141	0.008	0.00578035	0.00578035	0	0.00578035	0	0	0	0	0	0.00775194	0.00578035	0	0	0.00578035	0	0	0.00578035	0	0	0	0	0	0.00571429	0	0.00578035	0	0.00574713	0	0	0	0	0	0	0	0	0	0.00578035	0.00578035	0.00884956	0.0078125	0.00578035	0
7046	0	0.00595238	0.0149254	0	0.00641026	0	0	0	0	0	0	0	0	0	0.00578035	0.00578035	0.00775194	0	0	0.00574713	0	0	0	0	0	0	0.00724638	0	0	0.00571429	0	0	0.00581395	0	0	0	0	0	0	0	0.00581395	0	0	0	0	0.00884956	0	0	0.0075188
375	0.0111111	0.0119048	0	0.017341	0	0	0	0.017341	0.017341	0	0.017341	0	0.0105263	0.0111111	0.0115607	0.0115607	0.00775194	0.017341	0.0078125	0	0.017341	0.0111111	0.00763359	0.017341	0	0	0	0.00769231	0	0	0.00847458	0.017341	0.0116279	0.0172414	0.018018	0.017094	0	0	0.0107527	0.00854701	0.0116279	0.0172414	0	0.017341	0.017341	0	0	0.017341	0
2920	0	0.00595238	0	0.00578035	0	0	0.008	0.00578035	0.00578035	0	0.00578035	0	0	0	0.00578035	0.00578035	0	0.00578035	0	0.00574713	0.00578035	0	0	0.00578035	0.00826446	0.00653595	0	0	0	0	0	0.00578035	0.00581395	0	0	0.00854701	0.00735294	0	0	0	0	0.00862069	0.0215054	0.00578035	0.00578035	0.00884956	0	0.00578035	0
5175	0	0	0	0	0	0	0	0	0	0	0	0	0	0	0.0231214	0.0231214	0	0	0	0	0	0	0	0	0	0.0261438	0	0	0	0	0	0	0.0232558	0	0	0	0	0	0.0430108	0	0.0232558	0	0	0	0	0	0.03125	0	0
156	0	0	0	0.00578035	0	0	0	0.00578035	0.00578035	0	0.00578035	0	0	0	0	0	0	0.00578035	0	0	0.00578035	0	0	0.00578035	0	0	0	0	0	0	0	0.00578035	0	0.00574713	0	0	0	0	0	0	0	0	0	0.00578035	0.00578035	0	0	0.00578035	0
1361	0	0	0	0	0	0	0	0	0	0	0	0	0	0	0	0	0	0	0	0	0	0	0	0	0	0	0	0	0	0	0	0	0	0	0	0	0	0	0	0	0	0	0	0	0	0	0	0	0
5580	0	0	0	0.0115607	0	0.0134228	0.016	0.0115607	0.0115607	0	0.0115607	0.00909091	0	0	0	0	0.0155039	0.0115607	0	0	0.0115607	0	0	0.0115607	0	0	0	0	0.00847458	0.0114286	0	0.0115607	0	0.00574713	0.018018	0.00854701	0	0.00763359	0.0215054	0	0	0.00862069	0	0.0115607	0.0115607	0.00884956	0	0.0115607	0
1917	0	0	0	0.00578035	0.00641026	0.00671141	0	0.00578035	0.00578035	0	0.00578035	0	0	0	0	0	0.00775194	0.00578035	0.0078125	0	0.00578035	0	0.00763359	0.00578035	0	0	0	0.00769231	0	0	0	0.00578035	0	0.00574713	0	0.00854701	0.00735294	0	0.0107527	0	0	0.00862069	0	0.00578035	0.00578035	0.00884956	0	0.00578035	0
7490	0	0	0	0	0	0	0	0	0	0	0	0	0	0	0	0	0	0	0	0	0	0	0	0	0	0.00653595	0	0	0	0	0	0	0.00581395	0	0	0	0	0	0	0	0	0	0	0	0	0	0	0	0
3320	0	0	0.0149254	0.0115607	0.00641026	0.00671141	0.008	0.0115607	0.0115607	0	0.0115607	0	0	0	0	0	0.00775194	0.0115607	0.0078125	0	0.0115607	0	0.00763359	0.0115607	0.00826446	0.00653595	0.00724638	0.00769231	0	0	0	0.0115607	0	0.0114943	0.018018	0	0.00735294	0	0	0	0	0	0	0.0115607	0.0115607	0.00884956	0	0.0115607	0
2959	0	0.00595238	0	0.0115607	0.00641026	0	0	0.0115607	0.0115607	0	0.0115607	0	0	0.0111111	0.00578035	0.00578035	0	0.0115607	0	0.00574713	0.0115607	0	0	0.0115607	0	0	0.00724638	0	0	0.00571429	0.00847458	0.0115607	0.00581395	0.0114943	0	0	0	0	0	0	0.00581395	0	0	0.0115607	0.0115607	0	0.0078125	0.0115607	0.0075188
6774	0	0.0714286	0.0895522	0.0867052	0.0512821	0.0872483	0.048	0.0867052	0.0867052	0.146067	0.0867052	0.154545	0	0	0.0751445	0.0693642	0.0697674	0.0867052	0.078125	0.0574713	0.0867052	0	0.0763359	0.0867052	0.0495868	0.104575	0.0434783	0.0769231	0.0508475	0.0571429	0	0.0867052	0.0755814	0.0574713	0.0900901	0.0854701	0.0441176	0.129771	0.0645161	0	0.0639535	0.0862069	0.0860215	0.0867052	0.0867052	0.115044	0.0234375	0.0867052	0.0451128
6850	0	0	0	0.017341	0.0192308	0.0201342	0	0.017341	0.017341	0	0.017341	0.0181818	0	0	0	0	0.0232558	0.017341	0.0234375	0	0.017341	0	0.0229008	0.017341	0	0	0	0.0230769	0	0	0	0.017341	0	0.0172414	0.027027	0	0	0	0	0	0	0	0	0.017341	0.017341	0.0176991	0	0.017341	0
818	0	0	0	0.00578035	0	0.00671141	0.008	0.00578035	0.00578035	0	0.00578035	0	0	0	0	0	0	0.00578035	0	0	0.00578035	0	0	0.00578035	0	0	0	0	0.00847458	0.00571429	0	0.00578035	0	0.00574713	0	0	0	0	0	0	0	0	0	0.00578035	0.00578035	0.00884956	0.0078125	0.00578035	0
6667	0.0777778	0.0654762	0	0.242775	0.24359	0.255034	0	0.242775	0.242775	0.0898876	0.242775	0.172727	0.0736842	0.0777778	0.0635838	0.0578035	0.302326	0.242775	0.328125	0.0344828	0.242775	0.0777778	0.320611	0.242775	0	0.0653595	0.224638	0.323077	0.059322	0.0685714	0.059322	0.242775	0.0755814	0.178161	0.351351	0.111111	0.0735294	0.114504	0.0537634	0.042735	0.0755814	0.112069	0.0752688	0.242775	0.242775	0.0176991	0.03125	0.242775	0.0526316
1843	0	0.00595238	0	0.0115607	0	0	0	0.0115607	0.0115607	0	0.0115607	0	0	0	0.00578035	0.00578035	0	0.0115607	0	0	0.0115607	0	0	0.0115607	0	0	0	0	0	0.00571429	0	0.0115607	0.00581395	0.0114943	0	0.00854701	0	0	0.0107527	0	0.00581395	0.00862069	0	0.0115607	0.0115607	0.00884956	0	0.0115607	0
9570	0.0111111	0	0	0.00578035	0	0	0	0.00578035	0.00578035	0	0.00578035	0	0.0105263	0.0111111	0	0	0	0.00578035	0	0	0.00578035	0.0111111	0	0.00578035	0	0	0	0	0	0	0.00847458	0.00578035	0	0.00574713	0.00900901	0.00854701	0	0	0.0107527	0.00854701	0	0.00862069	0	0.00578035	0.00578035	0	0	0.00578035	0
2626	0	0.0119048	0	0.0924855	0.00641026	0.00671141	0	0.0924855	0.0924855	0	0.0924855	0	0	0	0.0115607	0.0115607	0	0.0924855	0	0.00574713	0.0924855	0	0	0.0924855	0	0	0.0144928	0	0	0.00571429	0.0169492	0.0924855	0	0.0689655	0	0	0.0147059	0	0	0	0	0	0	0.0924855	0.0924855	0	0.0078125	0.0924855	0
2908	0	0.0238095	0	0.00578035	0	0	0	0.00578035	0.00578035	0	0.00578035	0	0	0	0.0346821	0.0289017	0.0387597	0.00578035	0	0.0114943	0.00578035	0	0	0.00578035	0	0.0326797	0.00724638	0.0230769	0.00847458	0.0171429	0	0.00578035	0.0348837	0.00574713	0.00900901	0.0512821	0	0	0	0	0.0348837	0.0517241	0	0.00578035	0.00578035	0.0530973	0.0078125	0.00578035	0.0075188
79718	0	0.00595238	0	0	0	0	0	0	0	0	0	0	0	0	0.00578035	0.00578035	0	0	0	0	0	0	0	0	0	0	0	0	0	0.00571429	0	0	0.00581395	0	0	0	0	0	0	0	0.00581395	0	0	0	0	0	0	0	0
2247	0.0111111	0.00595238	0.0149254	0.00578035	0	0	0	0.00578035	0.00578035	0.011236	0.00578035	0	0.0105263	0.0111111	0.00578035	0.00578035	0	0.00578035	0.0078125	0	0.00578035	0.0111111	0.00763359	0.00578035	0.00826446	0.00653595	0.00724638	0.00769231	0	0	0.00847458	0.00578035	0.00581395	0.00574713	0	0	0.00735294	0.00763359	0	0.00854701	0.00581395	0	0	0.00578035	0.00578035	0	0	0.00578035	0.0075188
3164	0	0	0	0.00578035	0	0	0.008	0.00578035	0.00578035	0	0.00578035	0	0	0	0	0	0.00775194	0.00578035	0	0.00574713	0.00578035	0	0	0.00578035	0.00826446	0.00653595	0	0	0	0	0	0.00578035	0	0.00574713	0	0.00854701	0.00735294	0	0	0	0	0.00862069	0	0.00578035	0.00578035	0	0	0.00578035	0
5465	0	0	0	0	0	0	0	0	0	0	0	0	0	0	0	0	0	0	0	0	0	0	0	0	0	0	0	0	0	0	0	0	0	0	0	0	0	0	0	0	0	0	0	0	0	0	0	0	0
6502	0	0.00595238	0	0	0	0	0	0	0	0	0	0	0	0	0.00578035	0	0	0	0	0	0	0	0	0	0	0	0	0	0	0	0	0	0.00581395	0	0	0	0	0	0	0	0	0	0	0	0	0	0	0	0
3678	0	0.00595238	0.0298507	0.0115607	0	0.00671141	0	0.0115607	0.0115607	0.011236	0.0115607	0.00909091	0	0	0.00578035	0.00578035	0.00775194	0.0115607	0.0078125	0.00574713	0.0115607	0	0.00763359	0.0115607	0	0	0	0.00769231	0	0.00571429	0	0.0115607	0.00581395	0.0114943	0.018018	0.00854701	0	0.00763359	0.0107527	0	0.00581395	0.00862069	0.0215054	0.0115607	0.0115607	0.00884956	0.0078125	0.0115607	0
3560	0	0	0	0	0	0	0	0	0	0	0	0.00909091	0	0	0	0	0	0	0	0	0	0	0	0	0	0	0	0	0	0	0	0	0	0	0	0	0	0	0	0	0	0	0	0	0	0	0	0	0
9564	0	0.00595238	0	0	0	0	0	0	0	0	0	0	0	0	0.00578035	0.00578035	0.00775194	0	0	0	0	0	0	0	0	0.00653595	0	0	0	0.00571429	0	0	0.00581395	0	0	0	0	0	0	0	0.00581395	0	0	0	0	0.00884956	0	0	0
2494	0	0.0119048	0	0.0924855	0	0	0	0.0924855	0.0924855	0	0.0924855	0.00909091	0	0	0.0115607	0.0115607	0	0.0924855	0	0	0.0924855	0	0	0.0924855	0	0	0	0	0	0.00571429	0	0.0924855	0.0116279	0.0689655	0	0	0	0	0	0	0.0116279	0	0	0.0924855	0.0924855	0	0	0.0924855	0
5291	0	0.0119048	0	0	0	0	0	0	0	0	0	0	0	0	0.0115607	0.0115607	0	0	0	0.00574713	0	0	0	0	0	0.0130719	0	0	0	0.0114286	0	0	0.0116279	0	0	0	0	0	0	0	0.0116279	0	0	0	0	0	0	0	0
4255	0.0444444	0	0	0	0	0	0	0	0	0	0	0	0.0421053	0.0444444	0.0231214	0.0231214	0	0	0	0	0	0.0444444	0	0	0	0.0261438	0.0289855	0	0	0	0.0338983	0	0.0232558	0	0	0	0	0	0	0.034188	0.0232558	0	0.0430108	0	0	0	0	0	0.0300752
8915	0	0	0	0	0	0	0	0	0	0	0	0	0	0	0	0	0	0	0	0	0	0	0	0	0	0	0	0	0	0	0	0	0	0	0	0	0	0	0	0	0	0	0	0	0	0	0	0	0
5595	0	0.0178571	0	0.017341	0	0	0	0.017341	0.017341	0.011236	0.017341	0.0181818	0	0	0.0462428	0.0520231	0	0.017341	0	0.00574713	0.017341	0	0	0.017341	0	0.0392157	0	0	0	0.0114286	0	0.017341	0.0465116	0.0114943	0.00900901	0	0	0.0152672	0.0752688	0	0.0465116	0	0	0.017341	0.017341	0.0176991	0.0078125	0.017341	0.0075188
1514	0.0111111	0.00595238	0	0.00578035	0.00641026	0.00671141	0	0.00578035	0.00578035	0	0.00578035	0.00909091	0.0105263	0.0111111	0.00578035	0.00578035	0.00775194	0.00578035	0.0078125	0.00574713	0.00578035	0.0111111	0.00763359	0.00578035	0	0.00653595	0.00724638	0.00769231	0.00847458	0.00571429	0.00847458	0.00578035	0.00581395	0.0114943	0.00900901	0	0	0.00763359	0	0.00854701	0.00581395	0	0.0107527	0.00578035	0.00578035	0	0	0.00578035	0.0075188
840	0	0	0	0.00578035	0.00641026	0.00671141	0.008	0.00578035	0.00578035	0	0.00578035	0.00909091	0	0	0.00578035	0	0	0.00578035	0.0078125	0	0.00578035	0	0.00763359	0.00578035	0.00826446	0.00653595	0.00724638	0.00769231	0.00847458	0.00571429	0	0.00578035	0.00581395	0	0.00900901	0	0.00735294	0.00763359	0.0107527	0	0.00581395	0	0	0.00578035	0.00578035	0.00884956	0	0.00578035	0
7852	0	0.00595238	0.0149254	0.00578035	0	0.00671141	0.008	0.00578035	0.00578035	0	0.00578035	0.00909091	0	0	0.00578035	0.00578035	0	0.00578035	0	0.00574713	0.00578035	0	0	0.00578035	0.00826446	0.00653595	0.00724638	0	0.00847458	0.00571429	0	0.00578035	0.00581395	0.00574713	0.00900901	0	0.00735294	0.00763359	0.0107527	0	0.00581395	0	0.0107527	0.00578035	0.00578035	0	0	0.00578035	0.0075188
7547	0	0	0	0	0	0	0	0	0	0	0	0	0	0	0	0	0	0	0	0	0	0	0	0	0	0	0	0	0	0	0	0	0	0	0	0	0	0	0	0	0	0	0	0	0	0	0	0	0
85440	0	0.00595238	0	0	0	0	0	0	0	0	0	0	0	0	0.00578035	0	0	0	0	0	0	0	0	0	0	0	0	0	0	0	0	0	0.00581395	0	0	0	0	0	0	0	0	0	0	0	0	0	0	0	0
5657	0	0	0	0	0	0	0	0	0	0	0	0	0	0	0	0	0	0	0	0	0	0	0	0	0	0	0	0	0	0	0	0	0	0	0	0	0	0	0	0	0	0	0	0	0	0	0	0	0
185	0	0.00595238	0.0149254	0.00578035	0	0	0	0.00578035	0.00578035	0	0.00578035	0.00909091	0	0	0.00578035	0.00578035	0.00775194	0.00578035	0	0.00574713	0.00578035	0	0	0.00578035	0	0.00653595	0.00724638	0	0.00847458	0.00571429	0	0.00578035	0.00581395	0.00574713	0.00900901	0	0	0	0.0107527	0	0.00581395	0	0	0.00578035	0.00578035	0.00884956	0	0.00578035	0.0075188
115557	0	0.113095	0	0	0	0	0	0	0	0.011236	0	0.00909091	0	0	0.109827	0.109827	0	0	0	0.0172414	0	0	0	0	0	0.111111	0	0	0	0	0	0	0.110465	0	0	0	0	0	0	0	0.110465	0	0	0	0	0.00884956	0	0	0
6874	0	0.00595238	0	0.0231214	0	0	0	0.0231214	0.0231214	0	0.0231214	0	0	0	0.017341	0.0115607	0	0.0231214	0	0.00574713	0.0231214	0	0	0.0231214	0	0	0	0	0	0.0114286	0	0.0231214	0	0.0114943	0	0	0.0147059	0	0	0	0	0	0	0.0231214	0.0231214	0	0	0.0231214	0
1869	0	0.0357143	0.0746269	0.0115607	0.397436	0.510067	0.024	0.0115607	0.0115607	0	0.0115607	0.318182	0	0	0.0346821	0.0289017	0.0387597	0.0115607	0	0.0229885	0.0115607	0	0	0.0115607	0.0330579	0.0261438	0	0	0.0254237	0.48	0.491525	0.0115607	0.0348837	0.109195	0.036036	0	0.0294118	0.114504	0	0	0.709302	0	0	0.0115607	0.0115607	0	0	0.0115607	0
3190	0	0.0238095	0.0298507	0.017341	0	0	0.024	0.017341	0.017341	0	0.017341	0	0	0	0.0231214	0.0231214	0.0232558	0.017341	0	0.0114943	0.017341	0	0	0.017341	0.0247934	0.0196078	0	0	0	0.0171429	0	0.017341	0.0232558	0.0114943	0.00900901	0	0.0220588	0	0	0	0.0232558	0	0	0.017341	0.017341	0	0	0.017341	0
408	0.0111111	0.0297619	0	0.0520231	0.00641026	0.0604027	0.072	0.0520231	0.0520231	0.0337079	0.0520231	0.00909091	0.0105263	0.0111111	0.0520231	0.0520231	0.0310078	0.0520231	0.0390625	0.0517241	0.0520231	0.0111111	0.0381679	0.0520231	0.0661157	0.0522876	0.00724638	0.0384615	0.00847458	0.0514286	0.00847458	0.0520231	0.0523256	0.0517241	0.018018	0.042735	0.0588235	0.0687023	0.0967742	0.00854701	0.0465116	0.0431034	0.0967742	0.0520231	0.0520231	0	0.0625	0.0520231	0.0075188
6883	0	0.0119048	0	0.017341	0.00641026	0	0	0.017341	0.017341	0	0.017341	0	0	0	0.0115607	0.0115607	0	0.017341	0	0	0.017341	0	0	0.017341	0	0	0.00724638	0	0	0.0114286	0.00847458	0.017341	0	0.0172414	0	0.00854701	0.00735294	0	0	0	0	0	0	0.017341	0.017341	0	0.0078125	0.017341	0
7026	0.0111111	0	0	0.00578035	0.00641026	0	0	0.00578035	0.00578035	0	0.00578035	0	0.0105263	0.0111111	0	0	0	0.00578035	0	0	0.00578035	0.0111111	0	0.00578035	0	0	0	0	0	0	0.00847458	0.00578035	0	0.00574713	0	0	0	0	0	0.00854701	0	0	0	0.00578035	0.00578035	0	0	0.00578035	0
7529	0	0	0	0	0	0	0	0	0	0	0	0	0	0	0	0	0	0	0	0	0	0	0	0	0	0	0	0	0	0	0	0	0	0	0	0	0	0	0	0	0	0	0	0	0	0	0	0	0
25791	0	0.00595238	0	0	0	0	0	0	0	0.011236	0	0.00909091	0	0	0.00578035	0.00578035	0	0	0	0.00574713	0	0	0	0	0	0.00653595	0	0	0	0	0	0	0.00581395	0	0	0	0	0	0	0	0.00581395	0	0	0	0	0	0	0	0
[truncated: 206 more columns]

## Sheet: topological scoring
shortest path node	p value	percentile (%)	# of differential genes	drugs	mechanism
4149	6.01816e-06	28.6967	660
8516	4.40039e-11	55.6391	739
1410	1.02073e-13	66.792	1961
5516	4.12533e-16	77.4436	728	Dopamine cytosol	activation
3827	0.000744336	13.9098	1307
6590	9.01708e-06	28.1955	940	Phorbol 12-myristate 13-acetate cytoplasm|Heparin extracellular region|Retinoic acid extracellular region	activation|activation|inhibition
2782	1.22006e-14	70.5514	2342
6279	2.3902e-10	53.2581	517	Dexamethasone cytosol	activation
10524	4.36854e-06	29.6992	1288
6777	4.91091e-07	34.4612	2849	N-Acetyl-(L)-cysteine|Phorbol 12-myristate 13-acetate cytoplasm	inhibition|activation
5327	0.000567557	16.416	1057	Tiaprofenic acid extracellular region|Amiloride cytosol|Defibrotide|Heparin extracellular region	inhibition|inhibition|activation|activation
6928	5.29041e-16	77.0677	1273
1387	1.76674e-20	89.8496	2888
3670	4.06663e-17	80.5764	687
7391	4.18315e-07	35.213	307
6721	7.97648e-10	49.3734	662	(all-Z)-Eicosapentaenoic acid cytoplasm|Docosahexaenoic acid|Haloperidol cytoplasm|Clozapine extracellular region|Testosterone cytoplasm	inhibition|inhibition|activation|activation|activation
7074	3.04303e-21	90.9774	1208
578	0.000106454	20.802	30	Estradiol	inhibition
7704	1.00239e-06	33.4586	558	Dexamethasone cytosol|Progesterone cytosol	activation|activation
3484	7.71358e-15	72.0551	1666	Halofuginone|Medroxyprogesterone|Dexamethasone cytosol|Estradiol cytoplasm|Progesterone cytosol|Mifepristone	activation|activation|activation|activation|inhibition|activation
3804	1.37234e-06	32.2055	2519	IPH2101	inhibition
208	2.30066e-05	25.0627	987	GSK690693|Perifosine|Pioglitazone|Dopamine extracellular region|Phenformin|Vatalanib	inhibition|inhibition|activation|inhibition|inhibition|inhibition
695	5.99755e-10	50.5013	1967	Vatalanib	inhibition
1523	0.000120735	19.6742	1499
2773	0.000743185	14.6617	2762
2770	0.000743185	14.6617	2762	Estradiol|Progesterone cytosol	inhibition|inhibition
1398	2.53898e-17	81.0777	793
8312	1.19417e-12	62.6566	695
5924	4.04838e-07	35.589	819
3688	4.1979e-11	56.391	2820	R411|ATN161|Volociximab|SB273005|JSM6427|Tirofiban|Progesterone cytosol	inhibition|inhibition|inhibition|inhibition|inhibition|inhibition|inhibition
4654	1.61908e-08	43.2331	2275
2932	1.20377e-06	32.8321	499	Valproic acid cytosol|(3R,4S)-Flavopiridol cytoplasm|Phenformin|Li('+) cytosol|Vatalanib|LiCl|Progesterone cytosol|Quercetin cytoplasm	inhibition|inhibition|inhibition|inhibition|inhibition|inhibition|activation|inhibition
5603	1.52123e-17	82.4561	1380	Nitroflurbiprofen cytoplasm|N-Acetyl-(L)-cysteine|Licofelone cytoplasm|Halofuginone|Flurbiprofen racemic cytoplasm|BIRB796|KC706|Pramipexole|Epigallocatechin-3-gallate cytoplasm|VX745|Rosuvastatin cytosol|Celecoxib cytoplasm|Pentobarbital cytoplasm|Clomethiazole|Minocycline|Vatalanib|Morphine cytoplasm|Secobarbital	inhibition|inhibition|inhibition|activation|inhibition|inhibition|inhibition|inhibition|inhibition|inhibition|inhibition|inhibition|inhibition|inhibition|inhibition|inhibition|activation|inhibition
4086	1.19158e-05	27.193	501
382	0.00282637	9.3985	895
409	3.15261e-07	36.4662	1208
10146	7.14315e-19	86.5915	662
3172	1.97044e-29	97.619	1358	Phenobarbital cytoplasm	activation
3146	8.75037e-26	94.8622	1884
2130	4.3255e-08	41.9799	704
7205	1.51791e-08	43.4837	2210
1958	0.000171492	18.9223	790	Phorbol 12-myristate 13-acetate cytoplasm|Estradiol	activation|activation
7410	1.59974e-11	58.2707	500
5562	0.00639209	6.26566	11	2-Deoxy-D-glucose cytosol|Phenformin|Metformin|Vatalanib	activation|activation|activation|inhibition
3276	1.71054e-16	78.5714	628	Curcumin	inhibition
926	0.0250532	1.62907	2719	Beclomethasone extracellular region	activation
859	0.00406055	7.89474	1458
3693	1.82208e-15	75.6892	943	SB273005	inhibition
4641	0.00116475	12.2807	9
9414	4.25806e-19	87.0927	683
5581	3.65131e-15	74.1855	2235	Phorbol 12-myristate 13-acetate cytoplasm|Midostaurin|Polymyxin B|Phorbol 12-myristate 13-acetate cytosol|Niguldipine racemic|Trifluoperazine cytoplasm|Epigallocatechin-3-gallate cytoplasm|Auranofin extracellular region|Genistein cytoplasm|Tamoxifen cytoplasm|Curcumin|4-Hydroxytamoxifen extracellular region|Vatalanib|KAI1455|CEP5214 cytoplasm|Dimethyl sulfoxide	activation|inhibition|inhibition|-unspecified-|inhibition|inhibition|-unspecified-|inhibition|inhibition|inhibition|inhibition|inhibition|inhibition|activation|inhibition|activation
2890	4.04838e-07	35.589	819	Diazoxide extracellular region|Cyclothiazide|CX516|Topiramate extracellular region|ORG24448|Aniracetam|Zonisamide|CX717|Zonampanel extracellular region|Talampanel cytosol|Felbamate cytoplasm|SPD502|Talampanel|Phenobarbital cytoplasm	inhibition|activation|activation|inhibition|activation|activation|inhibition|activation|inhibition|inhibition|inhibition|inhibition|inhibition|inhibition
7337	7.67711e-08	40.2256	917
3675	4.40039e-11	55.6391	739	Progesterone cytosol	inhibition
4609	3.97538e-46	99.8747	1560	Estradiol|5-Fluorouracil cytosol|Docosahexaenoic acid|Bupivacaine racemic|Fenretinide|(L)-Noradrenaline cytoplasm|Retinoic acid extracellular region	activation|inhibition|inhibition|inhibition|inhibition|activation|inhibition
4313	1.86739e-06	31.4536	1021	N-Acetyl-(L)-cysteine|S3304|5-Alpha-dihydrotestosterone|Tetracycline cytosol|Tanomastat|alendronate|Halofuginone|ONO4817|Marimastat|Chlorhexidine|Melphalan cytosol|Clodronic acid|Doxycycline racemic|Epigallocatechin-3-gallate cytoplasm|PG530742|Rebimastat|Disulfiram|AG3340|Meloxicam extracellular region|Curcumin|Letrozole|TM601|Estradiol cytoplasm	inhibition|inhibition|activation|inhibition|inhibition|inhibition|inhibition|inhibition|inhibition|inhibition|inhibition|inhibition|inhibition|inhibition|inhibition|inhibition|inhibition|inhibition|inhibition|inhibition|inhibition|inhibition|activation
6720	2.27098e-25	94.1103	944	Atorvastatin|(all-Z)-Eicosapentaenoic acid cytoplasm|Docosahexaenoic acid|Testosterone cytoplasm	activation|inhibition|inhibition|activation
10642	7.26616e-18	84.3358	531
6386	0.00275615	9.77444	8
3680	2.36354e-10	53.5088	954
5598	3.09262e-09	46.7419	610	CI1040	inhibition
2771	0.000743185	14.6617	2762	Estradiol|Progesterone cytosol	inhibition|inhibition
9475	1.38573e-09	48.4962	2095
1459	1.42494e-09	48.1203	2147	Epigallocatechin-3-gallate cytoplasm|Quercetin cytoplasm	-unspecified-|inhibition
3803	4.32976e-08	41.7293	2747	IPH2101	inhibition
50943	0.000932196	13.4085	31	Prostaglandin E2 extracellular region|Estradiol cytoplasm|Retinoic acid extracellular region	activation|activation|activation
5915	3.33823e-19	87.594	2706	LGD1550|Acitretin|13-cis-Retinoic acid|Tazarotene|Retinoic acid cytoplasm|Adapalene|Etretinate|Tamibarotene|Fenretinide|Bexarotene|9-cis-Retinoic acid|Retinoic acid extracellular region	inhibition|activation|activation|activation|activation|activation|activation|activation|activation|inhibition|activation|activation
1796	1.84197e-16	78.3208	923
2274	0.000161014	19.1729	1035
4605	0.000210443	18.1704	975	Estradiol	activation
6844	0.00791375	5.26316	2679
2002	3.41785e-14	68.0451	417	Epigallocatechin-3-gallate cytoplasm	-unspecified-
6098	0.0033664	8.64662	31	Vatalanib	inhibition
64506	6.18936e-15	72.6817	539
3667	6.58591e-18	84.5865	888
8202	1.19216e-07	39.2231	493	Estradiol	inhibition
2114	4.64333e-12	59.5238	398
3091	5.17664e-20	88.4712	673	5-Alpha-dihydrotestosterone|L-Triiodothyronine cytosol|Cisplatin extracellular region|Noscapine|PX478|Doxorubicin extracellular region|TRX1|NO|Adenosine extracellular region|(L)-Noradrenaline cytoplasm	activation|activation|inhibition|inhibition|inhibition|inhibition|inhibition|activation|activation|activation
10131	9.79057e-13	63.9098	812	Risedronate|Estradiol|Amlexanox|Tanespimycin|Alvespimycin|Retaspimycin	activation|activation|inhibition|inhibition|inhibition|inhibition
3064	1.19515e-08	44.2356	2374
4692	0.00156482	11.6541	2237	L-Triiodothyronine cytosol	inhibition
3488	2.54574e-11	57.2682	1004	Estradiol|5-Alpha-dihydrotestosterone|Dimethyl sulfoxide	inhibition|inhibition|inhibition
6790	8.89429e-18	83.584	676	PHA739358|MLN8054|SNS314|AT9283|CYC116|Vatalanib|VX680	inhibition|inhibition|inhibition|inhibition|inhibition|inhibition|inhibition
367	2.07744e-22	92.6065	2232	17alpha-Methyltestosterone|Drospirenone|Toremifene cytosol|Zanoterone|Fulvestrant|5-Alpha-dihydrotestosterone|Testosterone extracellular region|Levonorgestrel|Stanozolol|Norethandrolone|17alpha-Hydroxyprogesterone extracellular region|Oxendolone|Clioquinol|Estradiol cytosol|Stilbestrol cytosol|Medroxyprogesterone|Osaterone|Cortisone extracellular region|Canrenone|Cortisol extracellular region|Bic…	activation|inhibition|inhibition|inhibition|inhibition|activation|activation|activation|activation|activation|-unspecified-|inhibition|inhibition|-unspecified-|-unspecified-|activation|inhibition|activation|inhibition|activation|inhibition|-unspecified-|inhibition|activation|inhibition|inhibition|inhibition|inhibition|inhibition|inhibition|inhibition|activation|inhibition|activation|activation|in…
9970	7.99214e-20	88.0952	1230	17alpha-Hydroxyprogesterone extracellular region|Cortisol extracellular region|5-Alpha-dihydrotestosterone cytoplasm|Carbamazepine|Ketoconazole racemic|Dehydroepiandrosterone|Progesterone cytosol|Testosterone cytoplasm|Phenobarbital cytoplasm|Clotrimazole	inhibition|inhibition|inhibition|activation|inhibition|inhibition|inhibition|inhibition|activation|inhibition
2776	1.28753e-14	70.0501	2671	Estradiol|Progesterone cytosol	inhibition|inhibition
23523	8.00304e-07	33.9599	762
9611	7.05312e-09	45.2381	541
7528	1.92865e-11	57.7694	1769	Etoposide cytosol|Rituximab|NO	activation|inhibition|inhibition
335	0.000293152	17.4185	2733	Estradiol	inhibition
1000	0.000324557	17.1679	1003	5-Alpha-dihydrotestosterone|ADH-1|Dexamethasone cytosol|Estradiol cytoplasm|Testosterone cytoplasm	activation|inhibition|inhibition|activation|activation
6197	1.89696e-07	36.9674	2128	Vatalanib	inhibition
54583	0.00116475	12.2807	12	Desferrioxamine extracellular region|Fe('2+) cytosol	inhibition|activation
3659	3.10429e-28	95.614	2245	Dexamethasone cytosol|Retinoic acid extracellular region	inhibition|activation
5599	4.17509e-26	95.1128	1563	AM111|Cisplatin extracellular region|Epigallocatechin-3-gallate cytoplasm|Celecoxib cytoplasm|(R)-Flurbiprofen cytoplasm|Dexamethasone cytosol|Pentobarbital cytoplasm|Vatalanib|(S)-Flurbiprofen|Troglitazone extracellular region|Secobarbital|Colchicine	inhibition|activation|-unspecified-|inhibition|activation|inhibition|inhibition|inhibition|activation|activation|inhibition|activation
2005	1.55465e-12	62.0301	411
2033	4.08199e-19	87.3434	2543	Valproic acid cytosol	inhibition
2791	1.22006e-14	70.5514	589
6195	0.000518905	16.6667	2938	Vatalanib	inhibition
5894	3.3293e-12	60.7769	1982	Chloroquine|Epigallocatechin-3-gallate cytoplasm|Sorafenib	inhibition|-unspecified-|inhibition
9232	1.35091e-12	62.2807	379	Estradiol cytoplasm	activation
5879	1.54296e-15	76.0652	853	Estradiol|Azathioprine|NO	inhibition|inhibition|activation
23770	0.00116475	12.2807	9	Tacrolimus cytoplasm	activation
1147	1.0688e-10	54.5113	1098	N-Acetyl-(L)-cysteine|Sulfasalazine cytosol|Celecoxib cytoplasm|Ibuprofen racemic cytoplasm|Diclofenac cytoplasm|Dexamethasone cytosol|Tamoxifen cytoplasm|Curcumin|Vatalanib|Fenretinide|Progesterone cytosol|Thalidomide	inhibition|inhibition|inhibition|inhibition|inhibition|inhibition|inhibition|inhibition|inhibition|inhibition|activation|inhibition
1460	3.29126e-08	42.4812	2358	Vidarabine|Epigallocatechin-3-gallate cytoplasm|Quercetin cytoplasm	inhibition|-unspecified-|inhibition
598	2.16292e-14	69.2982	796	Fluoxetine extracellular region|Cisplatin extracellular region|Pirfenidone|Rituximab|Cyclosporin A extracellular region|Calcitriol	activation|inhibition|activation|inhibition|inhibition|inhibition
5566	3.72326e-20	89.0977	2146	(R)-Roscovitine|(all-Z)-Eicosapentaenoic acid cytoplasm|Docosahexaenoic acid|Vidarabine|Vatalanib|LY900003	inhibition|inhibition|inhibition|inhibition|inhibition|inhibition
351	6.18936e-15	72.6817	823	Donepezil|L-Triiodothyronine cytosol|Clioquinol|Indomethacin cytosol|Edrophonium|Tacrine|Heparin extracellular region|Retinoic acid extracellular region	inhibition|-unspecified-|inhibition|inhibition|inhibition|inhibition|-unspecified-|activation
2066	5.62477e-08	40.9774	644	GTS-21|Canertinib|BMS690514|Genistein cytoplasm|ARRY334543	activation|inhibition|inhibition|inhibition|inhibition
595	1.90957e-16	78.0702	584	Estradiol|Fenretinide|Estradiol cytoplasm|Retinoic acid extracellular region	activation|inhibition|activation|inhibition
5610	8.78492e-15	71.5539	604
23054	3.33918e-09	46.2406	1515	Retinoic acid extracellular region	activation
2811	0.00369676	8.14536	13
999	3.15167e-05	24.4361	740
22801	4.40039e-11	55.6391	739
4901	1.20249e-20	90.3509	907
3434	0.0148888	3.13283	6
602	7.37966e-18	84.0852	970
8515	4.40039e-11	55.6391	739
3815	6.22714e-08	40.4762	2220	Midostaurin|Motesanib|OSI930|CEP5214 extracellular region|Semaxanib cytoplasm|Imatinib extracellular region|Telatinib|Pazopanib|Ancestim|MP470|SU6668|Sunitinib|Semaxanib cytosol|Tandutinib|Vatalanib|SU14813|Sorafenib|Dasatinib	inhibition|inhibition|inhibition|inhibition|inhibition|inhibition|inhibition|inhibition|activation|inhibition|inhibition|inhibition|inhibition|inhibition|inhibition|inhibition|inhibition|inhibition
5970	2.14917e-14	69.5489	2013	N-Acetyl-(L)-cysteine|Rifapentine|Bleomycin extracellular region|Phorbol 12-myristate 13-acetate cytoplasm|Leflunomide|Rifampicin cytosol|Levalbuterol extracellular region|Halofuginone|Flurbiprofen racemic cytoplasm|Cignolin|Etoposide cytosol|Nilvadipine cytosol|(L)-Ascorbic acid cytoplasm|Montelukast cytoplasm|Nafamostat cytosol|Pirfenidone|Verteporfin|Sulfasalazine cytosol|Gentamicin cytosol|Ce…	inhibition|inhibition|activation|activation|inhibition|inhibition|inhibition|activation|inhibition|activation|activation|inhibition|inhibition|inhibition|inhibition|inhibition|activation|inhibition|activation|inhibition|inhibition|inhibition|inhibition|inhibition|activation|inhibition|inhibition|inhibition|activation|inhibition|inhibition|inhibition|activation|inhibition|inhibition|activation
9846	0.00475569	6.89223	20
2597	1.18704e-10	54.2607	2083	Buformin|5-Alpha-dihydrotestosterone|(R)-Selegiline	inhibition|activation|inhibition
2931	1.20377e-06	32.8321	987	Phenformin|Vatalanib	inhibition|inhibition
3326	9.79057e-13	63.9098	812	Risedronate|Amlexanox|Tanespimycin|Alvespimycin|Retaspimycin	activation|inhibition|inhibition|inhibition|inhibition
57580	1.22006e-14	70.5514	811
820	1.56668e-06	31.7043	2326	Heparin extracellular region	-unspecified-
10155	4.52569e-08	41.2281	786
2260	1.31311e-06	32.4561	2914	XL999|AZD2171|L-Triiodothyronine cytosol|CEP5214 extracellular region|Vandetanib|Brivanib alaninate extracellular region|SU6668|Sunitinib|Epigallocatechin-3-gallate extracellular region|Semaxanib cytosol|Dovitinib|Sorafenib|Dasatinib|Heparin extracellular region|Progesterone cytosol	inhibition|inhibition|activation|inhibition|inhibition|inhibition|inhibition|inhibition|-unspecified-|inhibition|inhibition|inhibition|inhibition|activation|inhibition
6773	1.08707e-08	44.4862	730
6622	1.23907e-07	38.9724	629	benserazide	inhibition
54331	2.34965e-06	30.7018	2342
7421	1.93464e-11	57.5188	935	Vitamin D2|5-Alpha-dihydrotestosterone|calcipotriene|Prostaglandin E2 extracellular region|Doxercalciferol|falecalcitriol|paricalcitol|Actinomycin D cytosol|Maxacalcitol|ED71|Elocalcitol|Stilbestrol|Dexamethasone cytosol|Genistein cytoplasm|Vitamin D4|Resveratrol|Cortisol cytosol|Estradiol cytoplasm|Vitamin D3|Retinoic acid extracellular region|Calcitriol	activation|activation|activation|activation|activation|activation|activation|inhibition|activation|activation|activation|activation|activation|activation|inhibition|activation|activation|activation|activation|activation|activation
5515	4.12533e-16	77.4436	1299	Dopamine cytosol	activation
8517	0.00116475	12.2807	11
817	1.44564e-05	26.6917	1014	Chlorpromazine extracellular region|Minaprine|Fluphenazine extracellular region|Pimozide	inhibition|inhibition|inhibition|inhibition
2534	1.83982e-07	37.4687	2742	Vatalanib|Dasatinib	inhibition|inhibition
4830	2.19104e-12	61.5288	664	Medroxyprogesterone|Dexamethasone cytosol|ATP cytoplasm|Retinoic acid extracellular region	activation|activation|inhibition|activation
9759	2.53974e-10	53.0075	718	Vorinostat|Romidepsin nucleus|Valproic acid cytosol|MS275|Belinostat|Topiramate cytoplasm	inhibition|inhibition|inhibition|inhibition|inhibition|inhibition
5579	4.46011e-12	60.0251	2438	LY333531|Phorbol 12-myristate 13-acetate cytoplasm|Midostaurin|Polymyxin B|Niguldipine racemic|Auranofin extracellular region|Tamoxifen cytoplasm|Curcumin|Enzastaurin|Resveratrol|4-Hydroxytamoxifen extracellular region|Imipramine extracellular region|Calcitriol|Dimethyl sulfoxide	inhibition|activation|inhibition|inhibition|inhibition|inhibition|inhibition|inhibition|inhibition|inhibition|inhibition|inhibition|activation|activation
6772	1.79543e-34	99.1228	2069	Fluvastatin cytosol|Fludarabine|Phorbol 12-myristate 13-acetate cytoplasm|Trapidil|Methimazole cytosol|Dexamethasone cytosol|2-Methoxyestradiol|Ribavirin|Progesterone cytosol|Retinoic acid extracellular region	inhibition|inhibition|activation|inhibition|inhibition|inhibition|activation|activation|activation|activation
8440	0.000194345	18.6717	1212
5590	1.44633e-08	43.7343	841	Midostaurin|Polymyxin B|Cisplatin extracellular region|Niguldipine racemic|Trifluoperazine cytoplasm|Epigallocatechin-3-gallate cytoplasm|Auranofin extracellular region|Genistein cytoplasm|Tamoxifen cytoplasm|Curcumin|4-Hydroxytamoxifen extracellular region|Flutamide|CEP5214 cytoplasm|Retinoic acid extracellular region|Dimethyl sulfoxide	inhibition|inhibition|activation|inhibition|inhibition|-unspecified-|inhibition|inhibition|-unspecified-|inhibition|-unspecified-|inhibition|inhibition|inhibition|activation
22926	2.14745e-05	25.4386	105
6198	3.20444e-07	36.2155	880	XL418|Sirolimus cytosol|Pioglitazone|Rosiglitazone racemic|Vatalanib|Troglitazone extracellular region	inhibition|inhibition|inhibition|inhibition|inhibition|inhibition
302	2.3552e-06	30.4511	2177	Simvastatin cytoplasm|Heparin extracellular region	inhibition|-unspecified-
9575	4.27858e-15	73.8095	588
6880	5.45507e-18	85.213	535
5602	5.87442e-10	51.0025	810	N-Acetyl-(L)-cysteine|Epigallocatechin-3-gallate cytoplasm|Celecoxib cytoplasm|Dexamethasone cytosol|Vatalanib|Morphine cytoplasm|Colchicine	inhibition|-unspecified-|inhibition|inhibition|inhibition|inhibition|activation
10672	4.34995e-07	34.8371	2586
405	5.17664e-20	88.4712	752	5-Alpha-dihydrotestosterone|Noscapine	activation|inhibition
6300	1.52123e-17	82.4561	1380	Nitroflurbiprofen cytoplasm|N-Acetyl-(L)-cysteine|Licofelone cytoplasm|Halofuginone|Flurbiprofen racemic cytoplasm|BIRB796|KC706|Pramipexole|Epigallocatechin-3-gallate cytoplasm|VX745|Rosuvastatin cytosol|Celecoxib cytoplasm|Pentobarbital cytoplasm|Clomethiazole|Minocycline|Vatalanib|Secobarbital	inhibition|inhibition|inhibition|activation|inhibition|inhibition|inhibition|inhibition|inhibition|inhibition|inhibition|inhibition|inhibition|inhibition|inhibition|inhibition|inhibition
51588	0.0406347	1.12782	12
9612	3.21092e-15	75.0627	807
4824	0.0298569	1.37845	18
7184	9.79057e-13	63.9098	812	Risedronate|Amlexanox|Tanespimycin|Mefloquine racemic cytosol|Alvespimycin|Retaspimycin	activation|inhibition|inhibition|activation|inhibition|inhibition
6908	3.9731e-23	93.1078	1161
7186	0.000149399	19.4236	1512
4036	0.00803547	4.88722	2251	Retinol|Heparin extracellular region	activation|activation
3398	1.47609e-09	47.7444	441
2113	1.46884e-21	91.604	1490	Estradiol	inhibition
2950	6.34508e-12	59.0226	1567	Glycerol|Ketoprofen racemic cytoplasm|O6-Benzylguanine|Ethacrynic acid|Indomethacin cytoplasm|Clomipramine extracellular region|Sulfinpyrazone cytosol|Phenobarbital cytoplasm	-unspecified-|inhibition|inhibition|inhibition|inhibition|inhibition|inhibition|activation
2309	0.000119929	19.9248	45
6714	8.23244e-12	58.5213	2805	(R)-Roscovitine|AZD2171|AEE788|Gallic acid|Epigallocatechin-3-gallate cytoplasm|PD153035|Vandetanib|Genistein cytoplasm|Sunitinib|Metformin|Vatalanib|Dasatinib	inhibition|inhibition|inhibition|inhibition|-unspecified-|inhibition|inhibition|inhibition|inhibition|activation|inhibition|inhibition
25	1.3086e-17	83.3333	2498	AZD2171|AEE788|OSI930|PD153035|Vandetanib|Nilotinib|Imatinib cytoplasm|XL228|Genistein cytoplasm|Sunitinib|Vatalanib|Dasatinib	inhibition|inhibition|inhibition|inhibition|inhibition|inhibition|inhibition|inhibition|inhibition|inhibition|inhibition|inhibition
3654	1.77254e-09	47.4937	2493	Morphine cytoplasm	activation
10075	1.65454e-39	99.3734	1250
8313	1.19417e-12	62.6566	695
5781	3.64315e-18	85.8396	2808	Stibogluconate|Curcumin	inhibition|activation
27071	0.00165052	11.1529	24
581	0.00164631	11.4035	25	Chlorambucil cytosol|Curcumin|Mitoxanthrone cytosol|NO|Troglitazone extracellular region|Phenobarbital cytoplasm	activation|activation|activation|activation|activation|activation
5600	1.52123e-17	82.4561	1380	Nitroflurbiprofen cytoplasm|N-Acetyl-(L)-cysteine|Licofelone cytoplasm|Halofuginone|Flurbiprofen racemic cytoplasm|BIRB796|KC706|Pramipexole|Epigallocatechin-3-gallate cytoplasm|VX745|Rosuvastatin cytosol|Celecoxib cytoplasm|Pentobarbital cytoplasm|Clomethiazole|Minocycline|Vatalanib|Secobarbital	inhibition|inhibition|inhibition|activation|inhibition|inhibition|inhibition|inhibition|inhibition|inhibition|inhibition|inhibition|inhibition|inhibition|inhibition|inhibition|inhibition
5962	2.39605e-13	66.0401	586
10370	1.47215e-20	90.1003	1021	Progesterone cytosol	activation
3672	0.00010715	20.4261	1095
1385	3.06064e-11	56.7669	1906
6280	8.77868e-11	54.7619	516
5469	1.93625e-20	89.599	843
10499	2.67122e-28	95.8647	1286	Estradiol	inhibition
4214	3.06474e-10	52.5063	757	CI1040|Progesterone cytosol	inhibition|inhibition
5170	4.81696e-10	51.7544	840	LY333531|Celecoxib cytoplasm	inhibition|inhibition
5923	3.40341e-15	74.812	819
4851	1.05043e-12	63.2832	1281	Cortisol cytosol	activation
5829	9.87935e-15	71.3033	532
328	3.85822e-08	42.2306	1214	Lucanthone	inhibition
3932	5.29765e-05	22.4311	1321	OSI930|Roscovitine|Vatalanib|Dasatinib	inhibition|inhibition|inhibition|inhibition
3676	4.1979e-11	56.391	2820	R411|MLN02|Natalizumab|Azathioprine	inhibition|inhibition|inhibition|inhibition
773	0.00271541	10.1504	2632	Prazosin cytoplasm|(S)-Verapamil|Amlodipine extracellular region|Cyproheptadine extracellular region|Nisoldipine|Pregabalin|Diltiazem cytosol|Amiodarone cytosol|Bepridil|Ziconotide|Nicardipine racemic cytosol|Amiloride cytosol|Gabapentin extracellular region|Aniracetam|Zonisamide|Terazosin|Niguldipine racemic|Loperamide extracellular region|(R)-Niguldipine|Flunarizine|(S)-Niguldipine|Cinnarizine …	inhibition|inhibition|inhibition|inhibition|inhibition|inhibition|inhibition|inhibition|inhibition|inhibition|inhibition|inhibition|inhibition|inhibition|inhibition|inhibition|inhibition|inhibition|inhibition|inhibition|inhibition|inhibition|inhibition|inhibition|-unspecified-
3778	0.00355075	8.39599	2617	Hydroflumethiazide|Cromolyn|Meloxicam cytoplasm|Chlorzoxazone|Methyclothiazide cytoplasm|Benzthiazide|Bendroflumethiazide|Ipratropium|Hydrochlorothiazide cytosol|Trichlormethiazide|Diazoxide cytoplasm|Estradiol cytoplasm	activation|inhibition|activation|inhibition|inhibition|inhibition|activation|activation|activation|activation|activation|-unspecified-
2902	3.04303e-21	90.9774	1297	(S)-Methadone extracellular region|Chlorpromazine extracellular region|CNS5161|(R)-Methadone extracellular region|Pentazocine extracellular region|Dextropropoxyphene cytoplasm|Riluzole|Meperidine|(S,S)-Traxoprodil extracellular region|Pentamidine|besipirdine|Setiptiline|Acamprosate|L-Triiodothyronine cytosol|GW468816|Neramexane|Haloperidol extracellular region|Dextromethorphan cytoplasm|Zonampane…	inhibition|inhibition|inhibition|inhibition|inhibition|-unspecified-|inhibition|inhibition|inhibition|inhibition|inhibition|inhibition|inhibition|inhibition|inhibition|inhibition|inhibition|inhibition|inhibition|inhibition|activation|inhibition|activation|inhibition|inhibition|inhibition|inhibition|inhibition|inhibition|inhibition|inhibition|inhibition|inhibition|inhibition
5747	1.32677e-19	87.8446	2617
10399	1.80616e-07	37.7193	909
2353	5.93752e-08	40.7268	1008	Fluvastatin cytosol|Estradiol|Licofelone cytoplasm|T5224|Dopamine extracellular region|(R)-Flurbiprofen cytoplasm|Dexamethasone cytosol|Bupivacaine racemic|Curcumin|Dextroamphetamine|(S)-Flurbiprofen|Fenretinide|Estradiol cytoplasm	inhibition|activation|inhibition|inhibition|activation|activation|inhibition|activation|inhibition|activation|activation|activation|activation
1820	9.63152e-05	21.4286	199
5052	3.0511e-15	75.3133	1470	NO	activation
8772	0.0113056	3.88471	63
5308	1.92502e-11	58.0201	670
1051	6.96865e-10	50	1267	Prostaglandin E2 extracellular region|Dexamethasone cytosol	activation|activation
2768	4.34995e-07	34.8371	2586
2159	3.44752e-05	23.6842	2473	CS3030|Amiloride cytosol|Factor VIII drug|Idraparinux|Bivalirudin|Factor VIIa drug|Fondaparinux|Otamixaban|Rivaroxaban|LY517717|Argatroban|Apixaban extracellular region|AVE3247|Heparin extracellular region	inhibition|inhibition|activation|inhibition|inhibition|activation|inhibition|inhibition|inhibition|inhibition|inhibition|inhibition|inhibition|inhibition
2775	0.000743185	14.6617	2762	Estradiol|Progesterone cytosol	inhibition|inhibition
10000	2.30066e-05	25.0627	987	GSK690693|Perifosine|Pioglitazone|Phenformin|Vatalanib	inhibition|inhibition|activation|inhibition|inhibition
816	1.44564e-05	26.6917	1014	Minaprine|Fluphenazine extracellular region|Chlorpromazine cytoplasm|Pimozide|Vatalanib	inhibition|inhibition|inhibition|inhibition|inhibition
7494	4.78496e-06	29.4486	59
1822	1.4627e-10	54.01	719
1655	2.64871e-14	68.5464	1060	5-Alpha-dihydrotestosterone	activation
6776	4.04288e-14	67.7945	2849	N-Acetyl-(L)-cysteine|Phorbol 12-myristate 13-acetate cytoplasm|Tacrolimus extracellular region|Dexamethasone cytosol|Cyclosporin A extracellular region	inhibition|activation|inhibition|inhibition|inhibition
3685	1.82208e-15	75.6892	1520	LM609|ATN161|SB273005|DITPA|JSM6427|Tirofiban	inhibition|inhibition|inhibition|activation|inhibition|inhibition
3394	3.90339e-29	97.3684	1427	zoledronic acid	activation
4615	6.88295e-29	97.1178	1820	Cyclosporin A extracellular region	activation
2155	0.0419047	0.877193	40	rNAPc2	inhibition
5813	9.98248e-16	76.3158	718
8945	0.000101913	21.1779	799
3169	1.36337e-17	83.0827	702	Testosterone extracellular region	activation
2034	0.000202715	18.4211	34
6256	0.0433121	0.501253	7	Fluvastatin cytosol|Acitretin|Cerivastatin|13-cis-Retinoic acid|Retinoic acid cytosol|R-Etodolac|Docosahexaenoic acid|Adapalene|Rosiglitazone racemic|ezetimibe|Bexarotene|9-cis-Retinoic acid|Testosterone cytoplasm	activation|activation|activation|activation|activation|inhibition|activation|activation|inhibition|inhibition|activation|activation|inhibition
1457	1.42494e-09	48.1203	2147	Vidarabine|Epigallocatechin-3-gallate cytoplasm|Heparin cytoplasm|Vatalanib|Quercetin cytoplasm	inhibition|-unspecified-|inhibition|inhibition|inhibition
3646	0.00912169	4.26065	8
1026	2.36896e-14	68.797	926	Carmustine|Vinorelbine cytosol|Eflornithine|Phorbol 12-myristate 13-acetate cytoplasm|Tirapazamine|Estradiol|Perifosine|Amifostine|Romidepsin extracellular region|Tamoxifen cytoplasm|4-Hydroxytamoxifen extracellular region|Etodolac racemic cytoplasm|Fenretinide|Progesterone cytosol|Troglitazone extracellular region|Retinoic acid extracellular region	activation|activation|activation|activation|activation|inhibition|activation|inhibition|activation|activation|activation|activation|activation|activation|activation|activation
1432	1.52123e-17	82.4561	1380	Nitroflurbiprofen cytoplasm|N-Acetyl-(L)-cysteine|Licofelone cytoplasm|Halofuginone|Etoricoxib|Flurbiprofen racemic cytoplasm|BIRB796|KC706|Pramipexole|Epigallocatechin-3-gallate cytoplasm|VX745|Rosuvastatin cytosol|SCIO469|Celecoxib cytoplasm|Pentobarbital cytoplasm|Clomethiazole|VX-702|Minocycline|ARRY797|Vatalanib|ARRY614|CEP5214 cytoplasm|Troglitazone extracellular region|Secobarbital	inhibition|inhibition|inhibition|activation|inhibition|inhibition|inhibition|inhibition|inhibition|inhibition|inhibition|inhibition|inhibition|inhibition|inhibition|inhibition|inhibition|inhibition|inhibition|inhibition|inhibition|inhibition|activation|inhibition
9815	4.27281e-32	98.6216	1784
30011	1.59715e-05	26.1905	993
5111	1.04027e-05	27.9449	2632
775	0.00330446	8.89724	2617	Prazosin cytoplasm|(S)-Verapamil|Nicardipine racemic extracellular region|Dibenzepin|Amlodipine extracellular region|Cyproheptadine extracellular region|Nisoldipine|Diltiazem cytosol|Amiodarone cytosol|Bepridil|Topiramate extracellular region|Amiloride cytosol|Nilvadipine cytosol|Clevidipine|Isradipine|Mibefradil cytosol|Terazosin|Niguldipine racemic|Clentiazem|Dronedarone|(R)-Niguldipine|Lacidip…	inhibition|inhibition|inhibition|inhibition|inhibition|inhibition|inhibition|inhibition|inhibition|inhibition|inhibition|inhibition|inhibition|inhibition|inhibition|inhibition|inhibition|inhibition|inhibition|inhibition|inhibition|inhibition|inhibition|inhibition|inhibition|inhibition|inhibition|inhibition|inhibition|inhibition|inhibition|inhibition|inhibition|inhibition|inhibition|inhibition|inh…
1499	5.80165e-14	67.5439	2718	5-Alpha-dihydrotestosterone|Exisulind	inhibition|inhibition
919	0.00275615	9.77444	8	Teplizumab|NI0401|MT103|TRX4	inhibition|activation|inhibition|inhibition
3572	0.00475569	6.89223	20	Estradiol|Clodronic acid|Tocilizumab|Emfilermin|Progesterone cytosol	activation|inhibition|inhibition|activation|activation
3690	0.000119646	20.1754	1520	Eptifibatide|Lefradafiban|LM609|ATN161|SB273005|Abciximab|Fradafiban|YM337|DITPA|Tirofiban|NO|Progesterone cytosol|Sildenafil	inhibition|inhibition|inhibition|inhibition|inhibition|inhibition|inhibition|inhibition|activation|inhibition|inhibition|inhibition|inhibition
4790	5.92818e-15	73.183	533	N-Acetyl-(L)-cysteine|Rifapentine|Bleomycin extracellular region|Phorbol 12-myristate 13-acetate cytoplasm|STA5326|Leflunomide|Rifampicin cytosol|Levalbuterol extracellular region|Halofuginone|Meloxicam cytoplasm|Flurbiprofen racemic cytoplasm|Cignolin|Etoposide cytosol|Nilvadipine cytosol|(L)-Ascorbic acid cytoplasm|Montelukast cytoplasm|Nafamostat cytosol|Pirfenidone|Verteporfin|Sulfasalazine c…	inhibition|inhibition|activation|activation|inhibition|inhibition|inhibition|inhibition|activation|inhibition|inhibition|activation|activation|inhibition|inhibition|inhibition|inhibition|inhibition|activation|inhibition|inhibition|inhibition|inhibition|inhibition|inhibition|activation|inhibition|inhibition|activation|activation|inhibition|inhibition|inhibition|activation|inhibition|inhibition|act…
7052	1.06553e-07	39.9749	2188	5-Alpha-dihydrotestosterone	activation
83660	3.85119e-05	23.3083	1009
3192	2.42368e-12	61.0276	535
4294	2.70909e-10	52.7569	841	CEP1347	inhibition
2023	3.61769e-41	99.6241	1214	5-Alpha-dihydrotestosterone	activation
5567	3.72326e-20	89.0977	2146	(R)-Roscovitine|(all-Z)-Eicosapentaenoic acid cytoplasm|Docosahexaenoic acid|Vidarabine|Vatalanib	inhibition|inhibition|inhibition|inhibition|inhibition
2147	3.54024e-15	74.5614	2688	Dabigatran etexilate|Sulfaguanidine extracellular region|Pentamidine|Amiloride cytosol|Bivalirudin|MPC0920|Lepirudin|ximelagatran|4-Aminopyridine|Argatroban|Bortezomib cytosol|Heparin extracellular region	inhibition|inhibition|inhibition|inhibition|inhibition|inhibition|inhibition|inhibition|inhibition|inhibition|inhibition|inhibition
4690	0.0029929	9.14787	1242
7428	0.00645011	5.88972	7
5653	0.0440835	0.125313	1114	Isoflurophate|Progesterone cytosol|Calcitriol	inhibition|activation|activation
2316	2.90866e-14	68.2957	2438
857	7.97323e-16	76.817	2171
6659	0.00073229	15.4135	23
79923	5.4145e-06	28.9474	2751
4772	3.25483e-05	24.1855	346	Tacrolimus extracellular region|Cyclosporin A extracellular region|Cyclosporin A	inhibition|inhibition|inhibition
983	1.78298e-05	25.9398	2074	(R)-Roscovitine|Phorbol 12-myristate 13-acetate cytoplasm|Estradiol|Paclitaxel extracellular region|R547|Etoposide cytosol|(3R,4S)-Flavopiridol cytoplasm|Terameprocol|Roscovitine|PD153035|P276-00|Genistein cytoplasm|Vatalanib|CEP5214 cytoplasm|Etodolac racemic cytoplasm|Troglitazone extracellular region|Quercetin cytoplasm|Colchicine	inhibition|inhibition|activation|activation|inhibition|inhibition|inhibition|inhibition|inhibition|inhibition|inhibition|inhibition|inhibition|inhibition|inhibition|inhibition|inhibition|inhibition
23528	1.12175e-18	86.0902	587
7343	1.16453e-16	79.6992	593
3433	0.0148888	3.13283	6
83439	5.62088e-10	51.3784	597
51176	6.63465e-14	67.0426	714
2627	8.14919e-18	83.8346	887
1874	1.26208e-09	48.7469	136
3576	7.97648e-10	49.3734	662	N-Acetyl-(L)-cysteine|Amrubicin extracellular region|Azelastine|Budesonide cytoplasm|ABX-IL8|Mometasone|Fenofibrate|Doxorubicin extracellular region|Erythromycin cytosol|Etretinate|Tyloxapol|Clarithromycin cytosol|Triflusal|Estradiol cytoplasm|Progesterone cytosol|Thalidomide	inhibition|activation|inhibition|inhibition|inhibition|inhibition|inhibition|activation|inhibition|inhibition|inhibition|inhibition|inhibition|activation|activation|inhibition
2081	0.000106454	20.802	32
1803	1.12453e-07	39.4737	2873	PSN9301|KRP104|Vildagliptin|PSN101|Talabostat|PHX1149|ALS2-0426|Saxagliptin|Sitagliptin cytosol|Adenosine extracellular region|Retinoic acid extracellular region	inhibition|inhibition|inhibition|inhibition|inhibition|inhibition|inhibition|inhibition|inhibition|inhibition|activation
8462	4.40367e-13	65.2882	374	NO	-unspecified-
3838	1.84212e-09	47.2431	945
11200	0.00183447	10.6516	148	Genistein cytoplasm|Menogaril|Vatalanib|CEP5214 cytoplasm	activation|activation|inhibition|inhibition
10891	6.53426e-24	93.609	1887	Dehydroepiandrosterone	activation
5705	2.03757e-06	31.0777	2754
5700	2.03757e-06	31.0777	2754
8856	2.18743e-17	81.5789	1365	Fluvastatin cytosol|Glutethimide|Atorvastatin|Cerivastatin|5-Alpha-dihydrotestosterone|Paclitaxel extracellular region|Rifampicin cytosol|Phenytoin cytosol|Mephobarbital racemic|Ethotoin|Simvastatin cytoplasm|Lovastatin cytosol|Sulfinpyrazone cytosol|Topiramate cytoplasm|17alpha-Hydroxyprogesterone|Bosentan cytosol|Carbamazepine|Dexamethasone cytosol|Pentobarbital cytoplasm|Spironolactone cytosol…	activation|activation|activation|activation|activation|activation|activation|activation|activation|activation|activation|activation|activation|activation|activation|activation|activation|activation|activation|activation|activation|activation|activation|inhibition|inhibition|activation|activation|activation|activation|activation|activation|activation|activation|activation|activation|activation|act…
624	5.24294e-06	29.198	2840	Cetirizine racemic extracellular region|Anatibant|Labradimil|Icatibant	inhibition|inhibition|activation|inhibition
5587	0.000621295	15.9148	1068	Polymyxin B|Niguldipine racemic|Auranofin extracellular region|Tamoxifen cytoplasm|Curcumin|Resveratrol|4-Hydroxytamoxifen extracellular region|Vatalanib|Dimethyl sulfoxide	inhibition|inhibition|inhibition|inhibition|inhibition|inhibition|inhibition|inhibition|activation
823	1.27384e-07	38.7218	1177	Amlodipine extracellular region|Estradiol	inhibition|inhibition
8880	6.10031e-18	84.8371	532
5125	0.0207057	2.38095	31
5563	0.00639209	6.26566	11	2-Deoxy-D-glucose cytosol|Phenformin|Metformin|Vatalanib	activation|activation|activation|inhibition
2275	3.34169e-07	35.9649	794
2308	2.25658e-23	93.3584	1277
7094	3.85119e-05	23.3083	1009
6872	5.45507e-18	85.213	609
814	0.000218558	17.9198	997	Vatalanib	inhibition
1111	2.29197e-13	66.2907	1081	Menogaril|Vatalanib|CEP5214 cytoplasm|Quercetin cytoplasm	activation|inhibition|inhibition|inhibition
2158	4.38455e-05	22.6817	2472	Factor VIIa drug|TTP889|SB249417|Heparin extracellular region	activation|inhibition|inhibition|-unspecified-
7006	1.91518e-07	36.7168	827
5925	8.61441e-07	33.7093	1124	Levalbuterol extracellular region|5-Fluorouracil cytosol|Retinoic acid extracellular region	inhibition|activation|activation
1601	2.01867e-14	69.7995	670
7076	1.08953e-05	27.4436	559	Flunisolide|Pirfenidone|Latanoprost|Meloxicam extracellular region	inhibition|inhibition|activation|inhibition
3480	6.81849e-12	58.7719	741	Estradiol|Mecasermin|Tamoxifen cytoplasm|AVE1642|SU6668|Semaxanib cytosol|Vatalanib|Podophyllotoxin	activation|activation|inhibition|inhibition|inhibition|inhibition|inhibition|inhibition
2624	2.40472e-08	42.7318	752	Progesterone cytosol	activation
5062	4.68032e-15	73.5589	542	CEP1347|Vatalanib	inhibition|inhibition
6548	3.15435e-09	46.4912	2247	Amiloride cytosol|Cimetidine extracellular region	inhibition|inhibition
596	5.59318e-22	92.1053	780	Glutathione cytoplasm|Fluoxetine extracellular region|Obatoclax|Estradiol|Chlorambucil cytosol|Idarubicin extracellular region|Ethinyl estradiol|Flupirtine|Fumagillin|Curcumin|Mitoxanthrone cytosol|Docetaxel cytoplasm	-unspecified-|activation|inhibition|activation|activation|inhibition|activation|activation|inhibition|inhibition|inhibition|inhibition
4904	1.81464e-12	61.7794	387
5292	4.0351e-13	65.5388	443	Genistein cytoplasm|Quercetin cytoplasm	inhibition|inhibition
3107	0.00175461	10.9023	2864
3702	2.90339e-05	24.6867	1047
5058	4.31676e-12	60.2757	2342	CEP1347	inhibition
1813	0.000898934	13.6591	2229	Prazosin cytoplasm|Perphenazine|Mirtazapine racemic|Chlorpromazine extracellular region|Cariprazine extracellular region|Promethazine racemic extracellular region|Minaprine|Modafinil extracellular region|Oxatomide extracellular region|Sumatriptan|Fluphenazine extracellular region|Pentazocine extracellular region|R107474|Fluoxetine extracellular region|Zotepine extracellular region|Phenyltoloxamin…	inhibition|inhibition|inhibition|inhibition|inhibition|inhibition|inhibition|inhibition|inhibition|activation|inhibition|inhibition|inhibition|inhibition|inhibition|activation|activation|inhibition|inhibition|inhibition|inhibition|inhibition|inhibition|inhibition|activation|inhibition|inhibition|inhibition|inhibition|activation|inhibition|inhibition|inhibition|inhibition|inhibition|activation|inh…
2004	8.92819e-13	64.5363	371
8841	1.07484e-07	39.7243	520	Vorinostat|MS275|Panobinostat|Belinostat|CRA024781|MGCD0103	inhibition|inhibition|inhibition|inhibition|inhibition|inhibition
57646	8.13419e-13	64.9123	393
6932	5.62088e-10	51.3784	597
6857	0.00791375	5.26316	2679
6934	3.72846e-12	60.5263	848
7025	4.33875e-17	80.3258	627
238	0.00225132	10.401	31	Imatinib extracellular region|Vatalanib	inhibition|inhibition
2778	1.1264e-09	48.9975	2782
3175	8.40645e-19	86.3409	1354
5568	3.72326e-20	89.0977	2146	(R)-Roscovitine|(all-Z)-Eicosapentaenoic acid cytoplasm|Docosahexaenoic acid|Vatalanib	inhibition|inhibition|inhibition|inhibition
3679	0.000621929	15.6642	1111
4792	1.63681e-16	78.8221	588	Ibuprofen racemic cytoplasm|Dexamethasone cytosol|Genistein cytoplasm|Daunomycin extracellular region|Cyclosporin A extracellular region|Ibutilide cytoplasm|NO	activation|activation|activation|inhibition|activation|activation|activation
8431	7.64291e-17	80.0752	545	Phorbol 12-myristate 13-acetate cytoplasm|Rifampicin cytosol|Ethinyl estradiol|Vitamin D3	activation|inhibition|activation|inhibition
2099	1.86544e-07	37.218	2339	Dehydroepiandrosterone sulfate cytoplasm|Clomiphene cytoplasm|EM-800|Nafoxidine cytosol|Toremifene cytosol|Tirapazamine|Estradiol|Fulvestrant|5-Alpha-dihydrotestosterone|Cinnarizine cytoplasm|Arzoxifene|LY2066948|Levonorgestrel|Ospemifene|Fispemifene|TAS108|Medroxyprogesterone|Megestrol|Bazedoxifene|Lasofoxifene|Dienoestrol|Stilbestrol|Panomifene|Ethinyl estradiol|Nomegestrol acetate|Genistein cy…	activation|-unspecified-|inhibition|inhibition|-unspecified-|activation|activation|inhibition|activation|activation|inhibition|inhibition|activation|inhibition|inhibition|-unspecified-|inhibition|inhibition|activation|-unspecified-|activation|activation|inhibition|activation|inhibition|activation|inhibition|activation|inhibition|-unspecified-|-unspecified-|inhibition|inhibition|-unspecified-|inhi…
4915	2.3238e-12	61.2782	590	Vatalanib|Retinoic acid extracellular region	inhibition|activation
10140	0.000978236	12.9073	536	Estradiol	activation
660	7.7042e-10	49.7494	848	Vatalanib	inhibition
2475	4.52055e-12	59.7744	2129	Deforolimus|Everolimus|Sirolimus cytosol|Temsirolimus	inhibition|inhibition|inhibition|inhibition
1875	2.58826e-17	80.8271	499
3297	2.79982e-11	57.0175	588	Estradiol|Bimoclomol|Quercetin cytoplasm	activation|activation|decreases amount
5604	0.000386564	16.9173	594	benzydamine|PD0325901|CI1040 cytoplasm|Epigallocatechin-3-gallate cytoplasm|CI1040|ARRY438162|Vatalanib|ARRY-142886|Quercetin cytoplasm	inhibition|inhibition|inhibition|-unspecified-|inhibition|inhibition|inhibition|inhibition|activation
7157	8.3192e-32	98.3709	2474	Carmustine|Vinorelbine cytosol|Eflornithine|Tirapazamine|5-Fluorouracil cytosol|Pirfenidone|Amifostine|(R)-Flurbiprofen cytoplasm|Genistein cytoplasm|Cyclosporin A extracellular region|Carboplatin extracellular region|Fenretinide|NO|Troglitazone extracellular region|Mifepristone	activation|activation|activation|activation|activation|inhibition|inhibition|activation|activation|activation|activation|activation|activation|activation|inhibition
6597	4.76577e-18	85.589	1901
5087	7.63597e-09	44.9875	897
5460	3.86431e-10	52.2556	2092	Retinoic acid extracellular region	inhibition
4067	4.50121e-19	86.8421	2195
5093	1.2565e-16	79.3233	594
3651	2.19005e-22	92.3559	1422
2781	0.000743185	14.6617	2762	Estradiol|Progesterone cytosol	inhibition|inhibition
4791	5.95132e-14	67.2932	551	N-Acetyl-(L)-cysteine|Rifapentine|Bleomycin extracellular region|Leflunomide|Rifampicin cytosol|Levalbuterol extracellular region|Halofuginone|Meloxicam cytoplasm|Flurbiprofen racemic cytoplasm|Cignolin|Etoposide cytosol|Nilvadipine cytosol|(L)-Ascorbic acid cytoplasm|Montelukast cytoplasm|Nafamostat cytosol|Pirfenidone|Verteporfin|Sulfasalazine cytosol|Artesunate|(R)-Flurbiprofen cytoplasm|Dexam…	inhibition|inhibition|activation|inhibition|inhibition|inhibition|activation|inhibition|inhibition|activation|activation|inhibition|inhibition|inhibition|inhibition|inhibition|activation|inhibition|inhibition|inhibition|inhibition|inhibition|inhibition|inhibition|inhibition|inhibition|inhibition|activation|inhibition|activation
4233	4.04814e-05	22.9323	1660	AEE788|XL880|ARQ197|Vatalanib|9-cis-Retinoic acid|Heparin extracellular region	inhibition|inhibition|inhibition|inhibition|activation|-unspecified-
2149	3.49051e-13	65.7895	2930	Chrysalin|Prostaglandin E2 extracellular region|Simvastatin cytoplasm|SCH530348	activation|inhibition|inhibition|inhibition
815	4.56915e-10	52.005	1148	Minaprine|Fluphenazine extracellular region|Chlorpromazine cytoplasm|Pimozide cytoplasm|Vatalanib	inhibition|inhibition|inhibition|inhibition|inhibition
2241	0.00475569	6.89223	20
2623	2.63026e-09	46.9925	490
6877	1.67816e-25	94.3609	1013
207	5.84895e-09	45.4887	1002	GSK690693|XL418|Perifosine|Pioglitazone|Simvastatin cytoplasm|Phenformin|Vatalanib	inhibition|inhibition|inhibition|activation|activation|inhibition|inhibition
5777	1.52389e-06	31.9549	2661	Stibogluconate	inhibition
6275	0.015526	2.63158	215
10971	0.000239033	17.6692	1336
55914	3.43166e-05	23.9348	464
958	1.08381e-05	27.6942	752	Prazosin cytoplasm|Terbutaline racemic extracellular region|Trapidil|Avrend|Terazosin|Albuterol racemic extracellular region|Doxazosin|HCD122|SGN40	activation|inhibition|inhibition|-unspecified-|activation|inhibition|activation|inhibition|inhibition
9021	1.6244e-16	79.0727	589	Estradiol	activation
4088	8.07079e-16	76.5664	1838	Estradiol|Halofuginone|Plicamycin cytosol|Valsartan extracellular region	inhibition|inhibition|inhibition|inhibition
6927	9.93607e-15	71.0526	1001
3170	6.11702e-10	50.2506	690
1616	3.13753e-06	29.9499	1207
9314	2.13613e-08	42.9825	473
3673	8.23109e-05	21.6792	1262
6722	1.80928e-21	91.3534	2382
8648	2.65547e-26	95.3634	2275	Estradiol|Tamoxifen cytoplasm	inhibition|activation
5594	5.87478e-10	50.7519	2504	(R)-Roscovitine|Taurine cytoplasm|benzydamine|Phorbol 12-myristate 13-acetate cytoplasm|Cisplatin extracellular region|Roscovitine|Epigallocatechin-3-gallate cytoplasm|Phenylephrine cytoplasm|Indomethacin cytoplasm|Onapristone|CI1040|Nabumetone cytoplasm|Vatalanib|Clofibrate|Estradiol cytoplasm|Retinoic acid extracellular region|Vapreotide	inhibition|inhibition|inhibition|activation|activation|inhibition|inhibition|activation|inhibition|inhibition|inhibition|inhibition|inhibition|activation|activation|activation|activation
4089	8.6593e-21	90.6015	1016
4318	0.000967922	13.1579	2154	N-Acetyl-(L)-cysteine|S3304|AE941|Phorbol 12-myristate 13-acetate cytoplasm|Tanomastat|Prostaglandin E2 extracellular region|alendronate|Flunisolide|Halofuginone|Benzoic acid|ONO4817|ACETOHYDROXAMIC ACID|Marimastat|Chlorhexidine|Clodronic acid|Pravastatin extracellular region|Lercanidipine|Epigallocatechin-3-gallate cytoplasm|PG530742|Rebimastat|Simvastatin cytoplasm|Disulfiram|AG3340|Dexamethaso…	inhibition|inhibition|inhibition|activation|inhibition|activation|activation|inhibition|inhibition|inhibition|inhibition|inhibition|inhibition|inhibition|inhibition|-unspecified-|inhibition|inhibition|inhibition|inhibition|inhibition|inhibition|inhibition|inhibition|inhibition|inhibition|activation|activation
274	2.47686e-16	77.8195	553
70	3.65131e-15	74.1855	2235
257397	0.00912169	4.26065	8
8536	1.14986e-06	33.208	829
8874	1.138e-12	63.0326	379
5966	5.92818e-15	73.183	725	N-Acetyl-(L)-cysteine|Rifapentine|Bleomycin extracellular region|Phorbol 12-myristate 13-acetate cytoplasm|STA5326|Leflunomide|Rifampicin cytosol|Levalbuterol extracellular region|Halofuginone|Flurbiprofen racemic cytoplasm|Cignolin|Etoposide cytosol|Nilvadipine cytosol|(L)-Ascorbic acid cytoplasm|Montelukast cytoplasm|Nafamostat cytosol|Pirfenidone|Verteporfin|Sulfasalazine cytosol|Artesunate|(R…	inhibition|inhibition|activation|activation|inhibition|inhibition|inhibition|inhibition|activation|inhibition|activation|activation|inhibition|inhibition|inhibition|inhibition|inhibition|activation|inhibition|inhibition|inhibition|inhibition|inhibition|inhibition|activation|inhibition|inhibition|inhibition|inhibition|activation|inhibition|activation
7046	0.00416455	7.39348	732
2920	7.09148e-15	72.3058	1122
375	1.01258e-28	96.3659	1714
5175	2.59125e-06	30.2005	724	Phorbol 12-myristate 13-acetate cytoplasm	activation
156	2.17447e-13	66.5414	678	Naltrexone	inhibition
1361	0.0235607	2.00501	22	AZD9684	inhibition
1917	6.4122e-05	22.1805	1508
5580	4.9479e-09	45.7393	1119	Histamine cytosol|Phorbol 12-myristate 13-acetate cytoplasm|Estradiol|Midostaurin|3-Angeloylingenol|KAI9803|Polymyxin B|Cisplatin extracellular region|Phorbol 12-myristate 13-acetate cytosol|Niguldipine racemic|Trifluoperazine cytoplasm|Epigallocatechin-3-gallate cytoplasm|Auranofin extracellular region|Genistein cytoplasm|Tamoxifen cytoplasm|Curcumin|4-Hydroxytamoxifen extracellular region|Vatal…	activation|activation|inhibition|inhibition|activation|inhibition|inhibition|activation|-unspecified-|inhibition|inhibition|-unspecified-|inhibition|inhibition|inhibition|inhibition|inhibition|inhibition|inhibition|inhibition|activation
7490	6.86382e-06	28.4461	358	Halofuginone	activation
3320	9.79057e-13	63.9098	1454	Risedronate|Amlexanox|Tanespimycin|Alvespimycin|Retaspimycin	activation|inhibition|inhibition|inhibition|inhibition
2959	1.34032e-24	93.8596	1727
6774	2.23634e-14	69.0476	2516	Phorbol 12-myristate 13-acetate cytoplasm|Atiprimod	activation|inhibition
6850	2.09072e-05	25.6892	1137	R406|Imatinib cytoplasm|R112|Vatalanib	inhibition|inhibition|inhibition|inhibition
818	1.44564e-05	26.6917	1014	Chlorpromazine extracellular region|Minaprine|Fluphenazine extracellular region|Pimozide cytoplasm|Vatalanib	inhibition|inhibition|inhibition|inhibition|inhibition
1843	7.30198e-29	96.8672	1408	Dexamethasone cytosol	activation
6667	2.53664e-17	81.3283	2677	Tolfenamic acid|Plicamycin cytosol	inhibition|inhibition
9570	7.5389e-07	34.2105	1139
2247	1.73787e-07	37.9699	2146	5-Alpha-dihydrotestosterone|Prostaglandin E2 extracellular region|PI88|Dexamethasone cytosol|Finasteride|Etodolac racemic cytoplasm|Heparin extracellular region|Thalidomide|Retinoic acid extracellular region	activation|activation|inhibition|activation|inhibition|inhibition|activation|inhibition|activation
79718	8.13419e-13	64.9123	393
2626	2.02382e-17	81.8296	1304
2908	1.30906e-22	92.8571	1734	Prednisone cytosol|Loteprednol etabonate extracellular region|Amlodipine extracellular region|Budesonide cytoplasm|Imipramine cytoplasm|NCX1022|Mometasone|BNP166|Ciclesonide|Triamcinolone|Difluprednate|Medroxyprogesterone|ORG34517|Fluocinonide|KB3305|Desipramine extracellular region|Betamethasone|Amcinonide|Prednylidene|Dexamethasone cytosol|Prednisolone|desonide|Ursodeoxycholic acid cytoplasm|Ro…	activation|activation|activation|activation|inhibition|-unspecified-|activation|inhibition|activation|inhibition|-unspecified-|activation|inhibition|inhibition|inhibition|activation|activation|activation|activation|activation|activation|activation|-unspecified-|-unspecified-|activation|inhibition|activation|activation|inhibition|activation|activation|activation|activation|activation|inhibition|ac…
3164	4.42555e-08	41.4787	1012	Phorbol 12-myristate 13-acetate cytoplasm|Pioglitazone|Rosiglitazone racemic	activation|inhibition|inhibition
5465	0.0433121	0.501253	7	(S)-Ibuprofen|Fluvastatin cytosol|LY674|Farglitazar|Ertiprotafib|Tesaglitazar cytoslol|Cerivastatin|GW501516|Mycophenolic acid cytoplasm|(all-Z)-Eicosapentaenoic acid cytoplasm|Reglixane|Naveglitazar|(L)-Ascorbic acid cytoplasm|Triamcinolone|(R)-Ibuprofen|Fenofibrate|Muraglitazar|Docosahexaenoic acid|MK767|Ragaglitazar racemic|Pioglitazone|Indomethacin cytoplasm|Rosiglitazone racemic|Dexamethason…	activation|activation|activation|activation|activation|activation|activation|activation|activation|activation|activation|activation|inhibition|activation|activation|activation|activation|activation|activation|activation|activation|activation|activation|activation|activation|activation|activation|activation|activation|activation|activation|activation|activation|activation|-unspecified-|inhibition|…
6502	7.43995e-11	55.0125	402
3678	9.65368e-09	44.7368	2284	ATN161|Volociximab|SB273005|Tirofiban	inhibition|inhibition|inhibition|inhibition
3560	0.00705097	5.6391	23	Nedocromil|Tacrolimus cytosol|Fosfomycin racemic|Aldesleukin|Denileukin diftitox|Bexarotene	inhibition|inhibition|inhibition|activation|-unspecified-|activation
2494	1.05182e-28	96.1153	1168
9564	7.89069e-05	21.9298	698
5291	1.16453e-16	79.6992	593	Tanespimycin|Theophylline|XL147|Caffeine|Quercetin cytoplasm	inhibition|inhibition|inhibition|inhibition|inhibition
4255	0.0121527	3.63409	950	O6-Benzylguanine|Menogaril	inhibition|activation
5595	2.35835e-10	53.7594	1676	(R)-Roscovitine|Taurine cytoplasm|benzydamine|Phorbol 12-myristate 13-acetate cytoplasm|Cisplatin extracellular region|Epigallocatechin-3-gallate cytoplasm|Onapristone|CI1040|Nabumetone cytoplasm|Clofibrate|Estradiol cytoplasm	inhibition|inhibition|inhibition|activation|activation|inhibition|inhibition|inhibition|inhibition|activation|activation
8915	0.0148888	3.13283	6
1514	1.44639e-07	38.4712	2269	Auranofin extracellular region	inhibition
7852	7.51243e-30	98.1203	2104	CTCE9908|Estradiol|Prostaglandin E2 extracellular region|Tamoxifen cytoplasm|Plerixafor|Morphine cytoplasm	inhibition|-unspecified-|activation|activation|inhibition|activation
7547	0.00409638	7.64411	59
85440	4.81742e-09	45.99	425
840	1.32849e-08	43.985	2136	Amrubicin|Idarubicin extracellular region|Quercetin cytoplasm	activation|activation|activation
115557	7.72932e-15	71.8045	731
185	7.60255e-29	96.6165	1667	BMS-193884|Saralasin|Hydrochlorothiazide extracellular region|Losartan cytosol|Olmesartan extracellular region|TAK491|Candesartan cytoplasm|Losartan extracellular region|Eprosartan extracellular region|Genistein cytoplasm|Irbesartan|Telmisartan extracellular region|BMS-346567|Valsartan extracellular region	inhibition|inhibition|inhibition|inhibition|inhibition|inhibition|inhibition|inhibition|inhibition|inhibition|inhibition|inhibition|inhibition|inhibition
5657	0.0235607	2.00501	22	Elafin drug	inhibition
6874	6.43654e-22	91.8546	875
1869	1.7915e-29	97.8697	1705
3190	3.42209e-34	98.8722	1457
408	5.38275e-12	59.2732	2860
6883	9.53995e-26	94.6115	1100
7026	0.000599094	16.1654	1003
7529	0.00834885	4.63659	47
25791	1.45299e-07	38.2206	659

## Sheet: Sheet1
shortest path node	NEG log(p)	p value
4149	5.22054	6.01816e-06
8516	10.3565	4.40039e-11
1410	12.9911	1.02073e-13
5516	15.3845	4.12533e-16
3827	3.12823	0.000744336
6590	5.04493	9.01708e-06
2782	13.9136	1.22006e-14
6279	9.62157	2.3902e-10
10524	5.35966	4.36854e-06
6777	6.30884	4.91091e-07
5327	3.24599	0.000567557
6928	15.2765	5.29041e-16
1387	19.7528	1.76674e-20
3670	16.3908	4.06663e-17
7391	6.3785	4.18315e-07
6721	9.09819	7.97648e-10
7074	20.5167	3.04303e-21
578	3.97284	0.000106454
7704	5.99896	1.00239e-06
3484	14.1127	7.71358e-15
3804	5.86254	1.37234e-06
208	4.63815	2.30066e-05
695	9.22203	5.99755e-10
1523	3.91817	0.000120735
2773	3.1289	0.000743185
2770	3.1289	0.000743185
1398	16.5953	2.53898e-17
8312	11.9229	1.19417e-12
5924	6.39272	4.04838e-07
3688	10.377	4.1979e-11
4654	7.79073	1.61908e-08
2932	5.91946	1.20377e-06
5603	16.8178	1.52123e-17
4086	4.92388	1.19158e-05
382	2.54877	0.00282637
409	6.50133	3.15261e-07
10146	18.1461	7.14315e-19
3172	28.7054	1.97044e-29
3146	25.058	8.75037e-26
2130	7.36396	4.3255e-08
7205	7.81875	1.51791e-08
1958	3.76576	0.000171492
7410	10.7959	1.59974e-11
5562	2.19436	0.00639209
3276	15.7669	1.71054e-16
926	1.60114	0.0250532
859	2.39142	0.00406055
3693	14.7394	1.82208e-15
4641	2.93377	0.00116475
9414	18.3708	4.25806e-19
5581	14.4376	3.65131e-15
2890	6.39272	4.04838e-07
7337	7.1148	7.67711e-08
3675	10.3565	4.40039e-11
4609	45.4006	3.97538e-46
4313	5.72877	1.86739e-06
6720	24.6438	2.27098e-25
10642	17.1387	7.26616e-18
6386	2.5597	0.00275615
3680	9.62644	2.36354e-10
5598	8.50967	3.09262e-09
2771	3.1289	0.000743185
9475	8.85832	1.38573e-09
1459	8.8462	1.42494e-09
3803	7.36354	4.32976e-08
50943	3.03049	0.000932196
5915	18.4765	3.33823e-19
1796	15.7347	1.84197e-16
2274	3.79314	0.000161014
4605	3.67687	0.000210443
6844	2.10162	0.00791375
2002	13.4662	3.41785e-14
6098	2.47283	0.0033664
64506	14.2084	6.18936e-15
3667	17.1814	6.58591e-18
8202	6.92366	1.19216e-07
2114	11.3332	4.64333e-12
3091	19.286	5.17664e-20
10131	12.0092	9.79057e-13
3064	7.92258	1.19515e-08
4692	2.80553	0.00156482
3488	10.5942	2.54574e-11
6790	17.0509	8.89429e-18
367	21.6825	2.07744e-22
9970	19.0973	7.99214e-20
2776	13.8902	1.28753e-14
23523	6.09675	8.00304e-07
9611	8.15162	7.05312e-09
7528	10.7147	1.92865e-11
335	3.53291	0.000293152
1000	3.48871	0.000324557
6197	6.72194	1.89696e-07
54583	2.93377	0.00116475
3659	27.508	3.10429e-28
5599	25.3793	4.17509e-26
2005	11.8084	1.55465e-12
2033	18.3891	4.08199e-19
2791	13.9136	1.22006e-14
6195	3.28491	0.000518905
5894	11.4776	3.3293e-12
9232	11.8694	1.35091e-12
5879	14.8116	1.54296e-15
23770	2.93377	0.00116475
1147	9.97111	1.0688e-10
1460	7.48264	3.29126e-08
598	13.665	2.16292e-14
5566	19.4291	3.72326e-20
351	14.2084	6.18936e-15
2066	7.2499	5.62477e-08
595	15.7191	1.90957e-16
5610	14.0563	8.78492e-15
23054	8.47636	3.33918e-09
2811	2.43218	0.00369676
999	4.50146	3.15167e-05
22801	10.3565	4.40039e-11
4901	19.9199	1.20249e-20
3434	1.82714	0.0148888
602	17.132	7.37966e-18
8515	10.3565	4.40039e-11
3815	7.20571	6.22714e-08
5970	13.6677	2.14917e-14
9846	2.32279	0.00475569
2597	9.92554	1.18704e-10
2931	5.91946	1.20377e-06
3326	12.0092	9.79057e-13
57580	13.9136	1.22006e-14
820	5.80502	1.56668e-06
10155	7.34431	4.52569e-08
2260	5.8817	1.31311e-06
6773	7.96374	1.08707e-08
6622	6.9069	1.23907e-07
54331	5.629	2.34965e-06
7421	10.7134	1.93464e-11
5515	15.3845	4.12533e-16
8517	2.93377	0.00116475
817	4.83994	1.44564e-05
2534	6.73523	1.83982e-07
4830	11.6593	2.19104e-12
9759	9.59521	2.53974e-10
5579	11.3507	4.46011e-12
6772	33.7458	1.79543e-34
8440	3.71143	0.000194345
5590	7.83973	1.44633e-08
22926	4.66808	2.14745e-05
6198	6.49425	3.20444e-07
302	5.62797	2.3552e-06
9575	14.3687	4.27858e-15
6880	17.2632	5.45507e-18
5602	9.23104	5.87442e-10
10672	6.36152	4.34995e-07
405	19.286	5.17664e-20
6300	16.8178	1.52123e-17
51588	1.3911	0.0406347
9612	14.4934	3.21092e-15
4824	1.52496	0.0298569
7184	12.0092	9.79057e-13
6908	22.4009	3.9731e-23
7186	3.82565	0.000149399
4036	2.09499	0.00803547
3398	8.83089	1.47609e-09
2113	20.833	1.46884e-21
2950	11.1976	6.34508e-12
2309	3.92107	0.000119929
6714	11.0845	8.23244e-12
25	16.8832	1.3086e-17
3654	8.7514	1.77254e-09
10075	38.7813	1.65454e-39
8313	11.9229	1.19417e-12
5781	17.4385	3.64315e-18
27071	2.78238	0.00165052
581	2.78349	0.00164631
5600	16.8178	1.52123e-17
5962	12.6205	2.39605e-13
10370	19.832	1.47215e-20
3672	3.97001	0.00010715
1385	10.5142	3.06064e-11
6280	10.0566	8.77868e-11
5469	19.713	1.93625e-20
10499	27.5733	2.67122e-28
4214	9.51361	3.06474e-10
5170	9.31723	4.81696e-10
5923	14.4681	3.40341e-15
4851	11.9786	1.05043e-12
5829	14.0053	9.87935e-15
328	7.41361	3.85822e-08
3932	4.27592	5.29765e-05
3676	10.377	4.1979e-11
773	2.56616	0.00271541
3778	2.44968	0.00355075
2902	20.5167	3.04303e-21
5747	18.8772	1.32677e-19
10399	6.74324	1.80616e-07
2353	7.22639	5.93752e-08
1820	4.01631	9.63152e-05
5052	14.5155	3.0511e-15
8772	1.94671	0.0113056
5308	10.7156	1.92502e-11
1051	9.15685	6.96865e-10
2768	6.36152	4.34995e-07
2159	4.46249	3.44752e-05
2775	3.1289	0.000743185
10000	4.63815	2.30066e-05
816	4.83994	1.44564e-05
7494	5.32012	4.78496e-06
1822	9.83484	1.4627e-10
1655	13.577	2.64871e-14
6776	13.3933	4.04288e-14
3685	14.7394	1.82208e-15
3394	28.4086	3.90339e-29
4615	28.1622	6.88295e-29
2155	1.37774	0.0419047
5813	15.0008	9.98248e-16
8945	3.99177	0.000101913
3169	16.8654	1.36337e-17
2034	3.69311	0.000202715
6256	1.36339	0.0433121
1457	8.8462	1.42494e-09
3646	2.03992	0.00912169
1026	13.6254	2.36896e-14
1432	16.8178	1.52123e-17
9815	31.3693	4.27281e-32
30011	4.79665	1.59715e-05
5111	4.98285	1.04027e-05
775	2.4809	0.00330446
1499	13.2364	5.80165e-14
919	2.5597	0.00275615
3572	2.32279	0.00475569
3690	3.9221	0.000119646
4790	14.2271	5.92818e-15
7052	6.97244	1.06553e-07
83660	4.41441	3.85119e-05
3192	11.6155	2.42368e-12
4294	9.56718	2.70909e-10
2023	40.4416	3.61769e-41
5567	19.4291	3.72326e-20
2147	14.451	3.54024e-15
4690	2.52391	0.0029929
7428	2.19043	0.00645011
5653	1.35572	0.0440835
2316	13.5363	2.90866e-14
857	15.0984	7.97323e-16
6659	3.13532	0.00073229
79923	5.26644	5.4145e-06
4772	4.48747	3.25483e-05
983	4.74885	1.78298e-05
23528	17.9501	1.12175e-18
7343	15.9339	1.16453e-16
3433	1.82714	0.0148888
83439	9.2502	5.62088e-10
51176	13.1782	6.63465e-14
2627	17.0889	8.14919e-18
1874	8.89891	1.26208e-09
3576	9.09819	7.97648e-10
2081	3.97284	0.000106454
1803	6.94903	1.12453e-07
8462	12.3562	4.40367e-13
3838	8.73468	1.84212e-09
11200	2.73649	0.00183447
10891	23.1848	6.53426e-24
5705	5.69089	2.03757e-06
5700	5.69089	2.03757e-06
8856	16.6601	2.18743e-17
624	5.28042	5.24294e-06
5587	3.2067	0.000621295
823	6.89489	1.27384e-07
8880	17.2146	6.10031e-18
5125	1.68391	0.0207057
5563	2.19436	0.00639209
2275	6.47603	3.34169e-07
2308	22.6465	2.25658e-23
7094	4.41441	3.85119e-05
6872	17.2632	5.45507e-18
814	3.66043	0.000218558
1111	12.6398	2.29197e-13
2158	4.35808	4.38455e-05
7006	6.71779	1.91518e-07
5925	6.06477	8.61441e-07
1601	13.6949	2.01867e-14
7076	4.96276	1.08953e-05
3480	11.1663	6.81849e-12
2624	7.61893	2.40472e-08
5062	14.3297	4.68032e-15
6548	8.50109	3.15435e-09
596	21.2523	5.59318e-22
4904	11.7412	1.81464e-12
5292	12.3941	4.0351e-13
3107	2.75582	0.00175461
3702	4.5371	2.90339e-05
5058	11.3648	4.31676e-12
1813	3.04627	0.000898934
2004	12.0492	8.92819e-13
8841	6.96865	1.07484e-07
57646	12.0897	8.13419e-13
6932	9.2502	5.62088e-10
6857	2.10162	0.00791375
6934	11.4285	3.72846e-12
7025	16.3626	4.33875e-17
238	2.64756	0.00225132
2778	8.94831	1.1264e-09
3175	18.0754	8.40645e-19
5568	19.4291	3.72326e-20
3679	3.20626	0.000621929
4792	15.786	1.63681e-16
8431	16.1167	7.64291e-17
2099	6.72922	1.86544e-07
4915	11.6338	2.3238e-12
10140	3.00956	0.000978236
660	9.11327	7.7042e-10
2475	11.3448	4.52055e-12
1875	16.587	2.58826e-17
3297	10.5529	2.79982e-11
5604	3.41278	0.000386564
7157	31.0799	8.3192e-32
6597	17.3219	4.76577e-18
5087	8.11714	7.63597e-09
5460	9.41293	3.86431e-10
4067	18.3467	4.50121e-19
5093	15.9008	1.2565e-16
3651	21.6595	2.19005e-22
2781	3.1289	0.000743185
4791	13.2254	5.95132e-14
4233	4.39274	4.04814e-05
2149	12.4571	3.49051e-13
815	9.34016	4.56915e-10
2241	2.32279	0.00475569
2623	8.58	2.63026e-09
6877	24.7752	1.67816e-25
207	8.23292	5.84895e-09
5777	5.81705	1.52389e-06
6275	1.80894	0.015526
10971	3.62154	0.000239033
55914	4.4645	3.43166e-05
958	4.96505	1.08381e-05
9021	15.7893	1.6244e-16
4088	15.0931	8.07079e-16
6927	14.0028	9.93607e-15
3170	9.21346	6.11702e-10
1616	5.50341	3.13753e-06
9314	7.67037	2.13613e-08
3673	4.08454	8.23109e-05
6722	20.7425	1.80928e-21
8648	25.5759	2.65547e-26
5594	9.23101	5.87478e-10
4089	20.0625	8.6593e-21
4318	3.01416	0.000967922
274	15.6061	2.47686e-16
70	14.4376	3.65131e-15
257397	2.03992	0.00912169
8536	5.93935	1.14986e-06
8874	11.9439	1.138e-12
5966	14.2271	5.92818e-15
7046	2.38043	0.00416455
2920	14.1493	7.09148e-15
375	27.9946	1.01258e-28
5175	5.58649	2.59125e-06
156	12.6626	2.17447e-13
1361	1.62781	0.0235607
1917	4.19299	6.4122e-05
5580	8.30558	4.9479e-09
7490	5.16343	6.86382e-06
3320	12.0092	9.79057e-13
2959	23.8728	1.34032e-24
6774	13.6505	2.23634e-14
6850	4.6797	2.09072e-05
818	4.83994	1.44564e-05
1843	28.1366	7.30198e-29
6667	16.5957	2.53664e-17
9570	6.12269	7.5389e-07
2247	6.75998	1.73787e-07
79718	12.0897	8.13419e-13
2626	16.6938	2.02382e-17
2908	21.883	1.30906e-22
3164	7.35403	4.42555e-08
5465	1.36339	0.0433121
6502	10.1284	7.43995e-11
3678	8.01531	9.65368e-09
3560	2.15175	0.00705097
2494	27.9781	1.05182e-28
9564	4.10289	7.89069e-05
5291	15.9339	1.16453e-16
4255	1.91533	0.0121527
5595	9.62739	2.35835e-10
8915	1.82714	0.0148888
1514	6.83972	1.44639e-07
7852	29.1242	7.51243e-30
7547	2.3876	0.00409638
85440	8.31719	4.81742e-09
840	7.87664	1.32849e-08
115557	14.1119	7.72932e-15
185	28.119	7.60255e-29
5657	1.62781	0.0235607
6874	21.1913	6.43654e-22
1869	28.7468	1.7915e-29
3190	33.4657	3.42209e-34
408	11.269	5.38275e-12
6883	25.0205	9.53995e-26
7026	3.2225	0.000599094
7529	2.07837	0.00834885
25791	6.83774	1.45299e-07
