# Supplementary material for: Comparative RNA-Seq and Microarray Analysis of Gene Expression Changes in B-Cell Lymphomas of Canis familiaris
Source: PLoS One. 2013 Apr 4;8(4):e61088. doi: 10.1371/journal.pone.0061088 (PMC3617154; doi:10.1371/journal.pone.0061088)
Supplement: Data File S4 — Pivot Table of Original FPKM Values. (ZIP) [file pone.0061088.s007.zip]

Archive with 1 entries (1 files):
- canine_original_fpkm_pivot_table.txt
