# Supplementary material for: Comparative RNA-Seq and Microarray Analysis of Gene Expression Changes in B-Cell Lymphomas of Canis familiaris
Source: PLoS One. 2013 Apr 4;8(4):e61088. doi: 10.1371/journal.pone.0061088 (PMC3617154; doi:10.1371/journal.pone.0061088)
Supplement: Data File S4 — Pivot Table of Original FPKM Values. (ZIP) [file pone.0061088.s007.zip › canine_original_fpkm_pivot_table.txt]

tracking_id	PAH968-001_FS-21_0HR_seq2	PAH968-002_FS-22_0HR_seq2	PAH968-005_FS-25_0HR_seq2	PAH968-009_NE-41_0HR_seq2	PAH968-010_NE-42_0HR_seq2	PAH968-016_RB-03_0HR_seq2	PAH968-020_RB-07_0HR_seq2	PAH968-023_RB-10_0HR_seq2	PAH968-029_RB-16_0HR_seq2	PAH968-1193024 lymph node Left_seq2	PAH968-1200063 lymph node Left_seq2	PAH968-1193024 lymph node Right_seq2	PAH968-1202970 lymph node Left_seq2	PAH968-001_FS-21_0HR_seq	PAH968-002_FS-22_0HR_seq	PAH968-005_FS-25_0HR_seq	PAH968-009_NE-41_0HR_seq	PAH968-010_NE-42_0HR_seq	PAH968-016_RB-03_0HR_seq	PAH968-020_RB-07_0HR_seq	PAH968-023_RB-10_0HR_seq	PAH968-029_RB-16_0HR_seq	PAH968-1193024 left_seq	PAH968-1200063 left_seq	PAH968-1193024 right_seq	PAH968-1202970 left_seq
ENSCAFT00000016418	7.89209	7.0647	15.302	9.3102	7.2668	12.1446	9.90244	7.37506	9.79181	15.1351	14.0904	12.8846	20.6121	35.2721	44.6285	64.4198	32.2414	44.9383	45.6925	46.1624	40.7921	44.0683	48.8284	53.0413	55.2968	63.0905
ENSCAFT00000018796	3.43883	3.39425	3.35775	4.74352	3.51049	4.00907	3.43477	3.35718	4.69487	6.07462	4.71418	4.37678	5.30052	15.3175	20.8952	14.7272	17.0097	21.5062	13.0923	15.9421	17.8279	20.8101	20.4812	17.5288	17.6145	15.9912
ENSCAFT00000015343	5.94852	8.20658	11.0441	11.0571	6.05445	15.5161	8.31896	8.25685	9.07122	16.6844	14.2113	10.83	14.6715	24.9514	47.5193	48.7975	37.4988	36.5904	52.021	37.5997	43.5445	40.4773	57.9312	57.8378	43.8317	47.3663
ENSCAFT00000023996	8.75122	11.0961	10.8217	14.572	10.2917	13.2841	11.079	10.0308	12.0162	18.3151	16.6372	17.0031	20.4192	39.706	70.0169	51.035	54.786	72.3615	46.7217	57.6524	62.0517	53.879	67.8611	66.6787	69.4851	65.5935
ENSCAFT00000006177	10.8158	8.35859	11.4792	7.61343	5.77605	15.3916	11.8311	8.06393	10.0228	10.0967	13.1929	10.6745	15.1539	45.7844	48.5296	45.5013	26.0784	35.8685	48.6468	54.4569	41.8741	41.8194	32.7281	47.7188	41.7198	43.8394
ENSCAFT00000002165	22.7304	13.2107	19.4246	20.5564	17.3435	17.6374	23.4423	20.4244	15.7653	28.1622	20.2346	27.7957	20.3351	128.591	90.5969	151.051	110.889	113.114	116.417	155.027	121.74	109.471	185.415	140.642	165.279	145.407
ENSCAFT00000017054	41.0994	39.6773	50.6005	67.6644	38.1754	66.4489	40.3585	24.9522	36.3327	74.7625	56.8944	44.9987	53.1162	166.139	230.542	190.545	218.438	226.61	195.809	177.385	135.002	143.873	226.754	191.632	166.57	149.48
ENSCAFT00000029836	6.21784	5.40762	11.668	8.85538	5.18946	9.88541	8.29623	7.30087	8.18829	13.2072	12.3623	7.07389	11.1593	27.8306	33.2211	51.602	31.5999	32.6991	34.4219	40.7413	40.676	38.4584	49.9498	48.9904	29.8697	35.8314
ENSCAFT00000016374	19.4895	12.4363	18.2835	12.1081	8.8723	18.2533	15.8878	13.0587	13.3572	19.6668	23.8408	17.7186	21.3294	85.7234	76.2467	72.7348	43.2935	56.4953	57.2408	75.8652	70.3513	58.5381	64.3356	88.9653	71.1706	64.2433
ENSCAFT00000023026	2.9288	1.26983	4.104	2.65844	1.99035	4.37997	3.4649	1.68274	3.67413	5.18619	6.43459	4.86804	7.10532	16.2389	22.2084	24.0433	16.7689	25.076	18.042	31.1072	21.127	19.3791	24.744	24.8449	23.457	25.8721
ENSCAFT00000021220	9.15426	4.81869	7.72831	7.07172	4.42059	9.99843	8.36285	5.96841	4.47249	13.5194	8.13877	6.86847	10.7821	42.0453	32.2932	33.0542	25.7269	27.4971	33.3125	42.6124	33.742	20.6255	47.496	31.9174	29.2804	33.9249
ENSCAFT00000011603	4.19605	1.00055	1.53225	2.2873	1.42573	2.70071	1.59304	0.682452	4.82033	4.3267	3.64124	4.79808	6.40364	22.2294	14.9881	10.7592	15.3373	19.0981	19.4497	18.4185	9.80662	25.6206	21.7361	18.7048	22.4656	23.4407
ENSCAFT00000021040	4.30883	4.68423	4.64623	7.78758	4.66144	8.39463	3.85481	4.19292	5.05932	9.11275	4.52019	3.21196	7.39408	18.9071	28.5936	20.6603	25.5205	28.1507	26.0518	17.5421	21.7798	23.7017	35.2354	20.3946	16.7845	24.0947
ENSCAFT00000000035	7.81721	7.31447	7.10272	14.9277	7.46942	6.87526	11.6875	8.32264	7.83958	10.4075	6.77817	5.25897	6.1304	37.1757	44.0875	40.2473	50.3535	45.3887	29.292	53.3129	43.5631	49.5093	35.805	36.4474	28.3268	27.6358
ENSCAFT00000023145	16.4962	9.61296	11.2911	9.27467	9.14112	16.1436	12.406	10.4799	9.87188	23.653	13.4114	15.6982	15.3073	73.2602	64.1713	46.2069	46.2724	63.6322	52.7273	74.3046	63.0135	47.0455	77.957	50.5134	65.2348	46.9438
ENSCAFT00000002779	13.3634	6.75586	11.1769	10.0094	5.64662	11.3082	8.91027	6.64484	8.37596	12.522	6.76142	7.96121	10.6389	56.6628	40.9331	47.0377	35.4695	36.6635	36.6137	43.1687	36.3967	35.7638	40.6139	25.5025	31.8754	32.3366
ENSCAFT00000006167	8.12208	3.39114	11.7151	5.03791	3.60409	9.78378	5.35702	4.38235	9.93856	10.4197	13.0067	6.7648	10.0219	39.1306	29.9361	54.1451	26.1248	36.793	35.8613	39.7578	40.1273	46.841	39.5096	54.7665	28.8874	33.2803
ENSCAFT00000006287	2.07812	1.73401	3.60201	2.87216	1.8874	3.95536	3.33055	3.05772	2.77383	4.48292	5.15718	2.44576	2.14039	10.6207	11.2167	18.2015	13.7337	12.6536	15.6187	17.6177	16.077	13.8094	17.1555	19.7411	11.0694	8.22258
ENSCAFT00000007703	5.23616	3.33298	4.79175	3.67943	3.4304	4.8832	3.72848	3.17902	4.18137	5.68395	3.73316	3.46663	4.51157	23.092	22.5825	20.0508	13.7957	23.7642	16.9726	18.9596	17.5938	19.4083	19.6637	14.3552	14.4631	15.0617
ENSCAFT00000007213	24.6998	12.565	32.502	12.2981	11.2939	28.1583	21.332	18.3006	20.239	32.8781	32.058	25.8691	26.4099	105.996	81.9171	135.521	46.0512	77.2455	93.5299	111.385	111.053	91.0367	115.558	118.756	104.849	83.2314
ENSCAFT00000010901	5.16605	3.78549	6.26388	5.53923	4.47469	8.10448	2.77304	2.86922	7.52856	7.84951	7.18658	6.41396	11.7469	22.4677	23.4758	25.5025	19.6584	28.5347	25.7418	13.0538	15.8214	33.0813	26.5264	25.928	26.1349	35.8978
ENSCAFT00000013557	4.91125	3.68049	3.70043	3.17659	2.60473	6.13072	3.31894	2.88681	4.08982	4.80239	5.99967	4.59057	5.75742	25.464	31.5844	19.6046	19.1143	17.1768	31.8057	24.6633	14.9961	29.8974	28.7639	28.8031	22.5911	25.1779
ENSCAFT00000004109	21.9962	15.1686	18.1515	26.2691	13.1983	35.0397	14.4628	15.4341	17.1825	28.3371	32.1928	14.2155	14.926	95.2355	98.0096	74.8524	95.2473	86.2433	114.485	71.3676	86.2415	75.1471	95.4293	116.537	56.8818	46.2971
ENSCAFT00000029580	0.0228133	0.0324736	0.0317163	0.0273304	0.025981	0.0154077	0.0322958	0.0212609	0.0159828	0.0283361	0.0336503	0.0241155	0.0212091	0	0	0	0	0	0	0	0	0	0	0	0	0
ENSCAFT00000012477	17.9251	6.46742	18.0545	8.09787	6.48212	22.9254	12.4392	10.9019	18.5742	21.5684	14.1514	19.2164	33.8202	77.1866	42.491	70.2985	29.9992	46.7153	70.2687	65.137	62.5952	77.118	67.6335	50.0944	74.4737	96.0524
ENSCAFT00000016670	18.028	8.4297	11.7365	4.31262	6.31542	21.4655	13.2573	9.06661	15.4163	15.1946	22.9065	24.2523	29.4955	83.7644	58.2184	51.9853	32.7737	59.5048	64.6463	80.5364	62.455	66.6627	79.3656	88.9782	102.607	89.473
ENSCAFT00000022911	5.04209	7.43641	3.90502	9.84315	5.95106	4.18528	8.18898	8.98121	3.36523	10.2267	5.87679	6.57662	7.1756	25.6757	45.5777	35.8995	41.7302	37.7573	20.0659	41.4084	49.0392	25.4718	47.8291	38.7951	35.7681	47.5066
ENSCAFT00000019320	1.75462	1.24699	2.15641	3.32989	1.27613	2.00936	2.39223	2.18943	2.73194	3.45997	3.84092	3.52511	4.54107	8.17583	8.41437	10.333	11.3882	7.65948	6.48757	12.7713	13.6465	13.1268	11.8305	14.3272	14.2146	14.3151
ENSCAFT00000012070	5.36943	0.479521	1.9646	0.220863	0.146391	1.63833	1.05767	0.23304	2.41984	3.3013	2.40779	3.04273	2.08543	16.5638	10.8357	14.025	6.5948	7.75781	10.5261	15.6013	6.73575	13.7136	14.9989	9.89894	14.0288	11.6525
ENSCAFT00000027786	25.4313	18.4108	28.6613	24.8533	16.3103	28.7252	27.665	23.8463	22.1136	27.5164	36.8244	31.3251	31.7625	98.7537	99.9604	105.185	102.314	120.011	82.4944	132.024	146.308	85.3974	87.7343	120.151	126.291	93.0427
ENSCAFT00000023209	122.751	74.439	134.74	107.023	128.551	131.469	98.2722	98.8145	144.195	234.555	122.502	139.112	222.94	482.416	423.985	491.854	346.31	736.698	385.711	435.029	492.756	563.641	698.445	424.305	524.263	601.792
ENSCAFT00000038303	7.87615	4.77657	12.1669	3.82128	4.84833	15.9431	6.82117	4.46397	8.95457	16.6064	11.9999	11.2526	17.2228	34.3204	42.893	42.9626	26.7158	45.5027	48.6982	44.0442	36.5395	35.2567	56.4858	63.0827	31.8969	47.4165
ENSCAFT00000027989	28.5063	19.1884	23.8265	26.1963	25.9277	17.1397	35.7756	27.1468	17.3187	31.4722	17.5371	31.9932	23.091	137.58	97.1774	129.348	76.7644	126.986	74.5196	140.436	119.307	99.9138	104.268	84.764	156.055	98.5061
ENSCAFT00000032351	3.9683	1.43556	2.76529	1.57927	1.47376	4.79136	1.24152	1.94909	4.06519	2.83428	6.09528	3.16596	5.88063	13.1144	8.55566	12.1384	6.14244	9.81748	14.4053	7.36939	9.90044	15.178	8.80604	16.7763	9.21423	16.3607
ENSCAFT00000015158	6.70396	4.91628	6.13673	5.17694	4.03444	5.76486	2.75051	4.29558	6.50137	11.7459	7.41343	6.22311	11.1724	26.3644	28.9623	23.8388	16.5676	24.4735	17.6365	12.6073	21.1729	26.4553	36.3843	25.9166	24.0358	32.8224
ENSCAFT00000010477	1.20755	0.553463	1.83398	0.908475	0.424443	1.22954	0.980497	1.27247	1.25098	1.52094	0.686419	1.85462	2.10992	5.41688	6.64257	8.9283	6.48691	5.81805	4.943	9.65738	8.90904	6.22905	6.0323	4.97314	7.60528	7.23025
ENSCAFT00000019196	2.21008	2.49737	1.30128	2.94001	1.47069	2.36459	1.92772	2.15467	2.36234	3.83155	2.24855	2.70279	3.65465	10.2915	16.9452	7.488	11.0626	10.4354	8.22149	10.6298	13.4777	11.5023	12.7647	8.83133	11.5248	11.6216
ENSCAFT00000011610	15.513	12.9486	16.0486	16.8551	5.47791	23.4504	17.3628	8.32292	17.4443	33.6408	22.3208	23.4106	21.1642	66.4355	83.0679	66.436	62.174	35.4283	76.8637	86.0779	46.2964	77.2902	112.894	84.6785	95.2127	66.034
ENSCAFT00000005780	8.2397	4.92535	10.5532	7.31244	2.57097	7.70033	5.87961	5.14102	7.40052	11.9488	9.5527	4.89401	15.3675	35.9448	29.6624	43.0543	24.9057	16.3331	25.1754	27.683	27.9183	32.2171	38.9783	35.6958	19.5812	47.3096
ENSCAFT00000017147	3.60376	3.14231	6.9399	4.8334	2.5655	4.08641	4.23136	3.71509	6.37252	5.34476	5.76573	6.72256	8.36352	15.0491	17.8025	28.0463	16.7189	13.8836	12.1222	18.2887	18.5157	24.3704	16.5435	20.11	26.7823	23.1585
ENSCAFT00000038058	2.66207	1.62979	2.14986	1.47685	1.35505	2.50754	2.6396	2.55922	2.69089	2.70966	2.03914	4.36373	3.0567	11.0678	10.1953	10.221	5.46251	7.77687	11.0683	11.1616	10.3751	14.7202	10.2908	8.72999	16.5229	13.0711
ENSCAFT00000028868	1.14566	1.59461	1.55025	1.81638	1.39114	1.71046	2.69711	3.38666	1.38292	1.05236	1.5028	0.836119	2.44344	17.8172	25.1053	30.8071	15.716	16.5961	26.7642	32.5957	32.7902	29.514	31.6783	25.7295	24.3895	38.2315
ENSCAFT00000009499	0.0565674	0.0844095	0.107771	0.0828456	0.101324	0.0881997	0.118875	0.108351	0.0732932	0.100342	0.0634551	0.0414435	0.0853729	0	0	0	0	0	0	0	0	0	0	0	0	0
ENSCAFT00000023532	2.97598	1.60988	4.39443	4.89012	2.91903	4.23583	3.01441	3.4368	4.50443	5.70065	6.42104	3.27177	4.08768	12.7492	10.1613	19.917	17.2541	18.4142	15.2003	14.132	19.6624	23.4094	20.662	23.8428	13.3694	13.2882
ENSCAFT00000019053	12.9189	3.80498	9.6006	3.95986	5.1549	9.9639	5.90236	7.15764	9.57417	10.2861	7.14334	7.10565	11.3837	59.2701	30.504	45.5153	20.5681	34.641	32.8717	36.4147	40.6956	46.3327	39.516	29.7059	31.0299	36.3468
ENSCAFT00000007586	14.7931	9.50979	13.6649	11.119	6.88919	13.3578	14.7348	9.83855	16.2094	13.6447	7.03237	13.2218	18.8683	69.8593	63.3782	66.9938	42.8311	56.4433	48.9079	84.2613	66.9019	78.8664	51.8741	31.2461	60.0108	71.4298
ENSCAFT00000038367	0.187687	0.129637	0.198595	0.118637	0.212241	0.143744	0.165299	0.168304	0.125968	0.1596	0.225467	0.082892	0.121298	0	0	0	0	0	0	0	0	0	0	0	0	0
ENSCAFT00000026812	3.44359	4.35823	4.40162	8.28331	4.60109	4.02036	3.69726	6.25077	4.24352	6.33598	6.29713	4.32088	6.97736	19.7406	33.1648	25.541	32.4918	31.9964	18.0529	20.7078	40.8028	21.4061	29.825	30.6459	22.7186	26.5362
ENSCAFT00000024127	0.0536704	0.0527389	0.0633529	0.0548265	0.026807	0.0544155	0.0587767	0.0505183	0.0323999	0.0624331	0.0684627	0.0276037	0.0505504	0	0	0	0	0	0	0	0	0	0	0	0	0
ENSCAFT00000014789	1.62789	0.903041	0.973643	0.652892	0.453224	2.0674	0.505687	0.455944	1.19604	2.79508	1.26132	1.75661	1.38265	8.76497	8.56122	6.39606	4.25662	5.96782	8.9384	4.75756	4.85837	8.93595	11.6068	7.45136	10.2504	6.77184
ENSCAFT00000005374	10.3567	10.243	13.9991	8.3824	8.21644	22.1858	13.9023	13.3638	9.146	23.7644	20.5834	18.4137	17.6582	45.5142	67.5835	60.8319	29.7832	52.6868	67.5904	70.2434	72.6108	37.4658	77.1737	74.5064	70.7901	51.7744
ENSCAFT00000028393	8.66713	2.56377	6.55485	3.56557	3.09092	6.81693	3.62198	4.09726	7.33781	12.3403	7.93691	8.08906	7.05485	36.7637	18.2528	28.5645	14.615	21.3745	22.3407	20.3482	24.3892	32.4807	40.9637	31.1268	32.2785	22.3763
ENSCAFT00000014276	5.04621	4.18198	8.99799	4.40963	4.98481	8.16448	9.55806	5.91978	9.70222	8.49831	12.1452	9.34288	11.3587	23.0231	25.723	39.8248	16.6166	33.8128	32.635	45.6989	39.0845	42.8927	29.6849	44.9998	42.1237	36.5866
ENSCAFT00000015826	14.8937	9.69524	25.425	7.78565	7.03209	20.9962	12.1963	10.3778	14.2751	19.9448	17.33	18.4338	19.0997	55.8079	55.6586	90.1713	25.5399	44.216	57.3451	53.3752	57.9429	53.3582	56.2622	53.3512	64.2761	50.3444
ENSCAFT00000015285	12.8012	7.95516	17.2358	12.7266	7.7685	16.942	16.1834	11.4037	12.4285	19.5129	13.5877	8.25388	11.5048	46.0775	59.9185	74.0481	48.431	59.956	51.2348	65.6025	72.4885	45.4595	73.6852	68.5116	42.3847	36.7563
ENSCAFT00000006180	10.508	4.58706	11.8363	5.18233	4.52841	15.3921	3.31497	4.25832	12.7118	12.7064	13.1015	8.29508	10.5755	52.1402	39.1868	59.9733	31.4033	38.1117	58.4418	22.3342	33.0985	65.9348	52.0245	61.6998	42.7795	39.667
ENSCAFT00000010893	13.8007	6.37287	10.9084	4.54832	4.91017	13.3133	8.23853	7.30019	8.52842	15.5494	11.7458	13.7198	15.0914	67.5018	47.6705	63.6564	18.6824	42.4828	57.2061	50.4379	56.093	56.525	83.3916	58.0321	71.1995	64.685
ENSCAFT00000027369	4.25887	2.87185	3.52435	2.99133	2.11677	5.06708	1.43391	3.56309	5.02619	4.10303	3.60807	4.44479	5.58824	19.6998	18.8501	16.2529	11.1744	14.1169	17.8933	6.93292	20.5518	22.9475	15.3912	14.5549	18.9576	18.5564
ENSCAFT00000012388	11.8182	3.03377	15.4703	1.89371	1.64337	32.3556	4.75768	2.70385	12.5668	20.5573	11.6244	12.3603	16.4178	26.2572	23.8563	41.2822	8.50214	15.7892	53.0118	22.0044	20.9306	36.5847	38.5571	27.9785	28.6163	34.3516
ENSCAFT00000006445	12.4388	7.84223	15.7378	5.69792	7.16717	12.619	11.1293	13.9414	11.8045	22.5378	20.2169	17.7511	17.5795	58.3844	58.389	71.3291	24.5105	50.8194	47.7775	60.6763	82.7554	58.4843	85.1322	82.0189	81.802	61.1205
ENSCAFT00000026278	22.854	10.2466	25.8803	13.5849	10.7704	37.8971	10.6541	16.4196	24.0556	23.6288	29.0303	28.6851	39.439	110.224	66.018	116.388	49.4289	69.4722	130.552	53.7471	93.0507	111.279	88.1549	118.735	121.327	127.326
ENSCAFT00000007117	7.12298	3.64348	7.55962	3.82637	2.19086	8.43112	4.62299	3.13707	7.40139	6.85447	6.03161	5.36502	4.87276	29.7414	23.8711	30.0395	14.0695	14.3839	26.3737	22.7013	17.5752	30.332	22.3288	21.4256	21.1454	14.3552
ENSCAFT00000011298	22.3679	18.0417	16.5874	17.1563	11.8274	24.4663	25.9722	19.2068	16.5817	36.5034	21.831	29.9236	29.7251	93.3965	110.325	68.1647	62.5253	77.9744	71.0173	124.335	104.014	66.9468	116.952	80.9257	114.451	83.1346
ENSCAFT00000004523	3.52977	2.42298	6.19083	1.89859	1.78903	4.64489	2.68592	2.48469	3.67108	6.35546	4.99031	4.17679	6.61223	16.091	16.0392	25.9574	7.18117	11.2753	15.1564	13.2746	13.7804	16.2397	21.5495	18.0722	16.9434	21.1213
ENSCAFT00000016453	5.99211	3.88786	7.5596	5.34469	5.93586	5.67591	6.16679	5.75251	8.30874	12.2485	7.06278	12.045	13.983	23.8862	22.9728	28.9267	18.9714	34.6552	17.8369	26.8605	29.5091	30.3002	37.5559	24.3349	45.255	39.8103
ENSCAFT00000036556	0.0239032	0.022601	0.0299599	0.040365	0.0133221	0.022415	0.0252617	0.0320885	0.0187776	0.0280463	0.0238983	0.0183055	0.0252237	0	0	0	0	0	0	0	0	0	0	0	0	0
ENSCAFT00000010335	5.44165	8.20946	8.09039	3.65547	3.67508	10.4257	7.56661	4.07009	7.04396	5.663	13.0153	8.04858	15.7756	39.4044	43.5537	39.1215	16.4353	29.8413	29.7075	41.5945	27.9252	45.8793	24.3789	41.8826	42.2264	44.207
ENSCAFT00000004862	0.0284779	0.0381798	0.0398402	0.0218522	0.0413082	0.0190527	0.0410808	0.046819	0.0208186	0.0312256	0.0324072	0.0280043	0.0285042	0	0	0	0	0	0	0	0	0	0	0	0	0
ENSCAFT00000023553	2.3425	2.11548	4.53545	3.36923	1.7468	3.46135	1.26942	2.49065	4.07921	4.86774	3.88301	3.47666	3.32223	10.3819	14.5336	19.1832	12.0382	10.9607	10.2513	6.65486	14.5391	17.5042	16.926	15.3617	15.1948	11.0394
ENSCAFT00000005862	5.22804	3.09512	5.39976	1.77801	2.47343	3.83425	6.49636	2.58036	2.44925	9.16952	7.3244	3.2375	5.13161	19.0079	20.2085	24.768	13.2205	19.9004	15.0329	27.4958	16.1532	13.2749	34.1148	27.5866	15.4924	23.6786
ENSCAFT00000029171	3.16201	1.19588	2.83585	2.99311	1.32939	2.80523	2.20465	2.42338	3.20998	2.52348	1.65069	1.68655	2.60924	14.8666	8.53569	13.4344	11.8019	9.52746	10.2846	11.8051	14.7546	15.4073	9.35903	7.42773	7.64507	8.82352
ENSCAFT00000002001	53.0457	19.7922	37.4947	18.1519	15.1599	35.8734	30.8602	22.5666	33.0044	56.1942	35.1553	32.9588	36.5109	200.507	126.963	147.89	66.2363	87.0736	109.982	152.584	113.857	141.262	178.093	125.564	127.372	106.702
ENSCAFT00000014759	93.3115	56.05	97.2718	51.7995	37.749	97.3614	81.7655	85.779	87.7327	113.904	67.3342	60.2008	90.6141	352.624	260.071	357.405	156.042	168.928	270.183	313.302	333.408	339.673	331.816	216.441	211.43	245.484
ENSCAFT00000021145	33.8877	23.6956	29.2792	19.2366	19.2282	36.6223	28.3934	20.7912	26.0274	27.8761	28.3987	22.9394	21.4191	146.841	146.842	124.782	70.9782	127.982	118.613	137.207	120.821	115.369	95.7454	105.44	92.3133	66.7071
ENSCAFT00000030413	0.519705	1.21744	1.4606	1.0449	1.19242	1.84535	1.1197	1.85906	0.950175	1.81559	0.751138	2.22663	2.551	6.19774	9.11562	8.63225	4.83934	8.25562	8.4389	8.17504	12.7296	6.71573	10.477	6.15462	13.0438	10.0001
ENSCAFT00000018142	25.0249	23.6651	28.4889	27.9017	16.6768	36.4796	22.0766	23.4171	21.2292	35.6168	44.9844	14.2611	27.8148	113.448	156.408	115.905	111.592	112.836	116.929	115.464	136.506	93.513	120.389	169.279	57.8285	83.958
ENSCAFT00000026276	24.6719	19.0987	18.2349	15.1902	9.27514	33.2067	10.6895	16.5051	23.5474	28.5716	41.0325	26.2807	29.3137	103.547	125.457	78.421	57.7187	64.4895	109.21	58.21	98.2571	104.16	93.4182	149.153	98.7351	87.8106
ENSCAFT00000020032	0.0142615	0.0230913	0.025986	0.0151754	0.0173296	0.0204286	0.0261998	0.0217772	0.0151233	0.0312849	0.0155042	0.0131665	0.0186147	0	0	0	0	0	0	0	0	0	0	0	0	0
ENSCAFT00000023825	10.2247	4.81321	13.169	3.48841	5.55376	18.3407	7.22112	8.8311	7.43756	16.4047	19.6448	12.0903	16.5947	42.9742	30.7422	48.2873	13.0445	36.586	52.3417	37.4332	53.0488	30.8496	50.8838	61.3759	41.1658	44.3307
ENSCAFT00000035775	0.0736155	0.096132	0.112317	0.0757268	0.0666874	0.0434792	0.0855817	0.0770486	0.0365737	0.0706334	0.0850949	0.0603147	0.0606902	0	0	0	0	0	0	0	0	0	0	0	0	0
ENSCAFT00000013197	2.02451	0.848539	1.75285	1.39651	0.594316	2.34314	1.06208	1.14142	2.2053	1.48778	1.1338	1.25116	2.2107	8.89646	5.98608	7.86946	5.53345	4.08831	7.67774	5.58067	6.43172	10.4255	4.97142	4.84154	5.3221	6.69621
ENSCAFT00000024141	7.34313	11.8517	11.7656	9.07401	7.0361	11.5328	13.274	9.81171	12.9571	15.793	9.64089	9.71616	16.0986	32.8207	71.5572	51.9201	32.7214	42.9248	38.204	62.2439	51.0445	57.641	53.3356	38.2278	39.8196	50.9385
ENSCAFT00000011405	69.1464	46.5327	81.1641	48.5383	39.9865	87.4604	93.7035	47.5329	55.4627	112.382	73.0337	57.764	57.2806	296.983	281.992	331.47	177.776	264.498	276.629	441.488	269.398	234.979	361.884	264.303	229.861	171.822
ENSCAFT00000025570	9.57219	7.93535	12.6625	4.93752	5.42971	15.0348	9.82505	4.45973	9.67903	13.0244	7.75904	10.1445	15.0399	43.153	47.5062	58.8103	16.6389	34.0105	50.9437	45.5288	23.8343	45.4803	44.6248	31.8472	43.6292	49.7794
ENSCAFT00000006348	10.176	4.26285	13.0414	4.35676	4.19214	16.6204	4.21504	6.39196	13.7354	18.6627	13.5485	10.1682	15.9734	30.3916	18.5456	43.7911	18.1161	22.025	41.149	14.8576	31.0434	43.4236	43.199	34.0888	32.6244	35.8273
ENSCAFT00000006813	7.18696	3.07065	4.72234	1.38288	2.1645	5.66547	4.06035	3.79078	5.69187	9.51866	4.40512	6.56273	6.86729	24.1087	18.5334	16.3165	4.61096	13.9484	16.495	19.7346	17.9057	22.1036	24.8223	15.7605	20.9787	17.4506
ENSCAFT00000009474	39.575	45.8233	42.2543	84.7205	41.6762	50.0097	62.0021	55.6452	42.8506	102.565	79.0091	60.411	62.2844	179.247	289.121	179.051	308.342	275.285	162.031	306.512	319.584	183.107	350.305	296.307	244.372	187.929
ENSCAFT00000014283	0.0439235	0.0493524	0.0777802	0.0348835	0.0452952	0.0540061	0.0670853	0.0595386	0.040916	0.0781551	0.0779843	0.0361846	0.0519456	0	0	0	0	0	0	0	0	0	0	0	0	0
ENSCAFT00000017324	12.4598	7.1245	9.56375	7.92721	9.24599	13.1998	9.02374	5.3553	8.68884	23.4385	18.3778	12.2004	18.0976	51.4575	41.4826	37.5138	24.6329	55.8566	39.4574	42.5629	29.1836	37.3823	74.1669	64.3766	46.2959	53.1198
ENSCAFT00000013241	43.9268	26.5229	69.4339	15.7159	16.7097	58.1593	36.4439	24.1794	39.4666	80.4789	49.3707	44.5994	60.0029	192.786	172.594	295.379	67.4789	126.462	192.759	185.155	145.334	178.893	270.23	185.661	184.492	184.37
ENSCAFT00000005849	8.86412	8.484	13.6838	7.61892	7.58208	17.0263	12.7659	14.341	13.6543	21.5352	14.8474	15.8795	13.077	34.5418	49.2066	50.0064	25.3711	48.5454	48.3046	57.0763	72.8987	55.0518	67.6908	51.5829	58.9453	36.8386
ENSCAFT00000008168	8.46197	4.49909	11.2516	10.6977	6.0618	10.1311	7.55863	9.23384	6.06166	8.05435	6.80382	6.23797	7.85853	34.8939	32.4156	50.9772	38.3283	34.5309	32.7343	41.3024	48.9876	26.4496	30.2554	27.4701	24.4795	23.8087
ENSCAFT00000032193	9.40545	9.77969	10.408	9.3174	8.35972	5.38395	10.3376	6.44915	8.7094	23.2973	13.4615	16.659	10.367	50.7419	57.564	49.5992	34.9195	55.4137	25.3632	45.2276	40.4019	45.6173	76.3541	53.1465	77.8493	39.2066
ENSCAFT00000011058	67.0681	54.545	35.4615	50.1828	47.0324	74.5713	62.1069	35.7284	62.9441	120.455	62.4611	77.3779	75.4098	243.438	267.311	118.785	139.163	246.196	190.03	244.759	175.305	221.278	316.442	189.264	254.15	182.515
ENSCAFT00000012419	35.6077	22.7475	35.4443	12.7269	16.8562	26.6341	22.1194	17.6566	20.5391	43.9998	37.4555	22.6238	37.9351	147.4	136.752	142.256	44.9379	105.944	82.7586	104.115	96.9021	86.4066	140.795	136.187	88.1458	111.88
ENSCAFT00000000889	21.9273	17.641	15.6033	13.0089	9.7615	17.4888	16.8755	13.7714	11.8052	32.0288	21.6077	22.4432	23.2426	66.6868	70.3028	43.3113	31.2738	43.4864	39.1886	55.0751	51.5134	36.0233	75.6191	56.5304	62.1851	51.3733
ENSCAFT00000018118	2.5243	3.01109	5.29807	3.2105	1.40553	3.85394	3.13783	2.74026	3.37666	6.11443	4.36859	2.47828	3.58239	11.8843	21.2128	22.5896	12.2295	10.7346	12.8471	15.9012	16.7811	15.843	21.4339	16.9142	10.5317	11.6723
ENSCAFT00000016025	6.76024	8.5955	8.10504	10.0764	5.93532	10.046	3.88289	9.42544	7.13932	13.3678	12.5549	8.01703	13.2783	30.6287	57.5791	36.9958	34.2387	40.0139	34.013	20.162	51.6161	31.1772	47.2643	46.1626	33.6197	41.6765
ENSCAFT00000017631	8.5302	6.11455	12.8746	6.27636	4.95802	11.7632	4.58183	3.75051	7.45388	8.58482	6.24847	10.2219	12.3138	39.0047	36.7038	56.4006	23.6307	31.0667	39.1371	22.8798	21.1656	33.393	29.8493	24.128	41.0562	37.3058
ENSCAFT00000015797	9.55455	11.8839	14.3685	18.2263	9.59123	17.9652	7.13858	5.93776	15.3541	19.8087	17.5675	9.90533	11.1761	41.2762	70.899	57.132	63.175	59.3667	56.5172	32.8397	31.2016	64.1721	63.8205	62.6454	38.3207	32.9568
ENSCAFT00000019032	14.8506	5.60347	14.5746	6.0587	5.27236	14.8337	10.6057	7.69015	9.18574	12.0851	8.5562	15.1061	12.354	58.6909	32.1844	58.4641	20.2625	31.7175	45.3661	47.8831	39.904	37.1466	37.17	31.5719	55.5736	35.4429
ENSCAFT00000006013	7.22513	6.43461	6.9949	3.44433	5.33591	7.35616	5.83439	6.93861	9.66456	15.1426	7.70804	9.06655	12.4959	31.6801	41.7762	30.7151	12.7553	34.2278	24.4242	28.6752	38.7268	45.376	51.5919	30.2115	39.544	39.8997
ENSCAFT00000024323	6.04329	3.09996	5.22929	3.84267	2.76334	4.55021	6.8361	5.34124	6.2353	6.85354	5.36184	8.29008	8.89858	26.2262	19.7502	22.6126	13.7559	18.9298	13.4768	33.8156	28.5626	26.179	24.3845	20.3516	34.4901	27.1401
ENSCAFT00000028303	62.7595	32.6045	38.0474	33.7495	30.7139	60.5155	46.3074	31.7746	79.968	62.002	57.3906	51.4645	45.5689	282.174	213.376	163.418	125.128	219.731	198.856	235.004	197.717	349.947	214.986	224.112	210.228	138.905
ENSCAFT00000004891	5.93402	7.49049	3.76516	6.97822	6.6296	6.31931	8.37521	8.76399	10.3215	7.21057	6.33221	6.18246	10.0919	65.3609	115.812	58.8831	63.6197	64.4464	42.523	81.9154	64.6985	94.7919	51.5933	61.8324	90.4603	80.9941
ENSCAFT00000027881	22.9939	24.1058	29.8958	20.195	11.2095	48.5498	17.3732	26.633	30.4055	35.8816	15.7097	24.1771	44.3755	85.1985	121.019	100.769	57.9617	60.2152	125.172	69.2533	125.772	111.45	103.539	52.2201	86.0075	115.116
ENSCAFT00000020430	17.4935	11.501	15.9167	8.15845	9.97258	12.0378	14.3687	9.3901	10.4406	15.6141	19.1283	23.0862	26.1946	64.4454	65.2689	59.1998	28.5257	61.1502	33.6516	62.916	48.8728	43.3658	41.8116	59.0138	79.679	73.7671
ENSCAFT00000026718	1.48642	0.750947	1.6208	1.62499	0.665285	1.67816	1.7854	1.77173	2.11198	2.04053	1.05983	2.44832	3.18787	6.51348	4.66542	6.77682	5.46397	4.33917	5.2624	8.00234	9.61645	9.25636	7.19427	4.39578	9.67695	9.61661
ENSCAFT00000005984	2.52068	0.930085	3.17709	2.63403	1.0598	5.96264	2.82675	1.25317	3.16462	5.08592	2.89339	2.49349	3.85762	11.0797	6.05013	13.0193	9.71887	6.06493	18.2293	14.0239	5.9312	14.349	15.8363	12.4988	10.4774	11.9248
ENSCAFT00000037171	0.136022	0.138416	0.154429	0.0784977	0.161109	0.0869958	0.135526	0.131091	0.0530727	0.133864	0.107442	0.0676083	0.111065	0	0	0	0	0	0	0	0	0	0	0	0	0
ENSCAFT00000001065	16.8439	6.941	15.0044	7.24554	7.44428	14.4803	10.5787	6.46452	12.1081	18.4196	13.6891	19.0934	17.8415	62.2378	36.4336	46.8514	19.5777	35.0836	35.5652	41.5671	29.3795	41.2608	47.2394	40.5498	60.5862	40.4186
ENSCAFT00000038049	3.57053	4.217	6.06658	7.45761	4.38871	7.33003	7.36205	6.23907	3.96175	6.40208	6.51522	4.49285	4.43112	15.8391	24.0268	28.0033	21.1067	24.0857	23.8106	34.6895	30.608	17.8043	24.3268	29.7914	18.6104	13.4527
ENSCAFT00000027737	9.19801	7.11805	5.29948	6.75495	9.96752	9.43234	12.8213	16.2582	6.30871	12.5168	7.47578	13.1934	12.9744	63.6581	54.2721	64.7016	37.7546	65.007	68.6889	75.9755	92.3611	55.586	114.786	67.4789	102.828	91.4947
ENSCAFT00000017502	12.5121	10.2794	10.6368	11.9	8.94221	10.2646	20.1255	10.1759	8.9256	18.3479	14.3339	14.6593	15.4683	50.4606	58.4072	41.3782	39.9338	53.3119	32.5108	86.2824	53.9804	37.3386	55.3967	49.9761	55.1347	45.6464
ENSCAFT00000015122	33.3282	22.5301	42.1355	11.0032	15.3341	32.4304	37.6218	17.9933	29.2164	48.0927	47.1466	36.9919	42.5573	149.721	138.861	188.725	41.8819	111.916	105.475	183.78	109.377	131.092	167.82	178.248	167.276	131.764
ENSCAFT00000015168	22.8008	11.1476	12.8545	13.5747	10.6428	26.1583	7.23503	11.4043	13.1075	26.4656	18.1377	11.6091	12.3832	96.8109	82.3202	53.7664	61.2156	84.7115	84.4512	39.4862	76.1415	61.1725	89.047	70.8128	48.67	39.3362
ENSCAFT00000002228	2.84694	2.61979	1.87007	3.53274	1.35992	3.4509	3.08359	1.94957	4.37028	7.76534	7.78355	2.24602	4.62629	10.1594	15.5925	7.09913	12.545	10.0732	8.93396	13.6673	12.0839	16.4611	20.6283	18.9304	7.67877	13.0506
ENSCAFT00000002804	2.65861	1.50225	2.85603	0.467941	1.90529	2.48653	3.55638	1.60766	1.73512	5.06208	2.8518	2.25598	2.60731	15.1538	16.9239	18.1317	8.12586	18.9173	15.8222	26.6938	13.9312	12.5107	26.4302	14.8862	14.444	14.4484
ENSCAFT00000020612	5.85221	1.04935	2.36187	0.808747	1.92515	1.85303	3.15453	2.45092	2.69026	3.58142	2.26578	2.24309	1.60006	17.9651	8.24478	13.8934	5.49907	15.3337	9.79666	13.6416	13.5443	17.6923	15.2886	12.0238	9.77245	8.13549
ENSCAFT00000014690	6.09487	4.30802	7.9356	2.92893	4.39806	4.9033	4.7132	5.07154	8.18913	7.88501	4.09098	7.76249	9.98302	26.9871	28.1514	32.34	11.7119	29.4529	16.5071	22.8306	29.2928	36.1897	25.3677	15.9519	30.5869	29.9825
ENSCAFT00000013273	5.62245	5.31803	9.26783	7.80601	5.39923	10.7164	6.60695	10.99	6.46146	14.2991	13.1071	6.61723	9.24819	24.245	33.3982	45.821	27.9724	33.6371	37.495	33.2724	58.9742	31.2803	51.6326	52.0082	27.9242	31.0638
ENSCAFT00000032019	0.015113	0.0187215	0.02703	0.0144051	0.018376	0.0107667	0.0193073	0.0196528	0.0089309	0.0245856	0.0205705	0.0120865	0.0157299	0	0	0	0	0	0	0	0	0	0	0	0	0
ENSCAFT00000006652	4.19733	2.29548	4.35916	1.08495	1.55933	5.33985	2.12042	2.37208	3.8813	5.32614	5.2649	2.57828	3.7125	18.7195	16.6654	20.4743	4.54707	12.0957	20.3874	11.5725	15.4301	19.0876	19.6958	20.2191	11.6115	12.626
ENSCAFT00000014557	15.9962	12.2416	21.2079	10.1025	10.1157	16.5403	19.3826	11.511	17.9387	18.9023	14.8437	12.7505	11.394	67.616	69.5486	88.1404	34.4099	60.2798	53.1766	87.0343	58.2854	79.1093	62.7375	55.2559	52.1296	35.7259
ENSCAFT00000010211	28.4861	11.5874	10.5817	11.0298	9.20734	32.5153	15.7074	10.3939	23.868	20.8817	22.2355	17.4793	19.3802	104.244	71.2477	40.7221	39.0885	55.9043	96.3859	75.6377	55.5782	96.356	63.4979	74.7335	61.4597	54.0353
ENSCAFT00000026469	0.100469	0.134418	0.106026	0.0806084	0.112414	0.0484143	0.1104	0.131665	0.0472134	0.103666	0.127797	0.104997	0.0617946	0	0	0	0	0	0	0	0	0	0	0	0	0
ENSCAFT00000008299	24.0618	31.295	15.9657	32.5074	26.9313	20.9263	40.4237	21.3489	20.043	34.0464	17.4924	32.2186	37.1126	162.034	173.577	79.0186	91.4408	150.715	83.562	166.606	109.618	108.743	138.764	82.141	136.375	133.8
ENSCAFT00000030686	8.65907	4.98821	5.42102	5.57601	5.33092	9.06763	7.13662	7.69062	6.47941	9.31512	11.2155	10.9095	8.71596	38.1409	33.2614	21.8737	23.2618	36.8545	27.9362	43.0478	48.6547	28.146	31.8085	44.3559	43.3108	25.7269
ENSCAFT00000007228	4.14357	2.12686	6.05212	2.19161	1.88698	7.91613	3.51203	3.35107	3.85828	7.01234	3.93182	3.85213	6.19411	38.2452	59.3046	49.2743	31.2926	56.932	46.8628	69.1299	73.5145	48.9377	56.2048	36.5234	36.8748	37.2909
ENSCAFT00000005312	7.55114	2.96912	6.40821	4.90443	2.62498	6.16575	1.94667	4.14273	5.32724	8.23136	4.88498	9.41318	12.186	35.0857	24.3544	26.5771	19.7744	21.5199	19.7903	15.7318	26.3727	22.4788	29.2266	12.3778	36.7242	37.5533
ENSCAFT00000014166	3.21154	2.40179	5.27561	2.76606	2.92782	4.83781	4.02969	4.2636	1.77918	8.11734	4.9915	3.95515	5.1777	14.2237	15.3327	22.7449	10.1381	18.2447	16.2739	19.9939	23.2051	7.85458	27.0161	19.1162	16.2568	15.9962
ENSCAFT00000014899	15.437	14.8653	16.3184	8.07809	10.5928	18.52	9.73615	11.3703	25.1197	20.4328	18.3507	20.5822	28.8833	61.0567	85.1927	60.7266	26.7875	60.7751	54.419	44.2331	58.1211	98.5383	62.3805	62.3438	75.3369	77.5419
ENSCAFT00000025647	0.0427422	0.0349748	0.0529498	0.021553	0.0238571	0.0254446	0.0373353	0.0275857	0.0206013	0.0459478	0.0477924	0.0325394	0.0380917	0	0	0	0	0	0	0	0	0	0	0	0	0
ENSCAFT00000003018	5.71758	6.66796	6.3825	11.7817	7.09755	7.1915	7.83809	9.04766	8.07406	17.2314	9.27316	11.5407	12.5086	23.1219	35.4734	22.9347	39.2091	42.6851	19.4575	35.6765	46.4595	30.0035	49.7669	32.075	42.4666	31.6738
ENSCAFT00000023939	0.057843	0.0813558	0.0773809	0.087385	0.0813765	0.0609188	0.0924308	0.0553046	0.0348503	0.0745445	0.0596751	0.0312341	0.0450287	0	0	0	0	0	0	0	0	0	0	0	0	0
ENSCAFT00000011085	11.9823	11.9216	24.8508	14.7894	9.09999	19.4909	10.8288	17.3163	13.1718	27.6052	9.657	14.6727	21.9314	50.3283	72.3993	97.5031	51.082	55.636	60.5253	51.6603	91.3013	54.259	88.8148	34.8269	57.9725	63.7806
ENSCAFT00000008318	12.3498	4.53709	14.0711	3.47346	3.45183	16.4131	7.57197	7.08019	8.93876	19.0113	16.7986	15.8209	25.3024	50.7043	29.8427	54.7879	13.9082	24.816	50.8487	40.2965	41.2733	37.2289	61.155	59.0571	59.8088	72.295
ENSCAFT00000003575	12.0336	11.8537	18.7998	12.0449	6.21897	22.3015	21.0716	13.1053	13.1818	19.0527	18.3868	15.9956	11.5862	51.4279	70.8564	74.6058	40.4844	38.1742	67.8614	95.4076	71.7108	55.7458	63.7765	62.3601	62.7964	34.1817
ENSCAFT00000022884	13.6681	6.58768	12.4036	6.84611	6.47932	10.7725	10.6919	10.194	7.43794	12.4012	8.82388	9.26599	9.41286	58.3061	41.6785	51.5777	24.2894	42.2558	34.784	52.0822	56.2959	31.9303	40.4428	33.1557	36.833	28.7063
ENSCAFT00000026215	2.73312	1.75577	1.91058	2.14927	1.12325	4.1562	1.9081	1.01559	2.18461	5.91434	2.96677	2.82964	2.34346	11.7489	11.2865	8.46008	8.10657	7.00959	11.5698	9.35323	5.99541	9.55571	19.4818	10.769	10.9962	6.9511
ENSCAFT00000000501	9.60155	3.85653	7.71752	8.71299	4.5791	10.8501	4.63688	3.69867	8.74423	16.5222	16.3266	6.13038	11.9406	41.4555	24.671	32.0724	33.3683	30.2313	35.4523	23.4571	21.1487	37.9586	56.2833	61.1516	25.0149	36.4851
ENSCAFT00000038232	289.926	55.7805	193.4	16.5833	86.7438	309.566	88.5155	133.985	190.139	299.455	204.384	178.798	402.306	380.125	176.634	326.546	150.471	251.407	362.654	259.67	292.439	334.279	402.293	310.184	300.083	464.423
ENSCAFT00000024764	47.2596	26.0351	46.6757	57.5957	18.732	47.6584	21.4704	33.0157	26.3035	83.8526	71.2525	25.1434	49.8377	180.298	146.346	167.312	177.478	105.668	129.495	92.0833	158.14	97.3498	236.506	229.773	87.4087	128.508
ENSCAFT00000027790	0.0424196	0.0771855	0.0704119	0.0713555	0.0408146	0.0388595	0.0547654	0.0586758	0.0962733	0.0598164	0.0727569	0.0321037	0.0550616	0	0	0	0	0	0	0	0	0	0	0	0	0
ENSCAFT00000027850	11.4171	12.1292	14.2381	4.65762	6.86847	12.6272	7.16411	7.75232	14.454	19.0276	11.604	10.1455	13.775	50.1878	76.6269	69.6453	22.6312	51.8263	47.7654	40.5897	48.7442	65.2791	75.4499	45.4562	42.1688	46.9157
ENSCAFT00000027443	34.8659	36.891	29.8985	43.1747	66.4948	27.9118	42.1115	54.5763	30.8445	46.1311	30.7131	26.6339	23.1817	228.979	329.096	194.545	250.58	492.19	229.994	330.731	351.488	227.651	343.936	272.192	212.354	188.203
ENSCAFT00000007604	3.51394	2.70032	8.1454	1.7708	2.681	5.5691	3.8868	3.59916	4.98373	7.67378	7.14515	4.11055	6.41703	15.5895	18.2898	33.8512	6.98109	18.1519	18.4546	21.2702	20.5351	22.7047	26.1472	27.0705	16.7382	20.2585
ENSCAFT00000037165	0.0407686	0.0617305	0.081791	0.0429727	0.0559355	0.0352717	0.0524011	0.0456534	0.0364147	0.078803	0.0555382	0.0312551	0.0459626	0	0	0	0	0	0	0	0	0	0	0	0	0
ENSCAFT00000027630	49.5604	19.9026	53.4299	27.7027	13.0726	48.8186	26.707	19.324	56.7076	44.0034	44.5824	37.9764	49.0425	221.207	130.53	226.64	101.448	90.7728	166.277	138.139	113.686	255.553	149.602	171.246	155.344	154.104
ENSCAFT00000005590	49.3881	44.2498	83.2646	34.5649	24.8069	108.594	41.686	51.6828	65.4256	68.7554	84.6158	31.8678	65.7648	211.149	274.514	336.041	129.756	157.408	342.807	201.44	282.058	278.708	224.757	306.617	127.392	198.113
ENSCAFT00000039172	5.95626	4.42452	4.40686	6.97679	2.55502	6.35428	4.08083	3.98938	4.22523	5.17613	3.0649	3.04582	3.91251	25.8648	31.0811	20.299	25.7085	19.0388	21.9816	22.7489	23.8529	18.6861	22.9089	12.1177	13.0475	12.4412
ENSCAFT00000003171	5.86445	4.71303	8.62441	6.42028	3.46424	4.38068	5.1242	3.48732	2.88612	12.9612	12.8313	6.95155	13.298	24.1708	28.8339	35.8251	22.3376	22.6968	13.6805	25.9747	21.5503	12.8938	43.0208	33.2634	25.9237	40.0666
ENSCAFT00000013916	4.83035	4.83782	7.13719	4.66437	3.25952	3.83281	9.16675	5.77616	6.84475	8.31994	8.40808	8.18431	9.07825	21.2527	30.4637	32.2515	16.9132	19.9136	12.7979	43.0651	30.4359	31.7224	28.8046	31.1297	32.3945	27.8396
ENSCAFT00000005956	13.0109	8.65513	11.3079	6.9481	8.41048	13.0718	12.4243	10.0984	9.85702	17.6217	9.69635	10.5477	9.33468	52.5705	53.6241	44.9719	23.7532	53.302	39.2678	59.0459	54.0088	40.6247	55.0258	34.9204	38.9948	26.5063
ENSCAFT00000005890	1.03236	1.2021	2.17861	0.724854	0.840528	2.22448	1.59156	0.867007	1.39336	2.3756	2.1332	1.14927	1.92481	4.53386	8.19469	9.68573	3.18646	5.75958	7.38522	9.3256	5.32115	6.69616	9.0249	8.54123	4.97662	6.01955
ENSCAFT00000016692	2160.68	436.197	1339.92	138.777	532.638	1953.37	447.96	363.708	1319.63	2785.32	1385.94	1649.88	3250.25	4446.53	2165.39	2865.32	756.414	2847.89	3178.76	1667.09	1608.55	2924.82	4994.06	2754.71	3753.88	5057.41
ENSCAFT00000019278	4.16455	6.21949	14.3134	13.9142	7.46282	8.92995	5.79443	8.79578	8.63173	21.5069	12.7	14.5892	23.3065	18.3931	36.357	53.3626	50.3566	49.6673	27.7442	25.6929	49.3587	36.166	65.6432	44.771	55.9117	67.568
ENSCAFT00000029855	33.9073	16.5802	32.1898	18.5261	14.0703	34.0842	26.8586	15.0271	24.002	34.4808	28.3557	13.8134	17.079	154.467	113.865	155.342	77.122	101.24	118.523	144.471	93.4734	115.956	133.073	140.411	59.3547	55.7588
ENSCAFT00000036334	0.0267583	0.029567	0.0396225	0.0213247	0.0194896	0.0248459	0.0301324	0.0171937	0.0147945	0.039374	0.0283927	0.0159453	0.027194	0	0	0	0	0	0	0	0	0	0	0	0	0
ENSCAFT00000003876	2.45791	1.65769	2.52975	1.41054	1.44062	4.41717	1.55808	2.14754	3.9454	5.61891	3.05845	3.79099	6.00266	10.5515	10.5572	10.4079	4.78752	9.01802	13.5514	6.99055	11.5914	17.257	18.043	10.68	14.6646	17.8814
ENSCAFT00000017114	18.1611	16.7835	32.9607	23.9452	18.4124	31.4083	19.4528	19.6574	24.2903	27.7265	23.5117	15.6625	12.5329	75.7483	108.607	141.572	89.6898	122.921	102.373	98.1809	114.205	107.352	94.6269	87.4128	62.7925	39.6167
ENSCAFT00000003529	3.21262	1.33488	2.69304	1.31967	1.48538	5.03992	1.04828	2.5144	2.87449	4.31411	2.77956	2.14297	4.58673	12.2572	8.78278	10.3735	4.53313	9.9346	14.9903	4.6723	14.0672	12.0335	13.5589	9.10843	8.02852	13.2647
ENSCAFT00000016468	2.65175	4.28564	3.18712	4.90327	2.77813	2.10571	3.0491	5.17147	2.46351	4.53684	4.84778	3.18026	5.26868	15.7272	26.3952	19.1222	17.319	18.4382	11.5645	14.6871	27.7025	14.8972	25.5231	31.2675	17.1937	26.154
ENSCAFT00000025034	3.28003	4.04277	5.20272	7.78703	5.20114	10.8127	2.69086	5.00293	4.25125	5.99878	5.68582	2.92892	7.84498	14.8748	25.3911	21.4813	28.8704	32.4874	34.2029	13.1505	27.2771	18.6168	20.6643	21.1967	12.5255	24.3388
ENSCAFT00000019342	5.57926	2.16067	3.12068	4.02623	2.60066	6.38771	4.15588	2.9156	7.57976	7.75186	4.38532	5.5506	3.98023	33.3472	25.9395	15.3794	19.4159	29.7296	21.9553	29.212	29.7364	35.3451	28.7347	19.0134	28.0837	13.1804
ENSCAFT00000007084	9.37531	10.4922	10.8683	11.4967	11.2023	19.1326	10.5932	17.0057	10.4339	25.4764	26.2149	18.331	18.2223	44.6083	66.8694	46.828	43.2037	77.3083	65.5286	53.0275	99.665	48.6414	85.9622	98.9635	77.5741	58.0845
ENSCAFT00000007880	17.9867	13.8218	29.9849	11.427	7.91918	25.8453	15.4814	11.6983	19.4967	31.1558	27.171	12.5381	17.6225	75.9709	83.0201	123.269	40.74	48.5931	82.0137	72.5434	62.5768	85.8056	103.942	100.981	51.3831	54.6317
ENSCAFT00000012679	0.0737461	0.132549	0.10521	0.113114	0.0941007	0.0720426	0.156912	0.101312	0.0568539	0.136886	0.0828866	0.055265	0.0969831	0	0	0	0	0	0	0	0	0	0	0	0	0
ENSCAFT00000018004	7.82754	13.5985	17.6622	22.222	8.2836	21.5649	13.7834	17.0522	9.15419	36.4075	23.8569	22.0347	31.5418	24.4833	69.5193	58.1679	73.2038	42.9814	56.9773	54.7392	77.9338	29.6785	94.118	69.2505	69.0571	73.3824
ENSCAFT00000018647	15.7584	8.04048	9.28658	7.79254	6.60047	27.7279	8.49725	7.34856	21.9728	18.1994	17.3265	16.5931	18.4361	63.738	56.7192	35.0397	24.9338	38.7651	76.5123	43.6777	36.8538	86.7124	59.3548	58.6232	63.738	51.3394
ENSCAFT00000005863	2.75388	1.50542	2.15461	0.68606	2.76107	2.11844	2.11287	1.65999	2.03894	5.36845	3.0872	4.31357	6.47535	12.1053	9.58699	9.95812	5.31579	15.7633	7.43444	11.6898	8.88532	11.6727	16.0691	11.2197	19.2376	18.5434
ENSCAFT00000007756	7.4862	6.28023	9.24243	4.63603	2.70182	7.27236	5.4036	5.21494	7.47856	12.451	9.87845	3.13771	9.04244	31.6831	36.5549	37.2966	16.3269	17.0459	22.8072	26.039	28.7877	31.3777	40.4034	34.7327	12.6849	27.1516
ENSCAFT00000007565	6.8464	4.73752	7.1896	7.00999	6.76837	7.11992	6.73131	10.7831	4.18874	13.4368	9.06669	12.1871	12.3436	34.1432	26.7154	32.4069	22.3006	36.9351	33.9515	30.49	50.2238	21.8346	49.2806	36.8343	61.017	41.439
ENSCAFT00000007591	18.2233	22.1709	18.5515	16.5247	19.6829	25.151	24.9232	18.3922	20.9044	31.6728	12.479	29.6803	32.0243	80.363	124.767	75.5723	55.1017	111.231	77.1932	110.25	89.0439	87.5312	108.332	42.3183	123.993	93.7099
ENSCAFT00000006337	11.9201	5.98771	11.4963	2.42401	4.074	15.5328	5.40789	8.24709	11.3045	24.1559	14.173	8.83833	12.4044	27.016	22.0484	28.9201	7.22085	18.6946	34.2266	15.1468	28.5634	33.5566	46.4328	29.8231	21.0384	26.0928
ENSCAFT00000036034	8.84854	7.15906	18.7404	12.7398	6.66044	8.10775	12.9093	11.8176	6.88955	24.2269	20.3133	21.2188	30.2574	47.4978	56.1171	68.848	49.6818	51.1382	27.5608	71.458	85.8248	31.398	81.4695	73.3351	80.0836	91.4994
ENSCAFT00000017154	15.1807	12.5046	25.6342	11.0672	8.51841	29.9962	6.36758	15.6932	15.3538	18.7356	17.841	10.4978	21.7707	67.1386	80.3283	101.084	43.7079	57.1302	92.2948	31.1021	83.1835	62.3483	61.0707	63.002	41.2939	62.943
ENSCAFT00000012746	2.49681	1.24948	3.08681	1.00318	1.4181	2.32656	3.11208	1.92524	1.87749	1.59406	2.31797	2.2118	2.62988	11.6583	10.552	18.3126	4.5313	12.1949	10.4392	17.3284	12.5153	11.5145	7.26326	12.006	12.6853	11.4011
ENSCAFT00000029751	5.06794	3.71515	13.4821	7.19687	4.01555	10.8184	6.30266	7.53263	7.17681	19.9316	10.2565	14.2868	18.3323	23.6646	27.7785	59.5527	35.5445	29.2061	35.0057	35.578	54.3763	31.4961	68.3568	35.6161	54.1963	55.3131
ENSCAFT00000005763	6.51603	4.35079	4.72826	3.69712	2.32241	11.3168	3.75037	2.67994	8.52134	11.5874	8.19217	8.05398	8.61121	26.7466	26.6325	18.8202	13.5316	15.0971	36.1301	17.8425	14.5281	36.0473	38.751	29.9994	31.5987	26.013
ENSCAFT00000010087	2.69349	2.59946	3.98139	3.18543	1.89478	1.72632	3.05438	2.83737	3.4592	3.37728	3.59634	1.55939	3.3234	12.2329	17.0481	17.5629	12.4984	12.5629	5.85774	15.599	16.6175	15.7059	12.1709	14.0097	6.72845	10.778
ENSCAFT00000028046	22.8845	8.6203	28.2926	6.37003	6.21723	29.5149	8.82034	14.9375	17.6628	17.6545	22.5317	18.5889	19.662	86.7007	52.1224	94.8974	22.1524	41.2389	77.9782	43.2426	85.5655	66.9329	61.1755	82.4268	73.2861	58.7314
ENSCAFT00000037937	2.47037	1.13661	2.19173	1.61791	0.655903	1.27486	2.35945	1.55518	2.20948	3.20472	1.45439	2.72197	3.8793	9.83278	10.2558	10.95	6.86131	3.86691	5.25572	10.8333	10.4813	9.25182	11.4247	13.8556	10.022	13.4753
ENSCAFT00000025568	36.2562	28.9326	92.1049	27.9179	28.2965	71.6418	45.2766	38.7882	127.084	56.2721	113.622	161.306	187.508	149.453	210.622	263.416	122.305	218.037	176.6	265.268	273.543	353.327	169.265	291.831	437.341	364.966
ENSCAFT00000015963	7.65353	2.64524	4.70968	2.81378	1.46116	8.33606	4.34973	2.18028	4.79601	7.29976	6.24149	7.18308	5.97435	33.2819	17.9114	20.7018	10.7849	9.58545	27.058	21.5962	12.6687	20.4181	24.8641	24.2738	28.2462	18.3061
ENSCAFT00000005136	9.63151	13.0133	16.4023	12.843	6.62111	17.0718	18.5309	13.5819	10.3005	40.0694	19.9672	17.7322	25.7492	38.1365	71.4008	59.9103	39.1319	39.7779	51.953	77.7733	67.5572	40.136	115.544	68.1591	64.4181	73.4775
ENSCAFT00000027313	19.3824	11.6047	22.6403	12.0182	10.4504	22.5612	7.6516	10.6894	11.8263	27.8886	7.58581	13.9121	19.478	79.5993	71.1439	89.873	41.5967	66.2061	71.0193	35.8348	59.1586	50.0775	89.7656	27.6043	54.2742	58.146
ENSCAFT00000027190	1.76375	0.994808	2.04947	0.818508	1.32698	1.71756	1.50505	2.48902	1.86053	4.56117	2.06956	1.88685	4.26427	8.46575	10.1241	10.891	3.63954	7.11497	8.49614	11.9202	10.0661	11.9941	17.9764	10.5015	8.91078	15.2096
ENSCAFT00000017748	3.47663	2.19895	3.44486	1.1188	1.53718	5.249	4.19941	2.61425	3.25399	5.37691	7.23639	5.8498	6.02392	15.3154	12.7725	14.5081	3.97415	9.41852	16.771	18.99	13.7654	13.5563	17.3296	24.8697	22.3599	17.8353
ENSCAFT00000010161	2.00035	0.939517	1.73886	0.736427	0.402106	2.7823	1.66913	0.729065	1.70906	5.23148	2.47553	2.59934	6.03098	10.3026	12.4718	7.23046	3.50711	11.2174	11.435	10.3795	7.31099	8.0571	17.233	9.30556	12.1173	16.9383
ENSCAFT00000036478	0.0216731	0.0309521	0.0488222	0.0129921	0.0245106	0.027844	0.020933	0.0385176	0.0288198	0.0377005	0.0323851	0.0211129	0.0285829	0	0	0	0	0	0	0	0	0	0	0	0	0
ENSCAFT00000002070	14.3636	12.1764	10.9857	13.6692	7.8682	22.7271	8.28237	6.6132	18.7784	20.8767	17.7108	9.26726	10.754	66.3807	78.2505	49.3847	50.5911	48.6852	78.2503	41.2673	35.7075	88.677	74.398	72.4284	39.323	36.1984
ENSCAFT00000012800	18.3243	17.0925	14.3225	20.8233	15.6855	21.8043	28.2645	16.8999	12.042	39.3563	25.6277	31.5558	50.1477	75.6944	103.979	54.3686	71.6698	94.6482	64.8367	134.871	93.6908	46.9483	120.423	92.8154	118.196	141.118
ENSCAFT00000027474	24.8111	21.6677	40.8933	11.137	12.1087	18.4625	26.6673	33.4408	23.176	45.6827	30.6351	38.2897	49.069	67.4153	84.305	110.359	38.028	44.5723	43.773	72.1499	108.14	75.1276	89.6842	70.2512	94.4239	94.0881
ENSCAFT00000030276	9.37574	10.2329	22.7798	10.0728	8.24045	22.6325	11.2349	7.03084	14.2369	29.7093	24.8016	11.5266	16.8927	40.1085	60.972	91.8196	34.5933	53.3751	70.2323	54.5322	39.8602	58.9761	96.9336	88.9455	44.4015	50.1196
ENSCAFT00000018131	5.50779	2.43233	6.47882	2.83863	2.41837	5.30791	5.69305	5.64957	5.14481	7.76522	5.57945	8.2498	9.94251	23.7829	14.4863	25.6421	10.1149	15.3225	17.6997	27.1154	30.8086	24.4366	25.4814	20.8093	36.1485	31.7743
ENSCAFT00000029020	2.30025	1.94338	5.54749	1.47411	1.42925	3.8225	1.88434	2.32935	3.81292	6.08729	4.54004	2.24938	4.43232	9.75025	15.1313	24.8604	6.24651	12.8735	13.7369	13.9281	16.8779	19.1719	21.4549	17.9014	10.3476	15.3475
ENSCAFT00000000548	279.614	247.066	249.163	128.827	159.011	336.36	265.91	169.613	203.456	516.191	439.192	376.546	378.05	1296.19	1708.31	1113.13	478.57	1125.45	1062.62	1409.9	1054.84	900.318	1922.24	1789.03	1576.16	1168.87
ENSCAFT00000029495	4.77706	2.49392	2.85355	3.14715	1.78255	2.8054	3.40145	3.86531	3.67376	4.41558	1.82162	2.6006	4.62831	20.9617	15.3938	12.7181	11.4979	11.3896	9.31425	15.967	20.8212	15.9966	14.3637	7.24126	10.4597	14.4644
ENSCAFT00000021117	2.4086	0.941104	2.3508	1.28561	0.563193	2.30673	2.44144	1.42478	1.52127	2.90084	1.37721	2.35687	1.95147	9.50383	10.8517	10.2163	5.79224	4.88917	8.76973	12.6828	10.2674	7.36208	11.357	4.92786	9.34467	6.31144
ENSCAFT00000001634	11.3672	7.76834	9.54787	10.7791	8.43439	8.23055	9.57788	9.80404	8.34748	10.1047	20.3363	9.78999	8.97758	48.5567	47.2222	36.9827	37.5914	51.9064	23.9987	45.4859	53.0677	34.1465	33.5915	67.9852	36.9479	26.1766
ENSCAFT00000027264	24.6903	14.929	32.5629	15.805	14.0335	26.7897	28.8636	8.9529	17.1024	34.9262	18.8081	33.9445	25.3512	100.893	92.9155	126.746	57.3914	91.5113	80.4177	138.025	52.9145	69.3052	113.834	66.9846	129.116	72.8937
ENSCAFT00000008348	6.66112	5.97124	12.9825	4.18893	3.8528	10.1175	8.81812	4.03293	6.13539	13.838	12.6427	8.88484	8.10661	26.5155	32.2755	49.7457	15.0002	23.3075	32.3411	40.083	22.1221	23.9131	43.9182	45.4225	33.7414	23.2067
ENSCAFT00000006015	18.4307	11.9177	17.9105	8.47887	12.3068	14.1074	19.5046	19.049	15.7504	23.9753	19.593	28.2001	40.5523	81.5742	80.4771	74.7159	34.058	77.9574	43.6995	102.239	109.216	68.1558	83.0352	73.5952	113.023	129.362
ENSCAFT00000010502	5.79434	2.79024	2.81691	5.22792	4.25284	9.17928	1.78794	4.59407	5.06638	7.17769	8.72496	4.56005	7.16571	29.1075	21.3513	15.5927	23.6692	31.9845	46.8275	11.9761	28.2221	33.6567	37.2192	39.1689	25.9108	27.4974
ENSCAFT00000028498	4.47065	2.15042	4.80154	3.32828	2.25934	2.31389	2.33399	3.58194	4.75548	4.8571	2.7098	3.85421	4.53402	20.6648	16.2807	21.2649	13.2302	16.1399	8.6312	13.5663	22.119	20.9523	17.368	9.12634	13.7799	12.6983
ENSCAFT00000010159	16.3149	8.89694	14.5978	7.22195	10.5601	12.4972	20.3476	12.5103	13.1161	16.6701	9.30625	14.1717	21.8574	75.14	66.0499	64.8138	32.1852	69.3697	44.1855	109.212	77.3159	61.5751	64.1787	40.0013	61.5883	71.9979
ENSCAFT00000000634	5.96731	3.91707	4.06074	4.58853	2.26693	4.90773	3.05002	3.57085	8.23801	7.17769	6.25196	6.79355	5.931	48.899	57.6124	36.9028	33.9199	27.8194	43.3706	36.5243	35.096	76.6051	61.0938	39.079	45.0897	31.271
ENSCAFT00000039401	3.66292	1.57527	3.01504	4.42534	2.18788	3.50485	1.74685	2.78735	1.05418	6.15831	2.12018	4.28105	7.63525	14.5331	9.37711	11.6908	14.0894	12.0289	10.6964	8.58099	14.8953	4.13349	17.9875	7.75942	15.97	21.3183
ENSCAFT00000015053	56.5111	38.7428	60.6593	38.7166	29.921	53.3866	83.0729	56.9695	45.4328	90.7858	47.0019	79.2964	91.6112	226.844	215.758	231.363	121.025	177.217	155.309	363.427	295.895	178.461	285.134	167.901	298.04	254.075
ENSCAFT00000003350	6.20274	6.49086	10.9995	4.93321	4.86356	8.07894	8.776	7.41494	3.61659	14.0946	6.15507	7.03083	9.38214	28.3302	43.1787	49.289	17.9254	30.705	31.4294	45.1377	41.8334	18.4121	50.1911	23.5238	34.75	33.3098
ENSCAFT00000006910	3.03432	2.04321	3.54774	2.55415	1.80838	1.46711	3.34285	3.64316	4.52571	4.79984	3.43912	4.16751	5.18104	13.5293	14.232	13.2545	10.0391	11.4175	4.75529	16.2056	21.1001	18.2603	14.7899	11.4456	17.0418	14.548
ENSCAFT00000006536	3.91426	2.28722	4.65167	2.35106	2.33834	5.11697	2.52394	4.01399	4.19695	4.48836	4.53047	1.30478	3.72858	17.0469	14.8884	19.5437	8.82748	14.8955	16.6451	13.0468	22.5991	18.4108	15.9817	16.5391	5.31615	11.4307
ENSCAFT00000026456	0.0463951	0.0265255	0.0526033	0.0170079	0.0188384	0.0456862	0.0272107	0.02628	0.0322568	0.0390274	0.0417383	0.0270802	0.0352918	0	0	0	0	0	0	0	0	0	0	0	0	0
ENSCAFT00000001601	6.80568	7.08902	4.19056	7.40926	4.95105	5.30115	10.8885	7.91013	4.57463	9.59371	6.71472	8.39424	8.22809	21.6668	28.6251	15.8406	20.3668	24.0539	14.8699	39.5529	33.1704	17.7656	28.163	19.5208	27.8525	23.1204
ENSCAFT00000036132	0.0531874	0.0423177	0.0448175	0.0223197	0.0384654	0.0202624	0.0516441	0.0403671	0.0164866	0.036532	0.0327318	0.0330546	0.0259544	0	0	0	0	0	0	0	0	0	0	0	0	0
ENSCAFT00000015399	20.4866	25.0513	26.6306	49.5572	22.6443	31.9109	28.6262	23.1661	28.5415	32.4763	21.3408	53.2984	84.097	84.8001	152.039	98.0111	156.158	145.242	90.4748	130.536	122.988	111.053	100.557	71.2234	193.883	221.833
ENSCAFT00000014567	2.65889	3.81952	6.35195	3.3757	1.24522	5.85114	2.83098	3.2355	5.55676	5.74945	3.25676	4.27939	6.87577	12.4831	23.909	27.3502	12.6029	7.91318	19.0636	13.9721	18.2474	25.1679	19.997	12.512	17.8688	21.4691
ENSCAFT00000011083	2.98165	2.28838	5.61981	3.12881	1.97955	4.60095	3.59783	3.85157	2.12877	3.62884	1.7636	5.46976	6.40562	13.1781	14.5111	22.9434	10.5537	13.0043	15.4612	17.6963	19.852	10.8396	11.5716	6.48144	21.8583	19.7941
ENSCAFT00000014748	0.0213385	0.0279859	0.0322745	0.0157635	0.0159092	0.0163689	0.0227509	0.0173242	0.0141688	0.0367499	0.0266774	0.0148894	0.0219576	0	0	0	0	0	0	0	0	0	0	0	0	0
ENSCAFT00000023930	5.0936	3.79156	6.53363	2.69697	5.04576	4.72502	6.22518	5.94552	3.93535	5.93926	6.95034	7.12847	4.9226	23.224	34.3379	34.0959	20.6486	38.098	17.6581	42.4161	41.4101	20.9678	28.1861	27.1856	34.1299	20.3183
ENSCAFT00000001077	13.3842	9.20377	14.9311	12.0455	3.73545	17.8598	19.6171	6.24092	12.1971	14.8926	10.383	15.9289	19.058	58.1907	55.3241	68.1074	41.2605	21.3161	57.6979	90.0977	30.3671	55.081	56.9494	41.7615	65.76	63.3933
ENSCAFT00000026054	20.5677	27.4931	62.0356	18.9676	35.4153	59.468	50.796	46.4598	34.158	47.4771	36.5464	57.0752	47.7927	193.109	201.02	314.232	72.9011	220.044	190.095	336.006	254.275	240.249	257.835	265.369	362.68	211.91
ENSCAFT00000037715	74.2736	30.4817	40.2004	20.0879	26.6474	59.2384	42.5074	30.9971	74.1778	66.1297	61.8056	80.8258	108.271	302.655	180.575	145.418	71.9288	169.113	148.401	202.721	176.487	255.257	214.189	196.535	303.852	289.161
ENSCAFT00000012565	10.0926	5.41403	12.5417	7.57774	8.32943	11.3028	9.50663	11.0756	9.1479	21.2897	15.1519	22.2838	19.4715	42.983	33.9613	54.5123	27.0528	51.769	38.3995	46.5923	61.4279	41.3983	77.1556	56.9293	92.3509	60.6977
ENSCAFT00000037870	95.3855	43.5226	102.773	55.3902	16.4121	99.0303	75.2708	13.891	132.825	154.267	104.039	158.598	231.78	225.423	144.775	201.82	84.4443	81.765	156.511	189.003	104.6	240.828	256.382	193.999	306.66	312.766
ENSCAFT00000008933	10.0476	8.90826	11.4057	9.88894	7.24004	14.4401	10.3369	10.2973	10.9004	17.6559	13.2935	5.54467	5.19796	42.9245	59.2612	48.1512	36.1832	47.435	44.9091	51.5507	59.3073	45.3981	58.0071	49.9149	21.4245	16.4708
ENSCAFT00000035649	0.106595	0.182175	0.115934	0.0740738	0.112415	0.0695722	0.165963	0.091585	0.0569699	0.128244	0.100331	0.0867058	0.111035	0	0	0	0	0	0	0	0	0	0	0	0	0
ENSCAFT00000020529	23.4779	15.736	21.3696	9.39192	11.3776	27.3957	17.7968	16.1124	13.3911	22.1581	17.3504	6.33238	13.656	65.9726	62.4587	76.4388	28.2215	42.9983	81.0848	58.2601	49.9815	54.4825	61.1762	52.8103	22.3494	36.1024
ENSCAFT00000021938	6.26781	5.55863	6.92658	5.05818	4.03801	5.42472	4.40111	3.80915	3.82251	8.45626	9.61137	3.63539	5.57661	27.6043	36.527	28.9334	18.3897	25.9667	16.8946	21.9463	22.6495	17.1227	27.9738	35.7829	14.8615	17.2799
ENSCAFT00000025213	6.65535	1.70978	5.2283	3.19712	1.66539	8.38097	1.88784	1.65529	6.75313	8.06752	6.13813	7.67357	15.5637	27.6374	12.0893	23.9051	14.7227	23.8286	25.3522	10.5117	16.3955	27.2381	28.5375	22.2667	27.2202	47.0382
ENSCAFT00000015910	17.4149	6.60746	28.0903	6.22622	13.1984	19.3159	15.3545	17.3671	14.5032	20.0596	23.4206	15.1569	34.0138	73.437	42.7932	104.015	22.0298	85.919	59.9639	82.0557	97.3129	63.5783	64.3121	81.1917	60.5946	97.7088
ENSCAFT00000023542	11.5317	8.14514	21.7573	7.49345	7.38556	18.5959	16.4411	14.882	19.7631	21.9145	25.1094	10.2302	15.2313	50.5751	53.399	91.0566	28.5465	47.3101	63.3253	82.4353	79.4667	89.073	73.1453	94.5148	42.3188	48.5944
ENSCAFT00000038995	3.78689	1.65648	5.58712	1.43064	2.64911	6.74297	2.48532	2.79633	5.72584	6.83544	3.94223	2.5736	6.34675	14.7618	9.95497	18.0915	4.2542	16.0289	19.2371	11.6072	13.4	20.7865	15.6717	12.2692	8.8867	14.2793
ENSCAFT00000014607	8.27411	6.83732	3.76316	5.0904	3.4954	5.06829	6.51052	7.36526	8.87554	7.73956	10.4626	8.03885	8.40477	34.2513	41.3198	16.5432	18.7359	22.2815	16.4865	30.0935	38.8471	36.99	27.0232	39.8636	32.211	25.4963
ENSCAFT00000009903	11.354	6.02457	9.31631	2.76508	4.05917	7.30254	6.84453	7.0626	7.47552	12.5047	6.72617	9.2249	9.4087	55.7106	43.2808	43.7656	12.7746	35.2609	25.6587	37.6321	52.0449	35.0621	45.5031	28.7706	39.9457	31.1097
ENSCAFT00000039836	0.0161267	0.0159491	0.0299278	0.0129902	0.0125727	0.0198067	0.0198012	0.0195692	0.0109249	0.0300514	0.0235807	0.0133986	0.0160688	0	0	0	0	0	0	0	0	0	0	0	0	0
ENSCAFT00000001725	11.2795	8.70675	17.5955	14.2877	13.5094	15.3969	23.5552	19.1321	21.8608	23.7943	9.31551	28.2246	41.0352	76.3395	62.3539	93.9595	48.0142	86.7395	63.2972	114.682	102.696	123.6	97.9229	52.527	140.467	146.669
ENSCAFT00000008105	1.32543	0.703535	1.44262	0.898533	0.669133	0.77207	0.768194	0.844918	1.09141	1.32204	0.497557	0.444176	0.71194	5.45127	3.88055	6.35416	4.27876	4.27237	2.9911	3.5757	5.07703	5.46572	4.12907	2.75226	1.61896	2.95387
ENSCAFT00000027920	77.6028	27.4978	48.3399	15.7091	25.4048	51.1422	45.8304	36.8033	55.2017	68.3646	43.899	31.9594	34.9274	213.924	127.999	165.243	47.5785	115.914	134.868	169.503	139.73	177.583	158.424	132.504	88.2797	85.569
ENSCAFT00000006405	9.15576	3.43031	11.1427	12.3776	3.243	8.57538	13.2284	2.81858	5.945	17.1138	4.58588	5.59422	11.2668	26.3297	12.6742	28.5568	21.0671	11.9051	21.4041	30.4055	10.4455	22.0942	31.3279	9.85864	17.7592	26.937
ENSCAFT00000006816	39.4156	24.2819	40.4582	14.5276	20.4291	28.4944	44.3302	29.9626	39.2349	52.6402	73.3138	54.3297	46.3387	166.721	142.11	154.709	50.6067	128.382	92.3854	204.199	162.757	165.879	166.447	256.031	220.708	139.213
ENSCAFT00000018942	8.75111	4.21852	5.55604	4.38132	2.27063	5.13307	5.26071	3.37685	4.97619	9.0504	5.27018	5.7009	5.18547	40.3252	25.7375	24.2162	14.8864	13.6703	17.8121	24.9509	18.8724	23.2726	31.6854	19.9432	25.0578	16.1545
ENSCAFT00000006500	67.0033	35.6527	39.0609	27.3251	41.3573	71.0011	25.4674	33.0564	47.076	59.7816	51.0021	26.4276	33.2695	402.514	286.731	282.897	131.717	322.434	353.109	158.279	233.554	360.109	293.689	306.332	158.839	173.363
ENSCAFT00000026619	194.815	110.88	209.636	204.368	63.9769	241.255	113.247	65.9616	102.409	218.624	226.678	73.0706	130.865	867.19	680.993	862.246	753.391	405.037	773.289	528.722	358.418	443.842	732.225	841.498	293.387	397.455
ENSCAFT00000024194	2.83742	0.975746	7.16384	1.49253	0.253775	7.45648	0.800279	0.813489	4.96466	6.17392	9.90546	6.53392	8.12749	12.9339	18.5328	30.1111	15.9424	7.54909	28.1554	11.4244	15.4528	22.5365	23.8567	37.8788	29.1746	26.8901
ENSCAFT00000012278	9.49295	7.4562	7.46695	11.3433	6.99495	8.86705	13.8511	7.41981	7.40192	8.46388	6.85936	8.99682	9.88859	38.2519	44.8685	29.9748	39.6007	42.0848	27.8293	63.1177	39.1565	30.6393	27.074	24.3652	34.5749	28.858
ENSCAFT00000028126	10.596	6.14139	10.3104	3.00663	2.73612	13.3282	6.01054	5.79461	11.2425	10.0059	12.9338	10.2285	8.90465	45.0738	37.8644	45.7726	10.764	16.6175	46.4731	30.974	31.5012	49.7325	35.0572	49.1841	43.7689	28.6455
ENSCAFT00000017269	48.5073	47.7561	62.8919	141.12	39.7583	77.7011	89.5815	41.2193	73.1043	123.871	62.408	53.4294	72.2889	172.593	255.979	230.493	416.83	259.071	207.716	366.817	234.42	247.143	359.58	194.714	159.895	170.64
ENSCAFT00000016750	1.71111	2.6147	1.48042	2.74797	2.09207	1.96257	1.92061	2.70397	2.66582	4.29663	3.84884	2.93873	2.72243	7.82507	16.8787	6.96661	11.384	13.0714	6.08342	9.67103	14.7374	11.9607	16.1922	16.2011	12.29	9.0153
ENSCAFT00000024509	37.3918	17.9412	47.5696	9.06655	11.5971	49.9387	29.0898	18.751	41.9563	93.9556	48.3889	58.6195	88.0903	138.783	104.637	156.077	32.0452	68.6505	124.176	125.968	98.7494	143.32	240.686	144.311	190.162	204.469
ENSCAFT00000019328	0.751897	0.0903098	0.127116	0.292614	0.52828	0.288887	0.712204	0.516985	0.367222	0.270381	0.762588	0.996457	1.16093	3.52095	3.49627	3.14025	4.01444	6.48462	2.90926	7.25883	6.14752	3.64176	2.93459	5.71342	6.26012	7.09093
ENSCAFT00000014350	10.4195	8.85053	8.55871	3.25597	3.22155	8.9445	8.50687	8.0486	8.50599	17.1734	14.5537	13.4832	8.28158	46.0316	56.8072	37.9448	13.9011	23.3317	34.6754	46.9003	50.7406	40.1777	63.2657	55.0327	55.3499	29.9987
ENSCAFT00000037437	0.437772	0.90387	0	0	0.478865	0	0.691396	0.724981	0.755699	0	0	0.52554	0	6.6377	8.64208	4.89134	1.34	8.36823	5.12472	8.47016	6.83593	4.4429	5.43197	3.70585	7.22214	6.67571
ENSCAFT00000007090	11.8977	0.946214	23.8163	0.433255	0.553894	18.4651	1.18889	0.805606	13.9877	13.9642	19.1763	19.5023	28.5136	65.3379	42.2077	117.111	24.985	32.9387	74.0982	51.0849	42.1744	74.2796	67.4744	82.0985	93.5076	104.532
ENSCAFT00000013421	19.5405	14.8535	20.351	11.3596	9.28827	31.9013	16.0537	12.5119	22.0413	24.1724	17.3931	8.07231	10.327	86.368	93.2309	88.1381	42.2737	60.5889	105.51	79.4815	70.4574	96.7483	82.9411	66.3982	33.4842	32.763
ENSCAFT00000029070	4.4356	1.97603	3.71879	1.32363	1.40905	4.40514	4.53031	1.94825	2.5965	4.85859	5.78975	4.59635	2.94031	19.1882	12.2757	15.402	5.24158	10.3073	12.7844	21.8288	12.9687	9.79991	15.4318	19.0462	17.582	9.81015
ENSCAFT00000013221	33.7685	18.7223	36.7047	15.9516	10.1418	40.1656	15.4348	14.1441	28.7278	34.1108	33.5953	16.6613	24.8394	148.882	115.149	154.952	56.8014	61.0658	132.479	73.6616	72.2983	128.065	117.637	127.912	69.9628	77.715
ENSCAFT00000005139	0.730149	1.09595	2.20583	1.98477	1.76476	3.10838	1.40055	1.54057	1.55806	3.74832	4.61012	2.51898	3.57607	3.07372	7.76384	8.71153	6.91912	11.2618	9.87476	6.34578	8.52469	7.06005	11.3649	16.543	9.77562	10.2635
ENSCAFT00000021679	10.3348	13.4701	11.0968	9.9432	9.47385	20.8811	9.50034	8.18684	12.9523	17.3921	7.86133	8.87833	12.0657	44.8526	83.5392	47.3902	35.2292	60.5019	67.6485	46.7666	46.8635	58.4562	59.8605	29.1992	36.2911	37.4917
ENSCAFT00000009162	3.89354	1.07234	5.46583	1.2516	0.78975	5.78268	2.24645	0.52728	3.35238	5.94155	6.1793	8.21138	8.35811	25.7716	15.8319	44.9353	19.156	16.4573	31.0584	29.9741	13.0715	25.7024	36.5574	42.0308	41.4024	32.0294
ENSCAFT00000005546	18.5594	15.3569	11.8529	18.5668	9.16758	16.2165	21.3321	11.9032	10.6748	18.939	16.2518	10.7503	14.1634	79.3653	95.5711	50.2583	66.9538	58.2805	51.5635	100.414	66.8934	45.5159	64.1316	60.7047	43.7088	42.1352
ENSCAFT00000010590	2.78665	1.51692	2.52401	4.02713	2.09587	1.28998	1.67123	1.22795	2.40573	4.20604	3.72255	1.75103	1.98447	14.9518	10.2538	11.5872	14.4856	13.2758	5.33896	7.8721	7.34548	10.5986	16.4365	15.247	7.19263	6.98425
ENSCAFT00000012243	9.03825	8.75935	8.43498	18.0985	10.6641	14.0576	15.6111	14.2313	16.6344	17.6819	7.54397	13.0004	18.509	38.5923	56.3062	33.2597	62.6348	68.7132	42.7754	74.4988	80.9953	70.1079	56.7746	27.7118	51.8405	55.4721
ENSCAFT00000003846	1.17864	1.04028	2.04753	0.805153	1.34613	1.89783	0.845597	2.15656	2.01662	2.0161	2.54095	1.5979	2.35746	5.76573	8.98927	9.0982	4.20998	12.3017	7.84707	6.68526	14.4457	11.8975	9.78862	10.8956	7.51238	8.53428
ENSCAFT00000029279	0.0878681	0.0788204	0.18334	0.0800884	0.0812848	0.107603	0.120079	0.0932619	0.114058	0.0946589	0.0783012	0.0505621	0.0680636	0	0	0	0	0	0	0	0	0	0	0	0	0
ENSCAFT00000020001	22.0863	12.1558	24.3198	14.0242	13.1843	15.378	29.3643	20.1065	17.9799	38.0215	42.8667	36.9078	34.7392	95.0111	75.0012	101.478	49.7449	83.344	49.4856	138.34	111.26	75.5579	122.953	160.252	145.053	104.642
ENSCAFT00000005363	12.8145	9.37422	22.0042	5.50079	4.8164	18.902	11.1104	11.273	11.1499	22.1115	8.87452	9.32045	20.542	59.3348	70.1931	102.104	26.6669	37.9691	63.2989	69.5392	76.1312	53.3446	79.5621	38.4025	43.2585	70.8182
ENSCAFT00000032345	2.28824	2.64358	3.91394	0.552246	2.51298	4.65349	1.84683	2.8007	2.72207	5.34685	5.09911	2.89478	3.67783	9.90485	15.9629	16.1627	1.84305	15.4262	15.6801	9.11955	14.2185	12.572	16.9412	18.2642	12.0627	11.0382
ENSCAFT00000029343	15.2591	18.6693	15.2697	39.1175	12.2749	32.7893	16.3479	16.0513	20.9185	32.0383	15.2505	10.5748	18.1113	66.9112	109.947	64.6507	145.76	72.7669	117.946	77.5829	86.0128	92.2064	108.668	58.0267	42.7699	55.5823
ENSCAFT00000015115	8.55792	4.40754	10.4416	3.52367	3.26941	10.0732	4.91114	2.22166	9.67374	7.28874	8.43937	8.04512	9.65272	35.6634	26.4226	42.9538	12.4848	20.1918	31.4455	23.2163	12.4496	41.8185	24.1681	31.6131	32.2817	28.3677
ENSCAFT00000013328	11.8125	18.5958	30.314	20.8632	12.9284	20.0947	35.8112	25.5545	23.1081	31.9226	30.9986	25.1735	26.7046	48.2324	84.8338	100.661	56.0444	66.5006	53.9414	125.298	122.815	89.5858	76.5858	100.906	90.1148	70.3235
ENSCAFT00000017480	12.3214	3.81722	11.4635	3.65502	1.89215	17.0698	8.05355	4.2463	9.24839	12.4274	11.0983	9.81323	10.6826	46.9275	21.0517	47.0125	12.3438	13.4164	51.3603	35.667	27.0918	37.8414	40.6596	39.1597	37.5126	30.3445
ENSCAFT00000007200	41.7403	28.1575	26.6403	29.9346	25.4999	42.2384	32.9091	12.7535	34.9584	44.625	28.1555	22.907	36.6698	2.17561	5.08463	1.72456	12.5301	3.04144	0.952202	8.39768	1.15228	4.33023	3.04614	1.4946	2.60882	0.93456
ENSCAFT00000020984	12.9177	11.7921	15.5155	25.9117	12.5002	22.2784	17.1611	13.6154	12.2589	15.766	13.5067	6.98341	8.97379	76.077	83.5053	70.5114	96.2659	87.1302	78.4078	95.5839	89.1311	59.0196	60.1745	56.147	31.1291	30.0065
ENSCAFT00000027513	2.07772	4.29911	2.34695	7.09692	3.86105	1.69162	5.19718	4.8603	3.30349	2.76097	0.593988	1.45864	3.11274	13.1213	21.1367	19.4638	21.8791	20.9904	11.8903	20.6724	23.0126	24.3108	7.28094	8.0518	13.7524	14.1985
ENSCAFT00000023871	1.10825	1.33949	1.92488	1.1683	1.54057	1.36111	1.26458	1.46954	1.33033	2.97719	2.94674	2.2535	1.36638	5.3559	9.07835	8.18876	4.78576	10.1445	4.73787	6.26919	9.49101	6.08977	10.7106	11.5965	9.21843	4.52412
ENSCAFT00000015310	2.82665	3.01236	7.02012	5.19863	3.51879	9.07735	6.16001	5.44559	5.77399	10.2515	6.17179	11.0111	13.6481	10.6766	16.6999	28.9708	16.5029	19.9969	24.1413	24.0237	26.4804	22.8845	29.0606	20.2626	42.0996	39.5115
ENSCAFT00000021070	24.8057	21.9061	19.7505	33.2101	17.5952	16.6149	32.5591	11.7287	19.3767	38.2119	17.0763	36.5881	48.1815	100.667	127.724	75.4057	110.93	106.595	49.4419	146.15	59.2677	77.5239	115.836	57.8561	136.314	134.637
ENSCAFT00000005426	6.13203	4.24537	7.77602	5.62033	3.13282	6.41216	4.67809	7.0747	5.19462	15.5867	8.35935	7.7887	5.07384	26.0261	27.1655	37.6437	21.6983	20.1967	20.8515	23.9237	37.0581	23.2921	56.008	33.0967	32.5309	17.924
ENSCAFT00000015674	23.7524	29.2224	41.7334	31.0353	22.6907	49.3413	51.2698	39.1639	20.6089	58.4695	51.9321	27.0488	33.778	109.371	180.355	170.909	121.059	158.662	162.343	245.816	233.756	88.278	192.527	195.677	112.409	106.062
ENSCAFT00000029409	0.132486	0.213534	0.167693	0.201665	0.191061	0.0922097	0.178057	0.234255	0.079285	0.162572	0.146044	0.0841139	0.0938109	0	0	0	0	0	0	0	0	0	0	0	0	0
ENSCAFT00000017853	1.49341	2.1971	3.14565	2.81894	1.21551	2.03369	1.00684	2.30713	2.41037	3.50986	1.21305	1.62332	2.80978	7.51471	13.7073	12.6546	9.85913	8.40811	6.66527	5.06328	12.7341	10.9728	11.7187	4.68123	7.44522	8.90399
ENSCAFT00000029389	20.1376	30.467	58.5014	37.2769	12.3438	39.03	52.6214	23.5223	20.1786	107.312	67.2972	38.9027	71.9071	27.4378	53.9647	100.816	61.9143	44.2028	59.8511	92.5428	47.9015	48.3099	135.751	85.3317	66.6896	94.3828
ENSCAFT00000008418	2.92239	4.00949	5.43468	3.24423	2.73592	4.14749	4.50408	5.26199	4.29719	6.95352	8.03261	4.55216	4.9359	12.8828	27.5483	22.819	12.6138	19.7854	14.0128	23.8525	30.9397	18.9573	25.492	31.8238	18.2243	15.5216
ENSCAFT00000038056	0.124489	0.165478	0.19955	0.135789	0.249982	0.0921469	0.176411	0.139141	0.0786122	0.203245	0.137739	0.0871866	0.117125	0	0	0	0	0	0	0	0	0	0	0	0	0
ENSCAFT00000029289	1.34635	1.73304	1.41205	2.85997	1.0819	2.14795	1.99704	2.90752	0.93542	2.24582	2.23808	1.53035	2.82998	6.11431	10.0102	6.64795	9.94685	7.34325	7.25775	9.14003	15.5676	5.02082	7.69353	8.53584	6.08654	9.80201
ENSCAFT00000018565	3.03133	2.63215	2.50091	1.74469	1.74826	5.64508	3.83226	2.58296	4.37129	4.84251	2.50469	2.10675	3.08697	22.2604	30.8989	21.1121	11.7501	21.8774	19.7244	34.1057	27.3419	20.5987	25.5572	18.089	16.4668	12.1879
ENSCAFT00000023778	14.5209	11.9147	26.7177	11.9943	8.41431	24.9327	16.9835	11.9832	16.9473	20.9213	15.8012	8.08048	10.5758	65.8848	76.5002	113.573	45.3377	55.6691	82.1845	85.6785	68.7536	74.4552	73.0456	60.0623	32.8415	33.1791
ENSCAFT00000005820	2.6522	0.882953	3.02468	0.682801	0.784078	2.96697	1.48793	1.40481	2.26308	2.83813	1.74898	1.80852	2.12921	11.3142	5.80071	12.487	2.6222	4.62907	9.39001	7.12186	7.64908	9.8429	9.27118	6.63697	7.17004	6.44448
ENSCAFT00000035654	11.4428	7.42848	14.1518	10.3852	11.359	10.8308	14.0676	9.50057	9.99711	18.1292	13.7566	20.0809	29.0306	55.0617	62.1018	56.9996	82.5688	113.76	38.4347	78.1146	72.4105	48.3516	60.8237	59.2893	86.8174	98.7441
ENSCAFT00000021562	20.7216	36.1894	48.4883	35.2006	23.6366	41.6348	16.3213	24.3984	27.0423	41.8867	46.5461	27.8114	24.677	87.0592	204.221	203.165	122.39	141.355	138.677	74.6068	130.175	120.095	138.752	164.009	103.876	77.2632
ENSCAFT00000006649	0.3345	0.664277	0.528593	0.980074	0.19324	0.825605	1.00371	0.538431	0.821926	1.54032	0.874525	0.776195	0.785169	1.645	3.55184	2.48973	3.37638	1.9812	2.41136	4.74362	4.35557	3.71049	5.55319	2.68938	3.43932	3.1312
ENSCAFT00000014829	6.51877	4.26103	4.92564	3.4885	3.18131	8.9387	3.27882	3.49993	8.40527	9.25597	8.09928	4.03567	4.19519	30.4291	41.5624	24.0008	15.4741	28.0771	31.4611	19.6932	22.8841	39.1776	36.2603	33.7267	18.8319	14.7774
ENSCAFT00000024029	42.9599	9.6823	55.361	16.7253	8.85035	71.9022	26.1628	14.0332	46.2964	57.9963	42.169	55.374	77.6077	170.842	64.2469	212.54	81.9236	63.3001	224.964	145.754	83.9602	185.629	188.872	148.543	210.128	224.41
ENSCAFT00000021168	1.0327	0.591414	0.445782	0.228687	0.298494	0.743314	0.792326	0.165999	0.893783	0.475685	0.898094	1.06276	1.48393	2.11698	2.2593	2.94939	1.67955	1.55663	1.91561	1.78515	1.60269	3.2509	1.28487	3.24536	2.86898	3.39749
ENSCAFT00000011658	3.36948	0.976963	4.58928	1.2617	0.861432	6.68808	1.6993	2.7391	3.53849	4.44023	3.38408	3.47562	2.65373	16.6081	11.9263	22.9446	6.00166	8.16436	26.3398	15.8124	17.1166	20.0134	22.426	15.2272	13.9848	11.4982
ENSCAFT00000001032	1.84039	1.40007	1.2934	4.01405	0.958726	1.69513	2.24426	1.06958	2.91836	4.70976	3.41431	3.0613	5.28389	7.97267	8.3443	5.04447	13.4126	5.56542	5.28226	10.9969	6.15042	12.4339	15.6987	12.2331	11.863	15.9505
ENSCAFT00000008808	1.21552	0.971786	0.24158	0.914431	1.44418	0.735775	1.68934	0.814178	0.584739	0.614576	0.433885	0.453622	0.561895	20.8886	37.6522	33.9586	27.9286	39.7759	34.7531	64.5962	21.6233	30.8322	43.9316	27.2674	23.9415	29.8244
ENSCAFT00000006689	9.39154	8.83478	9.10414	9.00783	10.1598	7.59002	13.9987	12.7057	8.43262	14	10.6676	13.394	16.9194	39.2482	54.0685	36.1038	30.3308	62.455	24.4279	64.4648	66.7682	36.4368	43.3551	37.965	51.7728	50.6895
ENSCAFT00000016273	42.6424	17.2803	30.0423	19.1632	10.2803	37.8797	32.2167	17.7016	27.4594	43.0014	19.424	21.8186	24.2212	189.974	125.318	131.143	74.7687	66.4876	127.369	168.3	102.436	120.725	147.687	71.3263	92.7464	79.5167
ENSCAFT00000025561	6.04895	4.04473	10.9684	5.49738	3.38855	5.49674	7.46073	7.36544	4.52334	10.1129	11.8433	9.08022	8.88115	28.6989	29.4296	50.5665	22.773	25.6972	18.2923	43.6065	48.0442	21.0698	38.0315	48.432	37.7819	28.3789
ENSCAFT00000005957	23.2045	5.9329	18.6845	3.49241	6.31801	19.8111	10.9803	9.50072	18.9416	27.8035	21.6521	26.0775	24.6953	103.756	42.2343	81.4216	15.3646	43.594	67.9016	66.4339	56.6344	84.7077	98.3863	83.4393	106.645	83.7663
ENSCAFT00000025384	0.161488	0.399854	0.430236	0.253559	0.470948	0.24848	0.368635	0.248677	0.192375	0.211082	0.365448	0.220226	0.218043	0	0	0	0	0	0	0	0	0	0	0	0	0
ENSCAFT00000000520	218.904	48.4877	193.021	65.2013	72.3542	172.533	90.6269	123.11	146.22	61.4008	169.338	123.806	143.444	869.506	363.01	759.944	255.594	374.997	555.042	666.115	533.133	622.786	311.625	584.147	452.248	432.871
ENSCAFT00000006823	0.798314	0.870548	1.09306	0.615677	0.276462	1.92442	0.544225	0.638127	2.59217	3.01581	1.93208	2.131	2.49589	4.90915	6.83158	5.73353	2.58677	3.15097	7.26329	6.65357	6.87235	11.8245	11.2086	8.41061	9.12998	8.14862
ENSCAFT00000027244	6.45219	2.61021	7.07185	3.09496	3.74503	7.32814	2.68861	4.21051	6.48766	7.80326	8.26077	10.2432	12.8055	28.9696	15.4055	24.5846	9.9593	21.3376	22.7632	12.816	21.336	30.6594	24.1003	29.6484	40.4667	37.2956
ENSCAFT00000008142	0.961994	0.495016	0.748087	0.408072	0.269388	1.047	0.516713	0.35628	1.48535	0.919578	1.4883	0.753428	0.648924	3.23013	3.32674	3.2243	1.52999	1.76786	3.84204	2.32879	2.06222	5.20492	3.26403	4.61655	3.14196	1.71183
ENSCAFT00000006583	3.3955	1.41513	5.73063	2.24729	1.57143	2.05744	2.39436	2.83202	3.43327	5.05217	5.00832	2.10118	3.15309	15.3325	9.96497	24.6443	8.9888	11.3327	8.15066	12.4589	16.8301	16.3968	18.2046	19.2695	9.08962	10.4067
ENSCAFT00000029247	14.8475	2.89534	14.4227	4.55911	4.03394	8.64141	5.69929	9.67353	4.29783	14.0544	5.11847	10.5818	12.6289	75.44	50.627	98.8953	27.1605	35.7475	47.3229	44.0295	70.9869	36.1706	70.156	42.6077	58.6261	57.3791
ENSCAFT00000007424	10.8678	8.89171	16.9547	12.1885	11.2111	17.5101	10.0183	14.6768	19.1486	13.4717	14.8867	7.73789	12.3662	48.5526	60.5668	68.219	47.3084	77.599	56.3408	51.9884	88.1025	81.7218	45.3253	54.9897	30.9592	37.4705
ENSCAFT00000015659	0.722131	1.2221	0.53338	0.635645	0.981164	1.51203	0.844168	0.38423	0.59433	1.67545	0.629539	0.910884	1.27088	9.79976	21.5073	12.4352	8.64075	18.1092	16.1097	15.1023	8.47791	8.91204	10.7261	8.98663	9.42949	16.4167
ENSCAFT00000003060	16.768	13.1913	23.307	21.1206	18.6173	26.0964	30.5567	29.5513	10.6108	42.1684	33.0893	35.3697	58.1084	67.12	75.5025	89.2864	68.7256	109.452	71.9865	133.147	145.959	42.951	131.247	110.018	132.329	158.893
ENSCAFT00000012301	36.6334	17.1563	17.6705	12.8372	8.14034	21.1158	18.4084	11.3973	20.3784	22.393	18.5865	19.076	15.1355	184.579	162.935	95.8427	94.5119	76.1958	88.1825	150.013	89.1847	119.341	103.455	86.6317	98.3301	63.692
ENSCAFT00000030338	8.27148	6.65105	27.2509	11.783	7.78683	26.1102	11.6844	13.5042	11.2993	25.9118	26.5001	8.99744	15.1754	38.5539	52.2187	112.234	55.9158	60.0927	87.8575	67.2995	92.0508	50.3276	88.8037	95.2453	36.4525	46.4014
ENSCAFT00000008564	24.4655	9.41075	29.9643	5.84119	13.6635	31.0152	20.6089	15.1444	27.5042	65.1226	35.0073	43.3721	55.0575	97.7294	63.4181	112.105	32.748	92.1374	96.1278	112.251	84.6316	111.152	203.146	115.748	168.473	164.03
ENSCAFT00000015188	20.8142	12.1504	22.6449	6.69834	4.96493	24.3604	12.2561	7.91016	16.1294	18.598	24.0413	11.7515	19.4996	106.84	100.523	123.758	28.6538	39.0956	104.457	85.1587	54.3595	89.0274	91.6624	101.795	57.348	76.2779
ENSCAFT00000031966	2.08125	2.50684	3.11055	3.78943	1.07509	1.72945	3.25886	3.11222	3.17195	3.78247	3.90496	3.32756	6.60015	10.9971	19.7054	13.3419	15.1623	9.03079	7.15925	19.7388	24.2001	14.0302	13.4821	17.0711	13.8128	20.4951
ENSCAFT00000015791	12.4853	4.79049	5.24632	4.48409	4.30796	7.91019	9.03001	4.1464	7.65012	10.9155	10.5674	9.03093	5.85446	54.8032	30.6146	22.9107	17.4217	27.3037	25.6635	44.4108	22.9955	34.3445	35.8648	40.5754	34.6432	18.7803
ENSCAFT00000010436	0.0355694	0.032224	0.0527857	0.0157562	0.0169559	0.0256126	0.0344976	0.0410143	0.0190538	0.0413965	0.0389209	0.0233674	0.0283653	0	0	0	0	0	0	0	0	0	0	0	0	0
ENSCAFT00000008675	4.19506	4.99042	7.03762	2.53352	2.82368	5.8098	8.07224	5.74862	3.91822	7.04969	8.6699	7.17351	7.52581	16.6404	28.7071	28.6153	8.06596	16.0912	17.8627	34.7627	27.6074	16.8398	22.4356	30.2556	26.8479	21.7174
ENSCAFT00000004961	4.60969	4.00886	2.76662	6.15132	3.17613	5.56792	3.38235	3.81119	5.91949	10.3187	5.52279	4.89793	14.7642	18.4608	27.2343	12.6368	29.0096	20.2839	18.4111	17.8296	23.0549	25.8047	38.9884	19.5148	18.9799	46.7939
ENSCAFT00000005182	1.90082	0.898745	1.31402	0.532474	0.300663	2.29088	1.08111	0.342936	1.3444	1.69257	1.34273	1.73118	1.14264	9.78261	5.74708	7.59259	2.74446	3.73569	9.0317	7.22311	2.79831	8.07733	6.98075	6.68753	10.131	5.77389
ENSCAFT00000015294	2.35005	1.66944	1.93708	1.28086	0.640716	1.29039	1.45565	0.555733	1.46382	1.98006	2.75691	2.40957	2.02436	10.618	10.864	9.35199	5.59006	5.30403	4.41856	7.25809	3.83803	7.82783	6.61144	11.4101	9.58117	5.98959
ENSCAFT00000018845	33.6874	14.6733	38.388	18.4472	14.7784	48.3324	29.24	24.2127	39.5662	27.2088	28.5859	54.4355	68.0597	139.906	98.8464	181.288	69.3774	79.4935	158.15	139.36	104.106	168.529	112.65	109.493	237.732	217.791
ENSCAFT00000000243	37.5591	11.3712	34.0491	16.8982	10.368	25.3689	21.1786	12.7948	25.7348	39.0425	30.3408	21.1924	33.0872	168.927	65.1888	147.169	55.0201	60.2896	85.163	95.9218	63.8287	114.218	130.314	115.339	92.1025	103.715
ENSCAFT00000036530	0.0885874	0.0732728	0.1545	0.106897	0.0839519	0.0595938	0.0942083	0.0947649	0.0467083	0.110745	0.146369	0.0509037	0.0875345	0	0	0	0	0	0	0	0	0	0	0	0	0
ENSCAFT00000027846	29.5609	29.7872	64.0571	33.6159	24.6847	74.9634	27.3841	26.9109	35.3553	53.63	49.9462	13.0857	29.4582	141.775	182.901	287.899	123.299	155.38	259.417	132.112	146.02	170.546	200.149	199.748	65.8659	103.053
ENSCAFT00000024959	30.4442	7.12273	39.1597	8.11743	7.82475	40.3398	8.65905	10.5697	28.6483	22.6491	20.8684	27.5009	33.4585	113.647	47.5247	125.524	31.2373	49.1137	106.737	40.8744	58.5161	95.2932	76.4428	63.3275	97.6154	85.7405
ENSCAFT00000032501	1.00333	1.65901	1.5949	1.52042	1.19324	1.97993	1.79283	2.07139	0.847866	3.10796	3.20668	1.43792	1.7616	4.31328	10.1239	6.94943	6.72119	7.28674	6.41403	9.56161	11.5951	4.10578	10.6472	10.9234	5.90322	5.53588
ENSCAFT00000003400	2.44417	1.6862	3.37277	2.60331	1.51748	1.73972	1.92971	2.02786	2.35169	4.03125	1.92653	0.396281	2.20802	11.0243	10.321	14.5773	8.97032	9.71721	5.73688	9.13253	11.32	10.7199	13.2104	7.92831	1.95911	7.49687
ENSCAFT00000024892	8.99351	4.62405	7.38734	2.59359	2.60755	6.91968	5.021	2.6525	6.51181	9.60601	5.05261	9.76223	6.97698	35.7917	27.1894	28.4655	8.77017	16.612	20.8665	22.8072	13.9672	26.7329	29.7172	17.6126	36.3192	20.0785
ENSCAFT00000016883	51.6312	38.4111	58.3244	43.2053	42.4465	77.5563	80.404	51.0959	42.5576	104.039	78.9195	113.059	155.477	160.685	178.147	211.796	138.333	185.754	220.344	318.756	191.902	173.751	299.318	262.821	402.308	428.143
ENSCAFT00000001987	12.2456	1.65316	7.11863	1.84278	1.41682	9.56397	2.7996	2.08093	4.67908	13.8732	9.11908	7.78559	10.675	29.8338	11.4887	26.7303	10.1338	12.3369	35.3807	18.4865	14.1619	19.0484	40.8845	31.2682	22.071	29.9831
ENSCAFT00000020870	3.03391	2.81026	3.77092	2.07518	1.28693	3.95061	1.7412	2.06584	4.90997	3.14099	3.28416	2.14012	4.08422	12.7817	17.3622	15.2632	8.04293	8.05365	11.9111	8.37977	13.0999	21.8877	10.2937	12.2	8.92003	12.1932
ENSCAFT00000009299	149.204	105.318	113.119	133.58	129.537	163.653	119.798	60.9922	59.3214	207.996	132.664	181.864	343.862	586.406	633.101	380.215	464.226	794.989	444.395	566.301	332.036	233.767	601.011	410.317	641.056	880.025
ENSCAFT00000010260	5.27884	4.78689	10.9525	6.70305	3.77921	11.3188	5.32316	5.57973	9.13249	12.9275	6.10017	3.51709	6.89743	24.5084	30.4816	43.5775	25.4206	25.3691	37.896	26.7927	35.51	37.7422	42.7343	14.4242	13.895	20.0119
ENSCAFT00000005711	4.45741	2.19582	5.42526	1.74066	1.09071	14.1848	2.85937	0.971194	7.69032	5.75621	7.79223	4.49875	6.2598	23.4515	27.4486	23.4908	10.5654	12.5602	47.1875	23.3379	15.947	32.3929	21.4441	33.2038	20.3993	19.3672
ENSCAFT00000029691	7.93438	3.15808	16.9309	4.18331	3.3033	14.2436	5.05184	5.89498	13.3505	12.9997	11.7727	6.23734	13.1695	37.7373	22.9033	71.335	18.9369	27.4223	47.3604	29.2031	39.9962	60.2246	45.8499	45.476	26.8742	42.2438
ENSCAFT00000010933	26.6992	18.5397	10.282	17.7422	15.5119	37.5139	14.8262	11.056	9.1682	34.6704	28.0043	22.4845	16.777	116.951	109.403	41.1363	81.9076	99.3568	116.637	67.8169	60.1494	39.0906	113.811	101.478	90.2947	47.3405
ENSCAFT00000021445	3.05345	1.17553	1.94279	0.963928	1.01315	2.68417	2.72388	1.49117	1.67912	3.40789	2.93949	2.37496	4.97248	15.0284	6.98457	10.2449	4.76485	9.49295	11.7919	13.0956	9.42425	10.8034	14.1235	14.2043	13.0467	23.3617
ENSCAFT00000036304	0.101535	0.089771	0.117361	0.0308996	0.0460005	0.12358	0.0615713	0.0648239	0.0739559	0.0614201	0.107659	0.0609956	0.0940089	0	0	0	0	0	0	0	0	0	0	0	0	0
ENSCAFT00000015639	40.4363	25.6638	20.7607	25.8378	12.6575	44.4126	34.6115	18.3663	25.5376	32.4155	35.8789	25.8798	39.2474	182.158	237.954	98.5551	136.266	107.349	156.822	238.183	111.249	119.749	146.153	156.837	119.963	123.918
ENSCAFT00000028006	34.5972	34.8179	36.027	44.0454	19.5926	29.1521	39.266	25.6152	19.5772	41.3219	15.8667	43.9996	46.5517	135.536	183.831	125.739	135.235	110.19	78.2869	162.073	122.179	72.662	117.053	49.4709	156.407	121.69
ENSCAFT00000021574	1.4342	1.11156	2.18387	1.35864	1.16023	3.26507	0.614797	1.51418	3.30771	2.91902	2.72396	1.3223	2.18159	6.52203	7.26812	9.39915	5.39706	7.69111	10.8725	3.0704	8.70264	14.7273	10.0945	10.5176	5.55435	6.92589
ENSCAFT00000023874	5.69114	5.94477	7.65172	7.43922	7.42518	9.61921	6.37953	13.4021	8.47195	9.85089	5.00852	6.13613	7.03008	27.8937	38.9295	38.6423	25.2971	44.5403	37.2299	31.2228	68.6955	44.0909	35.8714	26.6794	29.8286	23.3049
ENSCAFT00000003644	10.1872	6.29696	13.0424	15.1573	4.27792	14.6541	13.2857	5.98623	8.88372	8.14439	8.77677	4.08939	5.42147	46.2576	42.9653	50.0637	67.536	35.3496	60.957	67.2168	42.324	39.2676	27.6875	38.4381	21.4447	20.9085
ENSCAFT00000020248	6.61344	5.63102	8.2869	5.94967	4.729	5.52238	3.61055	4.20689	7.23374	7.61332	7.78386	3.02651	3.64411	28.4871	35.1015	34.2903	21.4599	29.4344	19.1911	16.5328	22.5006	31.5068	25.4926	29.5038	12.0822	11.3244
ENSCAFT00000029249	1.01669	0.516363	1.60523	0.704309	0.700824	1.98513	1.12474	1.33891	1.51366	1.25614	2.82404	2.3227	2.47834	4.55582	5.31816	8.57911	2.13227	4.49028	6.79197	6.40552	8.24802	7.99828	5.16751	10.5713	10.68	8.37965
ENSCAFT00000004842	0.139107	1.41894	0.0997083	1.68705	0.998362	0.123344	2.32607	1.39373	0.0413011	0.285543	0.537237	0.221122	0.0950805	13.535	20.4339	25.4788	13.0927	20.8546	15.0429	34.4216	21.1006	8.33346	19.5223	28.5207	17.1201	14.0468
ENSCAFT00000030648	4.89643	3.00178	3.6216	5.39077	2.74518	3.38897	5.04119	3.48198	0.460229	2.95468	4.76475	1.68239	5.34819	38.9395	18.7342	33.7047	18.9106	17.9479	25.7084	24.8236	20.1347	8.85646	27.7841	35.3025	23.4002	36.1538
ENSCAFT00000006776	18.5579	7.94263	26.7816	10.0604	6.66178	16.4101	16.4803	6.85762	10.8135	45.0175	32.6172	17.52	29.6112	51.4409	32.2046	64.9652	27.1072	26.5915	33.039	51.0125	22.2339	30.3941	89.5052	73.4057	43.6232	55.0049
ENSCAFT00000011948	3.00635	1.30914	3.12578	2.26708	0.6667	1.57851	1.83498	1.44114	1.30843	4.44202	1.61207	3.15707	1.48614	11.5198	8.98425	12.726	7.99796	4.62625	5.22963	9.16432	8.3519	6.14317	14.5062	5.90825	11.6247	4.73878
ENSCAFT00000013909	12.2123	11.264	9.7813	5.65115	7.95084	8.93271	7.61751	10.3855	14.4805	23.7808	11.2897	15.3365	14.0163	61.7273	84.1667	51.1465	26.6019	61.5198	30.6677	43.0588	76.0198	75.3314	90.0737	49.1905	67.473	45.9498
ENSCAFT00000022953	205.747	87.669	100.736	149.548	98.6374	160.594	109.452	75.5117	167.185	232.523	146.782	320.371	316.77	766.21	443.798	332.907	441.182	535.398	421.418	442.721	361.094	586.426	631.275	446.296	1067.16	780.702
ENSCAFT00000017636	0.410561	0.855381	0.314261	0.45662	0.570495	0.269956	0.64902	0.666972	0.319017	0.418464	0.421993	0.306813	0.555179	0	0	0	0	0	0	0	0	0	0	0	0	0
ENSCAFT00000012439	2.86447	1.43013	2.88785	1.10616	1.21895	2.50668	0.897891	0.959194	4.41145	4.25592	2.10201	3.50556	3.32274	12.4231	11.0292	11.5408	5.35293	10.4021	8.41178	5.76266	6.52816	18.5768	14.1836	7.93896	15.3198	9.83632
ENSCAFT00000007247	8.02312	7.16034	15.417	5.55876	4.74704	9.95502	12.4282	7.89418	4.1975	11.05	11.79	7.78035	11.9475	36.849	45.2839	64.0942	19.5775	29.503	32.8071	58.7122	41.3466	18.6502	37.4575	44.041	31.7433	37.2374
ENSCAFT00000015540	7.77037	9.34046	12.1496	15.8968	9.2369	9.89997	11.6082	11.5962	12.0277	14.4333	10.2664	4.72217	7.35879	36.4315	59.1272	52.454	59.1073	59.3514	31.7544	54.8146	65.5033	55.1345	50.0979	38.6101	20.3033	22.5824
ENSCAFT00000038430	7.0615	6.9229	6.06986	6.84337	3.46893	10.5932	9.73602	7.9039	6.10238	11.834	6.26088	4.48723	8.28924	28.229	34.2919	19.8057	19.2403	18.1236	31.2538	41.6668	40.915	24.4459	32.0062	21.7647	17.8452	21.3598
ENSCAFT00000001448	1.939	2.69477	2.93516	3.32595	2.23522	1.3397	2.40503	2.73728	4.07355	3.7253	3.16046	1.74653	2.52293	8.64729	16.8843	10.2785	10.4178	13.3509	3.91071	11.3489	14.1679	17.1202	12.4054	11.0842	7.90578	9.72885
ENSCAFT00000027256	9.91973	13.6881	11.9773	16.7578	16.9104	10.5824	21.097	20.6707	9.66252	20.1167	13.8071	19.1912	21.3179	39.8511	85.9267	52.4958	64.0588	93.3704	35.0199	103.822	97.5195	42.7824	70.5247	59.0963	81.202	71.2904
ENSCAFT00000022758	5.298	1.63519	3.51336	1.62899	1.27559	4.67446	2.28487	1.09044	4.39561	5.00555	4.90758	3.94066	5.86992	23.6322	10.8475	14.7534	6.51495	8.47416	16.0723	11.3915	5.77898	18.4874	16.5289	20.6334	16.2049	18.7514
ENSCAFT00000027939	1.53452	1.73459	3.75155	1.00026	1.52343	4.65728	1.66714	1.18518	1.58698	2.21892	3.56532	2.22985	2.72227	8.53847	23.5527	18.169	12.3844	20.0671	16.7338	18.7365	11.3223	9.613	10.6096	16.5585	12.2945	11.5644
ENSCAFT00000011331	15.8539	10.8097	17.3781	14.3447	11.4024	15.0467	9.66964	19.5733	11.6903	17.0877	20.1079	7.51937	12.9511	65.5215	66.6593	71.1679	53.1041	71.9879	47.2327	47.1828	103.78	49.8624	57.7772	73.8508	30.2826	37.9889
ENSCAFT00000024400	2.00433	0.827183	0.81188	1.89971	0.798349	0.67225	2.20009	1.96178	1.44151	2.64508	0.609777	0.774145	1.55162	11.8557	9.53951	10.883	14.5205	7.20194	3.53666	16.2194	15.2203	11.9052	13.4574	8.13997	6.149	7.83135
ENSCAFT00000012250	12.0093	4.0755	11.8891	3.85999	4.0184	12.938	7.2698	5.23057	12.4474	13.6176	8.56226	9.10235	9.35424	63.883	28.3608	53.204	13.8668	26.8423	50.0633	38.0532	30.0489	60.4859	52.9057	36.6599	42.0329	31.9435
ENSCAFT00000016197	57.8016	16.9228	42.8703	14.0219	12.2435	27.4315	20.3037	18.1276	38.7483	48.832	27.8979	45.7217	48.5709	215.647	107.296	152.261	51.0793	78.3605	75.307	107.034	97.513	141.965	148.105	90.2872	161.315	125.186
ENSCAFT00000024871	4.71622	1.96984	7.94915	3.11884	2.16418	3.98842	3.28663	3.96575	7.38985	5.13093	5.01416	5.16281	4.45018	18.4033	12.345	29.7982	11.3899	13.0513	12.1383	15.2575	21.0172	29.6368	16.0783	17.1192	19.3967	12.4856
ENSCAFT00000029968	11.24	13.5934	12.9188	11.4995	14.0885	13.3099	15.2772	19.3591	14.2232	17.2305	21.474	11.2366	13.0406	49.6325	83.7382	56.3476	40.2698	87.1156	44.7965	74.1514	103.992	66.6331	60.9334	85.7489	47.3741	43.0813
ENSCAFT00000015736	17.4473	5.23598	16.0303	1.81625	4.22717	20.2469	9.6618	8.2663	9.21317	24.2441	18.1772	16.445	21.4199	70.3077	34.0563	60.3972	5.92964	26.0757	59.0705	45.6306	43.2476	36.6699	71.0393	59.7606	65.6164	60.6495
ENSCAFT00000016566	76.4293	114.652	118.89	101.234	121.284	89.7753	206.876	134.153	90.4875	139.831	94.2021	90.0077	124.944	839.151	641.774	1053.32	320.827	582.757	431.767	983.764	518.431	884.835	920.555	681.324	906.196	611.743
ENSCAFT00000006944	19.1931	14.7132	13.6628	25.5225	14.1892	31.6601	8.6636	9.03877	25.6451	16.0093	23.0006	13.9257	12.9973	92.3842	116.055	58.6127	95.995	112.307	103.926	49.4129	62.616	108.491	57.0018	91.6634	58.3248	41.3707
ENSCAFT00000011840	5.14224	4.6062	5.38393	2.70317	2.69564	3.11446	2.87423	2.85594	5.38778	7.1608	4.31414	6.67305	5.00528	21.9227	28.6627	21.6292	9.24901	16.8275	9.63085	13.597	15.1279	23.1346	23.6178	15.6922	26.1651	14.956
ENSCAFT00000014204	1.50115	2.80158	4.25743	3.5366	1.9892	2.49693	3.70918	2.79815	4.27828	4.12349	0.973313	3.96908	2.95841	10.1069	21.4292	21.0581	15.8852	16.4549	10.3205	22.5026	20.6204	22.1488	14.7677	5.3346	17.9929	11.6527
ENSCAFT00000023917	10.6897	2.14017	12.2755	5.49192	3.54343	11.7212	3.91527	3.75618	12.1607	21.4647	10.8799	23.5997	19.1649	50.601	29.9352	59.3175	30.9011	37.6976	37.4052	36.9815	41.7449	53.5616	81.2829	44.865	101.938	60.1902
ENSCAFT00000005996	3.23303	1.62597	2.7456	1.03013	0.978436	1.92959	1.8443	1.46177	3.33773	4.83258	1.0582	2.36169	3.07551	14.8964	9.10202	12.1792	4.53106	6.73862	6.26677	8.34342	7.96525	13.9843	14.6857	4.7777	10.2694	9.26549
ENSCAFT00000015283	0.803193	0.846412	1.65152	1.90967	0.611682	1.56041	1.18537	1.55123	1.5499	1.89214	1.00285	1.04929	3.65986	3.71145	5.01864	8.35604	6.48414	4.31323	5.07876	5.99996	9.20366	8.48658	7.10942	4.82267	4.20999	12.3011
ENSCAFT00000009704	5.14018	2.59551	3.74698	2.26328	1.24646	5.34575	2.49127	2.05856	4.89576	5.96525	4.9497	2.19553	2.69308	21.9137	16.6722	16.8515	8.06303	8.35569	17.8179	12.2391	11.1509	22.0725	21.1359	19.4086	8.91274	8.66359
ENSCAFT00000021557	8.5067	5.1573	20.5566	15.6403	7.19108	19.1296	4.37506	7.215	7.93772	16.5022	20.2736	7.43154	11.6611	27.4929	39.0084	62.3321	63.5369	44.9298	45.7032	22.1253	53.5021	24.0775	50.4165	53.5373	24.1699	37.4037
ENSCAFT00000029577	13.752	12.5081	34.8694	17.3456	9.39016	23.6963	16.1241	27.0985	26.4666	50.3951	40.6594	29.4728	46.9253	70.6103	94.128	174.452	73.5695	72.4664	90.8898	96.9439	183.316	130.671	207.338	178.8	136.472	164.946
ENSCAFT00000009821	0.371361	0.564117	0.758324	0.297021	0.384821	0.355854	0.640807	0.3915	0.251561	0.695883	0.438109	0.286031	0.383207	0	0	0	0	0	0	0	0	0	0	0	0	0
ENSCAFT00000019899	13.8024	12.5566	11.9151	23.4508	16.2014	12.9621	27.1108	19.8062	7.40193	17.96	13.582	13.6495	24.4047	86.6985	134.473	110.614	182.584	170.86	97.9155	233.557	169.108	66.3622	126.695	92.1551	99.1413	162.16
ENSCAFT00000005914	5.43743	0.562533	5.07395	0.566441	1.06294	5.82871	0.788533	1.65069	5.81079	5.15152	5.89094	4.75198	5.22943	23.7366	5.89762	20.0416	4.73992	12.8696	17.1875	8.59476	15.7781	23.3973	20.5471	21.732	18.2314	14.5146
ENSCAFT00000039238	2.20186	0.948246	3.45536	1.05315	1.13532	3.6263	1.40057	1.22284	3.53523	2.10754	1.25086	4.00399	5.01836	10.7582	9.73466	11.3064	4.92968	11.3146	15.5414	9.0598	8.1558	13.4128	7.03401	4.25339	16.1771	17.2615
ENSCAFT00000010779	3.43251	2.5099	5.1615	1.22345	1.15186	2.9626	2.91735	2.47237	1.57216	4.97902	2.92883	3.28459	6.15885	14.2611	14.2753	20.7184	4.07652	6.77727	9.89913	12.8358	12.1801	7.35057	16.0112	10.681	13.118	18.8456
ENSCAFT00000016628	6.38249	6.85272	8.07643	12.85	8.65077	7.82573	5.38657	11.8768	8.73519	10.5483	9.31634	5.80281	6.83547	29.7553	47.7803	38.9691	52.7913	58.3736	29.1215	28.2701	70.2767	46.4148	37.5142	40.6296	27.2951	27.0336
ENSCAFT00000023838	0.485991	0.691787	0.341629	0.309845	0.410882	0.849259	1.16869	0.789839	0.256474	1.6394	0.991628	0.979089	1.73265	2.94383	6.39487	3.93214	4.05745	4.2065	3.72803	8.09832	6.28273	1.64672	7.14426	4.85003	5.45405	7.73643
ENSCAFT00000000639	16.6735	6.27741	19.1421	3.74606	4.93756	19.4767	9.32987	6.31615	18.418	23.0566	17.2218	19.919	19.1097	70.346	37.6513	75.4418	13.0659	30.2484	61.5971	43.5282	33.3549	76.9762	73.595	61.5361	77.6852	57.2182
ENSCAFT00000029808	2531.1	1020.04	1822.32	933.578	1040.94	2657.44	950.211	669.679	1604.68	4046.04	1757.12	2071.63	4430.14	7144.24	4314.57	3918.26	1950.16	4711.52	4519.91	3114.52	2684.58	3809.09	7208.82	3570.49	4839.34	7031.89
ENSCAFT00000010692	10.4824	7.02294	8.91401	7.39009	5.42747	8.201	9.52879	9.49509	5.19247	11.8157	8.93413	5.23527	5.2983	51.205	48.1986	40.7272	27.39	36.345	27.4603	48.1082	55.659	24.1999	41.5212	35.6411	23.3381	18.0222
ENSCAFT00000000519	5.89881	2.39758	6.19863	2.37001	1.91883	2.27455	4.68375	1.3159	3.33718	6.44593	3.12472	3.19592	2.86382	46.4695	17.5201	53.6059	24.1483	22.0643	35.4126	34.1364	21.7141	55.4207	51.8943	25.6832	37.3218	41.1118
ENSCAFT00000023873	3.36532	1.06439	2.05866	1.20702	1.47752	0.478058	3.92126	2.46515	2.18348	2.95904	3.22205	3.86715	3.1147	18.2183	10.1791	13.8273	5.54803	10.0283	3.77925	21.238	15.7948	13.8415	15.0137	15.9188	19.0106	12.5334
ENSCAFT00000035958	2.69531	2.6327	0.66082	2.60657	2.25108	1.3403	2.72308	1.16865	1.66847	3.47825	2.04519	1.88944	1.6553	12.7549	16.8347	3.5207	9.35641	15.1895	8.5057	12.5086	6.76433	11.5084	11.5272	10.2054	9.63307	7.05185
ENSCAFT00000009018	34.5312	23.969	26.6499	32.1039	19.577	34.2135	28.1921	20.5709	29.7531	31.2678	22.9288	17.7519	10.6806	132.059	139.757	96.9075	125.239	114.431	122.658	151.895	98.3995	100.095	103.69	76.193	62.6324	28.3063
ENSCAFT00000020049	8.74742	3.43052	13.1608	2.19128	4.40912	11.3083	8.54863	7.71476	5.96704	20.9649	12.052	11.8966	13.8727	37.2642	24.0824	55.2109	9.59478	27.456	35.07	44.9721	44.0695	24.502	68.4901	43.2247	46.3905	40.9839
ENSCAFT00000021062	3.68866	2.05255	2.33363	3.46024	2.21407	7.15166	1.77389	1.94574	7.01263	4.51844	3.60666	4.68097	5.75062	15.9534	11.4921	13.4305	11.9215	12.2477	24.2931	7.64106	9.63714	30.2854	18.1748	15.6991	18.2818	19.9634
ENSCAFT00000035416	0.0160316	0.0410788	0.0360171	0.0250314	0.0234215	0.0128157	0.0301381	0.0233356	0.0144592	0.0307892	0.0221283	0.0139931	0.0198152	0	0	0	0	0	0	0	0	0	0	0	0	0
ENSCAFT00000018890	47.1469	21.3642	29.9862	15.1126	10.7248	53.9527	29.7323	21.1399	20.5324	58.4691	44.5223	53.9115	72.133	175.941	115.665	137.133	51.3783	66.0099	185.703	126.12	109.166	94.8614	205.252	164.993	220.367	238.581
ENSCAFT00000000046	14.4437	16.4288	45.2304	40.8929	13.1205	18.7395	37.027	26.8144	13.6375	35.6147	35.4157	36.1469	53.2054	61.0346	104.127	182.715	146.954	83.0142	60.1344	180.036	149.67	58.7466	117.203	129.707	138.623	157.626
ENSCAFT00000009707	9.53842	4.31569	13.761	4.34892	2.61606	6.67248	6.194	3.64586	8.56305	11.074	7.0453	9.58999	13.8601	38.181	24.9824	53.2438	15.2273	15.092	21.0791	26.6726	17.9315	35.0693	33.859	23.9939	33.1561	39.1437
ENSCAFT00000009616	12.2782	5.60346	23.3302	3.96285	2.3396	43.2655	8.76114	2.65914	14.5876	36.8058	37.5141	25.1976	64.3598	33.0157	29.4204	43.4388	14.0897	43.5297	66.5207	40.4426	46.3555	29.3039	59.5672	62.6825	59.6544	92.7119
ENSCAFT00000022700	0.00908634	0.0079372	0.0193706	0.0072589	0.00649204	0.0127907	0.0113983	0.00777009	0.00587733	0.0141962	0.0133955	0.00883732	0.0139705	0	0	0	0	0	0	0	0	0	0	0	0	0
ENSCAFT00000027974	0.113894	0.123767	0.22365	0.0909469	0.0898005	0.121911	0.142353	0.0816473	0.0704168	0.191082	0.134336	0.0770888	0.11638	0	0	0	0	0	0	0	0	0	0	0	0	0
ENSCAFT00000029132	19.3911	11.6334	33.628	29.9831	15.8296	4.99275	21.0983	25.2696	20.3724	24.8851	31.1544	25.0165	30.1359	84.3472	69.3875	136.374	100.173	107.214	16.3702	95.7105	150.8	85.6729	85.6488	108.184	100.634	89.3436
ENSCAFT00000037346	1.52263	0.83236	2.36622	0.703888	0.506559	0.677502	1.50928	0.831814	1.70539	1.86649	2.21012	2.32861	2.86867	8.98334	15.7311	17.898	8.35809	8.6988	4.436	19.2991	9.22845	11.4494	13.5204	10.5628	12.9515	13.911
ENSCAFT00000003595	7.29921	2.31603	4.14393	1.78862	2.54167	6.36353	4.89644	1.58873	3.52863	9.74629	8.58978	7.92697	7.58216	30.9614	14.9297	16.828	7.24194	16.6487	21.6632	24.3459	9.20989	15.886	32.0374	30.9752	30.2651	23.2381
ENSCAFT00000019370	17.0307	10.9901	23.4622	9.36107	7.46383	21.63	16.3023	6.66821	15.3029	30.5507	24.1205	33.8023	45.7415	69.7278	63.7808	93.6094	31.6129	45.4441	67.6923	73.1344	36.0237	64.2622	96.6223	85.7003	128.495	132.654
ENSCAFT00000010409	16.3897	5.85572	13.8125	4.01674	3.95063	15.1101	10.1326	5.20346	9.67221	12.9063	15.3918	12.5037	10.3853	82.7853	39.6417	64.6302	15.2252	26.3075	62.7197	52.4057	31.3421	50.6774	51.2038	62.2681	58.4237	38.7211
ENSCAFT00000019855	4.98116	7.29007	5.97976	7.86922	8.42553	5.59145	9.86425	10.8305	5.12981	14.5456	10.4762	9.15291	15.2365	24.7489	46.76	25.4425	27.6672	53.8228	17.9556	45.0828	58.9675	24.0809	49.4776	42.7193	39.6686	47.9334
ENSCAFT00000028003	13.7152	6.27343	19.8459	2.31272	4.94016	15.967	8.71383	6.88881	13.8289	21.0567	15.9254	12.9944	16.7474	57.7807	35.741	80.8632	8.14202	29.6371	52.0663	38.0152	36.0274	59.4684	67.7995	57.6372	51.264	50.47
ENSCAFT00000003893	8.53419	2.15428	4.98664	2.59632	1.34549	6.36665	4.12718	1.24709	2.71405	6.12664	5.17302	3.63217	14.235	9.54631	4.66101	9.97208	5.91634	4.67445	10.9253	10.7262	5.54801	5.94231	10.2968	9.61809	6.66344	20.2041
ENSCAFT00000021215	1.63307	0	3.8146	0	0.0131001	4.37581	0.0366738	0	2.3563	2.84652	4.48835	5.05756	6.72009	13.9774	12.3425	18.7886	2.10224	8.84208	14.8826	5.89118	14.6871	10.8569	13.1022	17.0434	21.2611	22.8637
ENSCAFT00000015941	3.16417	2.84756	2.40499	1.14492	1.32926	2.02363	2.55625	1.57285	1.64762	2.04108	3.75753	1.73044	1.24929	21.0256	28.5341	21.9917	12.102	10.2465	17.981	22.1765	15.4023	10.3937	28.383	27.0883	13.9803	12.6268
ENSCAFT00000021067	4.45164	0.877511	2.97997	0.81301	0.907462	3.84232	1.7561	1.8158	2.17744	4.89738	3.25243	3.86469	2.23062	17.6414	6.07282	12.6883	3.37219	6.28587	11.9762	9.32884	10.5744	9.5399	15.6895	11.0792	15.1047	7.17287
ENSCAFT00000003524	24.4082	18.1759	43.6734	50.6348	6.84665	22.1149	43.0765	20.8573	17.2266	36.2528	32.1294	26.4847	29.0067	117.746	108.621	207.897	172.246	42.8555	82.636	197.199	123.711	82.7513	134.302	126.526	115.83	102.429
ENSCAFT00000012492	21.0522	0.988976	16.4113	0.335137	0.535923	25.7719	0.934163	0.767418	19.4125	12.5049	14.039	20.7521	24.1137	144.606	60.1698	89.0061	23.4866	52.0272	97.8959	57.363	54.0893	107.595	67.97	64.1781	106.537	81.8702
ENSCAFT00000009647	2.30319	3.37821	3.67135	2.76605	1.64861	1.99971	3.7969	3.57895	2.15865	1.79965	2.05688	2.12444	2.77266	9.85239	18.1719	16.6741	9.19859	7.93772	6.83212	15.6212	14.6299	10.476	7.85149	8.4998	10.2968	8.45939
ENSCAFT00000018808	36.9152	16.5555	39.6387	5.44668	8.79304	42.9653	19.1267	9.79501	44.3864	45.0432	33.5854	30.6032	54.0903	157.768	93.0751	145.619	20.5119	66.4504	124.817	84.8097	63.9555	176.112	133.711	116.149	110.874	148.265
ENSCAFT00000020788	7.20335	2.86782	10.3285	2.22905	2.30519	10.1587	3.42791	4.48321	10.5456	10.3352	6.70711	5.73681	10.0661	30.4308	18.3743	40.2777	8.30012	15.5609	32.4872	16.8938	25.7584	44.5303	32.4485	24.0839	22.4473	29.5418
ENSCAFT00000003228	9.56832	3.73981	9.1731	4.63039	3.13063	7.77563	9.50411	3.61674	8.22477	5.56591	5.22436	4.98436	6.40236	41.0872	23.4433	41.0219	15.982	19.3745	27.5191	44.3916	19.4157	37.3615	20.082	22.52	21.707	21.9721
ENSCAFT00000020147	38.8577	15.5784	22.007	18.1352	15.8277	36.4366	19.384	10.834	32.4052	45.6844	8.56944	23.3614	25.4737	158.938	102.858	87.4585	59.7592	94.4376	98.538	88.4278	56.6641	133.092	146.744	42.6986	82.4378	73.2743
ENSCAFT00000006618	16.4659	13.184	38.1711	16.7015	11.9201	37.6906	22.1618	23.8919	29.9807	42.5286	54.9018	15.5332	26.8395	76.2773	88.5225	169.714	64.9655	83.0008	130.371	112.607	144.163	137.46	151.41	213.443	66.5834	88.3093
ENSCAFT00000018976	2.75364	1.85151	1.93383	0.553396	0.711297	1.99548	1.75905	1.02903	2.26853	2.57852	2.16975	1.91998	1.98244	13.835	13.7139	10.6695	2.10058	6.04589	7.7685	10.5673	7.0321	11.3458	9.76768	9.41476	10.3331	6.92069
ENSCAFT00000012203	8.15756	5.32322	8.6989	8.00798	5.8274	2.66404	6.63825	9.35834	2.93006	16.0919	8.35648	9.44192	12.4706	36.3121	35.7613	39.2348	34.5482	41.2971	9.36401	33.9152	54.8982	13.1171	55.2595	33.9603	39.5219	38.7722
ENSCAFT00000005161	2.23661	3.80529	2.69283	2.66491	1.52432	8.2957	2.88935	5.79965	1.71188	11.7066	9.23585	5.60425	10.6441	19.669	37.9235	20.9604	11.8297	16.7074	34.0902	22.1945	35.6653	18.3074	48.4092	42.4468	40.8022	43.4389
ENSCAFT00000037139	0.058029	0.0693815	0.16823	0.0806224	0.078908	0.0515827	0.113026	0.110128	0.053034	0.134711	0.138989	0.10641	0.122811	0	0	0	0	0	0	0	0	0	0	0	0	0
ENSCAFT00000006890	18.2743	11.853	7.31383	11.1048	11.058	9.68654	16.3112	13.4003	11.4299	16.9869	12.7033	16.682	8.76402	64.7187	74.4886	30.0289	49.3892	74.3202	34.2903	86.1089	74.6784	48.5108	58.2076	48.9277	60.236	30.0984
ENSCAFT00000008977	34.5921	13.5816	12.1567	8.16159	8.29893	33.1914	20.1109	9.04078	19.8775	34.5857	26.491	28.8905	30.817	149.922	84.4048	51.1281	30.2256	52.694	108.687	99.1241	49.8502	88.9898	120.112	100.487	117.574	96.008
ENSCAFT00000004900	0.158302	0.100068	0.849315	0.0723543	0.0687129	0.143352	0.888603	0	0.0533725	0.268584	0.105935	0.12239	0.172651	4.93561	2.37399	6.68184	0.960263	4.24809	4.9363	6.00801	2.87805	5.11068	6.26963	5.40086	7.25822	6.45061
ENSCAFT00000027397	6.19586	2.2429	7.54069	2.10968	2.43694	7.32026	3.14504	3.06569	4.20508	7.06645	6.28962	2.21324	5.3603	48.0402	58.8779	46.8947	30.4275	46.546	30.5411	53.305	41.794	29.3267	42.0377	33.0478	21.0218	18.8398
ENSCAFT00000003728	0.173906	0.0453835	0.200711	0.0714507	0.174471	0.130278	1.27822	0.168003	0.318619	0.552254	0.117363	0.524286	0.204582	1.56915	5.30932	4.58817	5.73054	4.12293	4.01721	10.2972	4.02986	5.60979	7.80823	3.75828	6.00922	5.8204
ENSCAFT00000032418	17.5141	19.9515	20.5048	23.3035	18.6253	23.0968	29.9994	29.8503	18.4579	32.2698	28.1337	15.1877	13.9412	85.6633	136.619	100.608	91.779	131.012	82.3411	169.46	176.508	94.509	128.528	128.933	68.2357	52.6731
ENSCAFT00000000242	1.41546	0.594224	1.88731	1.01461	1.40136	1.2714	0.658301	0.977095	1.1413	0.758982	1.04923	0.604288	2.16895	6.68922	4.02189	9.82145	6.66057	8.60304	4.61884	3.98264	5.37994	6.05308	3.47934	4.56265	2.88952	7.07886
ENSCAFT00000017156	6.80317	4.25371	8.39488	5.45393	4.42521	5.63822	7.65622	9.92288	7.77761	19.4854	11.474	13.6412	11.6826	29.1768	26.473	34.7134	19.7454	28.2124	17.9995	35.8523	56.5897	36.4198	60.294	43.6912	58.4283	36.9238
ENSCAFT00000019927	3.44122	4.3191	7.73619	4.23274	3.52948	10.0548	5.34341	5.99405	5.75065	16.172	13.9814	5.96758	7.12613	15.4993	28.4242	32.8823	15.7535	23.9764	31.0372	27.0929	34.1461	25.1163	54.4461	50.8871	23.8911	21.2276
ENSCAFT00000009521	4.64943	2.86843	5.25109	2.75328	1.40812	8.2013	2.18562	2.43737	7.94506	6.3094	4.24197	4.9624	6.05262	21.3195	18.1902	24.8237	12.2983	9.05237	25.9	12.7298	15.3996	38.1317	23.0455	16.8574	20.2192	18.4791
ENSCAFT00000017573	4.9596	2.43723	3.60194	4.71817	2.69905	2.5728	5.8485	3.80744	2.07671	7.95834	2.11495	7.93632	4.35413	25.7376	17.091	17.6536	16.9659	19.4616	11.9249	28.8356	22.4706	10.1441	28.9607	9.88042	35.0637	18.4519
ENSCAFT00000007713	27.4368	6.9903	11.3445	8.7372	4.72613	21.2306	14.4605	5.72969	24.1187	24.8432	18.9765	17.1021	28.9312	111.057	44.7888	43.5111	29.5827	35.3091	68.9855	66.8162	36.0265	97.5869	77.6689	66.7228	64.4012	83.1756
ENSCAFT00000022588	27.8757	17.8744	47.2441	34.902	23.0907	52.5601	69.315	27.7951	25.0221	78.4266	46.5625	53.9614	91.913	110.675	98.1891	176.279	95.1129	124.195	133.984	284.967	126.037	92.5775	219.188	157.576	185.25	220.672
ENSCAFT00000039562	7.2607	4.90039	9.16264	2.42721	3.17569	9.93352	6.08571	6.70558	4.7576	10.7676	5.14927	11.2717	5.43708	34.6268	29.2271	36.466	6.67923	19.0672	31.0361	22.2957	33.5635	21.7629	28.9617	19.0514	40.4745	17.979
ENSCAFT00000007999	6.97652	3.61381	17.8126	3.04694	3.83458	8.03617	10.7427	7.24002	7.38821	14.9619	10.8896	6.31054	11.0386	34.0206	40.7252	89.4878	30.5929	40.1934	38.2591	72.5784	59.3385	38.5775	61.7526	52.0344	29.1731	39.1787
ENSCAFT00000009526	4.26019	1.64802	4.3076	0.516705	0.958023	2.75942	3.56604	2.63602	2.96537	4.10305	2.69382	3.91913	3.77941	27.5338	30.9402	22.8424	5.07088	12.4351	18.4065	31.8774	25.7792	20.5719	26.5079	21.8916	28.2763	14.5836
ENSCAFT00000009098	8.59812	5.66162	16.0053	2.58713	2.8246	10.7006	8.43372	6.76342	10.9996	18.8784	12.644	9.56486	11.482	37.8733	33.8997	65.7292	9.15999	19.3834	35.8477	39.4325	37.0753	48.9746	63.3843	46.8236	38.8145	34.7681
ENSCAFT00000012297	2.60188	3.58488	2.16481	2.64762	1.6241	7.80848	4.37168	3.13051	3.5722	4.96167	2.43779	1.53475	4.40938	10.7131	22.1212	9.00192	9.5299	12.9923	26.5633	19.4886	17.2613	15.6457	16.0672	9.61012	9.48973	13.2918
ENSCAFT00000018280	5.43148	2.51145	1.81715	2.26913	2.45403	6.68481	3.30956	2.4647	4.75318	7.65755	6.80001	9.16519	13.2048	23.2939	16.4624	6.48138	8.34782	20.1091	18.9864	17.5155	15.2603	19.0538	24.495	22.1365	33.2222	36.6531
ENSCAFT00000017227	3.05328	2.45285	4.73666	1.4169	1.34232	5.46839	3.14086	2.22327	3.06274	8.32396	4.91323	3.33284	4.43833	13.8222	16.1012	22.0956	5.74939	9.38475	18.5269	16.4224	12.975	14.2532	31.9823	20.4088	13.8289	14.6995
ENSCAFT00000031288	0.756738	0.354438	0.854412	0.436727	0.370791	1.92999	0.353065	0.50598	0.512177	0.653375	1.20138	0.743821	0.262203	2.91794	3.25744	3.08829	2.55658	3.30513	4.74094	2.37045	4.30252	2.28989	1.73329	3.61072	2.12755	1.07452
ENSCAFT00000000901	2.67415	1.33885	3.22446	1.32036	1.97938	1.76317	2.06402	3.28496	4.24555	2.73847	4.40355	1.83799	5.01655	12.63	9.33669	15.7414	7.09261	14.3725	7.29941	12.592	21.5762	20.6388	11.9177	18.2006	7.4526	16.0377
ENSCAFT00000007172	4.0852	1.3459	3.1781	0.62306	1.19995	6.5997	2.76555	1.8246	4.90578	5.76682	3.50059	5.36636	6.94677	16.0736	8.12511	11.8273	2.40286	6.78678	19.0803	12.4135	9.17962	18.9902	17.0787	11.7205	19.2369	18.6826
ENSCAFT00000007908	67.1998	51.0643	115.175	50.8267	40.6872	75.0735	44.1534	78.8026	109.216	185.108	161.825	181.617	173.556	237.5	242.254	316.38	122.45	212.247	161.761	158.275	358.265	314.083	397.438	406.987	503.024	357.828
ENSCAFT00000009610	4.33768	1.21232	5.82153	0.280131	0.533147	3.36112	1.57848	0.738764	2.96912	5.98989	7.64195	6.54355	6.13667	16.5673	12.9961	21.0649	8.55379	9.57083	9.32026	18.4337	8.73739	14.1737	26.7803	26.19	28.1206	20.3961
ENSCAFT00000015698	13.4114	13.5905	10.2873	19.29	8.26899	14.0501	20.8011	11.6046	6.4351	21.7343	18.1569	10.3833	10.6976	48.6333	74.9946	43.4522	69.6844	34.312	48.09	90.6991	46.4991	30.0377	65.1909	62.0241	35.3054	34.4821
ENSCAFT00000006772	5.27425	7.55269	9.98257	6.24006	6.0201	19.8315	5.87111	5.30341	20.1451	26.03	24.5568	10.6227	17.7081	22.7204	53.553	38.5858	23.8816	45.1501	62.6205	34.8569	44.1277	82.399	87.6076	83.1336	44.9441	54.4284
ENSCAFT00000032254	2.29606	2.94982	6.08653	2.28009	2.18659	5.20861	3.37784	3.03108	3.51309	4.63715	2.75114	1.86026	2.97894	10.2953	18.7933	26.0076	8.60706	14.3424	16.9308	16.4395	17.2203	15.4477	15.7815	10.5553	7.77669	9.20336
ENSCAFT00000038359	0.0265038	0.0669418	0.053779	0.0264354	0.0357979	0.0277637	0.0455171	0.0410952	0.0211186	0.0626076	0.0248919	0.0454467	0.0337433	0	0	0	0	0	0	0	0	0	0	0	0	0
ENSCAFT00000020234	20.0787	22.302	17.7111	23.5718	22.1554	14.7043	13.9815	21.1994	15.2111	32.4316	20.9107	35.5345	34.9167	91.6518	135.603	69.0037	93.5787	136.419	44.5235	65.505	116.255	64.4499	101.891	74.3068	146.587	102.55
ENSCAFT00000022270	7.83832	4.8578	12.1388	4.89329	6.97618	6.04713	8.76095	5.91389	7.6941	14.3092	16.6935	19.8967	13.6665	27.3509	27.0959	42.9845	16.2331	42.5268	20.265	41.1647	30.1824	30.8495	39.5701	55.7675	67.8908	36.9354
ENSCAFT00000035287	0.0828788	0.0995699	0.152033	0.0591656	0.0758927	0.0448027	0.0681952	0.0861488	0.0455261	0.0971026	0.0794512	0.046753	0.0650346	0	0	0	0	0	0	0	0	0	0	0	0	0
ENSCAFT00000012090	16.5481	11.2741	31.4628	24.0179	28.565	23.4499	34.8981	38.8302	12.1337	38.3131	34.8218	24.1018	53.7846	94.8301	142.035	226.539	197.661	261.707	152.277	325.874	303.358	87.3165	247.081	201.949	155.378	258.094
ENSCAFT00000026962	3.3295	5.03642	8.82702	5.27155	4.63668	6.85431	3.21839	4.81729	7.07761	9.82977	7.79067	2.52817	4.43242	14.8897	33.7486	39.0762	21.856	31.6189	23.4909	17.0742	28.5635	32.7554	34.8119	30.6339	10.596	14.4422
ENSCAFT00000002270	5.3964	4.42023	4.17436	2.5459	4.18861	7.24175	5.68269	8.21014	4.41381	9.80223	5.08795	9.60995	10.9188	24.6873	30.406	16.99	9.91376	31.1278	21.2811	23.4873	42.6659	19.1863	30.5495	20.23	38.7214	31.5906
ENSCAFT00000036305	0.322298	0.565463	0.39578	0.706911	0.446378	0.624687	0.575377	0.739464	0.961482	1.28186	0.553598	0.670159	0.283222	1.53544	5.06227	4.33823	4.92119	3.77934	3.87017	5.51826	5.91964	5.12588	7.69921	3.11903	4.37288	1.90203
ENSCAFT00000019431	1.4708	0.957775	1.44038	0.752997	0.851468	0.766235	1.4194	1.05081	0.900459	1.4184	1.1941	0.911047	0.810447	12.5551	11.648	22.0619	4.74158	8.29178	9.25658	11.9546	9.52153	11.9704	14.9519	11.8076	9.78957	8.80206
ENSCAFT00000009477	2.37332	2.89467	2.45595	3.08501	2.11484	2.53767	2.54948	2.58399	2.8489	2.5396	3.78435	1.51985	1.60937	15.3587	24.0978	12.0838	15.9878	19.2472	13.7195	20.3431	20.8991	16.6441	15.4511	13.5002	5.64622	7.84681
ENSCAFT00000010960	17.8168	12.508	22.3337	8.88069	5.94137	19.0998	11.7749	7.8728	13.5331	39.4585	35.8984	27.9141	31.6383	74.6232	72.4237	88.0533	31.0969	38.9169	59.2648	51.8569	43.2888	56.7701	123.021	123.519	104.862	94.1128
ENSCAFT00000020285	3.02294	1.63308	2.87486	0.640277	1.0818	0.894805	2.83502	2.90792	1.1373	5.23081	2.89037	1.6181	4.59466	18.7559	13.4216	21.8496	3.9451	10.0205	8.63999	16.4787	17.6873	11.4992	26.3475	16.6593	17.8336	24.7094
ENSCAFT00000026929	2.87969	2.37961	2.35195	2.19892	1.42799	2.28919	4.20043	4.40918	2.31506	3.44586	3.62232	1.60783	3.49535	18.7139	17.3661	11.4171	9.61975	10.47	8.12583	22.8914	25.7656	12.7346	14.3079	15.9387	13.5802	12.011
ENSCAFT00000037830	1.06601	1.40417	1.036	1.13748	0.883218	0.856565	2.39271	1.1154	0.615399	1.83061	1.32084	1.03316	1.0879	0	0	0	0	0	0	0	0	0	0	0	0	0
ENSCAFT00000013186	9.58042	8.72293	14.5369	6.09674	4.89472	10.4156	14.382	8.73591	8.12911	16.1279	9.31503	6.18649	8.94585	41.2707	51.4112	58.5309	20.5693	29.1562	33.461	64.8441	44.6592	34.7262	51.9134	33.3215	23.2825	26.8315
ENSCAFT00000027417	22.0242	8.93986	29.2111	11.8355	6.66256	46.9264	11.2972	7.59847	36.3298	51.3541	37.1956	28.7099	46.8184	101.381	61.4317	123.186	47.1434	55.5959	146.846	58.3634	52.0787	159.792	168.728	141.128	116.902	139.27
ENSCAFT00000005406	8.59756	7.52029	11.38	13.7534	9.09264	7.51027	16.5084	11.0432	11.3211	15.1463	5.0637	13.3732	12.015	35.5534	43.2685	45.1285	47.9743	54.5574	21.6928	71.9556	54.5228	40.189	47.1446	17.9538	50.7993	31.335
ENSCAFT00000017504	5.63834	2.93071	0.970727	5.24883	3.85318	3.76358	1.19924	2.67836	3.49784	3.66624	3.12519	4.36057	4.42407	29.0278	18.5863	7.75843	19.8337	26.6818	19.8431	7.04387	17.598	23.0208	28.1019	13.7185	28.979	21.2376
ENSCAFT00000026436	7.19165	2.65115	3.04342	2.12255	1.80646	2.55797	5.72705	1.9564	3.78513	7.02652	6.99334	6.88984	3.88325	24.3328	15.0148	11.7321	9.45931	14.5203	6.99535	25.8402	11.936	14.217	17.4829	19.4047	24.3449	12.1132
ENSCAFT00000019464	6.58508	7.95143	2.55669	8.66963	9.67051	7.53247	8.72764	3.90788	4.5807	11.1269	4.29684	9.50458	13.3911	174.998	254.895	81.2268	186.737	242.545	176.526	195.846	79.3855	131.987	262.041	175.862	326.912	284.934
ENSCAFT00000027607	16.1758	7.67705	7.41338	4.56611	3.25381	10.6227	5.65315	8.18347	11.8454	16.9915	9.90032	17.5825	22.4877	63.6933	45.3693	28.671	16.3356	22.6065	31.771	24.8199	45.9617	47.1565	52.6434	33.3377	64.2102	60.8781
ENSCAFT00000017737	1.22625	1.64742	4.24667	1.50107	1.76224	1.31971	1.73477	2.39817	2.53769	3.83839	0.793815	4.02986	4.59657	6.05052	13.9015	20.987	7.39253	12.0465	5.19709	11.7488	15.3554	11.6048	15.6045	8.4314	19.071	16.0469
ENSCAFT00000020881	16.635	12.6314	39.8998	14.8101	10.8693	21.5214	15.0514	14.2625	14.3721	31.5685	29.1978	13.219	16.1252	72.966	79.0701	161.667	52.6188	70.0321	68.7321	72.9433	79.9298	62.5959	103.087	107.755	53.5731	49.3769
ENSCAFT00000035292	14.421	7.68143	15.4009	4.05322	6.03309	24.7332	17.4633	14.9339	10.1308	23.2433	18.3204	27.7571	19.3883	69.6821	48.9658	67.1807	14.5966	40.1151	80.6356	88.6279	86.5139	48.6291	84.006	65.919	119.16	71.545
ENSCAFT00000002162	30.5868	42.1236	16.1388	58.0788	46.7198	29.6187	50.746	54.7488	25.9491	53.6325	52.4088	31.6108	25.0346	162.436	279.416	98.6362	228.588	319.305	139.029	261.105	316.73	161.993	225.437	199.974	168.258	111.078
ENSCAFT00000005734	24.8533	33.1621	46.9268	15.421	16.0393	50.0965	24.8857	33.3765	22.0034	55.1972	33.6563	56.8293	92.5701	94.3752	172.241	170.338	44.7899	92.2022	138.32	103.042	170.41	81.9131	165.185	109.765	198.56	238.693
ENSCAFT00000006983	0.0187984	0.0196075	0.0376868	0.0140123	0.0170404	0.0185833	0.0201475	0.0160918	0.0115528	0.0292648	0.0162107	0.0106029	0.0180547	0	0	0	0	0	0	0	0	0	0	0	0	0
ENSCAFT00000012416	10.2068	9.58876	29.0337	20.0474	9.36235	15.4293	23.4972	13.9533	23.688	23.9621	11.932	11.6062	19.9472	40.6818	52.189	108.908	62.3154	51.4134	43.9986	96.2772	66.3927	97.7077	73.3172	40.57	42.7404	58.4409
ENSCAFT00000032247	14.0794	14.4917	12.4121	21.3546	14.9093	15.0848	31.144	17.4991	9.22944	22.4705	16.4311	21.0783	24.8816	61.4169	86.5456	53.9546	69.5861	89.5294	47.9048	143.695	90.3252	43.2079	71.3513	60.8532	90.8767	77.4532
ENSCAFT00000028740	1.88073	1.3044	0.29965	0.827894	1.38048	0.735233	1.50718	1.86984	0.625591	1.39073	1.20896	1.39724	0.722455	10.331	15.3432	4.17926	9.18843	10.9132	5.22421	11.0961	16.0933	6.72417	11.4365	13.8205	10.0957	6.03497
ENSCAFT00000007417	10.7905	7.86873	11.9287	6.23556	6.22295	10.8494	9.58345	12.6128	9.81198	9.11881	6.04762	4.79288	6.9801	61.374	66.8177	68.4753	28.6366	48.2726	46.1317	70.064	76.455	56.5155	43.5139	30.8737	25.9866	29.6697
ENSCAFT00000025257	7.65572	7.97425	15.6371	8.44609	7.94109	14.7094	5.36779	4.61817	11.6092	15.3429	12.8783	2.81743	9.14395	34.0326	49.1636	64.5087	29.5229	47.478	49.1859	25.176	25.0067	51.6873	52.6983	47.3495	12.558	28.2722
ENSCAFT00000008833	9.16216	4.42797	10.9391	3.7468	1.94193	10.6316	8.26932	5.40946	8.85411	6.71579	5.50668	10.9976	10.1718	39.1948	28.2525	46.9923	12.1936	12.2615	33.2781	39.722	29.7551	36.3569	24.1703	21.3422	46.1785	28.6866
ENSCAFT00000026895	10.2438	12.0229	12.1773	16.2126	11.9131	16.699	18.9236	16.8842	20.7099	19.1316	13.6291	7.9439	9.29791	44.3272	72.6029	51.7979	56.6181	75.5888	54.9613	92.0498	88.8045	87.4825	64.1738	53.1945	31.1352	28.4189
ENSCAFT00000013181	3.41256	4.17684	3.73395	3.79342	2.89171	4.65407	6.31202	5.32111	4.302	6.88337	4.16889	4.01621	5.59119	15.2912	27.7642	15.7366	14.7544	21.8115	15.4929	31.778	34.1097	19.8318	23.5635	14.8362	17.0841	17.6966
ENSCAFT00000020815	1.60551	1.07942	2.50494	0.62056	1.96169	1.49126	2.72625	1.85512	1.30993	1.5576	2.95242	1.60932	1.18728	7.79172	11.3795	13.347	6.7212	13.7424	6.29848	18.5051	12.3749	8.3761	7.79498	11.8247	8.48529	5.95476
ENSCAFT00000012086	18.5502	7.90457	11.4305	5.76076	5.2061	26.6725	3.09448	4.61965	22.0677	21.2309	12.8705	13.428	20.3836	94.7426	59.4535	47.7653	28.2672	56.9985	86.6037	21.6057	37.848	97.3228	77.0458	49.9166	56.7955	63.609
ENSCAFT00000032233	13.9196	6.07875	17.6149	3.604	5.34109	24.6815	4.96797	3.96198	16.5276	12.8683	8.36594	5.77109	3.51947	50.889	52.1068	60.4263	20.3894	46.6988	64.7365	28.6798	32.103	59.1832	48.5446	27.8762	25.9892	13.803
ENSCAFT00000008426	7.20173	2.51224	8.29197	2.10487	2.47882	7.3547	3.78804	4.36124	8.00266	7.97717	7.31064	2.99935	5.87469	30.8927	15.5761	34.3139	7.67316	15.2623	24.15	18.6269	24.0477	35.2482	26.6442	26.7312	12.2206	18.239
ENSCAFT00000010131	1.162	0.532439	3.10544	0.719414	1.32298	1.98	1.15609	2.17074	1.22183	2.86509	1.45462	2.21937	3.16726	6.17002	7.37329	16.2843	3.58904	8.53872	7.88016	12.4093	12.1488	6.46117	13.1544	7.48576	9.62554	9.81019
ENSCAFT00000028162	3.14513	2.33229	5.62333	1.46397	1.63244	3.32877	3.43359	4.37562	4.73077	8.39833	4.40084	3.58158	4.46619	13.1933	13.0985	23.4742	4.98805	9.63495	10.6535	15.3864	22.1649	19.0637	27.1216	17.1487	14.0745	13.9177
ENSCAFT00000028401	2.44627	1.58056	5.31192	1.67995	1.6823	1.74671	3.05361	3.25441	2.43445	4.85897	1.9795	3.33793	4.09512	10.7742	10.7606	20.6467	6.05382	11.0854	5.78429	15.3077	18.2625	10.5526	15.8719	7.93035	13.1745	11.5794
ENSCAFT00000027950	21.8075	18.0057	16.7547	7.04533	9.73009	24.0968	21.825	10.5601	18.1325	30.8495	16.4372	17.7257	12.0431	85.4041	106.677	62.2203	26.1711	58.0804	72.4035	103.02	63.8278	73.4736	95.9291	58.1759	69.526	31.7334
ENSCAFT00000024735	1.92386	1.57997	4.53512	0.984723	1.26155	2.83977	1.36193	2.83228	2.16245	3.5052	1.90191	3.03816	7.15909	13.9318	13.3047	27.1541	6.59881	15.445	11.41	12.7329	26.5622	15.3842	19.7114	14.4232	14.1817	28.2608
ENSCAFT00000010489	12.0768	3.63623	4.86279	4.23882	2.66483	15.7455	4.79022	4.2988	16.5653	19.4296	11.1849	11.5921	15.9722	53.0191	26.522	17.2692	18.5145	21.7736	39.8242	25.5026	26.1039	60.9557	58.8778	42.7463	41.5466	38.4578
ENSCAFT00000014139	13.7331	2.76121	2.20962	2.6971	1.03712	4.64017	2.37589	1.09095	4.09884	2.86248	0.597941	5.71412	4.33307	72.1886	58.6494	32.8439	44.027	56.1064	32.6145	73.0588	23.9329	33.6467	62.3076	24.1956	72.3325	41.9587
ENSCAFT00000008599	13.762	5.12765	27.0149	5.02193	3.97662	12.4699	8.01496	7.07981	11.4905	25.4169	12.7083	14.9476	19.2798	61.1562	41.2217	112.634	25.8758	32.6166	41.6255	48.063	48.3254	52.3679	87.6012	47.5077	64.6995	63.571
ENSCAFT00000031851	4.80339	2.34973	7.09016	2.40112	1.15445	5.79495	2.92487	2.01706	4.77969	8.12159	8.31525	3.3324	4.59636	20.4849	14.5813	27.4506	8.45633	7.68992	17.3997	14.0947	12.0569	19.4354	25.3177	29.6199	12.8868	13.3741
ENSCAFT00000002249	8.78668	12.0458	9.20765	8.71713	7.21647	10.0513	8.36807	10.3096	10.8816	15.2008	13.3754	7.09747	8.95391	38.8311	80.6009	39.7155	32.6594	47.4996	33.3362	42.4612	59.8508	47.6714	53.315	51.3015	28.9466	27.3717
ENSCAFT00000003032	7.84776	5.24644	6.17248	2.99694	1.56234	4.79972	6.67099	4.65199	3.08148	7.69079	5.07247	4.99056	6.03733	35.5374	32.0399	28.9669	10.3424	9.49097	17.6873	31.2872	25.0171	14.3063	27.7367	20.286	22.5203	21.2423
ENSCAFT00000001031	11.3514	3.65736	10.6485	1.83622	1.88307	8.93137	6.53024	6.22305	6.27037	15.5343	6.34942	11.2887	12.0405	57.3625	32.2927	51.8313	10.5836	27.8608	33.5009	43.4402	62.6335	30.831	46.634	26.0258	50.321	45.1765
ENSCAFT00000006945	3.66754	1.10209	2.42807	1.81431	0.920581	2.84307	2.11073	1.37666	4.00723	4.36358	4.46305	2.1777	2.19176	18.8567	8.8332	10.8056	7.95046	7.66154	9.2763	11.8085	9.00166	19.2179	16.4963	18.3483	9.60529	6.95998
ENSCAFT00000027726	4.02851	3.39041	3.04404	1.64716	1.09351	3.31911	3.12429	1.97248	3.09542	5.31773	3.94697	2.1764	3.75846	17.4049	23.114	13.297	7.00651	6.77727	10.9602	15.3487	11.1344	13.9503	17.8952	14.9141	8.84452	11.3623
ENSCAFT00000000073	27.5305	28.5625	5.14419	20.6218	28.0038	12.3556	23.8003	15.697	8.00186	27.7266	13.5225	28.4072	23.6685	159.021	227.035	75.065	150.023	252.699	123.318	152.98	106.366	126.473	230.923	117.265	242.357	274.607
ENSCAFT00000039169	56.2864	33.9585	99.9311	14.9545	13.983	97.9106	45.8958	22.6732	76.9546	145.205	89.6121	53.0624	98.3965	210.78	209.188	379.569	96.8234	118.284	269.436	165.771	111.691	270.541	430.259	274.712	190.212	267.702
ENSCAFT00000029427	120.791	76.5078	53.7387	105.213	80.3896	96.8991	133.911	71.6766	74.304	71.2479	53.915	78.0626	88.1222	750.684	844.397	456.401	756.089	663.894	550.661	1233.97	474.347	573.128	570.322	355.913	520.067	462.463
ENSCAFT00000011009	14.8303	15.7489	17.5579	23.2735	17.479	20.1233	32.2122	9.69803	20.3865	19.3504	8.59649	14.7275	17.428	64.1676	81.7674	70.119	74.3208	97.155	60.3098	129.238	45.7549	86.7657	65.4835	29.4492	60.8929	51.4802
ENSCAFT00000001663	10.5649	9.00165	6.99896	7.17405	6.37574	7.23453	9.60422	12.8638	9.29507	14.5362	12.0214	21.1392	19.4571	50.8749	74.8876	32.8343	28.8368	53.0774	26.7021	63.674	82.542	46.503	63.4863	45.8977	91.7399	69.0297
ENSCAFT00000017615	16.3804	16.8734	14.5885	7.82227	8.70121	21.8265	5.60685	12.295	15.767	22.1707	22.3871	12.6565	12.7779	71.6691	116.978	61.7333	38.4784	65.35	72.0721	30.9563	75.878	69.4492	77.0044	84.1859	50.4995	38.8987
ENSCAFT00000016289	1.5309	0.552072	0.92181	0.409119	0.320977	0.479286	0.511165	0.214592	1.39991	1.26729	1.55826	1.54385	1.54135	6.34564	4.02043	5.59756	1.6262	2.79811	2.86322	3.50163	2.1951	6.75896	4.01576	6.82344	6.47897	5.30589
ENSCAFT00000019058	49.1182	25.7052	67.8541	23.278	21.899	58.4523	37.7064	19.022	46.8117	82.3656	70.9397	109.767	103.418	190.775	156.161	256.872	77.9029	139.568	169.822	181.633	100.95	180.605	254.436	241.503	395.884	278.348
ENSCAFT00000005605	4.53455	1.128	4.54686	2.08757	3.24362	3.76788	2.06129	2.76106	1.78938	6.23142	5.16896	5.00462	5.9369	18.3375	6.74723	17.8335	7.46373	22.2819	11.3484	10.0412	16.5468	7.66389	20.971	17.8612	19.7329	16.8502
ENSCAFT00000010506	27.0201	14.6606	31.6253	9.20678	8.50433	28.5418	13.8615	15.8075	24.7104	21.3642	27.3666	8.47517	12.6743	132.113	124.977	134.856	47.5062	82.5648	94.6085	88.4703	115.776	117.64	77.0422	103.709	39.1264	42.4433
ENSCAFT00000014599	4.68924	2.00675	4.08788	0.791738	1.014	3.31577	1.94697	1.75443	2.14873	3.65799	2.63001	3.70498	5.85532	19.7122	12.0986	17.5507	3.07748	5.98436	11.4443	9.67	8.60409	9.99426	12.2529	10.0748	14.6513	17.4343
ENSCAFT00000000455	2.71741	1.96898	4.15972	2.91169	2.00566	3.7442	5.66418	3.82659	2.39186	5.82642	4.10149	6.19244	6.47663	14.4793	11.86	25.4443	10.4798	13.6504	16.3458	29.6585	23.2418	15.9447	21.8668	17.9596	34.8941	29.7672
ENSCAFT00000033303	2.04105	0.461542	1.34265	0.227759	0	0.115032	1.0679	0.115197	1.10087	4.05509	0.496688	0.0913593	0.551004	9.95357	6.16848	6.12001	10.9253	8.4188	5.26412	9.72307	14.2671	8.79892	16.1074	3.42527	8.87408	12.3997
ENSCAFT00000002134	17.2885	7.29123	21.0439	8.14187	4.14382	14.641	6.25005	4.75396	17.0904	24.4107	16.8063	15.6962	18.449	71.3284	43.1222	83.2545	28.2043	26.0499	44.1468	28.3516	25.8731	71.2255	78.7696	59.4837	61.014	54.5468
ENSCAFT00000039209	154.906	123.234	162.548	104.082	137.189	321.326	129.301	149.617	344.087	418.004	231.014	171.176	256.29	658.634	707.119	722.001	325.89	811.983	1070.4	580.232	794.385	1580.66	1322.17	891.523	660.92	776.168
ENSCAFT00000003993	1.32262	1.16865	0.948988	1.42434	0.427368	2.05632	1.25449	0.714465	0.897588	1.32238	0.749482	0.627485	0.777966	6.04096	7.63981	3.69788	5.35038	2.98001	6.44193	5.94438	4.35832	4.22017	4.06758	2.69608	2.90034	2.54286
ENSCAFT00000007487	1.5491	1.0793	3.14187	3.26792	3.02054	2.93025	3.22458	3.08271	2.50256	3.15167	2.4775	3.23446	2.71883	7.47655	7.31249	13.4545	12.0366	20.8961	8.2793	15.8503	17.2125	11.7418	10.943	9.45256	15.3988	9.87877
ENSCAFT00000014226	0.820557	0.868341	0.683711	0.323211	0.638553	0.273292	0.877799	0.710078	0.26818	0.676893	0.460707	0.326079	0.686465	0	0	0	0	0	0	0	0	0	0	0	0	0
ENSCAFT00000032166	10.3024	8.59483	11.7956	12.5598	6.28195	9.02351	8.16117	12.4249	9.71948	13.0604	7.79303	5.65683	5.9342	44.0799	53.1603	46.758	44.9622	41.6751	28.1389	39.909	68.8182	40.8812	42.4634	28.76	22.3501	17.6907
ENSCAFT00000038806	7.36027	5.97679	6.93886	3.9336	2.5897	5.38772	5.53323	8.32948	6.74503	16.326	13.97	15.7691	14.3297	29.1618	35.3763	26.5246	14.4367	17.7501	19.6425	27.9297	48.1812	28.3393	49.8666	47.3553	58.2494	41.9291
ENSCAFT00000034972	0	0	0	0	0	0	0	0	0	0	0	0	0	480.792	1403.22	678.059	1072.7	1379.04	1060.4	1713	689.539	606.375	1606.41	622.889	1272.78	1255.79
ENSCAFT00000020996	7.53041	4.4074	8.32446	4.20239	3.71856	4.01341	8.33603	7.46816	6.31297	6.60023	5.72669	5.164	6.72769	32.5601	26.8998	33.8427	15.0955	24.1293	13.1794	40.9418	41.0539	27.6669	21.3078	21.6415	20.2074	20.065
ENSCAFT00000004140	2.40971	1.99317	7.00699	4.11666	2.87565	3.37442	4.16349	3.3687	1.94543	6.71956	8.88027	7.48889	8.89772	9.74473	11.335	26.2002	13.6607	17.415	10.0885	18.8829	17.7684	7.93269	20.4713	30.0731	27.7015	25.0535
ENSCAFT00000017052	19.953	17.1782	25.8307	18.3054	10.0164	9.92584	18.8247	13.4241	10.826	17.5255	18.5738	15.5894	9.68657	83.0334	103.552	106.283	65.0573	60.3222	32.0733	87.6912	69.9334	46.9787	58.4321	68.0436	62.0516	29.7872
ENSCAFT00000020959	16.3907	12.1101	10.8937	8.65663	6.92983	8.86295	14.7686	8.51817	14.1895	28.9599	30.0902	28.4456	32.4316	65.4913	66.7508	41.6057	30.1824	38.6744	25.5834	63.7742	46.4686	55.0842	86.6071	99.657	104.076	89.333
ENSCAFT00000009246	4.75006	1.83742	4.0706	4.40624	1.74382	3.20715	2.6282	3.62876	2.88276	7.34361	4.76787	6.82872	7.32361	15.1771	8.25951	9.909	9.34238	7.80995	5.68907	8.43714	14.6962	7.37789	15.0578	10.96	18.0518	12.8937
ENSCAFT00000007958	17.1772	7.51604	14.4161	4.87449	3.53831	14.9048	16.2972	4.9208	19.2848	17.4109	10.8342	15.3436	12.5982	80.3582	53.9143	62.2737	18.1085	32.488	52.4802	88.0727	35.6738	82.6611	67.5222	44.8236	64.6654	38.7496
ENSCAFT00000025062	17.7065	19.3097	42.8542	17.9708	19.5297	39.1069	31.2172	19.8935	35.2628	40.8451	32.8016	11.7862	14.9378	80.3594	129.025	189.517	68.1343	130.321	136.613	158.427	113.414	161.753	148.944	134.499	49.2212	47.336
ENSCAFT00000012093	3.16245	1.73231	4.71377	0.614121	0.525911	4.30465	0.904175	2.08902	2.1659	4.99559	3.84357	2.61244	9.69162	14.0822	15.5707	18.5536	4.6086	4.99281	13.3569	10.1105	14.2849	9.48367	15.151	12.3144	10.7761	27.7344
ENSCAFT00000019777	3.38991	3.55332	6.64039	3.54216	4.60312	1.85116	8.14686	5.36958	5.07504	10.5974	9.66219	6.04927	13.993	15.0828	21.6103	26.7908	12.8255	29.7645	5.82503	38.2361	29.203	22.1731	33.9612	33.752	23.3636	41.4593
ENSCAFT00000028163	8.56396	10.9726	6.20486	12.8972	10.6698	8.56312	16.2361	10.028	7.11379	10.0331	5.8372	9.44885	7.36849	30.047	49.2789	25.8781	43.1906	56.383	26.4454	57.2953	41.9739	28.4885	30.9489	20.2099	33.9486	21.9115
ENSCAFT00000015510	4.69339	2.54609	2.88803	1.61144	1.47227	0.864943	2.76856	3.23686	3.01529	4.09908	4.06144	4.02763	3.54315	20.1072	16.1404	11.3345	5.91649	9.67311	2.99946	12.8656	17.1843	12.9408	13.5451	14.9914	15.3812	10.4952
ENSCAFT00000028585	0.193618	0.0401809	0	0.594763	0.195805	0.522384	0.0788533	0.155725	0.683623	0.10101	0.0417797	0.186352	0.333085	4.36335	4.00196	3.97051	5.21826	2.46916	4.25043	9.02835	3.02883	7.93195	4.8366	3.66014	6.52514	4.70325
ENSCAFT00000025008	7.09602	5.36952	13.809	7.07047	4.36425	8.72609	6.30881	5.51432	13.0693	11.5981	8.78626	4.07715	6.03098	30.8782	34.4813	60.6606	26.6793	28.7845	29.5138	32.921	32.4935	59.3799	41.0622	33.9062	16.6991	19.2101
ENSCAFT00000007679	17.1657	8.04929	43.2963	17.3965	9.93152	29.7299	9.88245	13.8536	20.2192	48.9243	34.0658	33.1147	40.7757	77.1026	56.3774	182.323	66.5858	66.8838	99.9882	48.9227	84.9427	87.2468	168.492	135.084	140.998	128.504
ENSCAFT00000036650	0.0440782	0.0672906	0.0846638	0.0420142	0.0358857	0.0392685	0.0542976	0.047777	0.0258249	0.079032	0.0439791	0.0326879	0.0884378	0	0	0	0	0	0	0	0	0	0	0	0	0
ENSCAFT00000005092	11.0896	5.19183	11.863	4.01752	3.12651	6.58792	6.46574	7.68043	5.26991	10.4114	7.82989	8.11117	5.4253	47.7147	29.9025	46.3594	14.4425	18.8764	19.9756	29.9879	40.8979	21.9834	34.2921	29.8747	32.7338	16.3487
ENSCAFT00000016486	3.16524	4.90252	5.03045	7.37003	5.17256	4.74838	5.26931	6.52475	4.8142	6.91839	3.22072	6.44493	10.9137	14.1161	34.3793	22.235	28.2736	34.4891	15.5305	27.3925	42.0843	21.3724	24.2428	12.2363	26.8598	33.745
ENSCAFT00000016361	33.4697	23.1271	53.0475	30.2218	25.1692	42.6832	55.616	54.7916	33.6983	49.7822	51.7478	70.6753	79.3821	101.444	88.5945	149.844	58.9453	107.188	89.4813	171.518	199.598	98.285	116.938	134.269	199.698	166.034
ENSCAFT00000027014	24.5953	15.9979	26.0259	8.05428	10.6017	21.6587	24.9946	19.7555	8.72953	52.6305	32.3412	20.2207	30.964	110.947	112.934	104.644	33.9452	75.6078	69.3761	130.364	117.961	37.1662	174.426	124.814	82.4746	95.3495
ENSCAFT00000009078	22.314	23.8488	15.5281	29.3791	26.7237	54.539	12.7181	16.2832	35.1791	41.2431	27.028	18.9512	20.1317	100.386	141.124	66.4406	103.559	163.24	188.304	60.3879	86.8575	174.781	147.94	107.266	83.2242	66.6829
ENSCAFT00000017370	13.5185	7.61355	26.3268	7.57337	4.72577	21.7309	10.2018	6.9594	14.4628	21.3315	19.6785	10.1964	10.5792	59.2596	50.4828	108.592	27.8942	31.1732	69.5252	52.6151	38.6192	64.7588	73.279	74.9262	42.4272	33.1378
ENSCAFT00000017380	7.62783	7.83409	14.7331	13.9448	7.75848	9.67369	18.0569	16.6155	9.93664	30.1465	21.3824	23.1341	23.7389	33.8915	49.8514	60.3724	51.563	54.5843	30.3894	89.7746	101.191	42.7588	99.4772	76.999	97.6589	70.3432
ENSCAFT00000013384	2.61046	2.40057	1.15327	3.48713	2.51123	1.58902	3.14904	2.89861	0.882615	2.35754	3.09612	2.77886	2.32781	11.6528	14.1779	6.20822	11.3872	14.741	6.12503	16.0524	15.2069	4.22358	8.23049	12.662	12.2418	7.96645
ENSCAFT00000010917	17.5813	6.22262	9.60026	3.12413	6.00995	10.8141	8.43768	8.06032	7.18655	14.186	2.68937	9.48293	11.8517	88.1382	59.041	65.5251	11.95	52.1127	46.818	41.9089	48.3973	39.0911	57.9942	22.2682	46.3075	58.6281
ENSCAFT00000037849	2.60042	3.12337	3.57675	2.92236	3.07169	2.3305	3.96077	6.66467	2.00073	3.17852	1.01923	2.42911	2.75681	17.2187	16.9549	23.8286	9.61731	17.5214	10.6247	19.234	33.5617	14.5965	13.4342	12.8607	18.0746	11.0749
ENSCAFT00000023218	8.65195	4.26327	11.1123	2.42303	2.37065	13.5258	6.25315	1.30249	10.7803	15.0017	11.7107	9.02158	14.2133	44.9035	30.3947	44.1799	8.55876	18.2927	45.1812	31.5259	8.89003	48.56	50.0731	40.8274	37.175	45.3063
ENSCAFT00000027789	0.0529683	0.0484428	0.0643911	0.042758	0.0264197	0.0239224	0.0826377	0.0436633	0.0390694	0.059668	0.0355448	0.0211082	0.0369694	0	0	0	0	0	0	0	0	0	0	0	0	0
ENSCAFT00000018926	5.18896	5.74146	12.8041	3.93034	6.18255	12.8328	11.5427	8.35286	10.3524	13.651	4.66813	7.07273	10.958	24.1096	41.6894	53.4051	16.2278	44.6858	41.5592	60.5848	53.7333	44.1615	45.5171	18.3267	28.9058	32.6459
ENSCAFT00000029296	2.28693	1.40154	3.5674	3.05832	2.59369	6.26155	0.961338	1.45187	2.77264	3.54288	2.64334	1.47743	1.51135	10.9423	12.3925	17.3608	16.7716	20.9789	22.359	7.10266	9.9864	14.2822	14.1537	11.5053	7.26616	5.79165
ENSCAFT00000004377	1.11204	0.477636	1.73651	0.743886	0.407682	1.86927	0.494085	0.599003	1.16766	2.68671	2.14342	1.15046	1.96224	4.94629	3.29501	8.10173	2.69151	2.84993	6.31222	2.4134	3.88062	5.21099	8.78857	8.53536	4.81325	6.45602
ENSCAFT00000013353	3.42159	1.25896	4.32672	0.432623	1.01906	2.8183	2.85599	2.23814	2.85221	4.21655	2.60409	4.3371	3.51054	17.695	8.42939	21.1326	2.48613	7.87105	13.8057	16.0937	13.8932	14.3428	14.9765	9.71545	20.9377	12.9705
ENSCAFT00000017376	9.19746	3.37285	12.5886	3.4974	4.73042	6.036	8.43387	7.24767	11.4015	13.7237	13.9627	12.1931	13.4793	44.1072	43.3151	74.5742	18.5455	39.9887	25.4571	54.007	84.2261	51.7883	61.4168	66.7638	57.2637	44.4055
ENSCAFT00000006332	2.70793	4.62327	4.41499	5.61351	2.40838	2.97157	3.37497	5.38809	2.97266	8.70904	8.368	9.56401	15.0068	14.1545	32.4069	21.5321	26.0119	20.5281	13.7717	19.3655	37.8802	16.5464	34.1951	33.8711	42.5883	52.5136
ENSCAFT00000016302	6.21952	2.20281	7.26728	0.534017	1.03179	6.24432	3.08411	1.03716	6.01772	5.2504	8.44415	6.00402	6.12971	28.1778	15.9183	33.0933	2.89373	13.8703	21.821	19.8265	14.7313	26.6061	25.5901	38.8328	26.0343	20.7209
ENSCAFT00000003454	5.88474	6.75399	3.24711	4.42628	5.1617	4.02913	6.59438	5.57977	7.86181	6.49017	7.52164	3.48496	5.62724	26.4196	40.774	16.0163	15.722	30.7113	13.7456	30.5283	28.8703	39.3354	26.8849	27.3217	15.5258	18.8585
ENSCAFT00000027481	46.2525	11.4217	48.9905	5.34184	12.2244	48.2441	23.337	22.2347	22.2352	74.5252	50.1672	40.331	46.0584	196.385	79.8907	204.717	24.2569	82.92	157.453	122.205	127.279	99.6952	242.814	189.631	167.167	143.133
ENSCAFT00000016865	2.59228	3.31681	3.62234	2.35886	3.82032	4.78912	4.06882	5.75709	4.20758	5.88382	9.04273	6.73839	5.94509	10.2594	19.9424	14.5794	8.51738	23.4681	14.856	18.6255	30.7555	18.1578	19.2975	32.9189	25.5872	17.5326
ENSCAFT00000003443	2.40141	1.1586	3.9398	2.82822	1.37508	3.69362	2.26566	1.09902	2.56728	3.82041	6.07958	2.80283	3.35221	11.7784	6.55303	18.6014	9.79486	7.56459	12.6335	9.50427	6.21039	12.0397	15.3582	23.512	11.9876	10.8537
ENSCAFT00000016033	56.4162	16.4644	31.1289	18.0024	15.0513	29.3646	33.9694	12.722	27.6712	36.386	26.6842	38.4969	32.1613	222.654	98.1919	120.764	62.8057	94.3762	88.6312	160.491	67.577	109.908	114.162	91.2075	143.442	92.0423
ENSCAFT00000000614	4.11835	2.55289	8.63394	4.39915	3.4249	3.96328	5.59986	7.19115	4.7737	7.68776	9.29613	3.70006	6.11068	18.3862	18.0251	36.2837	19.6373	22.2503	13.6188	31.135	43.0859	21.0727	27.1348	35.1166	15.8163	18.8348
ENSCAFT00000013409	1.43042	0.875975	3.78759	0.793114	0.765849	0.818581	2.24231	1.67712	1.91825	2.9783	2.13998	1.88483	2.36175	6.92899	7.63483	17.9656	5.80961	6.85791	3.22942	13.4742	11.0518	10.3655	11.1151	8.83352	9.27503	8.59602
ENSCAFT00000038045	8.83996	8.22538	8.62672	8.24047	6.5916	6.6128	7.88678	3.99885	9.10279	19.8097	3.56116	5.86729	10.054	56.4653	49.7994	69.5441	29.542	42.1247	29.9595	36.2948	21.4532	68.8032	73.5674	35.6757	29.82	50.922
ENSCAFT00000003621	2.91662	5.23889	6.01768	4.29657	3.26659	3.9346	2.95602	2.33522	7.25429	9.63679	10.9387	8.92457	10.7254	13.0708	35.6587	25.4797	16.0875	29.0471	12.7755	15.6184	15.8252	32.5582	32.1196	42.4964	35.3588	31.3839
ENSCAFT00000003654	0.703657	0.630003	0.239588	0.640036	0.512288	0.250495	0.858169	0.584217	0.422833	0.899964	1.09011	0.729671	0.448199	2.84616	2.14858	2.0515	2.49319	3.03775	1.77038	2.64288	3.23474	3.02874	4.47828	4.28611	5.7008	2.52627
ENSCAFT00000027286	4.22673	3.00911	7.55187	1.12172	2.20278	9.70985	3.59553	2.0341	6.67882	12.4802	10.5126	6.86757	14.3787	18.7235	20.8745	31.8053	6.23764	19.7483	35.7443	18.1791	12.198	29.5213	42.9436	38.9332	30.1972	46.4911
ENSCAFT00000038940	10.7506	6.36219	7.41664	7.93874	4.02661	5.13918	5.05955	7.72114	9.32507	21.5085	2.56316	12.8258	17.8409	47.0567	37.7145	32.1034	25.3996	26.4255	17.4612	21.8111	41.2293	39.1884	60.6859	8.63605	47.594	45.0981
ENSCAFT00000013361	0.402785	0.480273	0.326098	0.425785	0.258482	0.273635	0.343693	0.144149	0.432845	0.41427	0.248091	0.479718	0.317073	1.59839	3.50257	1.32143	1.59297	1.58685	1.05568	1.82431	1.35805	1.86451	1.73571	1.60668	2.08127	1.31304
ENSCAFT00000015243	0.523182	1.05051	1.14029	1.30642	0.46672	0.710104	1.04604	0.990799	1.09603	0.842595	0.579091	1.33016	1.10447	2.5898	6.72794	4.84122	4.75813	3.25448	2.30406	5.14451	6.12747	5.14304	3.26311	2.13215	5.12191	3.45687
ENSCAFT00000019143	0.998442	1.60653	1.1401	3.12295	0.807753	0.926387	0.0724434	0.926326	1.21593	1.77864	0.76134	0.926454	0.379705	9.21733	11.0594	8.54631	11.2377	7.00335	7.10167	0.828041	5.30445	9.19003	8.22079	7.25159	3.79788	5.11119
ENSCAFT00000016285	1.06224	0.932211	1.29031	0.724013	0.275042	1.32902	0.700057	0.779663	1.16834	2.50459	1.17085	1.2696	1.71017	24.6367	34.6567	22.9701	25.3728	20.961	39.8098	34.6691	11.2985	29.7283	57.5302	23.0693	41.4885	47.6718
ENSCAFT00000007533	1.85179	2.06028	2.94251	2.76539	1.78032	1.04076	3.80049	2.4494	2.14267	3.95887	5.62887	4.86994	5.5497	7.56866	12.7411	11.2397	9.22606	11.2818	2.69387	18.2566	12.848	7.55384	13.1918	18.8918	17.4772	17.1481
ENSCAFT00000012063	3.87769	0.908644	5.05466	1.486	0.775046	4.06466	1.42555	1.12791	3.42498	4.79414	3.3979	3.98344	3.73566	17.3106	6.37769	21.2257	6.24604	5.529	13.4721	7.68842	7.31466	15.1157	16.7796	13.4603	16.0961	12.2694
ENSCAFT00000014468	12.842	6.47703	16.6166	4.6302	4.10872	12.3245	11.7132	7.31583	14.7425	16.6734	12.7334	6.46475	7.5223	56.6024	41.3198	70.1919	17.1898	26.8145	40.3206	58.0358	41.6274	65.3378	56.8363	48.722	26.1141	22.9873
ENSCAFT00000031484	16.0726	13.0979	15.5549	17.0766	15.7631	25.5391	21.2241	25.7048	16.9318	31.6244	28.6844	13.7796	15.728	69.3371	88.9509	67.1863	65.1134	106.311	81.7064	112.877	158.543	72.9933	105.051	106.105	54.8041	48.5495
ENSCAFT00000002234	6.91653	2.11064	4.01919	2.45043	1.1531	8.80589	2.6725	2.20058	2.98391	7.46832	4.38958	3.53929	4.65889	31.6622	15.5302	18.508	10.0514	8.15127	31.3096	15.6115	13.3008	13.5905	28.7842	18.3478	15.579	15.282
ENSCAFT00000000674	1.64171	0.441544	1.6037	0.292017	0.497022	1.1116	0.721052	1.29923	1.46689	1.16424	1.72639	1.67259	2.67716	6.76048	3.05948	7.28379	1.23583	3.63854	3.42283	4.73077	8.40753	6.38018	4.72676	6.64564	7.01941	8.17192
ENSCAFT00000002802	6.17704	7.01817	3.63731	5.39983	5.87056	5.36228	8.70116	8.76279	4.24857	6.03364	5.28309	5.94315	5.2408	27.5087	44.5988	17.8737	21.6482	39.4461	23.0395	47.9231	50.5869	26.7304	24.256	22.0694	28.5804	23.9986
ENSCAFT00000001140	5.54349	3.2246	5.84135	0.561905	2.38504	8.28934	1.71371	1.95909	9.57932	12.1557	11.9727	7.55889	14.6699	34.4315	28.8704	27.3691	4.67927	21.9495	28.2946	14.4444	19.3096	44.9345	43.145	48.8965	31.2932	48.0375
ENSCAFT00000003743	5.82002	2.08822	9.64465	1.74283	3.72466	7.62568	4.09624	4.39599	9.15415	15.496	6.90893	9.63413	10.2663	26.819	12.84	41.1396	6.46272	25.1033	23.2573	19.7182	29.0856	38.7362	51.2117	31.5257	37.6083	30.8339
ENSCAFT00000015808	24.4776	25.343	37.9362	41.584	16.2419	39.946	38.6097	23.4114	27.8723	52.8107	21.4379	24.1467	22.9911	103.597	186.307	164.236	148.171	104.483	123.226	233.362	135.98	113.772	193.756	90.507	93.4794	70.1395
ENSCAFT00000026366	6.78674	3.14928	10.5186	1.61796	2.94788	5.21574	5.67649	4.46849	6.03057	8.44724	5.11581	5.40324	4.03865	30.724	19.9963	44.0834	6.40242	19.5284	17.43	28.1923	26.5557	27.3752	29.949	20.7605	22.0019	13.6707
ENSCAFT00000030140	9.10614	10.8743	12.1286	15.0084	8.54235	16.0092	14.1622	11.7767	18.7948	14.179	9.25353	4.46952	6.10832	40.4365	67.1655	52.9143	55.1358	54.6053	53.6552	68.3678	64.8251	84.1762	49.4716	36.1097	18.036	20.4299
ENSCAFT00000018598	21.9873	8.51584	34.2597	2.76644	3.35611	21.2994	4.47777	7.48864	10.4936	33.6399	16.9041	20.8523	16.0138	101.72	65.4385	133.848	38.0186	45.6619	96.9463	36.0036	55.9022	55.1635	143.114	86.5001	107.018	61.9202
ENSCAFT00000020719	22.5132	4.76265	14.1364	1.87465	6.60905	16.3002	6.87937	6.51661	12.7802	15.0909	6.52619	12.4069	16.7732	103.008	39.1936	81.0666	12.1619	53.9702	60.2222	44.294	43.2045	63.2064	72.847	33.7011	57.2196	56.7601
ENSCAFT00000028015	4.71687	3.16426	13.8031	5.05236	1.66007	6.35187	4.6553	4.60881	8.72095	9.63461	8.04798	8.71016	15.8966	25.3192	25.5988	67.3313	27.9406	15.9807	23.4207	25.8251	30.7806	41.1129	45.5571	35.7457	52.3068	57.3225
ENSCAFT00000039420	0.0973586	0.104717	0.125591	0.0792293	0.0703957	0.0629216	0.0964478	0.0781369	0.0550471	0.124282	0.0990612	0	0.0811552	0	0	0	0	0	0	0	0	0	0	0	0	0
ENSCAFT00000003879	129.353	16.1745	106.86	17.2302	22.0136	130.016	30.3964	18.4453	90.1317	142.068	127.483	86.4185	111.831	974.095	326.195	789.66	320.436	292.121	664.522	376.212	247.857	652.486	829.275	827.421	576.581	557.363
ENSCAFT00000003166	11.2885	6.81709	27.0577	10.8651	7.33183	26.6264	26.5293	16.3886	14.905	34.8012	23.2325	31.0125	22.6883	49.3131	46.1148	101.139	38.6126	49.4606	76.4014	132.785	94.6426	58.2086	113.012	78.0141	109.427	63.6169
ENSCAFT00000010796	3.95598	3.69896	8.45532	4.30209	2.83079	11.1697	7.28972	2.59341	7.79698	6.30813	10.1179	8.58283	15.2762	13.355	20.3551	29.9795	13.0139	11.7051	30.5301	29.3631	11.6179	30.1313	17.5291	33.0819	35.6461	39.6143
ENSCAFT00000007783	2.66275	0.924819	4.03835	0.375583	0.564921	2.60092	0.839653	1.07654	3.2776	2.65891	5.62573	1.63942	4.47584	8.30122	5.51917	13.0727	1.76186	4.38253	7.2913	4.34066	6.20403	10.1303	6.93426	12.3195	4.56029	11.2283
ENSCAFT00000020355	40.3665	21.0746	14.1897	23.8657	16.5025	20.7047	26.1132	9.85255	18.8344	34.0543	20.8913	39.5823	52.0538	158.532	120.655	51.0603	76.3752	100.985	57.1502	114.615	50.2441	70.9719	99.2823	68.4234	142.492	136.356
ENSCAFT00000010410	4.34811	1.911	6.78681	2.36151	1.51707	4.26826	6.65775	1.67773	4.12765	9.27176	7.70715	6.25647	8.57556	21.7347	22.7278	28.9704	15.8077	19.1258	16.2718	50.7099	16.1132	20.2263	37.6885	33.7427	28.109	28.3128
ENSCAFT00000026221	68.4782	6.70562	22.6764	8.1248	22.1492	42.8907	8.29262	17.5665	37.9114	38.7937	25.2008	43.4223	66.8836	696.906	383.36	400.736	207.282	407.612	543.396	286.19	234.883	510.221	649.641	352.925	581.521	869.194
ENSCAFT00000011161	21.3468	13.1275	37.8006	14.8083	12.6717	33.2568	31.2514	23.1965	21.0953	30.3038	25.4557	17.1461	19.4016	95.1813	99.1711	166.439	62.5091	91.149	105.141	185.1	146.472	88.2299	112.292	108.165	68.1501	59.7077
ENSCAFT00000000131	0.176454	0.0782518	0.178098	0.103105	0.0792535	0.133092	0.0758761	0.0696144	0.105398	0.184923	0.0702805	0.0833635	0.0863947	0	0	0	0	0	0	0	0	0	0	0	0	0
ENSCAFT00000005276	14.4679	4.13138	6.21425	4.04401	4.28393	11.5519	5.37015	3.55643	6.27603	9.6257	8.64186	3.08995	6.8298	64.6613	40.1773	26.297	19.8695	42.6121	39.8961	35.4566	29.1226	28.7723	37.0967	35.809	13.778	21.9308
ENSCAFT00000028952	80.2413	22.2115	58.6263	31.7218	16.9065	75.0251	23.8751	18.7359	77.6053	90.9587	97.437	95.577	79.697	341.48	167.247	258.948	118.081	112.356	246.011	144.922	116.436	336.549	328.438	375.076	383.694	242.785
ENSCAFT00000032479	2.55753	0.247812	2.8693	0.329746	0.311634	1.52551	0.437067	0.443908	1.52011	5.20036	4.51436	2.39148	2.64397	8.15637	7.92319	9.19757	1.66915	7.0365	6.89476	5.22845	8.54173	5.79649	16.99	12.9966	9.8102	7.21086
ENSCAFT00000000592	1.89268	1.33188	4.72717	1.6195	2.10072	3.42182	2.28383	2.60685	3.55263	2.75221	2.13245	1.95973	2.67431	8.03558	8.9911	19.7145	6.43188	14.8102	12.0411	11.577	16.0297	16.8075	9.00377	8.10345	7.97894	8.63343
ENSCAFT00000023194	1.35174	2.46534	4.88528	3.69448	4.0873	4.62869	6.14304	4.70302	1.49209	4.91661	2.84737	4.83108	4.24663	16.8088	19.5312	33.4957	15.7897	28.483	19.7839	40.5606	30.8014	9.82428	29.7044	27.1773	43.0444	21.0642
ENSCAFT00000016502	4.19134	2.44052	3.37358	2.57841	1.47532	3.56394	5.20922	3.47646	2.51629	5.90352	2.40021	3.42637	1.7465	19.3293	14.7554	16.2758	8.42	9.90859	9.68051	22.9036	19.7134	11.4675	19.5536	10.4126	11.5196	6.63874
ENSCAFT00000002830	3.016	0.928415	3.78845	0.788261	0.699493	4.445	1.60701	1.44818	2.34801	2.28998	2.22219	2.68728	3.56852	26.4309	12.0759	31.3897	5.19896	9.1082	26.0742	15.1262	14.9286	20.2256	14.3509	18.2922	22.3138	21.7665
ENSCAFT00000010424	13.2123	18.4737	11.1061	14.6145	11.592	14.5515	15.3658	14.0332	15.5828	16.2849	14.4837	10.0632	10.4581	62.4373	123.687	50.1491	64.791	82.2085	53.9994	82.1303	87.4398	78.1438	60.2519	57.247	43.4472	34.2972
ENSCAFT00000029551	33.2945	39.8985	44.7814	56.2608	49.2761	49.4941	52.4765	62.9033	35.902	59.3646	52.4944	24.1064	33.8712	150.98	263.722	208.563	218.386	331.972	184.901	270.262	366.354	174.579	215.174	212.255	106.213	117.877
ENSCAFT00000036833	1.46416	0.866992	2.36603	1.94714	1.15622	2.10271	4.08179	0.797275	1.93705	3.23706	2.3652	2.97295	2.11415	6.62097	5.85889	7.67955	7.9616	9.86374	6.60726	14.3141	2.24684	6.98374	9.66573	8.93304	12.5183	6.0301
ENSCAFT00000025051	39.5598	26.8328	9.77038	16.0232	23.4183	40.223	23.1068	19.868	23.3952	41.7082	27.0343	22.6028	20.7892	141.937	145.477	37.2812	59.7263	153.497	122.786	101.467	105.377	93.7785	130.093	89.3978	80.5934	59.5514
ENSCAFT00000000190	34.2457	40.6708	33.8156	48.8194	33.8949	26.959	54.8096	49.2952	24.6935	57.0828	50.6525	88.022	77.6848	144.669	244.261	125.898	168.175	202.345	79.6855	244.022	245.581	96.1989	171.257	167.862	327.355	217.941
ENSCAFT00000026649	6.34366	5.48945	10.4126	9.61925	4.84441	13.5496	8.4695	4.78126	10.3134	23.0092	29.7524	8.34444	11.0987	30.9937	74.1088	48.9524	41.4756	39.0154	44.7404	51.7067	60.0785	47.2507	78.834	106.157	34.6469	36.0736
ENSCAFT00000009725	3.71316	1.8433	4.64808	1.84642	0.970814	6.96795	3.82028	5.36023	5.06362	4.86587	3.93816	3.97867	5.16832	15.2712	10.715	19.2669	6.49088	5.89448	21.5011	17.2019	28.1719	21.3093	16.1919	13.9251	15.2255	15.5578
ENSCAFT00000013123	1.80288	1.45461	3.32032	0.882752	1.03502	2.80725	2.0563	2.7859	3.16573	3.2188	1.70989	3.33218	2.69165	8.98203	9.71047	19.1901	3.85414	7.27337	14.9118	12.4555	17.0674	18.7905	14.0807	7.5681	14.7171	10.3745
ENSCAFT00000000841	5.41442	2.21147	7.01949	1.95058	0.563056	4.44411	3.01748	1.53373	5.82144	7.51874	3.74846	6.8114	10.3107	23.1818	15.3761	29.6896	11.2099	4.3811	13.5215	19.3672	9.4806	25.4457	22.6582	14.2643	26.2375	29.875
ENSCAFT00000011440	1.45553	1.26853	1.06188	1.21281	0.285074	2.27304	1.11925	0.611591	0.868218	3.8201	1.68128	1.90591	2.55555	5.98112	8.05536	4.23747	4.30968	1.96924	7.25118	5.22055	3.41799	3.64481	11.9049	6.15501	7.43149	7.45663
ENSCAFT00000025559	9.97542	11.9901	4.58359	11.4763	13.5215	11.8869	16.3722	10.69	9.13711	22.1087	7.66869	13.4595	5.82562	0	0	0	0	0	0	0	0	0	0	0	2.63547	0
ENSCAFT00000036329	149.88	203.156	35.1588	109.918	257.552	85.4545	198.46	117.212	54.8146	151.23	70.2901	162.085	231.596	315.365	586.385	297.381	261.414	410.873	383.9	639.918	280.594	316.96	566.707	288.342	627.045	516.299
ENSCAFT00000016937	5.92198	9.47018	12.8455	12.2471	7.94208	15.3825	5.65552	9.39367	7.5451	19.3663	14.7949	5.56427	5.98086	32.394	85.4456	68.375	64.9717	70.8528	59.4845	47.5532	73.1709	38.9409	82.8654	69.8319	26.0687	21.045
ENSCAFT00000011760	3.14033	2.28471	7.72728	5.03383	2.46841	3.99361	8.38237	4.62312	2.40534	7.9308	5.14964	4.88887	5.74421	18.5005	17.1421	41.0367	17.6472	17.7119	15.8285	45.1507	29.5588	13.211	36.2527	29.0234	27.3636	26.3896
ENSCAFT00000029018	1.00084	0.466453	0.731127	0.568273	0.291364	0.660655	1.51993	1.31282	1.02187	1.85332	1.42704	0.538103	0.541091	6.89011	3.74001	4.40248	4.55905	1.15455	3.70889	6.99338	6.60704	6.48416	7.80785	7.8924	3.63249	2.76641
ENSCAFT00000012515	0.148055	0.388402	0.298707	0.156001	0.183515	0.108732	0.263603	0.184606	0.0999352	0.254096	0.196032	0.232677	0.1376	0	0	0	0	0	0	0	0	0	0	0	0	0
ENSCAFT00000021469	3.03053	2.43521	2.45484	1.81575	2.88107	3.74906	2.3255	3.26041	2.43175	4.45332	1.72011	2.2026	3.1055	12.457	16.107	10.2206	6.92594	17.7178	12.5297	11.519	19.0568	10.2399	14.4483	5.99773	8.16005	9.18122
ENSCAFT00000008655	18.919	22.436	31.4312	34.8393	18.7283	28.327	36.7697	47.1013	13.737	42.5739	35.4125	40.3569	54.7274	76.4179	131.094	121.491	117.357	112.705	84.8733	168.968	242.198	55.9809	132.524	122.282	150.587	154.689
ENSCAFT00000025602	9.35492	8.93585	10.8837	9.94284	7.56629	13.777	8.8575	7.10507	9.40872	10.1614	8.24999	2.25513	3.77736	41.4053	57.8284	45.8327	37.365	50.8345	45.3908	44.4518	41.2106	41.5976	34.2607	31.4404	9.39585	12.3728
ENSCAFT00000030228	9.34497	3.273	7.07773	3.38693	4.54035	6.59157	4.86918	2.59248	5.67786	10.2959	6.007	8.42613	10.7051	41.7536	16.2683	29.1168	8.7382	24.7218	19.7892	20.1022	12.1936	22.704	36.6535	25.8657	35.3192	32.6135
ENSCAFT00000030524	30.8957	13.9927	27.5426	30.8208	13.689	23.0712	21.7568	20.7664	14.6253	35.4095	54.592	10.517	11.4438	126.292	95.4863	108.168	111.079	96.8741	77.3539	117.42	129.64	62.6103	112.858	188.026	41.1981	35.1475
ENSCAFT00000028628	0.817997	0.49265	1.05167	1.64296	1.61112	1.79928	1.87156	1.29254	1.95819	1.42653	0.830093	0.872946	3.1711	4.00324	3.87041	4.65701	5.74647	9.97519	5.16681	8.7552	7.71088	8.31067	5.63154	3.6286	3.12626	9.01964
ENSCAFT00000011338	1.45043	0.888395	1.90171	1.10172	0.401016	1.88463	0.936268	1.06225	1.30613	2.44537	0.919358	1.94627	1.2432	6.25347	7.52122	7.0732	4.18842	2.67708	4.99532	6.60175	6.94072	3.78761	8.94924	2.89097	9.17121	5.1031
ENSCAFT00000015395	8.82909	17.1588	7.45279	24.4901	10.4072	10.6111	11.6463	14.8136	7.77205	23.0684	17.1224	15.7509	26.8395	33.3519	92.0935	26.9599	73.1737	56.9381	29.653	47.383	68.0518	30.4369	64.0045	55.8231	53.8099	68.311
ENSCAFT00000003636	15.8588	12.5588	9.51859	11.7385	8.51003	11.796	10.8968	12.0472	17.1741	17.367	11.9652	7.11363	6.39654	71.6086	85.0911	40.5569	44.0853	58.5823	39.0181	53.3193	74.3233	75.9946	61.8458	47.8349	30.5475	20.4346
ENSCAFT00000012311	2.38985	1.56248	4.70481	1.8086	1.9377	2.04262	2.56112	2.45375	1.56573	6.11752	3.27354	5.04598	7.02211	9.21981	8.75	17.018	4.68347	12.0302	7.1395	12.8599	17.9903	6.29842	17.1648	10.7602	17.3472	18.0753
ENSCAFT00000027779	3.97046	3.32478	3.93874	1.02588	1.18583	1.9642	2.32473	1.4168	2.0371	3.65873	3.58818	4.26575	3.37928	15.3596	18.2464	13.5516	3.63253	7.40775	6.31678	10.3274	7.48209	9.72149	10.5586	11.9306	16.4516	11.2375
ENSCAFT00000027200	18.4946	15.4705	24.8103	35.3518	17.7247	15.6367	33.7772	32.5003	16.3796	33.8572	25.3075	27.5891	21.1785	78.6343	98.0624	100.369	122.387	108.376	48.1414	163.114	175.835	67.3007	111.218	90.6916	107.016	61.4874
ENSCAFT00000009623	1.09408	0.716238	1.9461	1.19031	0.555183	0.626057	0.587699	1.49509	0.779389	2.24383	2.04043	1.6537	2.59641	5.7484	6.79564	10.294	4.93241	4.30004	1.94624	4.57127	10.4041	3.88119	8.68518	8.73148	7.25586	8.51868
ENSCAFT00000031165	6.33983	3.32627	6.32958	1.00663	2.24037	4.96404	5.08494	2.7098	5.79767	5.47508	5.47671	2.48919	4.59191	28.4441	20.8159	25.4193	3.90834	14.0915	16.1837	25.4069	14.9468	24.8044	18.2482	20.0605	9.55748	14.207
ENSCAFT00000019235	4.52022	4.51343	9.40142	4.90518	3.4713	7.05489	6.9251	9.20525	3.30348	7.36375	8.30083	3.33206	3.85576	19.4205	28.7981	46.1748	19.2594	19.3034	27.0006	34.267	39.9618	17.079	28.5361	37.5292	16.0032	12.5388
ENSCAFT00000019264	3.19864	2.23849	5.27705	2.33936	1.60441	9.85551	3.74619	2.44053	4.97787	6.84997	5.17396	2.61566	4.84321	12.2862	17.654	18.6338	12.5116	12.7461	25.3189	23.5391	16.2092	12.6063	19.3658	16.43	9.02289	6.55965
ENSCAFT00000013161	15.1801	14.955	47.5059	12.4101	11.3595	26.0514	17.3937	18.5852	24.997	28.7862	28.5623	12.8632	22.7674	70.4282	105.266	201.075	50.6371	81.5156	88.3376	98.6633	116.596	111.408	99.9064	108.405	52.4881	70.8517
ENSCAFT00000007283	2.48561	0.986116	4.26677	1.26601	0.703755	2.86271	1.73453	1.42839	3.07828	5.21893	5.09639	3.61327	5.46711	10.5318	6.00596	17.6576	4.89159	4.61939	9.01191	9.28232	7.22319	13.1061	16.4763	18.1582	14.0569	17.4818
ENSCAFT00000010606	656.579	566.807	729.043	915.908	832.964	842.374	765.345	668.776	785.724	1070.68	634.61	581.828	526.739	2186.51	2731.61	2351.94	2238.1	4290.74	2068.69	2791.19	3051.63	2559.33	2728.29	1810.28	1752.74	1265.47
ENSCAFT00000009643	4.02621	1.79327	2.97014	1.2537	1.42702	1.82102	3.49268	1.78425	2.81729	2.57037	1.81122	1.98744	2.48009	16.661	11.5003	13.1065	5.21413	10.2533	5.8421	17.3898	10.4442	12.1022	8.6553	7.13723	8.08977	7.13154
ENSCAFT00000025758	13.1098	8.64843	7.72733	12.156	6.14537	31.4274	5.14732	6.18048	19.5224	23.8586	17.6123	16.2334	15.0629	62.9246	53.6475	32.7157	46.0345	40.5975	105.711	25.0741	35.8452	94.1987	93.7405	67.3227	73.1804	49.0573
ENSCAFT00000011332	5.16898	2.38077	4.90797	1.09062	1.29359	2.196	2.60198	2.54226	5.43169	2.62461	5.18169	2.88597	1.08029	28.6663	43.4503	39.0482	39.3564	28.5291	10.4355	30.8289	32.2634	37.0714	25.6054	36.7753	17.2294	8.58305
ENSCAFT00000011917	3.84633	4.51154	3.85555	6.21898	3.85757	1.92176	2.79575	4.60216	2.01926	5.52016	5.96562	3.87682	3.27932	16.2944	25.3419	20.7904	27.0176	25.6051	6.37004	16.5633	28.1334	11.0742	18.801	23.9136	13.9579	10.998
ENSCAFT00000007673	1.78483	2.22989	0.857224	1.44356	1.11443	1.69493	1.16854	2.23865	2.16048	1.7487	2.32983	1.24541	1.82481	8.75412	16.0533	7.69166	5.68011	7.40802	6.24991	6.64739	12.8602	10.4371	7.233	10.3794	5.59469	6.43606
ENSCAFT00000028998	6.56042	6.39968	10.6478	4.14452	4.21653	8.77588	8.82852	10.4895	6.62368	11.5934	8.81822	5.35537	7.39706	27.5215	38.3928	42.3019	16.362	26.7733	26.2719	42.7251	57.8711	27.5031	38.7813	29.8099	20.4634	21.2984
ENSCAFT00000031860	8.15023	7.97171	15.7174	6.8823	3.94837	9.89605	6.36193	9.26253	7.85904	6.47663	9.36679	4.67893	13.6641	37.5167	67.2021	68.0375	34.8935	32.4196	32.6492	43.3494	60.3256	35.4189	26.2627	37.6977	19.7527	42.0586
ENSCAFT00000005189	2.60659	2.65982	3.21479	2.58321	3.43921	3.95917	3.01886	5.71151	4.52295	3.84409	4.91083	3.14484	4.07903	10.8319	15.9748	12.7868	10.6681	21.6339	12.2986	15.1559	29.7776	18.5709	12.141	17.8598	13.1582	11.3513
ENSCAFT00000012555	18.6962	6.60329	17.4234	5.17851	5.44617	9.30656	8.1211	8.13137	9.64171	18.3211	11.042	16.4473	13.5305	51.3726	21.7794	49.5383	10.8133	21.8269	26.2246	20.8239	24.4637	32.7489	42.9737	27.4203	47.7063	31.7083
ENSCAFT00000007575	7.89142	2.25384	4.99846	1.62922	1.90623	2.46361	3.51245	5.03734	5.76251	8.46761	2.86047	7.9395	9.10982	35.7227	23.8242	29.1934	12.5959	26.4195	10.4416	31.2394	49.2364	28.3197	32.4531	13.6122	32.876	35.2552
ENSCAFT00000026816	16.4302	14.3996	32.1738	13.9706	10.1236	17.824	10.9109	14.8174	21.8927	21.3617	19.7498	5.99952	12.311	72.062	93.3304	134.499	53.327	69.7455	58.788	56.0611	85.5753	94.786	73.9323	73.7931	25.4794	38.5114
ENSCAFT00000019924	2.38314	3.37086	2.14441	4.33328	3.56379	2.32672	7.01021	6.43986	1.80487	8.58491	2.76205	3.11056	5.05897	6.56189	12.143	6.79862	9.34864	9.66103	4.7002	14.8097	16.6515	6.66432	16.6544	5.47966	7.87298	10.3359
ENSCAFT00000038088	0.48952	0.390148	0.169197	0.256251	0.24263	0.125387	0.320031	0.27209	0.200962	0.294827	0.346314	0.136873	0.465642	0	0	0	0	0	0	0	0	0	0	0	0	0
ENSCAFT00000011883	8.90721	4.70135	12.9527	2.2314	5.45466	6.76747	7.49915	5.74292	6.36881	9.80148	5.09929	5.09494	6.79865	38.8102	25.7364	51.6366	7.38191	28.628	21.6198	32.2872	27.3837	27.5405	31.4146	18.8621	20.5478	20.9704
ENSCAFT00000015539	7.78164	0.823466	10.9144	2.2284	0.64365	7.00561	1.74389	0.890486	10.5221	10.84	3.50564	7.97178	13.763	41.7436	24.0856	50.8437	10.9288	35.1644	21.831	27.7435	48.6816	45.777	45.2505	14.1265	41.4984	40.9709
ENSCAFT00000030546	2.48674	2.00399	4.29922	2.00837	1.78373	2.66172	2.53377	4.01304	2.77906	3.79033	2.41219	2.2226	3.48199	11.5469	14.875	20.1503	7.94478	13.6701	9.21995	15.0135	25.8929	12.29	15.2421	10.0229	9.65136	11.5399
ENSCAFT00000013494	14.4952	2.95915	7.07982	5.01718	3.26033	8.53826	4.20112	4.75596	6.75637	8.88887	3.31885	9.14196	9.27838	55.3984	16.5172	31.242	17.5862	18.4407	26.0331	22.7018	24.1461	28.6093	26.8149	12.0813	34.8908	26.4644
ENSCAFT00000003600	2.65234	2.50837	2.56045	3.19591	2.12548	8.75	2.26646	1.16298	6.5023	2.40596	5.75507	4.05104	5.81849	11.4511	14.1626	10.2861	12.4932	14.1785	24.1892	9.63985	6.6307	28.2369	7.94159	19.0173	16.472	16.5478
ENSCAFT00000039282	6.17099	3.68173	4.83721	2.01843	4.34888	2.53161	3.52602	5.24172	3.40092	9.23149	7.33323	4.34493	5.34106	57.0335	34.8279	44.2587	8.53966	34.0893	22.8032	28.8635	39.3397	30.1204	49.696	52.1627	29.0818	20.8637
ENSCAFT00000037266	0.13593	0.162568	0.13413	0.0948653	0.170459	0.0836851	0.153364	0.24259	0.0506151	0.179552	0.151181	0.0652535	0.0877134	0	0	0	0	0	0	0	0	0	0	0	0	0
ENSCAFT00000004625	0.0312631	0.0257005	0.0764295	0.024522	0.0343582	0.0421617	0.0741242	0.0509427	0.0291491	0.055799	0.0587209	0.0261097	0.0442033	0	0	0	0	0	0	0	0	0	0	0	0	0
ENSCAFT00000031422	3.28767	6.47153	2.08904	7.85398	7.10959	3.05858	7.888	5.32637	2.44448	4.78382	3.41658	3.42506	2.98384	41.9505	75.6036	26.1744	50.4528	76.4681	35.1603	50.8263	59.5867	47.5277	35.263	24.3812	38.2489	21.2757
ENSCAFT00000000777	7.12466	10.1717	14.9733	10.546	8.00266	10.2818	14.013	16.6558	5.12343	15.0038	11.7023	6.4895	11.8226	23.2102	38.9533	45.5433	24.6811	32.761	28.3851	44.6784	62.0689	17.2416	40.1404	30.7092	20.1316	31.1261
ENSCAFT00000031795	7.92952	4.72171	19.2297	6.33434	6.22635	10.9088	6.81325	13.6676	12.563	19.588	10.1514	17.0745	23.4022	44.2881	39.2812	111.362	26.0937	42.8227	47.5234	49.1074	86.9608	71.63	90.9021	56.1213	90.9185	101.063
ENSCAFT00000014067	0.469805	0.38987	0.855698	0.412	0.352929	0.0533063	0.612014	0.332538	0.682955	1.12655	0.52681	0.542308	0.54899	2.43351	2.97093	3.44841	1.69203	1.8924	0.397219	2.5312	1.64445	3.65329	4.05241	2.44727	2.25573	1.73902
ENSCAFT00000027077	1.49922	1.86884	0.244822	1.66529	0.897414	0.79417	0.917242	1.9633	0.528905	1.51274	0.972847	1.44586	1.36862	7.02233	11.5563	5.91291	5.72605	8.70304	2.68847	5.45102	10.1253	3.70896	6.12088	6.4548	5.44009	5.46469
ENSCAFT00000029436	1.77654	0.928171	3.33939	0.43886	0.543617	3.20671	1.30747	1.73228	1.58	2.6976	3.53574	1.90535	3.75322	7.64526	5.35724	14.4936	1.65905	3.80617	11.0941	6.23944	9.95304	7.19066	8.97945	11.8676	7.71147	11.3975
ENSCAFT00000012667	2.7291	0.750678	4.51466	0.762233	0.692559	3.0411	1.55357	1.7049	2.08852	3.48413	3.13612	2.46078	3.34383	11.6397	5.1265	17.9006	2.77707	4.11004	9.31696	7.53576	10.0661	8.90594	11.0365	11.1793	9.80241	9.92261
ENSCAFT00000032243	8.80636	5.38453	13.2696	5.50341	4.49236	12.3623	8.75324	12.5227	9.22457	9.7798	5.44956	7.5171	7.14876	35.2351	33.7742	55.1552	17.4557	25.9412	41.592	40.4939	62.3875	40.4252	32.0726	21.3679	27.593	21.1904
ENSCAFT00000028988	7.6602	4.67227	3.03903	13.5516	7.72536	6.74946	12.8158	8.44352	7.43437	8.22453	4.17156	8.13441	7.63534	30.1312	25.9319	11.7038	36.5193	40.9134	21.141	51.034	40.8894	31.2814	26.1763	15.0148	30.1114	21.5179
ENSCAFT00000039455	4.57145	0.905869	6.82902	1.57687	0.7305	10.2487	1.77495	1.24883	8.23301	4.75526	10.5494	7.82272	7.21766	21.8415	14.8424	29.0846	10.3273	8.48098	32.2589	17.7332	11.8703	35.2486	17.4463	41.1182	32.1298	21.8766
ENSCAFT00000038258	0.73226	0.898258	1.01434	0.443992	1.50781	0.477596	0.633397	0.609749	0.388408	0.907295	0.759429	0.514	0.664755	0	0	0	0	0	0	0	0	0	0	0	0	0
ENSCAFT00000035926	0.164637	0.170838	0.238795	0.108946	0.115325	0.119383	0.0955534	0.106174	0.0715894	0.23369	0.21718	0.0790312	0.116387	0	0	0	0	0	0	0	0	0	0	0	0	0
ENSCAFT00000027366	6.36213	7.20321	16.3801	8.51341	8.29726	5.81552	16.2022	14.3794	13.247	20.4007	12.1942	6.28452	20.9665	27.4658	41.2531	65.1745	29.7426	50.6157	18.5369	72.8395	75.2406	54.7	65.7545	44.6147	24.6492	61.7342
ENSCAFT00000027155	47.5707	41.4786	29.2098	48.4526	36.7004	41.9879	68.3531	27.0692	36.3181	63.454	43.5272	40.3542	24.744	200.984	246.108	113.605	167.474	228.073	128.77	314.655	149.134	148.803	199.164	154.016	150.07	72.5363
ENSCAFT00000020864	5.70992	3.7999	1.61511	2.83651	2.03792	3.68612	2.87042	2.15158	4.30476	3.62673	3.27728	2.95055	6.92008	22.6077	22.3135	5.65863	9.21348	11.8721	11.0395	11.5372	11.3101	17.8233	13.0818	10.681	11.4339	20.3015
ENSCAFT00000018076	8.67237	6.15033	7.62111	1.68583	2.51624	10.894	10.9451	3.5586	8.31088	15.386	11.0107	16.001	15.3769	45.2679	48.0441	32.7527	9.04408	23.8508	39.9028	67.0809	29.1152	40.3889	57.7811	45.767	76.9264	51.9144
ENSCAFT00000039185	25.8214	21.1512	70.2851	5.30367	10.0141	27.9597	21.8277	22.8015	25.9297	131.082	83.3103	51.7494	62.3871	109.828	157.634	271.052	42.2112	109.053	105.116	110.09	160.524	176.932	354.284	255.546	239.239	239.895
ENSCAFT00000000142	1.98023	7.31693	5.28146	13.8882	7.64351	14.3959	10.8055	8.30258	2.89605	19.2521	11.3264	8.03434	10.4276	9.40081	41.8342	20.6857	48.8925	45.3372	42.6488	48.1578	45.1527	12.9314	58.6757	43.6276	29.7819	30.2334
ENSCAFT00000023387	18.1384	9.94209	8.23924	8.58962	4.93156	12.9824	12.2543	13.099	9.42522	10.2391	15.3196	8.94964	5.67182	82.9114	64.5519	40.0926	31.4561	34.726	44.9727	60.7609	74.3997	45.2581	37.742	67.8854	38.9027	18.5625
ENSCAFT00000006393	3.85228	2.33336	8.02719	1.04231	0.94924	5.29803	3.50128	1.22289	5.1403	4.9003	3.77695	3.3835	5.06751	16.8409	16.7748	33.4409	6.39001	8.1842	17.5679	18.8177	8.69031	21.8535	17.1107	15.0443	13.6127	15.7073
ENSCAFT00000022224	11.4449	8.6988	20.6525	6.99721	9.94205	12.6449	13.2455	7.03252	12.3356	13.1469	7.58901	8.9956	7.12862	49.5694	55.3883	86.7975	28.7717	73.05	41.786	67.4577	45.1338	55.2418	44.822	29.6961	35.5358	24.8406
ENSCAFT00000029840	6.92241	1.20695	13.7455	1.21872	1.15047	11.0504	2.25081	1.8544	7.9356	6.29972	11.0452	8.47977	18.3685	24.2509	11.9234	39.9575	5.18413	10.547	25.5017	13.4205	12.147	25.7611	16.5375	28.5969	26.3702	39.8505
ENSCAFT00000006663	3.5007	0.895653	4.2932	1.30663	1.24344	6.36823	2.48429	1.30176	3.80211	6.32332	3.46413	2.54173	4.40336	15.9755	5.64932	19.0771	4.44317	6.78503	20.7191	11.38	6.83719	15.2533	21.2827	13.5233	12.4596	14.352
ENSCAFT00000027019	1.82941	1.44972	2.19624	1.80027	0.719015	2.02259	0.962146	1.02027	3.02169	1.19684	2.10472	0.783473	0.997004	8.39169	11.695	8.90049	7.89957	7.04454	6.8108	6.04371	8.41712	13.0782	4.47444	7.10028	3.45051	3.62211
ENSCAFT00000012429	17.4966	18.2994	31.1718	21.2456	31.0226	30.6575	23.7013	36.6029	58.0574	39.3779	52.6067	49.0012	71.8089	82.0237	126.171	144.086	85.4658	201.413	126.732	138.2	225.983	318.24	144.483	216.412	226.932	263.857
ENSCAFT00000036481	2.06329	1.54078	0.788861	1.6195	1.56982	2.79936	1.27461	1.33311	2.67635	1.86543	1.92046	3.31505	2.61375	8.23074	10.0501	3.23582	5.25747	12.61	10.2059	6.70899	16.0315	12.0382	9.55904	10.0826	15.2615	12.5404
ENSCAFT00000012923	0.202595	0.207546	0.251798	0.109909	0.091987	0.123076	0.155642	0.139465	0.105077	0.315528	0.116118	0.118789	0.153699	0	0	0	0	0	0	0	0	0	0	0	0	0
ENSCAFT00000029890	10.8213	3.53824	12.3028	2.78569	3.53203	10.0621	4.07954	3.87512	10.1307	13.4625	7.30968	5.30067	6.42153	46.4625	23.4419	49.241	10.9346	22.5104	31.1707	20.6621	22.0044	42.6048	43.7757	26.2038	20.7352	19.2765
ENSCAFT00000029661	3.76762	1.88611	4.01604	2.00415	3.46732	3.51125	3.51446	2.2921	4.57315	3.02717	2.56409	2.17318	1.933	17.1835	12.3356	18.2365	7.97088	23.6969	11.9252	17.546	12.93	20.9727	11.1716	10.2366	9.28067	7.07527
ENSCAFT00000039517	3.52804	4.67683	8.33684	10.0263	0.096587	9.42539	5.97167	3.1512	4.94994	10.8041	10.2674	3.85173	9.62569	15.1128	17.8099	22.7266	27.0943	14.9098	25.8839	36.8879	16.1782	17.4749	27.0273	36.7359	8.82249	24.2913
ENSCAFT00000038310	0.0813671	0.0705611	0.12359	0.0382201	0.0364895	0.069402	0.0731744	0.0495178	0.0419925	0.102556	0.101503	0.0355831	0.0697948	0	0	0	0	0	0	0	0	0	0	0	0	0
ENSCAFT00000007349	1.4614	0.715289	0.876515	0.300446	0.516496	2.7723	1.16801	0.928753	0.852716	1.30994	2.88661	0.922952	1.29072	6.15185	5.17961	3.83582	1.20303	3.63396	9.3113	6.59271	5.32634	4.61772	4.51449	9.96506	4.30141	3.92518
ENSCAFT00000006728	13.8515	6.63811	8.02949	8.44108	2.70762	7.86954	7.6691	4.14177	7.6914	10.6109	9.79937	7.17151	10.3482	38.5468	48.2216	24.6752	39.2048	20.849	18.942	35.3707	24.0081	26.0049	28.2841	21.9563	26.6667	22.6576
ENSCAFT00000013535	3.556	1.86989	7.92993	2.27715	1.17771	4.0226	5.2906	4.57713	2.86686	6.24932	4.48121	7.31074	11.7125	15.0259	11.6979	32.1849	12.0166	11.2841	12.5712	28.3403	27.8609	12.4469	20.3405	16.4676	28.6675	33.5182
ENSCAFT00000001422	21.6363	21.6368	18.4023	32.1116	28.9609	22.193	30.8117	35.3008	16.2007	35.8303	25.3849	30.4119	52.8143	85.8143	113.975	67.5144	88.7482	152.704	56.7955	130.602	162.715	54.9836	100.271	75.223	105.976	124.633
ENSCAFT00000009699	5.32906	2.65162	3.16155	6.64296	4.00007	4.59314	3.33366	7.47738	2.18897	5.11413	2.75319	3.23061	4.05654	35.2787	42.4339	24.1895	59.6259	48.7031	26.593	42.8962	59.9754	21.3793	35.3395	17.4277	28.7753	23.3054
ENSCAFT00000026884	0.0824364	0.0389046	0.067542	0.0450881	0.0488191	0.0247817	0.0597238	0.0419422	0.021265	0.0693106	0.0321379	0.0262089	0.0391952	0	0	0	0	0	0	0	0	0	0	0	0	0
ENSCAFT00000020108	8.7731	8.07798	19.4437	6.30419	2.66344	14.6807	10.6202	5.62249	13.826	23.1034	22.5049	16.0436	12.2577	39.8249	48.6732	81.979	21.6566	16.5293	49.9414	49.3158	30.4044	59.1493	77.2043	83.2125	64.2761	39.5504
ENSCAFT00000018941	4.08994	4.38664	6.1711	3.30329	2.3642	5.77947	4.63635	4.98054	3.33666	4.49624	6.7156	1.76613	4.97932	19.8973	32.2918	28.7655	14.0698	17.7527	19.8626	27.2156	31.2396	16.4045	16.1229	33.3216	7.54423	16.9043
ENSCAFT00000029361	8.64136	10.3061	11.5989	4.83908	6.95788	9.81668	12.8803	17.5677	13.3076	15.7005	11.6596	15.2987	13.0383	39.0788	61.3957	51.2929	19.1957	45.4592	33.3094	60.1074	101.446	60.5869	55.5767	46.2697	65.7731	43.4695
ENSCAFT00000007126	6.69423	1.27301	3.49317	1.7963	0.705824	5.77846	2.40803	2.37817	4.72723	8.9548	6.90041	6.29987	9.06215	31.2773	11.9701	16.4936	7.58686	7.14372	22.9531	14.6085	18.1336	23.947	34.5092	30.0124	27.0611	34.9782
ENSCAFT00000020153	36.1069	33.9638	22.4653	34.1722	21.4183	36.6616	43.2545	36.4264	26.9243	54.5055	51.3914	71.0276	71.6152	98.639	149.089	52.7207	92.4458	112.233	78.5743	159.404	159.84	82.2761	128.147	125.759	212.871	154.272
ENSCAFT00000015348	7.62278	3.82502	12.4242	3.35452	1.82833	12.9187	2.36065	3.53657	7.9716	10.5517	12.9758	3.98108	7.44932	31.2936	27.4775	50.0976	13.2539	13.8367	36.8001	13.2035	24.2384	35.186	32.1581	48.8308	18.6945	23.4846
ENSCAFT00000015192	0.0866424	0.0180449	0	0.0383825	0.0250434	0.049909	0.0709157	0	0.0281286	0.0684327	0.018841	0.0419668	0.015096	3.02949	7.16032	11.0604	15.1115	8.83347	12.1699	11.5104	6.78303	15.3226	12.9915	6.26004	5.35857	7.02208
ENSCAFT00000006948	27.4173	31.7734	40.3724	25.7154	19.1685	45.6482	36.7575	27.8657	24.9173	45.0038	50.1901	22.565	35.8907	322.5	988.131	489.038	1020.96	631.445	585.444	891.854	681.119	515.759	556.424	506.076	319.278	362.609
ENSCAFT00000011212	13.4067	7.74208	5.50196	2.40487	3.06392	4.45892	9.43616	5.9097	8.72536	10.0993	5.26235	9.2482	5.90351	48.1221	32.6299	21.979	10.9378	17.4674	15.226	35.813	23.754	39.2922	28.3856	19.9247	30.4073	17.3661
ENSCAFT00000009917	5.48497	2.98152	5.34759	1.17822	2.10046	9.15848	3.32113	1.60726	5.61654	3.91636	3.74621	7.12836	8.99725	23.6533	16.6857	22.5289	3.90037	11.6588	27.1107	15.2806	8.25468	23.3339	12.2502	13.1368	27.2486	25.8745
ENSCAFT00000007602	34.2632	1.68628	38.8067	2.87653	2.9274	40.61	2.93797	2.75907	33.7383	26.2207	35.9221	52.5216	68.3704	122.939	28.1739	113.078	22.2658	44.3525	76.6555	37.6337	44.3447	87.8998	66.4744	78.3334	123.327	125.661
ENSCAFT00000003959	6.2324	1.29152	6.03233	1.62968	1.63539	3.32874	5.47942	6.49506	6.32283	6.74166	9.51307	7.75094	11.4196	31.1604	11.3407	28.5555	9.14148	13.0191	14.4112	35.7049	41.0789	33.8424	33.0935	40.8215	37.8417	41.0082
ENSCAFT00000019698	0.581451	0.344255	1.29527	0.359815	0.42761	0.22963	0.704737	0.663658	0.473099	1.04264	0.505992	1.39995	2.47831	4.90952	5.65291	10.9053	8.39735	6.65507	3.80916	10.7031	5.38121	5.4849	9.50302	6.5183	11.2962	16.6774
ENSCAFT00000019595	0.187046	0.278323	0	0.21854	0.177695	0.265899	0.28152	0.205034	0.146364	0.377881	0.306194	0.186917	0.242954	0	0	0	0	0	0	0	0	0	0	0	0	0
ENSCAFT00000031953	73.8817	34.4719	51.114	21.0569	19.0376	49.1978	57.3948	29.9122	18.0289	80.6138	46.9376	54.3921	54.801	320.839	209.384	200.648	72.6516	125.247	148.964	274.094	165.623	73.4636	248.725	170.948	205.519	159.749
ENSCAFT00000035720	0.0223606	0.0365153	0.03565	0.0363144	0.0287468	0.0156845	0.0363129	0.0676047	0.0317654	0.0335356	0.0254675	0.0168582	0.0237951	0	0	0	0	0	0	0	0	0	0	0	0	0
ENSCAFT00000030125	11.2563	9.76041	25.404	26.5625	8.95701	22.8842	12.9551	15.0211	14.8241	33.4592	21.4396	5.21251	12.7711	52.6409	91.9671	132.829	143.952	70.4212	88.9787	93.2177	92.0974	74.0339	142.904	104.212	22.6386	47.3074
ENSCAFT00000036273	2.60398	0.634941	3.30891	1.86314	0.865171	1.43336	2.09806	2.37472	1.49171	1.41733	2.08168	1.14793	1.72602	0	0	0	0	0	0	0	0	0	0	0	0	0
ENSCAFT00000022843	9.57493	11.945	6.81837	12.9884	9.55812	6.45064	10.5605	10.5257	6.87377	11.5796	12.1997	5.19476	5.54982	39.9547	65.6956	32.1312	42.1346	52.6946	20.127	50.7504	47.7994	28.113	40.9173	46.3348	20.232	18.1149
ENSCAFT00000031885	0.198088	0.245103	0.124432	0.229744	0.337827	0.350507	0.47843	0.26617	0.583813	0.469071	0.334277	0.177521	0.361416	0	0	0	0	0	0	0	0	0	0	0	0	0
ENSCAFT00000014079	16.7536	6.83809	16.295	4.79258	6.8216	20.0915	10.3439	8.27983	15.9941	20.3657	13.674	3.81097	4.61452	73.5223	51.241	71.2825	19.781	55.2436	67.23	58.8265	62.6318	72.8114	69.4546	52.2106	16.4372	15.1873
ENSCAFT00000000223	7.16538	7.03071	14.1484	7.8395	3.894	9.46627	6.09801	4.0687	14.8974	13.7226	8.91716	5.59971	11.9473	32.0329	46.3412	59.8948	28.972	29.7966	32.2885	24.3095	19.8957	65.3699	45.1287	30.5482	21.087	33.2
ENSCAFT00000002473	1.99931	0.553855	2.64714	0.144237	0.280792	1.18338	0.92016	0.280426	1.05702	1.63375	2.20616	1.7617	1.80162	12.3208	10.9973	15.6908	3.37778	2.87856	7.08631	10.9785	5.3939	7.81589	8.6408	13.5304	11.1332	7.75098
ENSCAFT00000029699	8.81231	5.80982	22.3845	3.80194	3.31345	9.60268	7.96431	11.6566	11.716	15.8314	13.2185	13.4085	17.8484	38.6674	43.0489	96.5645	16.5522	25.7987	31.4431	45.396	68.4182	50.3484	53.4	49.727	55.232	56.677
ENSCAFT00000004882	0.114161	0	0.422981	0	0	0.0542352	0.43401	0	0.039995	0	0	0.0432772	0.0577806	1.88223	1.15691	2.07767	1.9486	2.17841	2.64456	1.98723	1.14708	1.1724	0.799906	1.07126	1.98356	3.42468
ENSCAFT00000022750	6.94412	2.36049	7.81158	3.85466	5.24038	7.58351	8.0259	2.9574	4.82214	9.99523	7.06278	14.1572	8.87933	28.6843	14.8536	31.1866	13.0461	31.3015	24.5147	36.3323	15.0703	21.8161	31.8593	26.4051	56.9869	27.9308
ENSCAFT00000012954	173.28	88.0655	73.6475	83.4511	99.5283	104.678	87.4243	196.491	184.98	260.3	161.995	351.304	358.786	322.834	446.929	186.194	331.703	404.774	211.824	364.948	681.74	446.278	481.253	333.276	666.964	657.961
ENSCAFT00000019329	5.4651	4.07275	2.67705	2.72203	3.19974	3.47802	4.41336	4.23745	1.93693	7.77672	4.6533	3.48763	3.80466	24.0623	26.1433	11.1934	9.97813	21.6901	11.5341	22.7934	24.5315	8.41822	26.3206	17.9862	14.365	12.3215
ENSCAFT00000025023	8.49163	3.96759	14.3444	3.98732	3.57819	11.9018	4.53668	4.98009	10.6271	11.0396	9.07272	3.66103	5.99178	36.1805	26.0332	62.7519	15.8237	25.2413	39.9509	23.5618	29.3312	46.029	38.3475	36.1384	14.9046	19.3724
ENSCAFT00000015040	4.84215	5.34239	2.84697	8.01923	6.58535	10.3193	5.61794	2.42485	4.03202	6.71629	11.5881	3.99016	7.04745	20.3572	32.5816	11.3626	26.4735	39.5383	30.8104	26.4693	13.5759	16.9608	22.9492	41.5103	15.1273	20.8878
ENSCAFT00000010907	2.8047	2.07918	2.79868	1.05034	1.01069	3.59442	2.11695	3.16334	2.08212	2.76027	5.17896	1.50071	2.24249	9.39063	9.27249	13.7797	4.74342	4.64812	13.5272	11.6864	13.4717	12.1056	8.56473	20.1415	6.88359	7.72396
ENSCAFT00000017790	9.61911	7.83779	16.4845	8.37921	5.43425	13.4722	21.2334	9.16901	7.63572	19.2138	17.4891	9.75964	11.9585	44.8427	49.1984	69.8547	28.5055	33.5166	42.3022	101.271	50.2328	33.3469	64.3162	64.0371	40.015	36.0791
ENSCAFT00000005791	4.83092	1.0237	4.77574	1.59606	1.06467	6.55213	2.28433	1.3054	5.4269	6.38726	4.76996	3.17756	5.4024	20.7495	6.37827	19.983	5.54272	7.19722	20.6458	11.1741	8.08587	23.0576	22.2202	18.6021	12.8351	16.7479
ENSCAFT00000008663	2.1104	2.01404	5.57173	2.88227	2.73703	3.26629	4.34492	3.29837	5.14631	4.88163	2.74834	1.44108	2.99298	8.00423	11.0118	20.0466	8.55437	15.0738	9.31005	17.957	15.876	18.9496	13.9362	9.29934	5.34341	8.50149
ENSCAFT00000006915	41.7096	0.902469	34.4556	0.476223	0.197539	40.9757	1.05853	0.107884	26.915	17.9058	45.9427	13.5563	25.1899	267.107	105.238	307.774	65.3378	93.1029	275.861	153.662	105.862	248.19	210.558	311.312	124.532	185.219
ENSCAFT00000024683	32.091	41.0809	25.9303	31.1999	35.2068	61.1527	60.3579	52.422	29.7666	50.8628	27.2881	38.084	42.5364	97.5896	98.6999	56.9664	28.9977	88.8584	122.436	100.195	113.631	63.7647	95.2035	66.7186	93.5057	75.1916
ENSCAFT00000026358	5.14032	5.73326	6.07799	4.02549	5.42868	3.93943	9.57954	6.56405	3.87544	12.5926	5.63695	10.8326	11.276	20.3775	32.5508	23.3392	13.2965	30.9375	11.6889	42.2325	33.62	14.767	37.3309	19.6956	41.691	30.983
ENSCAFT00000016933	1.48878	1.07649	1.4858	1.63934	1.2251	0.684179	2.87836	1.95174	1.04045	4.90081	4.54187	4.077	3.97489	3.45099	4.05093	3.57269	4.86162	3.64952	1.72335	8.41314	6.39017	2.97465	8.91397	8.41154	9.27579	7.47484
ENSCAFT00000027276	92.3034	34.8443	165.306	40.0803	28.0611	177.044	37.2344	56.9725	94.5617	146.91	126.628	65.2446	170.297	431.979	210.002	642.256	140.072	171.957	572.091	175.61	299.917	409.736	453.475	468.516	276.47	521.389
ENSCAFT00000004876	1.80901	2.46406	1.29994	1.52242	1.95855	1.81913	1.9434	0.819718	2.02785	1.99392	2.24035	1.53888	3.18477	37.3472	21.1782	28.8351	8.62209	15.895	26.4266	11.9953	10.9419	29.7728	22.4143	24.2641	30.0605	33.2208
ENSCAFT00000003712	9.27894	10.4403	12.6434	13.3093	12.4648	27.2648	8.88976	6.51175	19.8176	22.1809	17.799	4.9034	7.65003	43.3364	70.1029	54.3756	49.9182	87.0967	92.1489	45.2127	39.552	92.3615	76.1477	70.3064	21.6499	25.2998
ENSCAFT00000010198	24.2552	11.3891	7.13792	11.7914	11.748	9.98637	15.1066	5.86868	9.68303	14.3687	6.9396	10.653	14.3081	105.039	67.5642	35.1606	39.0467	68.8065	34.7179	70.3277	30.013	53.8836	49.888	31.9402	49.6151	50.6695
ENSCAFT00000036229	0.0655518	0.0522551	0.122051	0.0352182	0.0470778	0.146944	0.0625856	0.069975	0.0441107	0.0898745	0.0952763	0.0803816	0.0857371	0	0	0	0	0	0	0	0	0	0	0	0	0
ENSCAFT00000019720	43.6366	13.8258	34.2753	10.5041	8.35327	35.0679	16.7401	12.9413	38.3031	49.4818	25.1249	27.5395	26.0002	177.297	82.4554	131.646	36.5436	52.0776	108.666	76.5034	69.815	156.962	154.063	86.5616	102.8	75.1473
ENSCAFT00000016825	1.30118	0.899319	0.966946	1.8978	1.11417	0.687682	1.3027	1.73972	1.05954	0.968864	1.66478	0.524441	0.719896	6.52217	8.51888	4.72174	10.164	9.86987	3.63355	7.87868	11.1742	6.32398	5.24353	6.17719	3.11898	4.02296
ENSCAFT00000002161	9.11535	4.3475	16.0106	7.43327	7.5222	19.2146	21.7009	14.8517	9.4008	19.6071	10.6649	15.146	18.3877	27.4794	20.6676	51.5553	19.4251	38.846	47.7646	69.587	63.6444	30.3456	46.9464	28.2087	45.0405	41.0083
ENSCAFT00000018837	9.34497	3.07158	7.36274	3.60544	4.60949	6.59157	4.67044	2.43923	5.67786	10.4256	6.007	8.42613	10.6617	41.7536	16.055	28.9069	8.70967	24.4873	19.7068	18.4492	11.1636	22.5372	36.7321	25.7206	35.0269	32.1884
ENSCAFT00000007863	14.6892	11.9495	14.4666	8.51468	8.28026	12.7535	12.3168	17.0804	12.6949	19.2739	16.6756	20.6981	9.94642	79.3436	91.484	81.3851	41.0318	82.2468	41.8162	81.957	139.367	58.178	88.4663	85.4505	89.1014	32.0062
ENSCAFT00000000996	0.149125	0.335794	0.44851	0.591431	0.297501	0.180085	0.547372	0.452259	0.368761	0.720128	0.475828	0.248889	0.329535	0	0	0	0	0	0	0	0	0	0	0	0	0
ENSCAFT00000027488	6.21499	3.5402	5.0474	1.47433	1.68651	7.1713	2.87008	2.4952	3.86515	9.02098	4.0518	8.57909	8.90029	25.0612	22.4443	22.119	5.7971	13.2318	13.6007	14.9452	14.2449	16.212	29.2632	11.9732	32.3059	27.4453
ENSCAFT00000008157	9.74319	8.79287	27.5438	10.5289	5.91489	17.4975	18.4524	10.9769	9.55605	34.461	29.9709	13.398	20.3639	40.8267	52.315	104.528	35.5795	35.4981	51.4287	85.4255	57.7215	38.6324	108.647	105.57	52.7258	56.7961
ENSCAFT00000011397	11.5892	4.86375	5.68783	4.09254	4.0347	13.4537	4.72622	2.60547	6.27454	9.22787	6.04653	3.24808	4.20258	47.8557	31.2437	23.8672	15.396	26.65	43.6102	23.4039	14.5599	27.4899	31.4011	23.0943	13.1895	12.9714
ENSCAFT00000036518	0.0366456	0.0368407	0	0.0266625	0.0208582	0.0262918	0.0411077	0.0273329	0.0241075	0.0469178	0.0418114	0.0198473	0.0331052	0	0	0	0	0	0	0	0	0	0	0	0	0
ENSCAFT00000035567	0	0.248983	0.367664	0.204999	0.20752	0.250872	0.259214	0.252301	0.142054	0.367789	0.269796	0.159993	0.228249	0	0	0	0	0	0	0	0	0	0	0	0	0
ENSCAFT00000018275	1.15168	0.32014	1.61005	0.241435	0.206464	1.51579	0.748007	0.498693	0.591599	1.23036	0.764644	0.184993	0.707315	4.97848	3.93863	6.89126	1.6263	2.56114	5.12971	5.59796	3.9291	3.6661	4.20716	3.14868	0.963036	2.77902
ENSCAFT00000005328	2.32978	1.6384	2.57095	1.50263	3.18667	1.47757	2.09405	3.16411	2.73068	4.49254	2.58351	2.07351	2.32626	10.5796	13.6915	11.687	6.55512	20.8274	5.44784	12.0749	17.8933	14.3629	15.0927	9.8525	8.97651	7.77427
ENSCAFT00000011099	9.67305	4.4715	14.7639	2.98155	3.56146	18.9381	9.44716	7.27512	7.70568	15.7479	18.3888	26.0398	27.6852	40.9365	32.7239	57.9913	12.2916	29.0993	57.0412	50.2666	45.4681	30.4162	52.231	64.2679	98.7439	82.7261
ENSCAFT00000027030	107.745	57.3883	17.9731	52.1015	51.7069	37.5127	53.498	17.4903	30.1345	69.2751	33.1147	77.3308	88.7059	333.659	278.61	83.5985	159.044	280.087	151.012	221.593	81.3332	148.928	267.858	118.445	260.807	321.076
ENSCAFT00000006770	7.03496	7.92622	5.61054	12.4668	10.7653	8.96003	10.6545	11.0104	7.79453	6.72561	11.0992	5.49923	10.5507	28.3363	47.4404	21.4146	40.7129	60.8043	28.1047	46.9292	55.2386	33.9323	21.5286	38.7871	21.7291	30.5205
ENSCAFT00000007941	7.16448	8.83398	6.70546	8.24562	10.0681	6.51631	7.87081	12.6049	7.57119	12.3905	9.7865	5.35038	9.09986	33.4625	51.6608	29.5751	28.6343	59.8463	23.342	35.8492	65.6401	31.7195	43.96	35.2907	22.0571	28.1035
ENSCAFT00000020470	4.26015	5.46597	5.09196	1.4653	0.66778	5.82506	4.74291	3.11692	3.7638	9.06088	4.44491	8.65523	6.71577	56.5404	90.8144	56.5459	20.2551	24.5441	49.354	88.399	73.9804	43.6715	106.242	67.2936	101.777	67.5328
ENSCAFT00000009150	53.8465	14.9928	26.0615	13.5195	14.4473	49.8849	15.1914	16.3945	55.5411	60.3942	46.6653	77.3293	76.1349	219.851	113.153	106.981	47.662	102.464	157.935	85.9229	104.967	228.116	194.642	165.879	293.174	220.004
ENSCAFT00000037084	14.5878	14.5413	6.31081	6.69487	7.70036	8.66892	12.409	13.2725	13.2568	17.216	20.1453	16.2634	23.662	74.0463	104.71	34.0448	26.4679	31.7116	31.0682	67.1784	61.5854	69.292	69.0774	86.0812	75.0534	87.2174
ENSCAFT00000009355	7.78588	3.84855	9.88356	2.50993	2.24556	8.54701	3.3402	3.65547	9.46287	9.4343	8.16538	3.2095	6.61816	34.3122	24.2129	42.3065	8.88068	15.4279	28.8181	16.353	21.1914	41.9913	29.0888	27.7843	13.4675	21.102
ENSCAFT00000001632	3.48315	1.95197	0.93193	1.0335	2.25089	2.02119	1.96824	1.63193	1.37744	3.81438	1.404	3.46131	3.49716	15.2973	16.4055	4.36569	5.31363	16.3938	8.20412	12.6505	8.70764	7.69832	15.6268	6.91619	16.3433	13.9583
ENSCAFT00000009589	5.37645	2.0701	9.83681	1.63178	1.33863	8.11328	3.68207	2.85095	6.86435	9.30272	5.98681	4.34766	4.89986	26.0635	16.6879	45.0967	6.76435	10.6458	28.9263	23.0593	21.9722	31.9518	34.3561	25.0786	19.6528	16.3498
ENSCAFT00000006181	20.8104	8.64313	29.9703	14.1514	5.46801	13.6507	1.42641	0.13757	27.8207	39.4539	27.0628	32.5596	34.4209	89.3396	62.8677	140.415	46.1272	52.8232	44.2577	58.3166	43.1809	116.007	135.725	118.556	152.308	129.494
ENSCAFT00000011474	2.46109	2.10545	3.42244	1.8036	1.3586	4.07714	4.41952	2.37154	3.93743	1.42887	3.31339	1.63772	5.75595	12.3214	14.1779	12.5716	9.56664	8.35323	12.9814	24.0786	14.9178	17.4492	4.98466	11.0524	6.95778	15.5835
ENSCAFT00000012079	7.78137	5.34811	10.4884	4.62772	4.31148	7.76974	9.23395	10.285	10.1843	7.4831	6.74527	3.7488	6.03515	34.8818	33.7007	46.3847	16.5406	26.7112	28.0513	43.7201	55.4155	47.3125	25.1581	26.6045	16.3677	20.1238
ENSCAFT00000019246	22.444	19.49	17.8397	23.021	16.6387	27.3572	21.3878	25.9575	23.997	31.6342	40.194	10.4362	10.8207	92.6783	127.856	74.0089	85.2113	120.037	88.7699	106.39	165.221	102.192	104.942	144.452	41.6619	33.7389
ENSCAFT00000027893	0.017563	0.0283892	0.0472281	0.0206496	0.032651	0.018762	0.0509257	0.0255747	0.0131424	0.0309158	0.0420223	0.0186699	0.0233838	0	0	0	0	0	0	0	0	0	0	0	0	0
ENSCAFT00000018600	3.78275	5.2633	3.03791	2.11151	3.00197	4.88528	4.95275	4.26915	5.58434	5.61779	5.27659	3.45072	6.16835	16.446	35.1409	12.8968	7.83853	18.9425	14.9936	25.041	23.4088	24.4247	20.9074	18.6808	12.84	18.5626
ENSCAFT00000015123	1.29464	2.53553	1.64648	3.02819	2.12969	1.5404	2.00548	2.44694	2.10291	2.99099	2.96015	2.21726	2.21241	5.99207	17.1402	7.18191	12.64	14.694	4.94928	10.1339	13.4098	8.77376	9.68942	10.4803	9.14799	6.87624
ENSCAFT00000022628	35.0094	18.7159	56.7931	15.0225	10.9934	24.9601	44.537	16.4401	23.8645	43.3138	36.1362	27.8298	42.5348	140.797	108.325	193.89	44.986	67.7967	68.0349	189.3	86.8409	85.013	127.071	114.767	98.2662	107.835
ENSCAFT00000009065	8.52561	9.56767	12.327	8.75386	8.06724	12.1379	10.4101	13.246	7.96136	14.1472	9.47904	3.70279	6.01227	26.2791	36.4126	35.8693	23.6662	29.6629	23.2187	34.3445	47.5405	31.7571	33.2208	21.9239	13.178	12.2082
ENSCAFT00000004463	23.2879	18.5992	8.25185	19.33	19.7718	19.8238	19.2928	23.6979	9.83435	25.2957	18.6248	19.4334	14.334	106.802	114.259	33.9214	69.4651	121.279	64.4008	90.2716	126.694	44.5363	89.5257	73.3365	80.322	45.6806
ENSCAFT00000001742	4.97715	0.699538	8.11544	0.23352	0.612855	6.84379	1.0418	0.706833	3.57932	11.3919	7.53633	7.66079	10.3832	22.4023	21.3643	32.5878	10.802	15.4439	14.8534	26.2624	11.3212	19.0141	23.4214	25.4184	33.8804	15.6192
ENSCAFT00000013481	0.0807602	0.0948099	0.165403	0.101481	0.049186	0.0769756	0.102222	0.0894374	0.0373301	0.145744	0.0993893	0.0367422	0.0797911	0	0	0	0	0	0	0	0	0	0	0	0	0
ENSCAFT00000009993	5.43256	3.07283	5.78081	1.08521	2.24234	5.58546	5.44847	3.48766	6.48586	6.50548	2.0677	8.5101	7.08962	24.2438	30.0252	20.7328	11.2061	19.125	16.1142	39.2567	23.5154	24.9838	26.5562	8.60782	35.7806	20.3174
ENSCAFT00000013951	5.68928	3.70598	4.36786	3.54795	3.48542	5.03457	4.83504	3.2779	2.47956	3.53575	4.69684	3.65	2.88192	22.7956	23.4677	16.2386	12.1531	23.9333	14.235	24.5626	18.8026	10.0599	12.0955	15.2015	12.8814	8.00288
ENSCAFT00000018745	11.4666	13.9318	6.9163	20.7182	13.2871	17.3796	27.2026	13.6387	13.116	21.9691	11.1901	21.2771	25.2437	40.0322	81.5133	24.2687	57.8307	66.4327	45.0677	103.95	65.8697	43.4211	60.3742	35.9533	71.7682	61.288
ENSCAFT00000016381	8.98248	9.70122	5.01051	10.1722	6.98048	6.91904	12.8094	10.7954	8.95365	14.1567	7.82618	8.90984	4.69442	38.3355	62.0907	24.0429	41.4228	44.9209	22.8017	67.0284	61.3966	40.8108	54.2536	31.7341	35.4963	16.9924
ENSCAFT00000007543	13.1815	7.49345	3.78888	5.40851	8.7688	6.8172	16.4019	6.28714	3.94889	11.1302	6.65031	9.46612	12.375	78.4036	85.6806	40.3115	52.7197	69.4248	39.2418	143.398	47.2948	59.7706	79.7333	45.1212	72.0121	102.317
ENSCAFT00000002283	19.7592	5.99145	23.3449	10.3539	3.01716	15.3832	8.97349	6.25065	12.2681	20.0364	17.286	15.8943	20.7437	85.6236	39.6146	110.938	34.832	19.2188	50.8385	51.3534	35.4989	54.9988	76.5848	69.7779	70.5717	62.9556
ENSCAFT00000031796	1.76155	3.08899	2.60744	3.05795	2.1275	2.42543	4.2981	4.43258	2.36472	3.33512	2.12612	3.22468	5.22587	10.549	19.476	11.3424	11.4939	14.9846	8.57293	22.4777	27.3867	13.5857	13.1851	7.66498	14.4629	17.7014
ENSCAFT00000013131	32.4095	25.8533	17.2954	26.7385	22.6719	13.6681	27.4692	27.3228	24.3874	28.304	12.9452	19.7868	25.0372	143.308	172.635	79.8686	80.8341	137.53	44.4947	143.72	139.683	113.343	102.396	57.8047	98.3498	71.9195
ENSCAFT00000037234	0.161852	0.0930661	0.0892663	0.056851	0.108077	0.0420697	0.100148	0.107435	0.0364246	0.0819201	0.0933708	0.050708	0.0526447	0	0	0	0	0	0	0	0	0	0	0	0	0
ENSCAFT00000025045	3.47117	3.69746	8.09214	5.12034	3.32542	4.8471	1.85405	4.16691	5.50843	6.53218	5.58714	2.10514	1.9084	16.0092	24.1973	33.3462	19.0148	21.767	16.0528	9.35986	23.3416	24.9581	21.3028	21.1299	8.70077	6.03819
ENSCAFT00000029429	272.82	47.7515	120.531	34.7604	48.846	140.876	77.4382	43.9792	140.005	168.006	90.9603	148.494	132.822	846.707	303.066	442.618	319.315	172.403	448.489	486.789	138.302	562.217	450.602	295.394	489.755	402.358
ENSCAFT00000024425	32.914	9.91584	27.1352	18.1736	9.33306	28.8589	22.2361	6.85473	23.8582	59.1933	10.6532	24.9528	28.5944	139.441	109.359	130.804	70.3952	65.7898	108.373	184.72	42.5897	95.6126	197.735	91.1299	96.9783	82.2864
ENSCAFT00000000972	13.9829	7.47957	11.088	7.25901	5.73113	8.43534	13.0467	8.86072	10.356	11.3105	9.88824	4.38426	4.3914	67.1173	51.8509	50.9437	30.4099	42.4758	29.6814	70.7744	54.3179	49.1645	40.9879	39.9308	18.9423	14.559
ENSCAFT00000009484	2.70766	3.20779	7.56759	5.94487	6.0968	5.1533	3.83392	8.47685	4.70951	9.98048	4.36294	6.1285	5.73091	15.0943	21.4072	33.218	22.1648	36.8384	16.7979	18.2832	46.8388	20.8304	34.9077	16.7573	27.4029	17.9999
ENSCAFT00000007017	17.4751	26.5759	46.448	16.993	19.9924	33.0722	41.3343	34.7314	43.6287	51.6352	37.5907	41.3107	58.3868	71.7425	176.456	184.419	47.1136	101.539	151.878	193.88	216.333	210.771	254.227	272.413	254.902	249.748
ENSCAFT00000023045	0.264208	1.51842	1.39479	0.86739	0.60662	0.0237384	1.05809	1.07184	1.3759	0.287388	0.111791	0.0272371	0.0759015	5.42132	13.8637	5.59762	6.17778	6.40149	3.51239	9.37644	6.13756	7.05313	6.71618	2.58074	4.63909	6.64621
ENSCAFT00000027206	10.9133	10.1838	7.11212	9.50629	7.99087	9.64658	5.36336	7.14652	9.12039	21.0303	13.6762	15.2229	11.9235	41.101	51.9247	24.1307	24.208	45.0742	25.2083	22.5487	36.3707	26.4076	65.9742	42.6444	44.8311	24.6367
ENSCAFT00000031734	5.43172	4.29502	3.45584	2.71396	1.76331	4.87323	6.08621	3.71782	3.86301	4.27008	4.82817	3.77239	6.26386	27.0904	38.0783	17.0752	14.0657	14.7608	18.873	40.0123	28.4231	20.6029	16.9934	21.2142	16.2098	22.3147
ENSCAFT00000012276	68.6981	54.8198	93.3494	38.7407	52.7353	64.4508	110.114	101.03	77.7268	97.033	85.7833	59.997	68.645	309.824	371.678	394.576	154.22	354.429	220.877	585.012	595.794	337.755	354.517	340.058	255.486	213.821
ENSCAFT00000019035	2.27546	1.35537	2.14318	0.810905	0.886181	2.69974	2.70038	1.36855	1.88553	4.75122	0.256305	1.92901	2.45281	9.73387	9.24036	10.0307	4.03716	6.79402	9.65761	14.4	8.91105	10.1726	17.8648	1.33365	9.27963	8.77177
ENSCAFT00000006953	9.69864	5.03845	13.29	2.20938	3.4274	19.3228	3.6961	4.65464	16.186	13.3006	18.0316	12.7062	18.5721	42.1719	31.2941	54.8944	8.91995	22.9644	59.4858	18.3228	26.145	69.1592	44.0315	64.4472	50.2549	54.9467
ENSCAFT00000003220	70.8126	22.8098	62.397	18.4778	9.84921	67.65	45.5755	21.0316	46.3866	87.7098	37.6366	35.0255	65.5737	334.068	150.92	294.949	76.3453	70.0254	232.872	240.815	126.714	213.523	332.895	162.919	154.543	218.197
ENSCAFT00000019083	38.1338	32.5449	20.4861	37.3871	33.3814	29.4023	55.1106	37.2372	26.34	45.2124	32.2432	31.1024	27.5964	191.693	268.686	102.138	187.607	265.616	120.191	342.044	236.397	139.276	196.364	158.965	157.47	100.134
ENSCAFT00000017503	1.42418	1.13735	1.58904	1.00284	1.14623	1.47826	0.522741	1.54942	1.62644	4.05634	1.88221	2.49293	1.66166	6.95949	7.89222	8.8098	3.73924	7.76381	5.72479	2.95453	9.33901	8.19725	16.7793	7.94638	11.9741	6.94844
ENSCAFT00000008514	2.77221	4.51147	4.39719	7.52143	7.4368	4.00235	5.37653	10.5737	1.84812	5.50321	3.79066	6.54212	6.1056	42.0429	26.3446	62.1862	21.5545	42.2868	22.6994	30.3176	53.5129	34.2732	53.6426	57.2244	72.9726	62.8998
ENSCAFT00000031839	2.4365	1.81264	2.94347	1.49759	4.027	4.93615	2.79427	0.760084	2.20464	4.76302	5.75808	2.26147	4.85389	12.9718	14.854	13.9749	12.3047	30.651	17.9214	17.7361	5.07214	10.5133	19.1914	23.5503	10.446	17.7895
ENSCAFT00000002409	7.97799	6.78874	5.75348	14.1566	8.92976	7.45835	11.5229	7.06482	3.40053	9.92743	15.3655	5.28756	5.79322	37.2681	48.5568	32.4301	63.8143	65.7459	35.0934	61.7362	45.5821	18.7424	42.6069	78.2424	26.1506	23.2026
ENSCAFT00000030965	2.58214	3.89785	3.0069	6.27411	5.88605	4.88697	6.58868	4.57676	2.16763	5.99976	6.56283	5.4166	7.75829	15.7558	25.1071	15.5066	23.891	40.7421	17.3161	34.5224	28.1365	12.2897	16.3024	22.5589	20.5903	21.1535
ENSCAFT00000031517	0.0267676	0.0623844	0.052572	0.0235057	0.0493176	0.0278646	0.0686607	0.033454	0.0191201	0.0529907	0.0537216	0.0232259	0.0700251	0	0	0	0	0	0	0	0	0	0	0	0	0
ENSCAFT00000004524	13.5022	7.2346	11.9055	4.99462	1.73913	14.4736	5.94377	3.9929	15.5688	14.7482	9.0204	11.2318	13.3052	56.7974	44.7093	50.7832	18.0171	10.8334	45.8891	28.2284	21.0093	69.0704	48.4999	33.2818	44.8135	40.8064
ENSCAFT00000019891	3.19291	0.240281	2.23017	0.416294	0.0949603	2.9677	0.844249	0.105497	1.93012	6.00932	6.09536	4.49753	7.54796	9.07656	6.07856	6.96708	2.33568	3.3558	7.19648	6.31109	2.51265	6.391	14.3004	13.6215	11.6799	17.337
ENSCAFT00000015570	0.0528638	0.0742774	0.120807	0.142301	0.0599412	0.0349939	0.0786836	0.0882626	0.0344278	0.0805377	0.0669263	0.0468287	0.0764511	0	0	0	0	0	0	0	0	0	0	0	0	0
ENSCAFT00000024123	9.54059	9.59599	20.5579	6.34577	2.35499	13.6886	17.2096	5.58	14.1662	24.4113	16.7209	7.13495	13.5872	41.8721	64.5414	77.0313	25.1148	18.3419	42.952	84.1985	41.2334	59.9151	75.8817	58.4486	28.7753	38.5648
ENSCAFT00000011959	0.254859	0.155646	0.617856	0.595206	0.154874	0.613913	0.333481	0.313558	0.810616	0.445777	0.256267	0.27469	0.391541	2.20906	4.01975	5.82608	3.03774	2.58649	7.95442	5.16752	3.95671	8.50014	4.27015	4.16652	3.74998	7.16315
ENSCAFT00000023944	33.599	31.6429	14.2985	13.8244	29.5978	34.5942	23.8077	14.8569	40.6151	34.849	56.7606	42.5004	45.2299	131.698	182.058	50.8519	45.4234	180.204	97.1974	114.962	83.5419	153.947	105.177	186.123	150.146	119.935
ENSCAFT00000003327	28.0386	6.96367	21.5635	8.08889	9.89852	28.5869	9.45741	9.5748	24.5193	20.386	16.6175	12.4725	18.7052	110	37.8919	69.8696	24.9408	57.0512	72.3862	38.2806	46.9839	85.774	54.3139	50.3564	42.3804	45.3653
ENSCAFT00000003315	4.69992	3.25357	5.77847	4.09131	3.0154	4.71687	7.12011	8.51077	4.46702	8.38449	2.61533	6.1146	8.97349	22.9283	21.2053	25.0639	14.0842	18.0682	16.2526	33.4487	47.5452	19.645	28.0802	11.0528	25.4114	28.5785
ENSCAFT00000001337	20.5266	19.9883	20.774	20.2281	19.1386	25.6102	29.829	28.9214	19.9067	30.2196	27.9944	15.9798	17.1987	82.8168	113.13	73.4021	67.4877	117.029	70.4565	131.199	153.324	73.1214	91.5804	90.7405	56.4955	45.5496
ENSCAFT00000004381	107.627	74.4102	29.5848	51.5003	127.903	65.2956	74.3039	38.8069	46.1235	107.094	53.6614	106.395	111.642	1.11733	1.47238	0.35917	2.29228	3.5594	1.43116	1.72207	0.649482	1.77736	1.2083	0.709362	2.08293	2.13573
ENSCAFT00000006665	3.20789	2.23376	9.02626	2.1879	1.29602	4.91727	2.16635	2.85532	4.54983	8.86417	7.80912	6.52823	11.9708	17.079	17.7101	40.3174	9.92616	8.86398	17.1365	13.5333	17.3809	20.4442	31.6635	30.745	29.7122	38.4704
ENSCAFT00000026290	3.74431	1.49744	5.74077	1.24454	0.673709	2.26734	4.30251	1.83799	5.2302	8.02281	3.28433	6.3954	4.73025	13.8267	9.64946	19.42	4.42326	5.02595	6.5478	18.7166	11.0251	19.2383	22.3551	11.5515	21.0809	13.8373
ENSCAFT00000014668	15.3669	20.1675	5.8038	21.2413	39.9086	11.6733	21.0877	9.62306	10.6795	20.034	9.41866	21.7589	24.6079	3.41641	4.67345	0.671914	3.93891	15.2225	1.53938	3.82922	2.65681	1.61179	2.52684	1.2225	3.60004	3.00581
ENSCAFT00000035715	4.53382	4.43813	1.20329	7.49263	1.49707	6.93357	3.63817	0.846406	9.67356	4.47855	3.94546	1.38755	1.08089	34.6541	52.459	24.4952	48.8908	34.2623	29.3813	34.9325	30.9955	50.6971	31.6489	26.133	11.2079	6.75048
ENSCAFT00000028102	0.635142	0.25475	0.725	0.162081	0.339903	0.422491	0.204199	0.794029	0.473111	0.838372	0.838577	0.842837	0.930367	3.27056	2.01546	3.16606	1.2223	2.41637	2.10907	0.990287	4.63376	3.16689	4.30717	3.40067	5.30814	3.36015
ENSCAFT00000016568	9.01641	3.53476	7.59226	3.27668	3.17696	23.6512	5.82228	2.17346	5.31995	12.7163	5.94996	4.41529	11.9271	31.7509	16.3385	28.9811	7.70584	15.4366	49.4291	21.1106	9.83381	19.0402	32.5173	19.2739	14.8141	22.3081
ENSCAFT00000036679	0.0996345	0.0363031	0.0745229	0.0567075	0.0311866	0.122853	0.0270011	0.0513547	0.0650257	0.0763564	0.0965495	0.0556232	0.0889911	0	0	0	0	0	0	0	0	0	0	0	0	0
ENSCAFT00000010097	0.365465	1.1354	1.10891	0.888877	0.565593	1.56695	2.2584	1.4367	0.299756	2.19496	2.52401	2.12169	2.46159	2.38786	6.65671	5.5874	3.78382	5.09793	7.80104	10.6153	9.30919	1.84974	10.0852	10.3549	10.4039	9.29419
ENSCAFT00000002031	1.53687	1.3928	0.698866	5.15016	1.60482	1.6195	2.96876	2.11264	1.24882	3.44852	2.02311	2.14612	2.94731	7.02852	8.87968	3.27162	15.9247	10.8755	6.02637	14.8348	12.6315	4.93889	10.5295	7.69052	8.05023	7.74018
ENSCAFT00000015825	2.93336	2.75353	2.44889	3.02003	2.66156	2.85451	5.26449	2.44287	1.81493	4.83427	2.5453	3.37391	3.26186	13.2063	18.6555	10.4619	10.0518	17.1825	9.96892	27.6377	12.8765	8.87974	16.748	9.97328	13.3189	10.5463
ENSCAFT00000020512	9.20836	5.26495	11.7971	2.95274	2.49101	10.6908	4.75164	2.99003	11.9295	12.9961	11.5948	4.4545	7.97433	39.6683	33.6383	50.1068	11.2382	16.9664	35.21	24.0701	17.2562	52.3687	44.5592	43.7822	18.207	25.3531
ENSCAFT00000015870	17.3171	10.5019	45.508	15.1549	7.16558	26.7682	7.03097	10.4073	18.7417	31.5967	27.4204	21.183	26.7475	68.4358	70.167	174.843	58.3843	45.1209	78.2816	34.5208	57.9701	75.0862	99.3394	97.6847	78.2778	74.6294
ENSCAFT00000027060	4.70112	3.43354	6.70046	4.45348	3.06541	4.95775	4.94702	3.41758	3.32591	6.15525	6.23063	3.37869	3.24558	17.5198	21.3466	20.3682	16.7811	15.3354	12.0506	23.6077	16.4606	8.89333	24.4771	25.5053	11.3121	6.20595
ENSCAFT00000005063	8.91336	14.3909	10.4357	8.16572	8.0536	9.71204	14.151	10.5078	5.5485	19.4397	15.3104	11.5825	10.7051	35.5336	86.273	40.4675	29.401	48.5471	30.2875	64.3393	54.0941	23.6604	65.2857	56.5024	46.057	32.2615
ENSCAFT00000024979	0.0230176	0.055293	0.0919367	0.0457506	0.0423651	0.040693	0.0671285	0.0367995	0.0274417	0.0755356	0.0481095	0.0238518	0.0427745	0	0	0	0	0	0	0	0	0	0	0	0	0
ENSCAFT00000029223	10.5611	11.1849	21.9265	17.6556	6.77049	23.9974	11.5647	6.24581	24.11	28.3107	47.6536	8.788	20.3423	49.9467	84.3546	76.8662	59.3903	62.1974	64.7514	64.2324	46.3937	90.3583	86.0632	161.31	33.5374	51.559
ENSCAFT00000004373	5.4442	15.7679	12.7023	22.0579	9.65745	10.9228	16.3304	11.8672	6.37664	19.3006	19.4593	6.65874	7.42726	41.7127	144.278	126.824	131.084	84.4867	52.7827	128.151	95.2161	61.1478	99.056	127.629	45.7904	46.7757
ENSCAFT00000006756	8.03374	5.26864	6.51048	15.9214	2.71327	22.6073	4.14288	5.02386	3.17458	14.2784	8.08031	7.23504	7.21792	38.5397	34.0026	28.1529	58.2363	19.0673	77.2964	21.082	30.8972	16.1152	49.2604	32.4144	31.1857	25.9613
ENSCAFT00000025119	8.63037	2.64274	9.2999	1.72511	2.59034	10.4084	1.98511	3.12166	8.22838	7.52591	12.5977	10.5398	14.6517	33.4587	14.8436	29.742	5.74602	15.0657	27.2354	8.43451	16.1328	32.2328	20.2594	36.1907	36.0751	35.8887
ENSCAFT00000014511	21.7852	10.9826	43.86	1.97336	0.330857	30.4268	23.2243	3.23631	38.9748	41.4531	32.7723	9.26158	14.0374	139.019	192.043	330.387	95.6616	139.877	165.377	210.19	207.561	255.804	209.238	204.42	54.5182	75.6799
ENSCAFT00000011864	5.81035	2.44725	6.7776	1.97998	2.08478	4.96979	6.85616	2.83271	2.45084	9.07204	4.66026	8.15678	1.68645	23.2253	25.1342	36.7142	9.81209	24.1883	23.0347	40.203	30.1062	13.0372	42.8942	18.5766	31.4013	10.7125
ENSCAFT00000027201	0.788401	1.04325	1.24119	1.11783	0.82752	0.599029	1.86243	1.83801	1.47764	1.69499	1.06377	0.911705	1.23139	3.9604	6.62508	4.97021	4.25532	5.63922	2.44807	9.20175	9.91102	6.97353	5.57907	4.5486	3.98529	3.81596
ENSCAFT00000022951	7.25211	7.70272	16.2252	6.8558	4.00826	8.91977	9.80827	6.08764	6.42351	12.7664	9.42956	4.60289	5.58204	32.9221	52.7382	73.2439	27.2951	27.1512	30.2969	50.762	35.3449	29.7208	47.3309	36.9194	20.0723	19.1303
ENSCAFT00000014957	0.14961	0.06941	0.276982	0.0757868	0.25909	0.150468	0.186882	0.154514	0.093411	0.240026	0.208567	0.10345	0.260699	0	0	0	0	0	0	0	0	0	0	0	0	0
ENSCAFT00000009106	6.3081	6.25182	5.7327	7.55545	7.07527	6.73363	8.55309	7.11376	5.1868	7.26906	3.96854	4.20379	6.08635	27.8338	38.4741	24.6496	28.6654	44.8262	22.3626	42.3139	43.0656	23.2105	24.5588	14.5678	16.8765	18.672
ENSCAFT00000032267	5.36315	4.86356	9.65158	4.04798	2.87293	10.8598	4.53409	3.89254	11.4382	8.76479	5.08055	2.44094	6.88629	23.8108	30.4151	39.7832	13.9121	19.2012	35.3852	23.1757	22.5512	47.0321	29.7722	18.9192	8.55475	18.4292
ENSCAFT00000017712	2.83806	0.710376	3.47264	0.825427	0.858508	1.16846	1.99064	1.33886	2.11624	2.75433	1.75327	1.59013	1.72552	11.8986	5.41373	14.3707	3.08164	5.90682	3.96648	10.1044	8.84529	8.92203	8.91857	6.55168	6.2538	5.37636
ENSCAFT00000013656	71.9058	91.5734	90.4341	56.1446	85.8873	36.9916	91.7713	72.8908	83.3304	97.7532	44.2257	25.0362	53.6374	383.542	634.772	595.78	244.341	539.09	180.629	516.084	390.822	591.6	462.429	267.873	174.829	265.272
ENSCAFT00000018299	1.19789	1.68285	1.16203	0.72937	0.656374	1.58283	1.41745	1.45954	1.80359	1.40417	1.64752	1.00375	1.55582	5.59486	12.456	5.1419	3.40103	4.72695	6.35343	7.78246	9.2339	8.88705	5.25115	7.08358	4.45428	5.03824
ENSCAFT00000027888	1.71078	0.883162	2.05763	1.03427	0.364965	1.58029	1.15465	1.27063	0.957258	2.41839	0.916268	1.53359	2.02377	7.65204	5.40134	10.9483	3.30943	2.22822	5.46604	4.89204	6.6425	5.40567	9.46222	7.13683	11.2118	8.83781
ENSCAFT00000001517	14.0878	13.4294	13.3478	16.7878	12.3761	12.5309	33.7288	13.4517	15.8636	22.9559	21.8331	32.9903	29.1817	52.5038	71.6813	45.7187	53.5639	75.4635	34.2687	140.691	65.1207	59.6105	66.6405	67.36	113.754	79.3776
ENSCAFT00000008669	7.24971	5.92275	3.92058	2.57603	6.0332	8.01457	7.66044	4.05486	3.98512	11.209	4.96464	4.88005	8.87632	30.5539	36.8898	15.0185	9.52803	37.5507	24.7349	36.0861	21.7643	16.1292	35.4013	17.3692	18.1031	24.9183
ENSCAFT00000003163	25.3113	11.2842	42.225	11.2611	6.85356	34.0532	19.7426	6.9877	22.0646	51.6472	34.2893	23.2522	35.8337	109.589	72.3507	172.484	39.5911	43.4766	104.125	96.061	38.2141	95.7942	176.372	125.96	92.2282	104.502
ENSCAFT00000020223	5.30059	12.112	7.67746	17.5832	6.18201	14.45	18.9854	20.909	7.97045	17.3889	5.1591	5.4625	3.79936	22.505	43.9936	28.6932	40.9063	23.3584	40.9493	54.1739	61.5941	25.3773	42.9128	18.9888	17.0345	11.8096
ENSCAFT00000008587	1.4513	0.495815	1.38723	0.127999	0.182257	2.15575	0.741601	0.670418	1.33491	1.92421	1.67528	1.88549	2.88303	6.11547	3.1025	6.39277	0.553183	1.3526	7.0835	4.27625	4.15011	5.88391	6.3348	7.13294	7.30783	9.13371
ENSCAFT00000028240	4.72137	4.35576	9.01688	1.28148	3.00683	7.28436	6.69004	5.345	4.21744	5.74025	4.89544	4.57123	7.67211	19.6443	34.8788	40.9611	12.7091	21.3671	23.7595	43.3981	38.1835	19.6516	21.3879	17.8926	17.7825	25.885
ENSCAFT00000015964	3.34161	2.60151	3.43682	2.23244	1.30534	1.37532	1.48617	2.08264	1.97214	4.98325	3.97211	1.8749	1.92837	15.5047	21.6275	18.2831	16.7333	17.5537	5.68673	9.90441	25.1853	10.8075	20.0845	19.3733	9.23355	8.01978
ENSCAFT00000026597	35.2852	17.2088	13.6809	32.8112	36.0773	41.8964	33.034	14.9884	11.4758	52.3771	46.359	36.7062	35.2566	152.828	109.694	56.8866	114.507	232.817	129.232	166.568	84.4741	48.4466	175.725	170.746	143.634	104.742
ENSCAFT00000000397	1.81317	1.37147	2.00601	1.54583	0.645219	3.56882	1.70701	0.332926	2.26496	4.16892	1.79731	0.924857	1.44537	8.10993	9.0718	8.77815	6.44445	4.24486	11.2263	9.07456	2.07143	10.1053	14.3063	7.18895	3.5921	4.4156
ENSCAFT00000004499	29.4794	22.953	7.1171	16.1473	6.68174	35.4393	31.2679	7.34064	26.8014	39.9194	27.8674	33.8659	49.7604	131.478	127.082	28.8149	50.4308	39.1301	112.336	137.044	39.9984	108.631	118.517	95.8229	128.479	141.691
ENSCAFT00000013646	0	0	0	0	0	0	0	0	0	0	0	0	0	2.36715	4.12916	1.63677	5.57672	6.14352	3.4869	3.32444	1.8234	2.99925	4.54359	1.49823	3.25308	5.2881
ENSCAFT00000026731	0.334043	0.396264	0.491023	0.649514	0.434081	0.231806	0.354266	0.33625	0.42975	0.836759	0.249103	0.939367	0.492497	1.57365	2.42135	2.00306	2.13683	3.40687	0.753084	1.70627	1.81	1.94705	2.54651	1.06075	3.67691	1.68862
ENSCAFT00000039176	0.0397587	0.0415115	0.120003	0.055111	0.0839933	0.0423554	0.0806995	0.0324397	0.0619019	0.0626476	0.0511626	0.0280613	0.0570617	0	0	0	0	0	0	0	0	0	0	0	0	0
ENSCAFT00000014225	96.6746	28.1662	121.541	29.181	31.8975	151.368	56.4019	43.0648	105.724	109.196	151.079	75.2294	104.678	460.882	153.225	484.299	96.1741	166.657	441.962	244.914	209.948	476.211	375.077	512.43	303.893	310.628
ENSCAFT00000035894	11.6715	3.11555	4.10705	4.27705	2.12677	1.73867	2.92766	3.65526	3.96744	14.914	14.1004	4.73446	7.27744	112.778	79.5592	51.9944	59.642	50.9347	33.1095	39.8614	49.9839	44.1267	92.3052	110.905	33.8575	47.6684
ENSCAFT00000027707	5.21565	1.12621	4.43678	0.911786	0.666158	4.92835	0.769773	1.16612	2.80574	4.45028	2.55038	5.8489	8.34107	21.7255	9.33356	19.8476	4.75193	5.21485	14.1181	7.87022	8.7275	12.118	17.5581	9.67298	21.5697	23.0734
ENSCAFT00000014104	9.40245	3.93711	21.1822	3.22865	3.84725	9.62616	5.17626	6.3265	10.675	11.9531	10.8846	5.90399	13.417	43.5563	38.208	92.5002	19.4558	33.0449	32.0989	30.376	46.2785	48.4708	40.9594	41.769	23.7053	41.0203
ENSCAFT00000020871	3.25805	2.76787	4.43427	4.82009	1.78278	3.42235	1.3501	5.20116	3.85768	5.72624	7.64433	1.65219	3.74074	13.9984	17.1967	17.8699	18.2389	11.8983	12.5529	6.67192	27.942	18.0886	18.8651	28.8376	6.66191	11.4526
ENSCAFT00000028094	11.1673	3.69054	15.8169	3.34676	2.67638	19.4022	2.59889	5.03748	11.5597	16.7489	13.1864	6.74608	11.8697	50.5064	28.5887	70.5997	24.06	22.5811	82.399	17.2269	33.9149	55.2864	65.2017	51.9227	30.7177	38.4391
ENSCAFT00000020526	0.261722	0.152062	0.228767	0.0375668	0.0794175	0.130103	0.195728	0.161274	0.0957815	0.135948	0.0966209	0.118891	0.177126	0	0	0	0	0	0	0	0	0	0	0	0	0
ENSCAFT00000005844	5.16581	1.69158	7.78105	1.77332	1.59726	4.64661	2.65509	3.35348	3.19316	9.95912	5.07733	8.40731	9.97034	24.1904	11.8886	34.2389	7.44523	10.8397	15.2957	14.4645	20.1438	14.6972	35.2043	25.0246	34.0005	33.0344
ENSCAFT00000002445	0.0782791	0.0281646	0	0	0.00970424	0.0132874	0	0.0646067	0.00496278	0.0120171	0.0148381	0.00494412	0.0383537	3.60793	2.36329	1.36046	2.16065	1.36364	1.2256	2.22362	1.62128	1.65074	4.46925	2.00676	1.76496	2.24929
ENSCAFT00000032227	15.5406	9.37426	27.9014	6.40163	6.7519	14.7702	18.0589	15.3016	21.5052	21.9648	11.0678	28.289	20.8656	76.0054	61.35	127.202	26.4957	45.025	51.5793	91.8678	88.1554	119.04	80.9565	43.4563	126.576	71.9483
ENSCAFT00000030991	0.0461615	0.083191	0.024408	0.0667225	0.040959	0.0491867	0.099368	0.0520741	0.0300357	0.0424996	0.082139	0.0512797	0.0278741	0	0	0	0	0	0	0	0	0	0	0	0	0
ENSCAFT00000035716	4.50834	0.400586	2.36987	0.320355	0.20299	1.85122	1.00018	0.7489	3.01649	1.96527	1.91009	2.66856	2.28869	28.4782	8.46602	24.4121	5.02556	8.27145	15.3705	11.7047	17.9866	25.9631	20.184	12.3673	26.1004	23.1641
ENSCAFT00000018145	1.13866	1.10359	1.31517	1.35433	1.69353	0.979157	2.18998	1.83705	0.804071	2.4491	1.9432	1.28921	2.27423	3.22491	7.86778	5.89324	5.77089	8.09511	4.87424	13.3441	7.32257	5.27388	7.01364	5.81882	4.70095	7.19889
ENSCAFT00000032173	0.919325	0.231186	1.56918	0.409797	0.447997	2.40563	0.801032	1.4991	1.01422	1.2183	2.03894	1.21087	1.85978	3.97463	1.56624	6.37066	1.57637	3.06012	7.81538	4.76399	8.38042	4.52063	4.39726	7.92813	5.25849	6.05328
ENSCAFT00000016091	3.65882	3.48859	7.51238	3.10209	7.05742	5.26551	7.91575	4.48858	6.06327	6.26127	4.29546	6.05973	7.54058	15.4491	19.0679	31.6244	10.1978	41.2222	15.2347	33.8556	22.4092	24.9972	20.272	15.6657	22.854	22.0189
ENSCAFT00000024054	15.8789	8.39786	18.631	14.9515	3.2929	28.6487	3.07667	6.56356	23.2898	25.1208	24.8746	13.8944	18.6366	68.5744	53.2278	81.7542	53.7762	22.0096	98.1225	15.2239	37.6871	105.271	86.9509	96.6051	55.9254	58.92
ENSCAFT00000002906	8.86746	4.85788	3.2553	7.53874	5.0512	5.76141	10.1926	6.06121	4.26925	6.31569	4.20313	9.56037	5.48163	36.9712	30.4434	13.2182	27.5319	33.9131	20.0621	48.9937	36.2966	18.2906	21.6311	15.6077	36.8077	17.0186
ENSCAFT00000005611	5.43994	2.37741	6.49336	3.68829	1.90649	3.74707	1.69892	1.66926	7.43314	5.96149	4.63941	4.53665	4.37181	23.1967	15.2634	27.7498	13.1657	12.2383	11.7234	8.67493	9.06184	33.5131	19.5862	19.0418	18.1934	13.8863
ENSCAFT00000006891	0.681195	0.48401	0.113864	0.600672	0.427772	1.46509	0.236815	0.279865	0.368221	0.679526	0.618166	0.406174	0.70165	3.04095	3.17922	0.607762	3.17244	2.88618	4.59668	1.16813	1.47664	1.45916	3.43412	2.48461	1.75454	2.73644
ENSCAFT00000017021	7.74007	3.26078	9.49866	2.9277	5.49746	11.5959	1.85218	7.22166	6.3724	16.7951	3.45066	13.2807	12.0089	28.9994	18.1891	31.0015	7.9858	28.2993	30.2716	9.48123	32.9545	21.8402	41.8332	10.2882	42.4801	27.6376
ENSCAFT00000027578	0.0486884	0.110088	0.0963541	0.065668	0.11871	0.0523189	0.10263	0.0398849	0.0532804	0.114746	0.0540167	0.0318029	0.0511457	0	0	0	0	0	0	0	0	0	0	0	0	0
ENSCAFT00000036371	7.11296	5.16059	3.56254	4.99066	5.31437	5.20706	8.24101	8.29091	4.71576	10.141	10.9341	14.9719	15.4211	31.4111	27.5911	13.4137	15.2795	34.1891	14.3296	36.5231	37.1396	20.1857	31.4286	37.9943	58.2853	48.3172
ENSCAFT00000000467	0.832289	0.729699	1.7443	0.768351	0.636414	0.3098	1.8182	0.732789	0.795107	1.37033	1.15056	1.23131	1.05185	3.37186	4.47611	8.83958	2.48671	3.46925	3.18423	8.7135	5.27991	3.30852	5.56553	5.30333	4.94338	3.55241
ENSCAFT00000017706	5.38443	6.48676	3.87293	6.58294	3.25926	12.3067	8.53903	5.54864	3.63168	9.86535	5.99845	14.0048	9.49209	23.0028	43.1245	14.099	25.771	20.3936	36.1503	43.159	33.2059	14.6684	25.2937	18.2543	48.2723	26.8567
ENSCAFT00000000811	3.24174	2.00956	6.32513	2.39885	1.46075	3.79772	3.47599	2.64327	4.3491	3.41665	3.55423	1.52875	2.47375	14.1301	12.4143	27.8166	8.53123	9.13223	12.8979	16.4729	14.4312	19.4952	11.979	13.4363	6.05515	8.33431
ENSCAFT00000015692	13.2783	9.81709	18.7269	3.23985	2.1009	14.4932	7.62511	4.60074	15.8542	24.4799	24.9725	17.2099	15.0757	58.1993	66.3566	78.3412	15.9035	17.3098	48.0168	39.818	32.3534	69.4809	81.1118	97.8218	73.8944	47.1668
ENSCAFT00000025214	0.179339	0.333899	0.0379595	0.64388	0.505071	0.32071	0.245444	0.519611	0.284949	0.139198	0.115305	0.0482681	0.114407	1.36542	2.8462	2.5549	3.80402	3.83144	2.98335	2.01885	2.70516	2.48403	1.15499	1.85936	0.540259	1.24116
ENSCAFT00000012568	1.86514	0.899733	1.17599	1.6513	0.477255	0.338158	1.30515	1.82775	1.82039	1.44168	0.365966	1.78317	1.39868	9.54739	6.83533	8.30545	6.62626	4.34104	2.70754	9.67229	10.4501	10.6766	7.13965	1.67932	8.51624	4.40981
ENSCAFT00000016919	7.99543	7.79485	10.8479	7.37616	5.46244	6.15476	9.81934	13.1261	5.55098	9.18062	8.252	6.24343	11.1858	34.4968	48.4293	46.0589	25.972	35.0056	20.0718	47.8699	72.4469	24.3238	30.972	32.3664	25.5872	34.5285
ENSCAFT00000014462	11.7353	18.9219	15.0575	21.6832	24.9137	18.8327	9.65101	22.8815	20.0222	51.377	25.6769	26.3877	23.5991	49.7006	114.939	67.4146	77.6824	151.54	59.5959	49.2365	124.746	88.9775	180.768	95.2877	106.844	74.9589
ENSCAFT00000030054	3.33806	3.30845	5.35502	4.54386	1.4087	5.95935	7.67099	4.54294	3.01469	7.56618	8.19033	3.04787	4.11168	14.148	20.5322	22.2081	15.1884	9.58758	19.4615	37.1012	25.7668	12.8587	25.2942	29.3124	12.2017	11.8172
ENSCAFT00000023940	65.9151	52.6507	37.7571	64.0539	68.0032	39.6584	84.8245	66.4176	50.1455	142.244	93.6238	130.026	115.403	222.985	187.421	110.019	144.47	277.6	91.9172	265.112	239.786	154.229	373.886	279.083	423.428	301.958
ENSCAFT00000006740	0.0923039	0	0	0	0	0	0	0	0	0	0	0.138111	0.102296	5.03355	18.1687	5.59357	7.03397	12.7767	7.03318	9.19884	6.53032	5.6844	14.8231	9.70531	11.9144	15.1224
ENSCAFT00000006916	1.73775	2.03982	0.980103	0.903873	1.70198	3.98826	1.38421	3.02492	2.43434	3.6699	2.14016	2.05179	3.80662	6.41176	13.1657	4.19859	2.43202	9.10773	12.5789	6.87426	14.483	9.63712	10.6853	6.23564	8.87833	10.7123
ENSCAFT00000002658	7.51214	7.16165	19.9945	13.7579	10.4682	10.7243	21.3982	21.0387	27.8614	19.7613	11.8629	21.4727	28.2424	32.8728	46.2462	85.5925	50.6818	66.1254	34.2237	109.771	115.575	114.999	67.6795	45.649	82.3715	83.1054
ENSCAFT00000022093	16.8761	22.069	8.54632	26.9167	23.8899	11.1136	25.5452	12.2559	9.24926	15.6762	10.2478	7.12888	9.23596	4.22023	5.64028	1.06543	3.19478	6.61332	0.817179	5.43382	3.17277	1.4125	0.69916	0.881188	1.04138	0.759723
ENSCAFT00000025611	54.6179	49.5471	69.8089	60.3437	43.3312	78.5207	56.0266	77.3679	51.8652	71.4521	62.9459	14.5453	29.1655	258.575	317.468	279.274	219.685	284.819	245.898	273.811	427.083	219.752	233.924	226.772	58.2984	86.0419
ENSCAFT00000008708	0.228093	0.250299	0.349377	0.25583	0.19826	0.326579	0.35159	0.1372	0.093871	0.775882	0.489075	0.31308	0.576317	4.91563	4.35837	3.26025	2.02457	5.67692	1.85633	5.84656	2.30772	1.35995	6.45293	4.95892	4.20542	3.9634
ENSCAFT00000000832	206.336	201.183	74.3076	300.778	250.99	191.33	255.894	67.9775	220.46	257.899	152.179	429.053	400.66	7.09144	3.77946	2.33514	3.83029	3.89454	10.7521	3.98287	0.908241	38.2576	5.37773	9.45943	49.6381	49.1022
ENSCAFT00000011202	12.2088	13.1426	20.9149	4.96472	7.61711	16.419	25.576	19.0441	4.98587	20.5161	17.6009	12.8923	18.0204	82.669	86.8257	102.892	17.5969	50.2024	62.2027	128.457	114.587	29.8273	87.7292	88.618	64.5758	64.4923
ENSCAFT00000005989	8.99661	5.5416	6.23091	18.3692	2.76575	8.12322	6.5576	2.83658	5.04531	12.2497	6.30786	6.49291	8.24519	39.9721	38.2618	28.8061	74.1838	18.7986	28.0884	36.791	16.8713	24.5655	46.1335	23.8894	27.0889	28.8706
ENSCAFT00000011038	6.47497	5.87568	5.94947	2.88112	4.04906	5.21371	10.5489	5.08451	6.25885	7.68788	4.60485	8.32045	10.312	17.8936	18.0929	14.3418	5.49854	13.7108	9.31517	27.0487	15.4193	18.4845	15.3202	12.9688	23.2813	29.0984
ENSCAFT00000015913	27.2837	42.8341	29.0633	36.0913	45.2978	25.069	64.8782	72.1803	29.3811	81.1661	51.1285	39.1207	38.2584	70.9487	139.274	99.3702	103.087	169.249	65.6567	189.266	229.055	106.682	189.646	117.441	91.369	90.5493
ENSCAFT00000017975	11.3439	4.79709	6.43179	6.24328	3.55268	9.15759	7.594	12.3724	10.4645	17.296	13.6471	15.2972	14.0752	55.9926	53.5976	27.6021	36.9144	39.3944	31.6631	48.9228	107.353	50.3343	65.6655	51.64	69.7976	47.7263
ENSCAFT00000018483	4.56273	3.76635	3.04495	2.05422	1.1881	5.84518	3.66413	3.23442	2.7286	7.57177	8.38201	4.88811	3.21206	19.5991	21.55	15.0981	6.97595	7.62865	24.7204	18.7209	16.9244	17.1638	30.004	38.8645	26.3962	14.142
ENSCAFT00000027130	1.47429	1.58449	2.5782	2.45522	1.85387	1.13889	1.80859	2.81617	1.55515	3.07578	2.57831	1.01469	2.70295	5.36857	12.2632	12.6778	9.32347	10.4957	3.39215	9.45263	16.3089	6.52839	9.97225	9.30624	4.90384	9.09051
ENSCAFT00000018684	6.20882	6.7503	4.05493	5.49061	4.2581	8.72875	3.65115	4.22572	5.97913	4.32162	3.62495	4.19085	5.39379	27.1677	45.6893	17.2974	20.7669	27.9478	28.8776	18.8949	25.3086	26.8936	14.3097	14.5659	16.9938	16.0105
ENSCAFT00000013670	12.3926	5.10238	24.9036	6.14782	3.78406	14.8137	10.9252	6.60451	11.5191	13.9876	10.801	12.0883	10.5993	49.0667	30.2496	95.304	21.552	23.2122	43.2254	50.1079	35.5381	46.2336	43.0142	38.8657	44.5092	30.1253
ENSCAFT00000035864	16.8766	22.1994	11.8774	12.0076	16.8359	8.90365	37.6305	26.4601	12.9907	12.786	11.5089	12.5898	5.8924	71.6921	53.0955	45.788	43.2856	52.9398	26.5952	76.4881	95.7787	54.484	41.8848	47.8676	38.371	14.525
ENSCAFT00000016498	3.97277	3.55049	3.30444	3.10973	3.18602	1.60931	3.77003	2.37413	1.48553	3.08783	2.34592	3.12268	5.57672	17.4918	22.5637	15.7223	10.6808	21.6992	5.44874	18.9006	12.3398	7.06836	11.1996	8.85845	13.2512	16.5007
ENSCAFT00000030695	3.86854	2.36162	2.552	4.82618	2.19661	3.03488	6.79321	2.7977	3.68851	4.30213	5.41838	6.80347	9.75613	12.0148	11.6413	6.4635	11.7728	10.7002	5.8776	23.4761	13.4787	9.78985	9.8035	14.5821	19.5324	18.615
ENSCAFT00000027198	0	0	0	0	0.0529323	0	0.07549	0	0	0	0	0	0.0488339	1.04767	2.75746	0.777594	2.10752	3.19312	2.10073	2.59795	0.788427	1.36676	2.39997	1.02761	1.4279	1.93407
ENSCAFT00000008621	4.62518	2.10251	6.11615	1.06451	1.56758	2.61846	2.27951	3.6491	2.94226	6.57484	2.56719	6.30392	8.36019	18.519	11.5861	22.6702	3.81917	8.85414	7.80353	12.028	15.6285	11.8872	18.9883	10.4474	24.5796	25.9271
ENSCAFT00000016982	0.701766	1.24658	0.749513	1.61733	0.43186	2.65049	0.929509	0.517803	2.26319	1.9424	1.26026	1.05918	1.12908	3.01564	7.36423	3.09388	5.90474	2.76813	8.48162	4.51998	2.80635	9.79459	6.94676	4.91578	4.66495	3.56473
ENSCAFT00000009358	2.79894	2.92302	5.4054	4.62118	3.32731	4.26863	1.71691	4.50844	7.80414	8.3553	12.3996	6.72545	8.75314	12.8201	18.4329	27.2418	17.2107	25.1892	17.8092	9.13852	28.4055	42.2971	32.3711	50.4223	28.9367	28.726
ENSCAFT00000008380	2.73005	2.48098	5.53654	2.5363	1.92781	6.83166	1.47794	1.6598	5.71989	6.76537	9.34743	7.85069	8.15382	13.6231	17.1954	26.805	11.3256	13.2	29.9214	8.54112	9.70556	30.5702	28.8498	37.9495	34.4549	29.3248
ENSCAFT00000029995	11.2181	3.32974	11.8679	3.55326	2.71391	14.0673	4.32788	4.57881	18.2537	11.7935	13.3951	10.5042	11.0398	43.0284	23.2151	46.1043	13.0597	18.8884	38.7352	21.5982	26.9779	72.8711	36.8256	46.1083	36.7517	30.4585
ENSCAFT00000000266	13.1728	8.2386	29.4703	9.04141	6.27151	20.3114	19.6262	11.7745	28.0979	28.328	38.6258	44.2715	37.8934	59.0638	52.136	118.123	36.5879	47.2033	62.8962	104.013	69.7405	116.653	97.576	145.226	177.17	112.151
ENSCAFT00000030480	11.9244	9.23722	7.23649	0.895261	3.26289	7.63654	12.7664	5.27386	8.33435	12.0235	11.6116	15.6805	12.2349	58.4493	58.135	30.9631	3.90074	23.5773	28.2617	61.4816	29.9072	39.3206	44.2224	46.0914	62.3664	39.3954
ENSCAFT00000003787	10.8979	4.71394	12.824	3.48583	2.8785	11.4765	5.79346	3.05627	6.94383	16.9909	5.1932	10.2047	14.631	27.1502	13.2027	27.1831	7.24679	9.87669	17.8279	14.7704	8.62237	14.4811	31.7553	10.0718	21.4928	23.8177
ENSCAFT00000029242	0.641124	0.717047	0.70058	0.484376	0.868313	0.586685	1.80083	1.33737	0.439146	1.0512	0.51	0.538849	0.617307	4.16009	7.49981	6.19015	2.22088	5.75885	3.1122	11.2642	5.63936	4.378	6.8447	4.63482	4.27804	3.82034
ENSCAFT00000019003	28.6021	33.9565	17.9934	41.3088	42.7276	30.8826	52.5576	38.903	39.9834	43.0408	34.5948	47.7524	72.3825	113.78	213.883	69.7558	133.477	256.234	86.7683	237.836	197.877	149.765	126.739	112.48	170.302	195.681
ENSCAFT00000028701	9.92039	4.71474	4.39492	5.02034	4.83485	4.81747	4.48965	6.07563	5.72301	5.31195	5.24819	6.29048	2.62358	43.1941	28.6638	18.4019	17.0792	31.5783	16.4344	21.529	34.9451	24.7456	17.4541	19.1402	26.7223	8.10214
ENSCAFT00000029872	7.64038	5.97565	5.61268	6.89269	4.89019	4.94443	7.46639	6.12272	3.82203	5.59473	4.07814	3.64969	3.11654	33.6692	39.3581	25.0359	27.0515	31.1313	16.5306	37.2459	34.8461	17.7525	19.2925	16.9577	14.8476	9.95634
ENSCAFT00000005050	6.72314	13.7546	12.8047	16.408	8.11216	11.095	14.8798	15.973	16.5135	14.3693	15.6105	3.82616	11.2903	30.6759	90.696	58.0015	62.7778	54.8264	39.8171	77.7369	93.6351	78.6635	52.8232	61.8594	16.6238	38.6186
ENSCAFT00000030204	4.41042	4.8819	8.81596	4.8953	2.46893	2.50688	8.94783	5.33034	2.83693	14.5151	10.9369	7.87452	7.98305	19.3442	28.7369	37.8411	18.7221	17.8919	8.03439	43.9031	32.1702	12.2143	47.6117	38.0265	32.1004	23.7735
ENSCAFT00000022709	51.3164	33.9174	47.4269	18.7289	25.5548	70.9176	106.822	42.8544	43.1631	107.197	92.6618	57.1321	76.759	225.52	206.642	191.063	72.6385	157.512	230.466	502.981	222.97	186.034	354.714	344.69	234.924	241.898
ENSCAFT00000011230	8.63286	3.83809	13.651	2.89984	2.27236	12.059	7.29819	3.39932	7.28478	9.17318	6.94444	4.70797	7.92032	38.2172	23.9121	59.1652	10.215	14.8684	39.2028	35.1607	18.302	31.7726	32.5942	27.2478	19.7802	25.4883
ENSCAFT00000019160	46.7333	27.298	49.6895	35.4231	19.7356	56.8379	21.0607	12.9949	41.0589	52.6478	36.7166	18.1527	18.6304	455.655	263.256	336.996	188.682	198.425	285.443	175.371	106.995	283.225	355.056	292.125	148.863	96.8996
ENSCAFT00000000995	12.8926	11.6342	13.1296	12.0939	9.81943	7.95549	19.3321	14.6362	10.0686	20.1222	12.4848	20.4856	22.4797	29.7691	42.9731	26.3972	26.2353	31.7307	12.8393	47.7987	38.062	20.0986	37.4524	21.9654	43.519	37.379
ENSCAFT00000019270	1.831	0.259002	1.84848	0	0.52369	1.5223	0.346775	0.145694	1.48672	4.21442	1.71731	1.57203	1.9999	27.2648	32.5834	12.3502	28.0932	50.9198	22.9947	33.3597	13.0372	34.5544	32.3382	11.9974	21.0702	25.3708
ENSCAFT00000004953	21.0919	4.87113	14.4603	6.14463	7.18802	13.8429	11.8654	4.29051	8.93565	33.0585	20.6849	21.511	19.6108	86.8964	31.6087	57.0628	22.2957	45.5248	43.3133	56.2543	22.944	36.9367	105.908	74.8299	84.2949	57.4804
ENSCAFT00000000460	5.43314	8.2463	8.51989	11.3036	2.68037	12.1717	8.14636	3.10975	8.58487	12.3834	8.44355	1.93992	4.5491	23.4038	50.5257	35.1827	40.7185	17.8778	40.5935	39.0681	16.9715	36.9628	40.9136	31.2026	7.80569	14.1317
ENSCAFT00000017958	45.0166	21.3664	39.108	17.3485	16.9155	33.8237	40.3135	26.0753	17.5094	66.3223	53.973	84.5891	76.1631	184.404	119.714	146.286	56.8691	98.7846	101.36	180.177	138.489	69.6237	206.884	187.313	316.78	218.299
ENSCAFT00000039100	0.396267	0.148435	0.750607	0.0349761	0.085817	0.323994	0.21902	0.5163	0.589682	0.624347	0.232161	0.919401	0.598125	4.72443	6.1267	9.2227	1.52788	3.71796	3.50931	4.53973	9.21986	6.75919	9.96879	8.47594	10.926	6.00921
ENSCAFT00000006930	3.32208	2.88517	6.34502	4.60289	1.17207	5.10168	3.49984	1.55418	6.22067	8.164	4.28859	4.9631	13.1011	17.4858	17.3862	29.7905	16.2793	7.77473	17.4479	15.8888	8.41351	28.5202	31.0957	18.121	23.9555	44.1662
ENSCAFT00000020970	79.0449	148.457	123.382	144.404	73.6008	147.618	176.036	194.944	52.8841	216.742	143.526	94.9197	152.698	351.914	874.077	526.245	496.599	462.251	478.72	813.163	1050.91	243.996	725.287	537.634	400.047	490.259
ENSCAFT00000032113	3.97645	4.56728	8.03007	2.80021	3.17667	3.39013	2.2593	3.48906	6.17605	7.73176	4.74773	2.53362	4.92915	19.3857	32.4449	33.6006	10.6514	21.8702	11.0675	12.3996	25.0767	26.631	26.2519	17.8815	10.5643	15.1038
ENSCAFT00000003058	0.362619	0.15087	0.426051	0.345863	0.13901	0.077538	0.0765461	0.121881	0.118646	0.0467288	0.153181	0.371769	0.148416	4.60763	5.73629	2.7082	5.34609	3.25392	3.75338	2.507	3.39374	1.22505	4.45117	1.53228	2.90646	5.98018
ENSCAFT00000015151	2.59132	0.993024	1.36764	0.645975	1.91051	0.86053	2.62104	1.32901	1.27699	1.77932	0.930705	0.735645	0.584341	14.0196	9.22436	9.50196	2.80977	14.4923	5.79626	16.114	8.80034	12.8668	10.446	6.13656	6.43654	4.86643
ENSCAFT00000004012	9.37296	2.60064	2.6728	1.64249	1.32015	1.82907	2.33446	1.34848	7.00343	7.41641	2.25122	7.77466	8.8326	34.3356	25.3085	12.0273	10.527	19.5675	9.70807	32.3247	12.6954	26.5447	25.9513	9.81676	33.416	27.979
ENSCAFT00000023482	3.42228	4.18627	4.46136	7.3346	3.9468	4.06757	5.82168	8.18019	2.99765	8.69157	7.94257	5.26508	9.09593	15.1437	31.0563	19.4572	26.0982	27.6293	12.4237	29.7986	49.218	12.9262	28.9429	30.2393	20.503	26.5763
ENSCAFT00000024250	4.57737	10.0904	5.01149	16.1743	9.49423	22.3031	20.1289	12.8536	4.66109	28.4633	20.8644	24.6893	27.3052	16.5133	45.9255	24.164	44.789	54.398	66.9642	82.5245	45.6112	20.7934	91.5378	77.5087	78.4631	81.9443
ENSCAFT00000010802	1.85543	1.11362	3.23547	2.93995	0.876763	1.08876	3.42461	2.20045	0.717537	5.56926	2.82144	2.65046	3.72377	8.31418	6.90211	12.9077	10.1727	5.44861	3.81831	15.8262	11.9576	3.00831	18.478	9.8462	10.5175	11.1003
ENSCAFT00000022309	27.7434	30.0171	25.6281	30.5295	33.5704	24.1004	58.0841	28.2913	26.9094	31.8962	26.3264	31.8639	32.9751	112.944	177.891	98.8998	105.352	199.48	74.6548	268.761	148.129	123.039	105.346	114.523	116.994	108.905
ENSCAFT00000002520	37.9946	27.2816	44.5781	14.6497	12.2977	22.2566	62.1367	35.9912	24.6701	46.9282	31.4801	36.2356	52.5835	86.991	105.807	111.94	49.2385	56.8084	52.1511	190.9	118.466	76.0305	94.5825	69.1803	97.8312	119.09
ENSCAFT00000001276	599.078	615.651	254.131	823.371	779.879	888.53	601.455	329.76	460.695	879.81	500.488	906.749	1294.59	2191.78	2390.36	670.765	1801	3109.08	1796.04	1845.9	1161.36	1252.59	1915.86	1239.51	2590.34	2474.08
ENSCAFT00000020868	65.2974	51.4662	65.9076	57.8274	38.6172	98.4303	85.6387	32.0439	63.226	54.8441	50.9257	22.7949	19.2532	274.816	313.574	267.02	198.528	241.354	307.446	400.082	172.212	264.488	179.574	187.487	87.7015	56.7348
ENSCAFT00000003351	6.63699	9.46846	7.05429	15.8761	8.63641	8.06815	16.1725	10.467	7.22845	17.1777	9.12754	12.2305	19.3248	27.047	64.4833	30.8102	62.3554	58.4129	26.3032	87.2296	68.4533	28.8707	58.2367	33.5665	44.4244	55.4003
ENSCAFT00000022548	2.81384	4.86951	3.27159	8.50024	1.80942	5.11939	3.70404	3.1164	3.97944	4.27805	1.34944	1.71235	2.32227	15.1901	29.8327	15.0579	30.911	12.4554	21.3211	18.4946	17.8852	20.2919	15.2602	6.63423	8.77822	8.36175
ENSCAFT00000025280	3.35243	1.45283	3.24061	0.743458	0.870127	2.6042	1.78591	1.79008	3.45745	7.89682	4.59975	3.61286	4.40041	15.0019	9.81029	13.9298	3.5168	6.01948	8.33064	9.14804	9.48426	14.8762	26.7877	18.7357	14.7957	13.3188
ENSCAFT00000001318	19.526	5.03882	20.5082	25.9472	6.04397	30.4556	18.0967	10.4594	16.6838	43.2436	27.5014	48.2331	56.4253	75.004	33.6499	79.3782	88.9671	37.1582	93.6019	99.9958	58.795	68.6035	140.785	100.452	183.004	164.204
ENSCAFT00000018125	266.973	150.083	125.561	260.266	186.609	195.269	205.784	180.646	238.466	453.902	272.534	628.019	639.312	956.923	668.712	394.659	710.177	957.655	450.625	757.519	826.525	749.712	1110.27	779.615	1941.85	1404.41
ENSCAFT00000014443	9.07495	4.016	7.07615	4.21867	3.97936	8.70282	4.01785	3.60865	2.85291	16.9366	4.42033	10.2461	2.81748	40.6716	30.3653	29.339	15.5945	28.2669	38.5809	21.9163	20.478	14.0794	53.1802	16.6973	40.0278	9.19772
ENSCAFT00000032168	2.46864	2.06288	1.86324	1.30386	1.81093	2.03942	1.61539	2.23553	2.73207	2.25749	1.83029	0.943543	0.840529	11.3305	12.3752	8.1943	4.71555	12.0214	6.73161	7.83565	12.7219	11.8636	7.83602	7.7039	3.91503	3.01024
ENSCAFT00000013645	4.60587	5.91304	9.54722	7.6088	6.72102	8.24092	8.03308	8.98713	5.29215	8.63679	11.1048	2.7555	4.18066	22.8119	44.768	46.5652	34.6405	49.1467	29.9091	47.6475	60.4898	27.2215	33.6016	43.9054	12.5395	14.4255
ENSCAFT00000014349	13.7072	4.9474	13.1777	5.9511	6.96856	6.77116	12.5489	10.707	7.80262	10.1034	4.29406	9.47642	8.26687	59.2543	30.5039	54.5315	22.1373	42.5037	21.9606	59.9624	55.7655	35.7983	31.2845	16.1775	37.4782	24.6125
ENSCAFT00000006707	12.9744	10.23	20.2864	9.4157	6.66886	10.2253	26.1316	17.2098	9.71353	20.3118	13.5935	11.6505	16.6959	45.5128	45.0742	70.0432	23.7912	30.7399	28.4037	92.8463	66.4088	35.4837	54.3819	40.641	37.6539	42.665
ENSCAFT00000020352	22.4209	19.995	19.3386	28.0787	20.8857	23.2901	48.1951	30.5579	13.1278	30.3218	22.285	22.5762	37.6859	93.3539	116.078	74.5828	90.6499	119.029	67.6333	209.115	148.149	52.5196	93.645	77.4828	86.0584	106.717
ENSCAFT00000025212	19.3711	11.5567	6.36418	12.6206	3.79881	44.063	11.9653	9.62439	15.5996	22.3346	18.7044	9.53194	13.4386	93.4737	82.2821	32.384	65.3973	39.8408	175.904	89.6175	82.6679	79.1298	105.053	63.9244	47.5097	57.5343
ENSCAFT00000011021	4.57753	2.23206	5.45232	1.4005	2.3028	5.5555	1.55075	2.00706	6.54161	10.3752	10.6201	4.92724	6.43511	21.0268	16.6767	23.6905	6.3975	15.7439	22.1741	8.7727	12.5539	31.0334	38.0733	40.3332	21.2043	21.6551
ENSCAFT00000017140	2.16231	1.99875	2.14813	1.39265	2.24937	6.90914	0.5991	2.07053	4.83311	7.2822	3.86497	3.85943	6.21496	9.62959	12.6301	9.43223	5.27256	15.0544	22.1371	3.10002	11.1003	21.9616	25.4736	14.3164	16.4648	19.0124
ENSCAFT00000026759	2.30385	1.91058	3.09203	2.23571	1.96341	2.42225	2.51907	3.87536	1.56712	4.12233	4.85069	3.11024	2.89096	11.446	14.7085	12.8587	8.23854	14.0847	8.32534	14.5237	25.9197	6.73509	14.4347	18.9974	13.2232	8.66718
ENSCAFT00000012401	0.0448835	0.0542548	0.0887538	0.0302929	0.0327507	0.0344724	0.0514415	0.035578	0.0223477	0.0746116	0.0572374	0.0243008	0.0339722	0	0	0	0	0	0	0	0	0	0	0	0	0
ENSCAFT00000014508	18.8366	14.1858	43.1546	11.008	15.2423	27.6699	24.007	23.0029	31.1952	26.1597	27.6814	8.47717	15.2337	75.0001	78.3019	150.753	40.902	102.757	78.956	112.883	127.621	123.426	77.86	90.8067	32.4561	43.5675
ENSCAFT00000030396	4.13075	2.05278	2.61989	1.91589	2.30677	2.82353	2.87209	3.16767	3.25795	3.19159	2.10534	1.51404	1.70736	17.0702	14.657	11.1049	7.41788	15.706	9.21419	16.7126	19.4082	14.3089	10.9267	7.82784	6.03394	5.45648
ENSCAFT00000021444	5.62981	8.14683	15.9682	28.5636	15.6744	13.9065	15.2492	20.3008	12.0935	26.457	11.5374	14.6157	17.9899	34.5772	60.7934	110.796	193.448	103.318	78.0886	103.477	131.724	75.8808	120.584	61.6702	62.8322	95.9773
ENSCAFT00000014984	1.62217	1.93245	2.90604	0.856993	0.750031	2.77744	3.13226	3.33918	0.929256	2.71668	2.62052	4.25092	3.66228	7.08584	12.5937	14.9683	3.80374	5.55073	9.57697	16.0644	19.0299	5.94642	11.1798	10.7106	18.1501	12.8191
ENSCAFT00000023219	286.016	286.894	97.8642	240.785	380.122	226.222	270.94	236.631	166.235	370.861	180.812	365.424	460.946	1520.13	3113.69	723.277	2048.64	3666.18	1278.18	2374.73	1861.14	1256.06	2141.77	1120.15	2421.23	2457.8
ENSCAFT00000011620	5.1313	2.72577	2.88904	2.81664	1.87558	4.78745	1.42971	2.75055	7.47751	7.94395	6.41394	6.98969	11.7865	21.405	14.2606	13.2222	8.91001	10.3984	14.2202	7.02446	13.1774	30.5007	27.0478	23.465	26.7129	34.4303
ENSCAFT00000004910	2.84834	0.958007	3.29633	0.748702	0.342287	1.52609	2.15493	1.05655	1.67448	4.01913	3.96708	2.40496	5.02842	9.42228	5.97414	12.8687	2.27603	2.83092	5.31754	9.82028	4.65991	6.71758	12.4147	12.9046	7.99566	13.4404
ENSCAFT00000026260	0.0166855	0.0450287	0.0220118	0.021785	0.023864	0.012312	0.0213699	0.0272758	0.0087717	0.0175699	0.0260064	0.0185564	0.0106939	0	0	0	0	0	0	0	0	0	0	0	0	0
ENSCAFT00000027351	1.68685	3.24293	1.58755	2.60367	1.14585	0.883361	3.14524	3.43038	1.34113	2.38512	0.648817	3.23089	3.44564	24.5879	26.8855	20.6155	11.6804	18.8545	8.38913	26.9047	24.971	14.9599	8.96785	8.74576	15.6341	13.1081
ENSCAFT00000009987	4.17793	1.73894	5.92909	0.688126	2.41502	9.03296	2.16014	3.14101	2.62654	9.94449	13.4986	6.71634	10.2914	22.5051	17.9461	29.2791	6.27428	29.5023	33.1526	27.4617	27.7732	13.4067	45.669	61.135	34.8108	34.2014
ENSCAFT00000024630	1.71426	0.869785	3.24662	1.12501	0.444113	2.47268	1.53559	1.23555	2.04626	4.84723	1.89957	3.12866	3.04251	7.70435	5.85966	14.209	4.16025	2.88216	7.93471	7.16648	7.21758	8.92097	17.2611	7.0428	12.6627	9.40883
ENSCAFT00000021214	21.6815	44.7975	65.9359	37.4186	31.3684	63.5579	90.4548	59.3892	69.0521	48.7876	68.4918	124.165	125.231	100.954	286.179	261.538	123.232	191.011	184.927	441.599	320.751	281.023	174.333	232.092	462.236	348.1
ENSCAFT00000016017	3.16045	2.35162	2.47608	2.73631	0.666007	1.91413	3.31829	2.44393	3.54836	9.60443	4.84396	6.39862	6.43361	16.3629	16.5957	11.7526	11.1411	4.34484	6.42238	17.7045	14.8138	16.2259	34.1107	19.773	26.2814	22.1524
ENSCAFT00000004823	9.64838	8.25559	28.7954	14.9252	13.0916	11.8091	13.6701	28.6948	14.0536	33.362	25.2824	28.4233	37.4285	32.0108	45.5118	98.9251	46.5526	69.0815	29.0579	54.5305	125.948	48.6125	93.5126	77.2369	86.0609	89.7581
ENSCAFT00000017871	117.277	39.6205	292.778	52.8418	32.7087	308.759	73.8546	87.8847	168.728	510.034	340.339	321.917	618.366	361.59	222.339	739.315	154.257	219.23	599.418	323.675	485.727	440.155	1070.02	798.953	838.083	1140
ENSCAFT00000017148	7.16466	9.57373	4.28498	14.6039	6.96942	7.70478	18.049	14.515	5.71944	19.0464	9.12799	17.4979	21.483	38.5581	59.6606	20.1375	45.0907	50.6595	22.6491	87.1977	77.364	26.8141	64.9987	35.6734	68.1064	67.1949
ENSCAFT00000036674	16.1541	20.8957	19.7819	16.7684	7.59573	18.2591	14.5366	14.1516	15.2169	22.7997	26.314	11.7971	11.7543	82.4687	191.346	101.235	92.0798	79.3428	74.8031	90.7383	124.926	84.129	89.5144	104.47	56.7351	42.6464
ENSCAFT00000028082	15.2603	8.9457	18.1875	22.1295	11.0159	31.0757	10.6296	13.3559	26.2344	20.2973	22.066	9.07264	14.8646	70.8472	131.062	80.1981	91.7954	108.871	106.531	64.6828	155.033	118.989	74.3749	87.8806	40.6326	48.1701
ENSCAFT00000017050	2.35028	2.65675	4.33496	3.19246	1.85953	3.46036	2.63421	2.45503	3.42308	2.76359	1.89261	0.960369	1.12582	10.2228	16.001	18.1102	11.2414	11.3353	11.0023	12.2927	13.5558	14.1411	9.11093	6.56271	3.6095	3.29914
ENSCAFT00000039426	28.9577	35.6987	116.392	17.8851	26.1504	46.3257	81.3147	45.8342	52.583	136.053	104.936	64.4331	89.5196	130.351	223.661	461.905	78.9436	175.49	142.897	383.183	273.187	221.672	441.549	376.145	258.041	264.457
ENSCAFT00000021848	12.4385	8.25241	11.8069	5.71386	4.76117	23.462	8.58133	5.33113	20.051	8.36196	9.24332	6.35788	12.2603	56.1513	55.0489	52.5857	22.3779	30.9921	77.4156	44.287	31.1736	88.7235	29.6597	35.5766	26.0871	37.8529
ENSCAFT00000005163	60.0819	40.9567	42.802	18.1237	10.1029	32.3102	44.0524	25.8048	56.2228	86.4337	35.5099	77.4326	72.3002	231.162	218.252	155.259	55.3585	56.6617	93.9948	178.645	122.596	211.664	249.527	113.147	274.546	188.956
ENSCAFT00000032087	336.134	189.641	199.135	173.789	192.919	343.393	190.5	69.8732	150.241	757.676	376.985	289.937	474.692	1456.43	1005.33	1118.37	534.79	1070.06	1268.8	759.204	362.722	897.309	2525.4	1657.82	1419.38	1931.97
ENSCAFT00000005417	17.9344	13.3705	8.89646	23.8961	17.1455	18.7686	18.7499	17.3932	18.2446	21.9144	6.45039	12.7808	9.63714	78.0022	81.1817	36.4462	85.1056	108.954	60.6798	90.0359	98.1295	80.0641	69.7876	22.7905	51.2157	28.6389
ENSCAFT00000029207	15.392	8.43907	16.4838	5.94731	5.10254	7.32233	16.7121	16.8006	8.56829	15.939	10.7745	13.6442	10.191	68.8314	49.4461	71.6285	21.909	34.65	26.3664	81.5435	88.2684	40.0433	55.9809	44.6721	52.1094	29.7571
ENSCAFT00000035487	0.389302	0.461658	0.285852	0.126608	0.452421	0.151582	0.148869	0.32332	0.170778	0.257222	0.224374	0.225993	0.169502	0	0	0	0	0	0	0	0	0	0	0	0	0
ENSCAFT00000005387	1.25666	1.30073	1.56255	0.745075	0.495146	0.806868	1.49574	1.49636	1.02714	1.86521	0.951097	2.50988	2.34255	4.82053	7.3408	5.32128	2.41677	3.25064	2.40076	6.09451	8.12639	3.87056	5.2437	3.96226	9.45343	6.21491
ENSCAFT00000020632	0.0390912	0.0988115	0.0698431	0.0357037	0.0339349	0.0707069	0.0487415	0.0752256	0	0.0636178	0.784241	0.0869913	0	3.98015	6.42766	3.01169	9.5167	7.53699	4.228	8.50512	2.80607	3.6332	8.85901	5.83452	7.02416	11.4508
ENSCAFT00000003053	3.02006	2.2111	4.63704	1.26793	1.74845	7.46559	1.56666	1.58542	5.95055	6.53875	3.45386	5.7883	5.4349	13.6599	13.1055	20.0213	4.49247	10.6462	24.9105	7.18335	8.33536	27.318	21.4526	13.9036	24.5573	18.4089
ENSCAFT00000037839	0.0643878	0.0336402	0.0748094	0.0258063	0.0220961	0.027969	0.0552999	0.0284862	0.0485215	0.0798743	0.034831	0.0301087	0.0424778	0	0	0	0	0	0	0	0	0	0	0	0	0
ENSCAFT00000003788	0.834635	1.01774	1.59223	0.849973	0.305517	1.03346	1.27171	0.966344	1.9624	2.71057	1.3252	0.939854	2.34859	4.13041	7.08358	8.05722	3.84831	1.76019	3.51947	7.18546	3.16037	7.52519	7.90035	5.17451	2.90639	5.65635
ENSCAFT00000021089	5.0363	2.34213	7.01093	0.427085	0.937544	5.16431	3.10757	3.32562	2.581	6.85578	5.60538	2.80535	5.32483	21.2374	14.4249	28.8075	1.66664	6.44054	16.0701	16.2498	19.2514	11.2555	22.2704	20.697	11.2036	16.153
ENSCAFT00000001120	2.22946	0.359756	3.21073	0.407751	0.293895	2.16452	1.01253	0.51525	1.19653	1.86502	1.14481	1.98824	2.44501	11.7652	5.02337	13.7886	2.34848	3.15603	8.45826	8.2371	8.02463	5.65541	6.04001	4.3543	8.96785	8.42315
ENSCAFT00000016216	6.94565	3.60671	7.55286	3.86049	4.53006	3.28626	3.35892	6.56701	4.09874	4.32671	5.4215	5.04236	3.41573	30.5556	24.3148	31.8721	13.6302	27.9145	10.5005	18.3255	34.4636	16.8249	15.1684	19.0875	18.706	9.50184
ENSCAFT00000012920	1.45549	2.13132	1.86558	4.24243	2.61775	2.30941	3.14502	0.955136	1.13576	4.5341	1.18978	2.56012	7.10127	51.4932	105.293	39.4872	110.365	105.935	50.9873	97.8664	37.9166	36.0662	98.5735	38.8717	84.164	128.3
ENSCAFT00000004512	24.2677	6.86832	24.1579	3.27191	4.30792	23.8103	8.90063	12.0092	18.5621	27.8087	22.2181	13.3105	19.4033	113.005	44.5582	114.049	12.5152	28.7821	90.4542	44.9766	66.7372	89.6413	98.37	96.0937	59.8282	66.3025
ENSCAFT00000009089	13.5994	14.3569	19.379	20.0718	20.0289	15.3415	19.0191	33.3463	17.1714	28.5157	17.8895	13.7312	24.716	62.4377	110.049	89.4523	93.6206	147.987	56.4578	108.388	197.463	86.6661	107.668	71.7455	61.4425	84.3508
ENSCAFT00000016127	5.28381	3.65515	6.39093	2.73817	3.27587	3.66389	8.32814	5.21432	6.54578	3.36299	4.91475	5.35466	6.09573	19.1843	22.0295	32.4285	10.9269	20.2232	10.2663	43.0503	32.0463	27.5197	17.0567	18.7822	20.5283	19.9595
ENSCAFT00000000009	16.5843	6.55215	14.1159	11.8504	4.58321	14.3709	18.7014	5.97505	14.2922	5.33594	6.7875	12.6951	16.6183	65.071	35.3233	49.6975	36.9099	25.4035	39.4367	78.3701	27.9647	53.5225	15.9495	22.0116	44.9918	44.9273
ENSCAFT00000039148	1.10199	0.80776	0.088179	1.15146	0.479282	0.217952	0.761056	0.502531	0.778244	1.03081	0.965935	0.748713	0.852421	4.91629	5.13822	0.452189	4.20858	3.16143	0.728014	3.90994	2.61676	3.7425	3.62506	3.62653	3.2702	2.85037
ENSCAFT00000009733	0.0288978	0.0631733	0.0647886	0.0324716	0.0701898	0.0198575	0.027888	0.0330425	0.018835	0.0403039	0.0269552	0.0433176	0.0315862	0	0	0	0	0	0	0	0	0	0	0	0	0
ENSCAFT00000015097	6.12931	2.36279	3.73886	2.31071	1.69853	6.00653	1.52189	3.56499	4.59493	4.02632	3.94105	1.47168	1.82747	25.74	15.6592	14.8747	8.49819	11.4233	18.4032	7.83442	19.825	19.8892	13.4443	14.6284	5.95862	5.65847
ENSCAFT00000023843	1.8279	1.80481	1.40811	0.896598	0.999236	3.37014	2.7371	1.90715	0.814563	3.94551	1.55713	1.96215	1.19075	5.71839	11.4203	4.47829	3.5645	6.96941	9.79502	12.4079	8.10136	3.63415	10.861	4.79337	6.84113	5.57141
ENSCAFT00000038334	0.184883	0	0.0800513	0.0410537	0	0.0801713	0	0	0.0602032	0.146383	0.483433	0.0672783	0.145445	0.616042	0	0.647419	0.53331	0.277425	0.482531	0.481838	0.763408	0.465024	0.581005	0.742441	0.390851	0.511554
ENSCAFT00000020326	5.07537	7.02005	10.2935	6.05754	4.203	5.15687	7.31987	7.12548	7.15379	7.23738	5.34236	3.15824	4.66528	21.049	41.2785	40.1344	20.6863	25.385	15.8503	33.8597	38.0339	29.7722	22.9015	19.0692	12.2492	13.4038
ENSCAFT00000015740	3.14609	1.02631	5.18317	1.02139	0.781107	4.43687	2.77052	2.29279	1.25773	4.04212	1.98177	3.49109	5.43997	12.3103	6.57978	20.6722	3.48578	4.80705	13.0623	12.9667	11.2095	5.13551	12.8181	7.37385	12.9844	15.0026
ENSCAFT00000029886	2.36431	2.93828	5.85687	1.29889	1.45593	5.68417	3.3987	4.44752	1.5811	6.91293	2.55815	3.62008	4.93411	9.79754	17.578	22.9254	4.71941	8.51245	17.6434	15.3446	22.8808	6.18411	20.3467	9.00126	14.1544	14.177
ENSCAFT00000008805	3.90515	3.56535	4.32597	3.85116	2.94504	4.52872	5.08269	7.25493	2.02015	9.01048	6.52134	4.57275	5.51169	17.1053	24.0881	18.2454	15.0533	19.3939	14.6187	27.9432	43.1118	9.56158	30.9951	23.7526	18.9789	16.9368
ENSCAFT00000007127	1.37692	1.77823	0.970823	0.819468	1.32115	4.51738	0.843742	2.86128	1.50338	1.91852	1.28783	2.2111	2.47221	8.35152	16.2771	4.9307	4.11998	9.84585	16.0756	5.13135	16.785	10.8004	9.22369	5.91095	12.0143	11.3446
ENSCAFT00000012325	2.85077	1.50782	8.14455	2.21851	0.99303	4.92422	2.72604	2.36081	5.81535	4.66431	6.38077	3.26258	5.62369	20.5152	18.0432	54.1258	11.9014	10.9693	20.9767	28.5618	21.0712	36.608	30.6408	38.3528	22.1469	27.7505
ENSCAFT00000031438	26.4173	26.4164	57.2701	47.6137	24.4843	44.4812	49.015	74.8138	29.5779	115.019	72.7549	43.1891	85.1391	120.006	175.643	243.156	159.641	161.502	139.057	248.268	427.516	132.213	382.1	261.731	170.791	258.764
ENSCAFT00000013902	7.96949	6.09947	7.0856	5.48076	3.85461	9.5082	14.2885	8.54548	7.14463	11.8881	11.6274	7.33319	9.78754	39.1933	52.0266	29.079	22.1793	28.1066	30.989	74.5811	59.573	30.1053	38.8322	40.356	31.4085	28.5074
ENSCAFT00000021194	13.526	3.6333	14.2421	2.78115	1.61867	15.1726	4.93307	4.0889	12.88	11.2166	14.8479	19.804	21.0904	62.3399	29.7327	68.2288	13.9602	13.3049	46.8262	31.8378	23.9655	59.8573	49.2484	58.2688	80.4157	67.1309
ENSCAFT00000001540	3.2312	0.953632	2.83184	0.76712	0.626577	2.75785	0.659778	0.96019	1.78106	2.56095	2.2085	3.06541	5.97464	13.5902	6.56535	11.1094	2.58626	4.50365	8.4854	3.33357	6.05671	7.56198	8.19637	7.49342	11.6887	16.8055
ENSCAFT00000037725	0.0970701	0.130859	0.245793	0.0771168	0.064393	0.139846	0.107245	0.0777556	0.0690822	0.124719	0.138507	0.0592684	0.151721	0	0	0	0	0	0	0	0	0	0	0	0	0
ENSCAFT00000029008	2.89367	1.20972	3.93693	1.10293	0.709846	1.86612	2.07371	2.82929	2.60146	2.88353	1.8094	1.55936	2.17621	12.1146	7.72264	15.8754	3.67559	4.64905	7.16897	9.62209	15.8109	10.9527	9.40675	7.06111	6.35592	6.8143
ENSCAFT00000009632	6.88628	6.63304	13.535	10.3087	8.3401	13.3719	16.3439	8.78938	9.40618	16.2029	8.34841	3.5054	8.00713	28.8249	41.7992	53.3569	36.3445	54.3676	41.5103	80.1215	49.0642	39.0077	50.7747	29.3788	13.5535	23.2338
ENSCAFT00000001282	124.328	48.5588	44.0516	35.3351	62.7383	40.4234	91.1278	48.9696	47.4022	88.7959	47.1544	78.6736	94.5984	463.2	251.083	171.423	117.104	334.71	113.569	374.383	237.496	175.868	271.069	156.525	280.156	248.525
ENSCAFT00000016045	6.06886	2.0254	5.92232	2.05457	3.62904	3.56962	4.63358	5.95626	5.14176	6.92362	6.72187	12.2454	14.2663	23.224	13.2295	22.1777	6.82191	20.2341	10	20.9109	28.7307	19.8145	20.4005	22.6627	44.755	38.6452
ENSCAFT00000006119	37.0914	18.3381	49.5474	4.75179	10.1803	28.6904	30.5225	14.5374	38.0477	55.8124	40.1134	58.4631	40.3659	156.67	117.367	209.289	15.108	57.8857	93.5966	140.222	73.8062	166.292	195.788	144.871	196.925	112.422
ENSCAFT00000018940	1.72212	0.453341	0.784218	0.241329	0.668098	0.235549	0.723949	0.611816	1.3269	1.07563	1.00661	2.17571	2.61174	7.37178	7.31794	5.28093	2.01444	5.50503	0.960983	5.15678	4.22268	5.73096	4.32912	4.09636	7.62628	10.4968
ENSCAFT00000005423	2.10454	2.80656	1.54264	2.56685	2.12783	2.94828	1.60134	4.84569	2.23964	3.09634	8.29934	3.43316	5.67951	10.4567	25.5157	7.62138	18.1599	16.34	12.8402	16.3107	37.6836	17.6437	15.7894	29.9285	16.5852	20.4925
ENSCAFT00000024637	0.642932	0.86574	0.27329	0.842495	1.06799	1.99474	1.73055	1.44843	1.40232	1.96161	2.17677	2.58297	0.961769	3.27824	6.2886	1.82865	4.90059	9.06159	12.9877	10.6105	10.8409	7.89635	7.66043	13.8522	13.0465	8.51988
ENSCAFT00000019620	4.04098	1.52771	6.35824	1.78737	1.19913	2.68677	2.0552	1.4608	4.05933	6.47421	6.59907	4.98423	3.62401	17.9442	10.0473	26.5533	6.83716	8.1432	8.6991	10.2431	8.61195	17.6625	21.5984	24.5332	19.988	11.1573
ENSCAFT00000030661	31.3638	29.0592	75.0406	12.5843	13.804	41.5361	54.6967	36.9204	38.1746	77.6709	33.1664	33.0205	29.9802	135.572	170.608	293.449	45.551	86.48	136.464	250.39	198.848	170.836	245.139	117.351	138.925	94.8301
ENSCAFT00000007916	25.797	2.4923	6.41088	1.98426	3.37409	11.7616	3.78472	1.91168	6.39338	22.5998	9.40768	16.508	13.4434	56.9219	47.0994	16.8718	15.8075	40.0239	30.8708	36.4605	17.4821	25.318	71.9785	38.7384	59.4648	36.4035
ENSCAFT00000013097	7.17142	9.5074	17.0966	10.5413	12.1415	11.545	21.0407	16.6703	11.6728	17.4553	11.9707	9.79771	14.7007	33.3915	65.9199	63.7505	53.5453	87.2627	47.4448	118.136	105.716	59.2364	56.4876	48.6261	37.394	53.7316
ENSCAFT00000034439	0	0	0	0	0	0	0	0	0	0	0	0	0	3.75948	6.45626	3.55086	11.2522	11.5798	5.93502	9.0133	13.1459	6.25675	12.2402	4.40743	12.3262	14.9265
ENSCAFT00000014318	14.1234	2.90086	8.31313	2.61539	4.02074	13.2043	7.76467	10.5481	10.2585	11.468	20.403	20.2044	14.9632	59.0193	18.8484	32.8624	9.65352	24.9798	39.9906	38.1977	55.3348	41.1367	35.7236	72.2661	73.7394	44.7917
ENSCAFT00000036248	19.8308	7.13851	12.6511	1.60796	5.26428	16.6439	5.52631	8.67326	14.2996	18.0723	10.8112	15.5812	13.6387	81.7252	41.8726	62.2191	5.30069	30.6564	69.8781	24.8622	42.6085	86.2524	58.2758	50.4795	70.5163	57.0945
ENSCAFT00000025632	11.9176	10.0471	35.9653	19.0859	14.5391	14.9795	41.0861	23.2093	24.0758	21.2643	28.4232	24.3148	30.9007	41.8399	46.9194	112.125	45.5747	73.2736	37.1066	140.786	102.322	79.5086	55.223	78.2576	81.5137	74.0349
ENSCAFT00000010938	24.2719	14.0651	6.71745	10.8402	12.73	12.1005	17.4448	6.27057	15.7531	15.7986	7.24064	12.6804	11.4065	101.575	94.2046	40.9944	43.5513	91.6389	48.2487	89.7975	35.4098	79.1707	52.8734	34.0729	47.2634	41
ENSCAFT00000013198	10.8484	2.92078	20.281	1.41356	2.44258	14.0482	4.36114	7.75755	13.603	13.7529	14.2307	13.2781	14.9609	48.315	23.4718	93.383	6.20733	24.9347	49.385	33.3065	55.9172	59.608	49.1211	55.3196	55.1403	49.601
ENSCAFT00000000701	32.0039	12.8854	33.2922	11.1154	6.00141	30.9242	19.8599	12.8101	23.8792	42.1614	46.0914	27.9271	28.8177	116.569	55.2632	124.236	33.9398	22.0513	93.4236	78.9115	40.0506	93.5608	130.563	143.699	96.9711	81.6563
ENSCAFT00000030176	6.00378	2.35323	2.85159	1.4651	1.85164	3.31917	3.0659	2.34996	3.02205	2.99215	1.46526	1.88785	2.91363	23.6458	14.6552	11.3103	5.16573	11.1105	9.70158	15.3215	12.5512	12.9379	9.46615	5.43495	8.20974	8.8125
ENSCAFT00000008788	0.128543	0.108569	0.0374734	0.37203	0.719785	0.180784	0.10491	0.118376	0.610347	0.0820459	0.0318471	0.329747	0.245907	3.50934	4.54645	1.14738	1.51219	4.95346	2.54307	2.36281	1.55271	3.42559	3.02961	1.45889	3.57535	4.66613
ENSCAFT00000029038	23.7687	26.6257	23.9219	27.106	28.0131	21.0086	27.9098	36.2633	26.7085	35.9131	27.9941	24.8643	22.734	96.2136	158.765	90.5266	93.4123	175.485	62.8165	132.542	201.373	107.094	109.715	95.5902	93.478	64.759
ENSCAFT00000029019	2.65576	1.88011	1.15653	2.71473	2.49801	2.14416	3.34807	3.11186	1.62005	1.44706	1.99531	1.60824	0.901434	14.5949	12.3134	6.41416	10.136	15.2113	7.23079	16.5632	18.4111	8.76802	5.62153	12.821	8.68855	3.81511
ENSCAFT00000019743	18.5838	22.4999	20.8251	41.6159	27.5176	24.5593	33.4295	48.525	18.227	23.8324	15.5305	8.95324	12.8332	100.431	148.798	133.198	150.289	179.215	108.876	167.204	270.925	118.148	109.503	92.6452	49.5283	60.6802
ENSCAFT00000022497	25.1491	11.9632	8.82039	33.6034	26.9717	27.333	16.0247	20.0004	15.1504	32.3723	17.8984	32.9478	70.3956	173.053	203.264	110.637	254.689	259.964	236.821	201.736	155.282	210.975	357.544	211.616	363.617	559.86
ENSCAFT00000009145	15.6063	6.93049	5.52809	2.00634	3.99994	7.23102	6.14973	5.12182	18.9972	14.4037	6.9714	11.0549	10.6611	65.2735	80.7352	36.8016	12.521	22.8417	35.8669	43.5432	49.4672	91.9636	75.3022	54.0402	60.6166	42.107
ENSCAFT00000019263	8.17459	6.36486	5.34325	7.89366	8.94618	5.49074	12.624	12.2122	5.59274	9.33343	4.66583	6.75319	5.11955	29.8361	26.343	22.96	17.7908	39.0343	14.5689	41.2516	42.5851	14.2678	21.9819	20.0764	24.2009	14.9309
ENSCAFT00000028148	1.28416	2.46594	2.31068	2.50986	0.907419	3.96225	3.19123	3.22688	3.54141	2.38351	2.95786	0.872341	2.32011	3.23799	17.7912	12.6868	10.4115	11.0715	13.2975	20.1104	19.7453	15.1278	9.51924	16.8979	6.53229	8.08289
ENSCAFT00000029455	11.1343	10.7159	7.79433	9.90287	9.6927	6.9429	19.2566	15.37	9.26064	14.2577	13.4883	6.85399	6.46553	49.8167	64.7273	35.4259	37.2671	57.9613	25.8327	89.7507	81.8463	44.3817	49.1862	53.4512	29.5764	21.9817
ENSCAFT00000033608	0	0.217651	0.327557	0	0.448805	0.515019	0	0.319843	0	0	0	0	0.204056	7.11593	14.3299	8.54769	16.6868	31.4428	17.8333	23.5298	35.1793	19.4361	15.5764	9.50684	21.4298	25.3052
ENSCAFT00000021344	10.8941	5.01285	9.73875	4.21325	4.0483	7.93577	5.50145	6.65008	14.0041	7.1213	4.43557	4.63885	5.96464	44.7287	39.8759	42.3028	15.3067	26.1962	25.7747	32.0309	39.4906	59.5454	26.2522	17.5205	19.0124	17.8877
ENSCAFT00000000224	80.2228	61.8809	51.0953	43.3687	60.3116	63.9537	118.282	68.4809	46.3648	95.4467	50.0913	75.9702	75.0111	330.11	365.531	198.869	151.733	373.462	189.439	544.099	361.349	188.566	305.671	178.689	286.79	213.301
ENSCAFT00000008591	14.2192	9.65313	15.4724	5.0021	7.45279	15.5009	6.20519	7.42326	17.8228	7.70532	12.2163	4.99886	9.83286	55.5045	51.5748	62.5255	16.2115	39.7298	39.3383	28.9093	36.3789	54.1094	21.7491	32.4066	17.6445	26.7797
ENSCAFT00000008981	110.458	105.956	163.208	135.707	81.6986	131.523	285.523	211.458	164.815	342.094	202.727	337.826	522.684	492.813	741.853	664.536	533.437	605.322	418.925	1509.78	1347.68	692.458	1165.7	769.39	1363.4	1541.8
ENSCAFT00000025571	1.22643	1.25035	0.175914	1.56804	0.670715	1.98589	1.33036	2.10083	2.95906	2.62207	2.1066	1.73043	1.53607	5.65456	7.89517	1.18751	5.97288	4.60645	7.71451	6.92413	12.9459	14.3536	9.56385	8.18494	8.18605	6.8709
ENSCAFT00000021901	8.40092	3.9749	3.49056	5.32185	4.67554	6.4557	4.14024	1.25194	6.00033	3.78315	2.53349	3.43501	5.07651	42.2279	34.1411	20.0986	23.6023	35.3115	27.2909	30.0552	8.90598	32.2117	15.2399	12.8238	15.5753	17.1379
ENSCAFT00000004986	0.782164	0.35419	0.39924	0.756521	0.780238	0.159092	0.51453	0.587166	0.194659	1.74631	1.50808	0.550936	0.521087	7.31164	9.45226	9.47549	8.33563	6.65975	1.76041	12.625	11.9259	3.05822	11.96	8.99321	5.24739	4.97737
ENSCAFT00000023819	0.0402339	0.0516913	0.0407642	0.0385222	0.0187584	0.0172536	0.0517876	0.0342117	0.0203192	0.0756964	0.0336694	0.0322019	0.0211456	0	0	0	0	0	0	0	0	0	0	0	0	0
ENSCAFT00000019382	1.43679	3.30484	1.03809	4.06304	2.71472	5.29991	2.58016	4.28769	1.82842	5.34333	3.97081	3.09568	5.51257	7.67389	23.4662	4.64969	17.5641	18.6237	18.5625	12.9275	27.558	9.93553	18.0482	13.979	11.5305	16.653
ENSCAFT00000000878	19.1661	6.55195	20.0234	5.26671	3.85792	26.6669	8.04535	4.43098	20.8398	31.4552	15.7122	10.7776	14.1141	82.8357	45.4931	85.0663	21.3602	28.6837	87.2689	42.1319	28.4567	91.3323	108.286	60.0106	43.9984	44.0002
ENSCAFT00000006447	0.0159868	0.0126587	0.0380941	0.00974691	0.0137747	0.0153512	0.0127484	0.00896181	0.0138187	0.0177514	0.0218648	0.0140698	0.0189383	0	0	0	0	0	0	0	0	0	0	0	0	0
ENSCAFT00000032291	2.65529	0.563188	5.14676	2.06196	0.784608	2.282	1.76794	2.18447	2.45477	2.02713	1.91145	6.24352	4.22561	19.7357	10.3912	27.8053	21.4531	10.9685	7.91852	19.8577	18.7979	11.9637	11.8104	11.3623	33.0616	13.2393
ENSCAFT00000003275	0.0971233	0.112371	0	0.0836581	0.0903559	0.10852	0.12138	0.116386	0.0609705	0.152661	0.152543	0.0735512	0.187364	0	0	0	0	0	0	0	0	0	0	0	0	0
ENSCAFT00000011030	2.80106	7.43402	2.47252	14.6507	6.68711	5.39139	3.90524	6.10921	4.77919	5.94825	6.95413	5.04033	3.70745	16.4203	66.3189	20.1712	66.7918	49.8187	24.5785	42.495	46.4722	26.6168	31.7468	40.9973	31.6106	22.3615
ENSCAFT00000011722	6.16165	4.69237	3.9455	4.17283	3.49502	6.18958	4.17636	2.81156	9.87886	5.94544	3.97556	4.03502	3.00279	26.4948	29.6664	16.4546	14.9231	22.6573	19.776	19.7677	15.5472	43.2189	20.1064	14.7825	16.2467	8.97451
ENSCAFT00000010526	0.103671	0.277639	0.150813	0.0654072	0.118355	0.179832	0.102314	0.129984	0.161977	0.203607	0.11049	0.0586924	0.0863166	0	0	0	0	0	0	0	0	0	0	0	0	0
ENSCAFT00000028664	0.165508	0.166782	0.140127	0.257357	0.216623	0.0552583	0.242344	0.201471	0.0413441	0.0871856	0.107204	0.183993	0.116494	0	0	0	0	0	0	0	0	0	0	0	0	0
ENSCAFT00000002903	2.6489	0.874246	2.7021	0.744286	0.891646	5.46186	2.014	1.6384	2.71587	7.40467	2.88488	4.39554	5.25134	12.8015	5.77732	11.6974	2.86262	6.65861	17.4002	10.6217	10.3471	12.3385	26.038	11.7524	20.4462	16.3191
ENSCAFT00000018464	10.8006	4.91385	6.02696	3.47313	4.14176	12.5061	7.38104	7.66264	13.2363	9.27148	21.0056	27.1047	20.9792	48.5575	37.9356	28.1635	14.5873	29.7609	39.9968	41.5025	46.5256	54.6824	30.6223	71.0998	102.504	59.5954
ENSCAFT00000003684	16.1499	21.3875	11.2561	30.3901	17.9191	14.8592	33.3105	20.1924	8.7458	32.6528	17.8996	26.7864	31.1006	73.6982	153.493	52.9027	136.037	135.975	52.9244	195.029	136.561	46.1681	122.546	82.1651	121.307	103.008
ENSCAFT00000020839	5.2156	4.48762	4.11779	5.71442	4.10583	0.52267	4.20151	5.72658	2.03605	5.05243	4.52185	7.67238	8.67625	21.1176	28.401	21.7737	20.6035	25.7211	0.578831	19.8776	31.3839	8.70788	18.9635	16.2152	31.8226	24.5447
ENSCAFT00000007386	5.65958	5.85463	5.28904	5.83715	5.21954	4.60359	6.16011	6.33194	3.26991	6.06816	5.38422	3.5225	3.49268	24.4741	37.4361	23.0371	21.3557	34.6545	15.6025	31.0553	37.8464	14.7494	19.9951	20.8223	14.212	11.0068
ENSCAFT00000023107	2.58185	2.08816	8.13572	2.29394	1.20013	1.89519	5.08032	1.69185	2.5124	6.51613	4.80964	4.34115	6.08996	10.9765	16.0769	34.0861	11.1232	9.06424	7.29252	25.8167	11.3581	10.9591	22.9447	20.6506	17.2301	18.6396
ENSCAFT00000017188	2.757	4.65812	5.83162	3.18436	3.52308	5.18069	5.87526	6.79456	4.27169	6.17693	3.71735	2.0598	3.04414	13.6672	29.0651	26.7241	11.8919	23.8059	18.3022	30.3186	38.6038	21.0863	23.2736	15.756	10.0178	10.4155
ENSCAFT00000026703	1.47269	1.86679	0.362217	2.51846	2.443	1.56401	1.34493	1.37413	0.930213	1.49424	0.719377	1.35659	0.532282	8.0397	22.2866	6.32381	17.2643	21.733	12.3587	14.8415	8.65093	15.901	10.7852	5.4158	8.28453	13.2925
ENSCAFT00000006686	6.61315	2.73512	5.02978	2.86928	2.05824	11.9942	3.01682	1.63596	5.85719	7.24459	10.9677	5.24436	4.62696	33.6372	18.3364	28.5613	11.3569	14.195	47.8805	16.4162	9.94999	32.6935	26.7619	45.8681	27.1385	20.0655
ENSCAFT00000009133	95.1761	109.342	15.9093	109.522	136.924	61.9784	58.6737	54.9551	30.8975	74.4267	44.111	62.2239	96.9885	10.7647	16.2405	1.01119	5.63777	20.8217	1.41745	5.75964	5.24943	1.50008	2.663	2.92567	4.80216	2.80754
ENSCAFT00000014658	4.73312	2.88755	3.25158	2.33743	2.28555	2.75814	5.24884	3.56028	2.73629	4.57448	2.13554	2.77342	2.92838	18.4105	17.3128	13.2994	8.54194	13.1738	7.49199	25.7361	17.9701	11.4931	15.5604	7.16312	10.7384	8.42012
ENSCAFT00000015771	122.223	52.8624	56.6981	40.3487	82.3781	75.0387	44.1542	44.8593	69.9501	104.349	44.0886	118.942	134.351	486.709	338.668	207.129	133.994	508.374	214.367	223.764	233.879	270.085	306.839	149.743	431.57	362.672
ENSCAFT00000012893	3.22652	0.818525	0.782468	0.630109	1.21787	1.46745	1.01545	0.950761	1.44969	2.55927	1.48321	1.53712	1.67832	13.1715	5.46657	9.54173	2.15979	6.4239	6.40311	8.15006	4.19442	13.0028	10.2261	5.49233	9.31666	6.77693
ENSCAFT00000039868	0.0213756	0.0295092	0.007396	3.63561	0.0175145	1.33092	2.49084	0.0247345	3.76714	9.27271	11.641	7.85246	9.4826	16.3758	17.5876	24.1603	11.8022	12.4484	11.4648	11.8072	17.1677	27.3817	36.7414	44.2164	44.4734	31.2424
ENSCAFT00000024776	3.22242	4.06394	7.11849	4.03158	3.66689	3.27405	7.03301	4.96306	3.2092	11.8195	2.66906	2.32801	4.7985	19.9671	26.0926	37.0529	15.366	24.3122	13.1175	41.474	30.7548	21.4316	48.8967	12.7424	15.8328	18.6712
ENSCAFT00000006727	6.82169	5.78991	15.8117	5.69741	3.47945	9.14978	12.0879	8.40223	7.33468	12.2134	12.089	3.2784	6.68333	29.672	35.7584	63.1198	20.5747	22.5983	29.1752	58.7009	46.6286	30.9728	39.7225	43.6808	13.1131	19.856
ENSCAFT00000032368	6.95384	2.03106	7.87448	2.61557	2.12001	7.54608	3.60114	2.30618	8.94623	14.8118	10.8229	4.31629	8.32281	29.8443	13.6435	32.796	9.50266	14.1822	25.0786	17.6651	14.4125	39.3693	48.8471	41.7779	18.3428	25.8319
ENSCAFT00000035896	0.398515	0.214367	2.78945	0.408297	0.345715	2.10263	1.05475	1.04226	1.7247	0.909734	0.599969	0.583763	1.63264	1.98841	1.75593	9.06265	2.39263	2.74458	5.44595	4.86437	4.81512	7.70124	4.59134	4.30413	2.99943	4.11501
ENSCAFT00000005893	0.00981696	0.0121096	0.0237666	0.0171914	0.00967341	0.0244371	0.0149932	0.0154979	0.00486524	0.0209187	0.0165612	0.00893829	0.00545954	0	0	0	0	0	0	0	0	0	0	0	0	0
ENSCAFT00000034422	1.30838	3.35189	2.21437	0.901626	1.34406	2.27561	8.1572	2.0544	2.09472	2.20731	0.491656	0.361785	0.27255	21.5594	54.2927	20.1154	29.2213	38.469	16.6459	59.2885	59.0974	18.5639	39.6668	17.6423	38.164	34.0835
ENSCAFT00000029560	0.167268	0.312945	0.336541	0.109382	0.126693	0.118926	0.35759	0.271097	0.0746041	0.190974	0.216157	0.146981	0.208115	0	0	0	0	0	0	0	0	0	0	0	0	0
ENSCAFT00000018102	8.50572	1.47273	8.64432	0.7081	0.292091	5.52165	1.86009	0.852878	8.54687	11.2961	6.69693	10.3026	12.9675	16.1352	4.8338	15.3093	1.78563	2.90979	8.67203	7.68309	4.66984	16.1426	16.5224	12.6415	19.5877	17.5262
ENSCAFT00000019556	2.65656	0.899155	1.85803	0.955085	0.570749	2.9545	0.881225	0.572525	2.53837	5.24659	3.44318	2.52053	4.92751	12.4139	8.07812	10.6792	5.54912	4.48707	12.3216	5.16849	4.71526	12.0467	22.501	15.1769	12.9639	18.1648
ENSCAFT00000016529	1.88858	2.01773	1.42707	0.95723	1.80444	6.93127	1.90752	1.68258	1.23326	5.74135	9.51523	4.57063	3.90547	9.13296	14.1225	5.27674	3.84918	12.1261	20.5318	9.61889	9.76419	4.64512	14.4938	23.1971	16.9656	9.35723
ENSCAFT00000027884	0.589282	0.463448	2.47839	0.722269	0.804305	1.10105	1.39299	1.22559	0.890089	1.67227	0.978249	1.15085	1.58883	2.5551	2.806	10.3244	2.64829	5.30162	3.63025	6.41815	6.64079	4.03556	5.51984	3.71253	4.7878	4.63608
ENSCAFT00000013986	0.997396	0.991818	3.48191	1.28111	0.61534	3.47838	1.8326	2.21954	1.28709	3.12463	1.46944	2.13846	1.17799	3.94666	5.96215	13.8874	4.96611	4.23594	10.5441	9.31277	12.3412	5.66362	10.2001	5.3589	7.62935	3.82229
ENSCAFT00000029007	281.157	163.19	207.277	64.0935	71.835	189.304	211.43	176.826	249.404	749.333	379.98	435.329	485.415	726.203	629.968	532.296	166.674	283.28	377.697	663.778	573.137	641.675	1554.48	867.652	1078.35	889.453
ENSCAFT00000022258	6.02451	1.23722	4.39951	0.269933	0.928123	4.82577	3.09454	2.19837	4.47336	5.48324	4.52382	3.81774	2.21834	25.2658	8.77137	17.3095	1.26475	6.65221	15.3731	16.9916	13.9448	18.9538	18.0391	15.7045	15.0243	6.83698
ENSCAFT00000010834	9.97631	14.2046	9.70276	12.2191	9.90403	11.0783	13.4525	15.4543	12.4863	13.9241	11.3797	9.92435	5.81105	43.1962	87.2338	38.8608	43.7821	63.7767	35.2374	64.8438	86.1339	53.5652	46.8325	43.1781	39.4686	17.544
ENSCAFT00000002393	1.38255	0.652448	1.05883	0.16469	0.485927	1.85845	0.228778	0.576825	1.86879	0.969067	2.42752	2.01549	3.45276	5.19221	9.15802	5.40836	2.23901	4.02376	6.32874	2.1653	4.2715	9.79746	3.71633	9.04888	7.18213	10.5197
ENSCAFT00000025366	15.1483	11.3397	11.1081	12.7701	9.45301	10.9785	23.1195	8.6834	9.68108	14.4757	10.3784	7.33918	10.6439	59.2762	71.8799	47.7746	45.1933	63.1768	36.5935	111.993	51.3874	39.9643	50.7502	41.7214	29.3102	34.0646
ENSCAFT00000034846	0	0	0	0	0	0	0	0	0	0	0	0	0	8549.62	4026.75	6310.79	1065.08	2594.33	8219.4	3675.34	5846.78	7088.93	4646.41	4769.47	2493.42	4842.44
ENSCAFT00000011051	0.763804	0.346567	0.476182	1.56535	0.771408	1.12763	0.81149	0.518333	1.15877	0.692487	1.76545	0.0706701	0.881614	5.30597	5.16767	1.76812	6.20157	5.17588	4.60085	5.37875	7.52475	4.76288	4.63555	8.47735	1.03713	2.82996
ENSCAFT00000028816	1.96731	6.40992	7.91294	8.92346	3.07927	5.48974	10.7199	5.53289	4.49638	20.1349	15.6829	7.68729	12.8209	7.47833	32.9727	32.871	24.7169	20.9616	16.2716	41.1879	31.4543	24.2612	53.2878	50.1863	33.4703	61.5893
ENSCAFT00000030616	0.734994	0.291303	0.11432	0.0293503	0.231685	0.256549	0.36755	0.032242	0.407971	0.261689	0.649335	0.555045	0.656057	4.80565	2.39229	3.90445	0.583701	2.00868	1.99314	5.12921	3.41827	2.59811	3.28074	6.27619	4.54098	3.5599
ENSCAFT00000012622	13.0117	10.0913	7.53733	5.47188	9.15851	10.6359	12.4917	11.1819	8.44216	8.56208	5.75325	7.23586	5.50447	56.9466	69.9939	35.5371	22.324	58.4746	40.743	69.238	61.6121	41.5909	31.0093	25.7607	32.6609	18.7044
ENSCAFT00000033739	2.23009	2.22398	0.883596	8.9529	3.42174	6.45348	2.561	5.806	3.57128	2.00363	1.80486	6.92856	11.1025	20.4339	51.7794	15.2161	32.2513	42.4705	19.8364	30.1598	49.8683	24.6738	16.4527	21.7208	31.6714	33.7085
ENSCAFT00000001641	6.87581	7.88474	13.7228	14.0806	14.7851	30.1893	15.6383	5.09242	14.4732	15.8976	3.4947	15.7935	11.0801	33.839	38.7737	46.5045	43.7249	85.6521	88.7795	67.0874	27.0227	61.2338	49.5888	11.9306	59.6215	35.4244
ENSCAFT00000009139	3.36351	2.14324	2.53684	1.9729	2.53985	1.0862	1.16399	3.01326	2.78429	3.72251	3.61532	5.63888	1.94832	13.7855	12.9207	10.2338	7.11343	15.3446	3.37113	5.97508	16.0974	11.6094	12.3995	12.6963	21.496	5.75968
ENSCAFT00000000918	0.274144	0.215869	0.121294	0.0931004	0.16852	0	0.212721	0.483902	0.0456933	0.331835	0.273097	0.227455	0.33211	1.47874	4.30632	1.29304	2.76252	2.88231	1.19665	4.42418	3.53998	1.43161	2.69187	1.534	2.53971	3.32816
ENSCAFT00000025078	1.35024	3.31052	3.12167	3.05314	1.97854	0.934718	1.10967	2.22024	3.13601	2.62647	0.661001	1.22037	2.2278	8.09009	17.7383	13.1512	11.5646	9.98426	5.27382	8.63448	9.92285	15.6908	9.96893	3.46098	4.66674	6.5503
ENSCAFT00000026818	8.0215	15.791	23.4583	13.5131	8.8504	21.6824	28.2193	28.642	11.9073	31.3629	35.7138	28.9997	25.5825	32.6415	92.9335	91.6525	45.9918	52.3281	63.4011	127.805	147.784	47.0134	99.0392	123.688	107.633	71.2784
ENSCAFT00000014523	1.10045	3.08781	2.49863	2.78117	1.29237	6.2304	1.51115	3.76368	3.91406	5.67698	1.83544	3.29981	3.64492	4.86523	20.0525	10.8132	11.1801	9.15309	21.0893	7.67031	23.2333	17.0334	19.2879	7.28396	14.0094	11.1344
ENSCAFT00000011605	16.022	9.38273	19.8496	10.1198	6.24196	28.5678	9.53968	9.77624	22.5466	52.4009	40.1508	18.4299	27.3866	69.8509	59.2027	81.7014	37.1554	40.7168	91.7144	47.4187	54.4454	97.122	176.095	148.021	74.5291	83.1014
ENSCAFT00000006807	12.6656	14.3482	10.2334	10.5863	10.0096	13.5311	16.1078	8.16772	14.4111	16.0361	16.6359	3.81953	6.50566	56.3755	97.808	44.0902	47.0764	75.5199	45.4337	85.7424	51.7144	64.7982	55.2363	62.1376	17.0433	21.8868
ENSCAFT00000024344	1.54051	1.59712	1.35621	0.293553	0.530293	3.06729	1.71907	0.264975	1.47336	2.09429	1.84357	2.25502	3.95741	6.95519	9.40742	4.88897	1.19745	3.46749	9.17503	7.25534	1.46655	6.50773	6.49692	7.22099	9.04929	11.721
ENSCAFT00000012167	4.33077	6.85223	5.35637	4.60346	5.37866	5.47604	8.22915	9.33078	5.54499	7.76993	7.19372	4.10509	5.24978	20.0703	43.6306	24.3309	16.2038	32.6007	17.7497	40.0969	50.4643	25.7221	29.1423	30.5134	16.5948	15.8441
ENSCAFT00000006504	3.3519	1.58944	2.31139	4.14011	1.258	3.03236	1.81724	1.19601	5.1506	3.77486	2.71588	4.2878	4.02659	15.803	9.01116	13.0321	12.5799	7.06271	11.3188	8.78158	5.83562	23.3358	12.227	13.4041	6.24459	12.6603
ENSCAFT00000028299	6.46634	1.88982	12.5749	0.753646	1.08017	8.95144	2.36069	2.87729	7.51176	12.7952	8.25736	10.52	13.636	29.7123	16.6587	56.9546	5.43419	12.2784	32.5949	15.0657	25.3182	35.0261	45.5113	35.1426	44.3878	44.7366
ENSCAFT00000021758	11.0368	7.68063	12.812	13.5371	7.09413	9.00431	16.1058	12.9486	5.274	10.6025	9.9456	14.3684	15.7361	48.0084	48.1241	47.1546	47.6756	52.3507	25.6	78.5299	82.5305	21.1217	34.1559	30.5229	54.0726	42.5339
ENSCAFT00000020906	4.5051	3.10621	4.84126	1.74104	1.83611	2.34109	0.720295	0.347695	0.515446	7.16921	0.243118	3.16438	0.749915	27.1336	35.3071	27.6714	9.3854	31.1811	21.5414	28.6217	14.0151	11.9958	32.0013	12.1048	13.3385	9.47913
ENSCAFT00000028637	0.0205044	0.0413128	0.0598985	0.0458674	0.0511984	0.0305567	0.0532846	0.0404744	0	0.0689205	0.0702269	0.0324311	0.038593	0	0	0	0	0	0	0	0	0	0	0	0	0
ENSCAFT00000024369	15.9293	2.96808	18.2505	4.09254	6.37256	14.754	7.29226	2.20062	14.6754	14.6649	15.986	26.0013	29.6151	69.9216	22.3832	81.5358	17.5304	48.5795	66.554	55.5195	15.7914	75.6488	66.0301	59.5981	110.713	102.547
ENSCAFT00000002210	6.62672	2.45786	5.45743	1.19936	2.05249	2.93935	4.36619	4.60943	4.15096	8.47777	4.08756	7.67	5.86621	24.6808	9.83675	18.9851	2.92439	7.83765	7.89929	12.6674	17.8004	15.8534	22.9179	13.4047	23.8046	15.8913
ENSCAFT00000011055	2.80216	1.4333	5.22549	1.83135	0.606917	3.50583	2.49331	1.97185	4.13186	3.50166	1.28609	1.77421	3.76225	13.4444	9.68309	23.3802	6.77777	4.41469	12.9408	13.453	13.1951	19.9798	14.5116	5.10965	7.79435	12.4942
ENSCAFT00000032080	7.21576	5.39342	17.7889	8.63377	5.93257	8.68718	14.425	10.8771	6.64344	11.9471	6.64043	7.3204	10.5227	31.1589	34.6786	71.3837	30.776	40.796	27.5793	70.9019	62.4176	28.2845	38.5105	24.361	27.9382	32.0113
ENSCAFT00000015761	1.96895	3.87307	1.36622	5.17567	7.32058	3.50893	7.09553	5.69886	1.68688	4.58454	6.29954	6.06036	6.80496	26.9831	63.481	18.7182	40.3604	73.9125	28.78	86.5649	56.2026	16.3308	41.6598	60.5515	54.2164	48.8714
ENSCAFT00000015722	6.42412	5.03209	10.3174	2.73962	1.6376	3.31509	9.78583	3.69445	9.16448	10.7818	9.17726	10.0507	6.49682	26.7888	26.0639	42.3996	9.20175	9.80953	10.6041	41.8945	19.3441	38.62	34.3969	31.7783	36.5255	19.9025
ENSCAFT00000028828	14.5916	2.79208	14.2666	1.08295	1.74613	9.05743	2.94922	3.02844	12.9055	22.0075	14.0138	18.4005	22.8426	61.3684	31.1582	56.6186	6.96069	20.724	32.6482	17.0888	35.7884	58.6296	72.0677	52.0753	78.9182	69.8172
ENSCAFT00000008068	3.22763	2.85038	5.84938	3.83027	3.10083	7.91238	3.23942	2.85924	4.51621	5.60937	3.44749	3.14029	3.29746	16.9677	18.3288	17.2306	14.021	19.9789	13.7063	15.6388	16.4816	19.8975	4.38641	14.7104	11.0108	10.5505
ENSCAFT00000014062	2.19267	2.09336	2.85053	0.572766	0.773403	1.70819	2.75826	0.824741	3.17207	4.32676	1.69318	2.80827	3.31607	10.4263	14.3676	14.1868	1.99549	5.75347	6.23841	14.8157	4.67372	17.5367	16.8136	9.28151	13.0659	14.095
ENSCAFT00000017248	35.3404	62.0539	16.361	75.5237	73.4991	48.7315	53.4209	40.5281	30.51	65.6994	27.7238	62.4798	90.5368	12.3989	27.2949	4.43513	23.4224	36.8172	10.0482	17.5602	14.9822	8.46599	16.0726	11.7446	20.6563	20.1537
ENSCAFT00000017258	1.75331	1.97415	5.13575	5.24437	2.22136	5.43942	6.38936	5.30389	1.49574	9.98579	11.0557	3.45908	5.78685	4.39194	8.00532	12.9938	11.1618	8.80412	9.95342	17.7351	13.3122	3.71503	16.5797	21.4381	7.11901	9.57317
ENSCAFT00000020426	150.719	30.6658	85.0363	28.5585	39.6692	53.9033	33.8525	51.2536	64.0526	116.81	62.0734	122.038	67.5786	695.987	289.447	363.584	141.368	391.126	187.316	221.413	401.164	288.067	412.638	265.464	539.09	216.401
ENSCAFT00000019150	9.0325	3.36767	14.88	3.88011	3.17356	8.59134	7.78185	4.68846	9.15527	25.4231	15.6137	27.1488	33.4475	53.8497	50.4626	74.2326	38.0014	40.7483	34.3603	87.049	60.1422	46.6135	106.566	83.3301	149.588	127.044
ENSCAFT00000021759	4.81646	1.22774	4.67133	0.847045	1.00647	4.38031	2.02899	1.2047	4.4201	5.05123	2.94962	5.49333	4.34515	20.7666	8.11364	21.3343	3.14336	6.71744	15.1348	11.1988	6.72396	21.9592	17.8359	12.0441	21.7555	14.6889
ENSCAFT00000013883	2.50618	2.04464	2.021	4.57162	1.98294	0.820889	1.56309	3.00967	1.982	2.74802	1.09307	2.16306	2.15429	10.8222	13.0275	8.46052	15.73	12.8317	2.80043	7.0568	16.0732	8.62269	9.39599	4.25689	8.89847	6.28243
ENSCAFT00000019873	21.0022	2.78672	1.95174	1.78644	1.98608	6.43845	2.75937	0.438374	5.73294	10.3301	4.03564	13.4873	15.1571	30.1373	19.2139	8.87865	5.73778	13.5483	16.3318	14.6872	2.99645	18.9497	26.1758	10.4517	26.0631	34.3021
ENSCAFT00000001128	6.82563	6.5621	8.83849	11.7973	6.03437	8.20609	14.2902	3.57337	5.59739	10.1367	4.37543	5.75849	8.26234	29.9914	49.0764	40.13	45.4994	42.876	27.4619	72.7999	23.6435	24.0639	34.7028	17.3227	25.0647	26.6844
ENSCAFT00000035288	2.15326	2.59042	2.48821	1.66429	1.69142	0.626343	3.7	2.5808	0.509739	2.92808	2.47665	2.05621	0.927606	0	0	0	0	0	0	0	0	0	0	0	0	0
ENSCAFT00000028681	1.15623	0.996347	1.89268	1.35263	0.669912	1.58691	0.938306	0.380326	0.786948	1.78613	2.34887	0.665699	1.40592	5.62617	8.47706	8.82247	5.78692	11.8417	9.91412	5.42084	3.31808	14.0244	7.6259	9.86986	6.39991	4.59646
ENSCAFT00000038567	2.72569	3.15806	1.33802	4.42286	2.72108	1.79974	4.64786	2.93809	1.99267	3.22429	0.889588	1.55082	4.57801	11.0188	18.1848	6.51004	14.1834	15.0546	6.82981	19.5122	13.9648	9.07106	10.4555	3.05446	6.35274	13.5687
ENSCAFT00000002639	3.98384	1.42348	3.22385	0.579319	0.653104	2.94756	1.30691	2.16664	2.57132	4.32166	2.50743	3.73219	1.60024	17.2654	8.87463	13.0673	2.20155	4.58558	9.26965	6.43449	12.8097	11.2268	14.534	8.96909	14.9946	4.9762
ENSCAFT00000017559	41.4124	10.6342	21.0327	18.0873	16.2226	30.1334	14.1999	8.69796	27.2379	34.91	21.3268	19.328	28.9922	2.78282	3.13506	0.350045	1.00619	2.99435	1.16274	1.65785	1.05212	1.28405	1.53351	0.442065	0.590931	0.843889
ENSCAFT00000020349	3.45676	1.86741	3.89837	1.51259	1.77673	2.0398	1.14942	0.940138	3.15845	2.91604	0.830915	3.48411	2.34303	15.2501	11.6728	17.4635	5.77563	11.0751	7.41305	5.62359	5.33651	15.0521	10.9961	3.45403	13.7149	7.59418
ENSCAFT00000019687	1333.86	780.191	517.041	914.178	1034.03	1034.55	893.234	436.674	607.744	2116.79	800.073	1516.12	3593.74	3845.78	3437.02	1542.78	2487.06	4519.97	2335.04	3021.43	1597.54	1918.63	5135.94	2205.22	4526.61	7796.44
ENSCAFT00000028705	3.36574	4.08374	9.41265	2.07612	3.04405	4.33299	7.62779	4.8001	4.81709	6.84371	5.8799	3.3739	4.74513	14.5004	25.6144	39.0987	8.93013	22.5333	13.8146	37.0443	30.0614	20.4768	23.0665	21.0331	13.1872	14.1859
ENSCAFT00000001626	10.388	7.3482	10.3448	12.5603	7.11028	4.2824	11.321	11.9622	8.57449	14.4692	1.85526	13.1688	13.8729	43.6102	38.9188	39.4507	39.4133	40.6226	12.3489	49.1778	58.785	31.4571	53.0136	5.88741	62.8305	68.5209
ENSCAFT00000029942	71.0806	46.1139	100.613	63.5878	48.472	141.627	97.6763	58.0206	41.3313	114.422	51.4964	28.68	41.5571	293.195	330.348	380.662	217.061	303.358	395.891	514.347	309.087	163.635	359.003	180.093	106.424	113.457
ENSCAFT00000001638	22.7883	12.2977	20.7313	8.954	11.027	21.851	19.6125	19.3285	16.5301	15.9736	9.34912	6.88183	8.53907	100.065	84.3827	88.4531	32.9699	69.4499	71.7585	101.863	103.671	73.2704	56.2934	36.2956	28.1833	27.1651
ENSCAFT00000008010	102.906	28.4239	74.1823	52.2204	12.0551	186.87	42.2734	6.57725	220.783	143.085	100.153	118.725	155.89	595.391	395.769	317.276	179.655	229.575	592.729	349.048	163.054	955.082	500.782	409.812	521.473	467.268
ENSCAFT00000016755	7.59034	1.78427	5.31288	0.504451	0.771187	6.42625	3.17108	2.08754	3.46502	6.54853	6.47552	6.52755	7.70144	32.7443	10.6707	27.5478	2.77439	6.78076	25.9462	14.453	13.1923	17.6286	26.4186	28.1692	28.9685	27.6409
ENSCAFT00000022227	1.06188	3.7505	4.80024	12.2738	3.25142	4.29572	4.13596	3.96517	3.1232	6.27007	5.43595	3.44043	3.56946	5.64601	22.9568	18.1371	40.6106	24.6328	13.7175	22.015	22.3477	12.5041	20.2935	18.4922	13.9085	10.1998
ENSCAFT00000021122	7.16139	7.66709	16.1689	7.87655	9.6971	8.18968	8.83317	17.0609	16.1901	23.2091	13.9996	11.7078	9.80723	33.2648	47.8231	67.0639	28.6225	67.5061	27.1242	47.287	106.002	69.4398	78.5382	54.4924	49.1761	31.186
ENSCAFT00000008386	10.8479	3.11529	6.74628	2.43282	1.95326	20.358	4.64309	3.91024	11.9889	20.0012	8.55908	10.4855	16.817	43.0132	19.9804	26.1718	8.63959	12.7028	61.7532	22.2148	21.7946	47.4144	61.3739	28.9247	39.1144	48.5911
ENSCAFT00000016367	2.63683	1.29138	2.54181	0.597786	1.37821	1.92004	1.13241	0.910687	1.98552	3.5795	2.59243	3.04756	6.19151	10.418	8.77126	7.1105	3.68597	12.0908	8.98114	6.17138	4.7022	9.11027	9.0901	10.1802	18.8527	15.9863
ENSCAFT00000010205	9.87317	9.88538	19.3425	17.8602	7.51856	16.7017	17.3595	12.0477	10.2001	29.8355	11.1214	22.8531	43.8733	40.2757	37.1513	68.5716	28.8431	38.1084	50.1593	50.3642	54.3412	35.1706	91.0546	35.8218	86.659	115.204
ENSCAFT00000030142	36.4337	11.7917	83.1381	19.4155	6.03018	52.8621	27.5116	12.6461	36.1421	92.767	40.7679	28.2148	52.9536	155.336	95.1421	308.568	76.5522	54.0534	151.66	151.13	97.8483	139.897	275.142	135.989	101.493	142.159
ENSCAFT00000025085	136.573	52.1642	172.342	44.5828	37.2916	99.4329	99.6034	55.2096	99.5346	107.757	93.7153	48.3939	46.4257	631.966	376.153	752.65	182.166	297.013	332.968	542.328	366.243	445.942	378.788	359.062	209.278	149.977
ENSCAFT00000031433	0.657158	1.07534	4.23337	1.06859	1.25455	1.16913	2.36305	1.8985	2.0749	3.06829	0.522666	1.74183	2.82112	2.08398	4.36696	12.4266	3.15495	7.43833	6.61459	8.24973	8.90063	8.3077	5.59133	3.2673	7.08032	10.7413
ENSCAFT00000015988	121.626	139.798	84.945	87.7128	47.787	87.4218	131.251	88.8098	97.0089	134.683	98.913	101.395	65.7409	442.882	773.159	348.333	291.327	266.201	309.538	552.323	437.662	433.902	366.533	307.953	348.9	155.992
ENSCAFT00000001286	55.4555	11.0875	98.7575	15.209	14.125	64.9876	36.3671	38.3181	41.9597	79.4482	77.9362	57.2731	79.2033	235.947	71.4824	408.49	53.1323	86.33	207.734	183.097	206.361	179.51	266.939	290.54	229.508	238.62
ENSCAFT00000000062	3.02298	0.0428026	1.1177	0	0.178675	1.18848	0.189041	0.0497253	1.10499	1.23873	0.890808	2.54481	1.71197	19.1001	6.54867	8.25987	2.29389	7.65729	6.26343	11.2203	8.8102	7.78994	8.46322	5.65337	15.3882	8.20762
ENSCAFT00000014490	8.32178	2.5326	13.5875	3.06701	1.45861	7.81639	3.77148	3.74659	8.29555	10.6964	9.75055	3.89577	10.4355	35.1203	16.8631	55.9359	11.2195	10.2099	24.7198	20.1367	22.3308	35.5544	35.7746	35.999	15.9695	31.6026
ENSCAFT00000011569	8.87185	5.61633	25.4433	9.15425	8.08425	16.2158	24.5319	19.4249	14.0478	17.119	24.055	12.8884	21.8454	38.5905	36.2522	102.878	32.9565	53.7674	52.0736	119.73	110.851	59.7009	58.1278	87.138	51.8982	66.0691
ENSCAFT00000008014	2.89961	0.62322	1.53401	0.688033	0.586231	1.86362	0.939399	0.33612	0.869567	1.28705	1.04178	1.99428	2.63474	14.0553	5.27082	6.8926	3.14365	4.43824	6.99578	5.35925	2.74189	4.9659	5.97698	4.6846	9.53556	9.80986
ENSCAFT00000012122	6.64594	3.34393	4.74526	2.25039	1.21299	2.9746	3.76663	1.97192	3.82712	5.73431	1.27483	3.86158	11.4121	24.6925	20.5072	19.639	8.04308	7.30519	9.36287	19.0322	10.6212	15.8687	17.8853	4.92758	14.6162	32.2876
ENSCAFT00000028817	4.93547	1.04921	3.72436	1.31141	0.862891	4.18909	2.27122	2.64309	7.31354	3.07311	3.30889	3.69676	4.06219	22.9171	11.2312	17.4841	6.2251	8.69835	15.2827	14.9241	21.2496	35.018	11.8377	14.1603	16.6709	12.9022
ENSCAFT00000017570	7.74194	5.03724	17.6615	9.86212	5.48339	15.2568	14.4481	7.7691	14.3272	26.2412	23.0105	28.4884	49.8947	30.1363	32.6301	64.9388	38.5075	36.8059	45.3971	65.0115	42.2207	58.8722	76.4226	79.7024	111.662	141.277
ENSCAFT00000034722	0	0	0.48605	0	0	0	0	0	0	0	0	0	0	13.6118	11.564	11.6768	20.3039	20.8678	18.7949	13.4629	30.3716	20.6351	18.016	10.2657	25.0326	43.0335
ENSCAFT00000016004	27.7676	22.4685	17.4177	18.2019	19.7782	32.2936	21.9724	9.66981	18.4804	28.4312	22.1052	12.3653	13.3762	119.551	157.069	68.5201	98.297	152.679	98.5378	122.594	61.138	77.5235	92.5913	77.1684	50.246	38.938
ENSCAFT00000021218	4.40379	4.73112	3.26718	2.2132	2.61192	3.86006	4.26971	3.99577	3.50759	2.43688	3.4953	3.21625	3.74189	18.8302	29.6919	13.8076	7.74553	16.0308	12.3741	20.2646	23.6586	15.0607	8.37243	12.8724	12.3809	11.9355
ENSCAFT00000023510	8.68177	9.63684	8.78253	1.34158	3.88965	2.96523	8.78076	6.43337	7.68357	8.19509	6.98959	7.89942	12.5225	34.4499	53.0286	34.8441	4.64196	22.0777	8.97211	38.7506	31.9205	31.0887	27.3759	24.8802	29.0296	36.478
ENSCAFT00000024820	5.64538	5.43724	17.3108	3.9518	4.48395	10.0969	9.20929	6.61486	8.95518	9.881	8.27861	4.78365	5.85978	23.9321	33.7619	72.2954	13.637	29.0693	33.8088	42.9812	38.1866	39.5286	34.3347	32.8611	20.1353	16.2845
ENSCAFT00000020924	18.1297	8.12654	8.74809	4.31154	3.11553	22.4927	19.5557	3.57082	9.95121	16.2812	13.5718	13.7426	26.1342	80.4593	48.5683	37.8756	15.3494	20.4794	72.8532	90.8466	19.9582	44.5166	54.12	53.1425	56.0641	82.4858
ENSCAFT00000021260	8.08849	4.65584	19.8181	5.02255	3.69012	7.59381	8.21911	6.63779	12.7619	18.3327	15.5489	6.40458	9.54487	34.5721	30.5308	82.891	18.4666	25.0645	24.4301	41.8879	38.5393	54.427	63.1379	59.4799	25.6476	28.7486
ENSCAFT00000026315	49.0402	106.172	63.7378	78.8923	55.7339	28.4165	123.353	48.8582	73.3483	184.775	83.1317	96.5789	196.073	154.713	398.39	158.53	163.306	239.743	57.9376	357.403	183.147	198.201	362.033	202.287	258.669	372.428
ENSCAFT00000007211	3.894	2.30405	3.46451	2.5123	4.19205	6.46462	4.96348	7.96835	6.49773	7.95827	7.21275	3.84527	2.75118	16.925	15.514	15.9845	10.1528	29.3234	23.6109	27.7241	44.7355	28.4972	29.6997	29.46	16.4281	9.20822
ENSCAFT00000021293	0.0393819	0.0231263	0.0680502	0.0257119	0.02658	0.0154115	0.0212962	0.0266631	0.0273702	0.0409301	0.0541169	0.0232567	0.025127	0	0	0	0	0	0	0	0	0	0	0	0	0
ENSCAFT00000024996	40.483	60.113	65.6545	71.823	56.5607	66.1261	136.139	68.3003	34.9257	156.34	96.6554	79.9951	140.711	70.3971	161.184	170.821	185.95	151.56	170.726	345.796	142.322	114.25	334.225	188.976	216.728	361.668
ENSCAFT00000013319	16.057	6.7375	15.536	2.32229	3.08656	14.3881	3.10892	7.10717	11.2652	12.0699	17.7832	8.07531	12.464	72.7306	45.6252	66.2153	9.38255	20.5161	46.6815	16.3869	40.7052	50.2881	42.9402	68.3913	32.8651	37.9992
ENSCAFT00000002410	61.5807	37.0111	10.3924	25.3603	22.9115	33.6977	33.7196	13.9172	29.5777	61.955	41.0639	76.0642	65.9228	254.567	223.545	40.4605	90.1775	166.087	101.077	160.396	78.9552	122.354	187.92	137.585	276.058	190.942
ENSCAFT00000017310	18.5165	5.8195	30.0372	3.80655	5.44958	19.2191	4.02836	5.92741	16.8137	24.5635	22.1332	18.0647	21.8006	82.6154	38.6316	98.3987	13.7558	35.6964	51.1812	20.4038	32.6882	48.5023	84.2645	77.966	67.4091	60.18
ENSCAFT00000027473	2.84368	4.28031	3.32212	5.61451	0.872313	1.44249	2.10065	2.37528	1.60633	1.41818	2.08676	1.15326	1.76722	21.2745	27.2992	25.0366	25.1179	10.0935	8.66528	18.5102	22.7068	13.0754	7.21375	13.6143	7.2837	9.59798
ENSCAFT00000028237	0.174979	0.223179	0.190003	0.110908	0.0757886	0.115447	0.143625	0.0249325	0.081343	0.137969	0.203874	0.185242	0.0571515	0	0	0	0	0	0	0	0	0	0	0	0	0
ENSCAFT00000007214	2.08625	1.8194	5.48483	1.46104	1.56521	3.90986	1.25222	1.54405	2.09496	3.77655	2.34721	2.60701	3.13419	0.307865	0.261547	1.05905	0	0	0.104462	0.138735	0	0.288484	0.13322	0.404343	0.496863	0.411814
ENSCAFT00000035991	0.210908	0.228041	0.386637	0.147419	0.172528	0.140971	0.225476	0.198558	0.342909	0.530124	0.265314	0.151078	0.180947	0	0	0	0	0	0	0	0	0	0	0	0	0
ENSCAFT00000031721	5.16088	6.66781	13.649	1.90062	4.15916	7.41647	5.56659	6.62525	8.55858	13.2255	8.63366	5.76401	11.5113	28.6431	45.3581	69.0197	2.04688	30.1577	35.572	33.3449	38.9417	60.494	55.8942	30.6675	42.6285	31.9787
ENSCAFT00000023512	12.332	13.0441	9.11769	15.0527	13.6625	8.25071	22.1321	17.8316	4.74311	17.6209	9.65157	14.3634	13.9552	62.6115	105.568	51.7106	76.1309	114.694	41.1817	138.242	116.665	26.8412	81.3638	49.1866	75.5074	59.643
ENSCAFT00000029978	14.5151	6.71418	26.664	2.72421	3.32983	11.9668	10.8299	8.22294	16.6802	12.577	10.8904	8.93113	9.93262	65.5666	58.6041	115.85	19.9762	37.9144	42.2696	69.3337	67.3248	74.6529	44.2572	43.2096	36.7602	31.4108
ENSCAFT00000003399	4.61089	1.98671	7.48971	2.03567	1.12577	8.25709	3.44208	2.60447	4.90292	12.0726	3.23446	8.53245	10.8133	19.3188	12.6212	29.6218	7.76284	7.14557	25.0014	16.537	13.4536	20.8866	40.3263	12.1981	33.2656	31.616
ENSCAFT00000020087	3.11548	1.1085	2.61775	0.265334	0.528608	2.45489	1.7488	1.32566	1.49447	2.26478	0.924097	1.23484	2.46661	12.8875	6.051	10.1435	1.02349	3.57392	7.50369	8.46056	7.3628	6.26551	7.23401	3.39337	4.95414	7.10112
ENSCAFT00000027045	7.71023	3.72069	9.68951	1.514	1.70505	9.15081	4.25934	3.5353	13.5584	10.3747	8.68164	9.82222	8.03748	30.8347	20.6929	36.259	5.8013	11.1755	27.2111	17.4369	18.0789	53.0162	29.8974	28.7175	33.4521	22.4361
ENSCAFT00000029712	1.46654	1.15337	3.99787	1.49532	1.15096	0.886374	1.5909	2.05776	0.975189	3.99108	1.70981	2.16148	2.99337	6.27424	7.56621	16.9467	5.37379	7.82951	2.77556	7.92932	11.5075	4.32396	12.9045	5.98215	8.76972	9.09465
ENSCAFT00000000985	9.3138	11.5965	8.99929	8.88665	6.63614	6.307	13.4891	7.84457	5.60786	20.1408	7.85164	8.87811	6.5173	40.9463	71.0116	36.292	30.7393	45.6643	19.5952	66.12	49.0548	23.4749	65.507	30.8013	35.715	20.347
ENSCAFT00000027692	6.95888	7.20337	14.0499	5.16755	6.07873	8.58959	8.6114	12.7792	10.2673	11.5778	6.24055	4.68264	7.20006	28.774	42.2008	54.3059	17.6689	36.6219	27.0632	38.9249	66.9445	42.0078	36.8015	23.4126	17.7761	20.7537
ENSCAFT00000014801	6.8316	9.64143	14.4639	9.47483	9.20296	10.5829	11.2778	14.7761	8.52969	13.783	12.6335	4.04339	7.52657	31.5079	66.1599	62.0582	38.5575	62.9773	35.6959	59.6497	88.23	38.4411	49.2237	49.4437	17.0601	23.3475
ENSCAFT00000028353	3.41256	0.690905	4.16314	1.12479	0.591487	3.56527	1.41636	0.683445	3.33526	3.38269	1.5959	3.67093	2.95091	17.0057	5.53607	22.2873	6.06109	4.70794	13.4528	10.4252	6.05896	17.1397	13.5532	7.8606	15.0621	10.3399
ENSCAFT00000013897	9.54051	4.32664	7.05806	1.21989	5.57956	5.14473	6.70414	4.45049	7.6148	10.8044	2.60731	11.8718	10.2645	40.3662	24.287	29.5088	5.5522	30.4094	16.7983	30.0442	21.6123	37.4058	40.588	11.6655	54.9945	32.2607
ENSCAFT00000027686	4.42831	3.18051	1.02665	2.7365	5.79167	2.18775	3.23783	1.5166	1.86289	3.36047	1.73137	5.47266	4.11798	1.05198	0.3981	0.22936	0.390606	1.90882	0.59867	0.568863	0.254083	0.80707	0.801211	0.366816	1.21117	1.06996
ENSCAFT00000003602	3.95514	2.64592	6.80186	1.12821	1.07664	7.40942	2.03828	0.832364	3.74948	4.4582	4.80221	4.41113	9.06158	18.6795	14.4677	24.8413	3.71629	5.85656	21.4364	8.43904	4.33189	14.638	14.3242	17.3834	17.1159	25.1912
ENSCAFT00000000333	5.16963	4.8915	9.28338	6.32454	3.98244	5.44744	7.69244	10.4165	4.31585	6.72809	10.2565	3.75669	5.94422	22.1391	29.7515	39.4962	22.1951	25.5072	17.4926	35.9778	57.2884	20.0765	22.8631	36.5086	15.2616	18.2584
ENSCAFT00000005259	2.00176	1.09319	0.535996	0.870022	3.29438	0.49289	2.78251	2.02847	0.336054	1.55096	0.673471	1.91089	0.649913	13.6378	12.5042	14.6781	7.81086	25.5127	7.79801	24.8456	12.652	8.86102	22.0335	5.57148	21.0573	10.3667
ENSCAFT00000029512	48.643	18.1908	15.609	11.3224	12.8991	27.9028	20.9738	18.3328	22.2352	24.7635	16.0058	19.1589	19.167	204.614	112.936	62.3969	46.0918	87.9789	86.7627	101.343	106.997	93.5864	82.5667	59.8493	74.8315	57.0987
ENSCAFT00000017092	5.40224	3.84529	4.95421	3.96605	4.18654	6.43729	12.4896	3.84834	4.31712	10.518	7.62628	6.95214	5.66279	24.5382	24.7505	21.8088	15.0008	30.2835	21.8418	62.7294	22.9202	19.726	36.0357	27.991	29.8618	18.2134
ENSCAFT00000002866	4.21625	1.93822	12.5997	3.74276	2.84009	7.07953	3.38489	5.85305	4.31734	10.5189	6.44121	7.49559	10.9111	19.3277	12.6618	57.3991	14.1408	18.1921	23.3163	17.1381	31.8221	19.7591	38.5439	24.4716	30.4478	33.9406
ENSCAFT00000013877	4.13627	2.31492	8.577	3.12167	2.04188	4.05396	3.12245	5.18065	3.79479	6.8262	5.02259	2.33321	4.60503	18.2368	16.3108	41.7826	11.8986	14.3941	16.0446	16.4626	32.5419	22.1126	24.1329	25.8493	9.30776	14.7426
ENSCAFT00000026810	0.3654	0.185323	0.173014	0.0684977	0.167673	0.149424	0.123807	0.230129	0.0898495	0.161972	0.120836	0.107898	0.14788	0	0	0	0	0	0	0	0	0	0	0	0	0
ENSCAFT00000000409	1.20061	3.69234	1.56643	7.40216	2.19165	4.7163	2.74602	6.56625	2.79452	4.66335	2.81457	1.27903	6.33655	7.52067	28.367	11.9313	29.7785	18.0829	17.3717	18.5628	31.8646	10.3499	18.1486	14.9876	8.86032	14.675
ENSCAFT00000036097	5.81589	2.95241	12.0783	2.90553	2.63293	8.91653	7.89082	7.12429	6.50897	24.1735	14.9904	20.6	28.1175	25.0616	27.5062	50.356	17.3026	28.3466	28.8528	54.382	64.9645	30.2697	80.8052	66.573	82.7783	88.5647
ENSCAFT00000001467	31.8513	31.1349	19.8967	16.8799	10.7117	16.3511	20.8221	7.55549	30.6472	29.2119	42.8715	40.9111	31.7244	131.974	185.451	81.3908	59.3266	66.0082	51.331	99.0845	39.9071	128.955	96.4347	154.545	157.238	91.8151
ENSCAFT00000011522	2.11861	0.520397	2.092	0.115215	0.152989	2.20911	1.10058	0.447602	1.14972	2.22615	1.36182	1.1877	1.17087	9.37651	4.87065	9.40675	1.31029	1.5205	7.5437	8.73009	3.50444	5.02652	7.6196	5.81659	5.35109	4.17573
ENSCAFT00000036919	129.459	134.893	413.704	239.842	148.495	294.286	111.022	149.854	268.761	294.321	161.102	97.0383	253.563	549.656	923.226	1443.9	766.589	1095.74	639.856	422.998	964.531	976.96	765.224	538.215	377.908	555.047
ENSCAFT00000023809	5.82649	6.29379	26.3407	12.2583	4.53604	10.5008	21.1032	16.2167	12.5553	20.0223	24.6302	20.1758	17.0921	23.8833	36.5279	101.13	38.6027	26.4004	31.9527	88.2496	81.707	49.263	60.247	84.5096	75.0868	49.7427
ENSCAFT00000013953	1.72087	2.81478	1.71089	2.53512	2.07245	1.95684	3.11224	2.47724	1.71898	5.63901	1.23475	2.32728	2.68915	6.44941	17.3812	6.87334	9.8337	12.9488	6.69107	15.0627	13.5722	6.62399	16.5333	4.48106	9.06333	7.63681
ENSCAFT00000027596	0.493966	3.18245	0.976997	4.28014	1.92863	1.61186	5.27347	2.85485	2.32966	3.96296	2.85661	2.81192	2.2425	3.43345	16.4819	3.88737	11.4731	10.5073	5.9092	20.1638	10.0166	10.2424	12.247	11.5705	12.261	6.96478
ENSCAFT00000020952	132.951	6.93105	81.6127	8.53035	6.35438	156.253	6.01793	3.64522	142.064	199.368	139.255	235.801	377.09	416.085	151.041	176.493	101.624	158.543	270.143	127.621	93.1227	340.205	383.202	283.559	581.12	619.028
ENSCAFT00000007234	4.75009	3.08305	9.66104	2.18387	1.87434	7.22678	7.04509	4.69093	7.22619	14.0311	16.6479	10.8538	15.6975	21.9025	19.2567	39.856	8.06843	12.4719	27.326	34.7303	25.4506	32.8431	50.2756	62.638	50.6619	52.6028
ENSCAFT00000038505	3.16725	1.34682	3.38665	0.483024	1.07894	1.50456	3.41382	2.89556	2.26537	3.45765	2.97756	1.93883	2.50028	14.2294	7.86833	16.4812	2.16604	7.02394	3.41448	16.6169	12.7475	11.2002	11.6334	11.1442	7.96595	8.67099
ENSCAFT00000007221	227.755	130.034	202.986	71.0756	61.6372	200.846	177.337	149.628	241.512	714.216	374.314	396.703	481.956	574.968	440.707	369.125	147.278	236.853	268.171	459.07	553.321	466.581	1060.75	623.626	780.628	615.638
ENSCAFT00000020998	7.40726	11.1322	5.40317	9.9065	6.13263	7.65491	12.403	10.1756	6.78315	8.27925	9.41376	8.25398	4.97953	30.9692	67.0367	24.3279	33.6415	39.0499	25.0878	58.7885	52.9112	30.2285	27.7368	35.0279	32.3086	14.5365
ENSCAFT00000028973	6.88244	3.83657	5.55596	1.31307	1.95052	7.34475	3.35251	1.65694	6.40856	6.73868	4.24434	3.33147	2.84806	31.4474	22.9337	28.3302	4.73479	12.4082	29.1509	15.9267	9.27607	31.4096	25.0594	19.9431	14.3387	10.0751
ENSCAFT00000021257	16.2057	4.14285	11.21	3.59001	2.23405	9.00614	7.47113	2.94868	12.6986	13.8351	8.44517	15.16	12.2878	64.7984	22.7511	43.9777	11.7185	10.9129	33.7854	31.4527	15.0842	50.0871	50.2046	31.2807	47.4869	38.3557
ENSCAFT00000008030	2.08593	2.70128	4.6665	2.80029	2.74322	4.26069	4.30672	6.49143	2.53659	6.26894	6.07903	3.46574	3.95566	9.50977	19.6955	18.5499	10.7136	17.4843	13.9611	23.7736	37.5404	10.9739	22.198	22.7579	14.1787	12.5721
ENSCAFT00000025143	0.937851	0.874082	1.06233	1.7513	0.790214	0.660697	1.07926	0.905545	0.697966	0.60844	0.134334	0.562116	0.694208	4.83804	6.51445	5.30553	8.087	5.54774	4.13594	7.13862	8.02162	3.7845	2.48757	1.25836	2.62032	3.29553
ENSCAFT00000017536	1.9713	2.46286	2.47673	1.07775	0.880043	2.68133	1.29421	0.858554	1.46024	2.77346	0.830966	1.63869	2.29924	8.47265	10.6381	9.17072	2.75653	3.85108	8.26385	4.38052	4.53421	5.88207	7.46914	2.48967	5.3486	10.3762
ENSCAFT00000039297	84.2113	157.641	36.939	151.493	150.482	103.92	202.277	253.729	87.3497	169.136	101.659	59.8193	78.2953	595.131	1081.38	234.403	576.306	963.581	563.248	1041.54	1399.44	568.979	844.349	616.947	374.453	410.175
ENSCAFT00000026342	4.4654	5.72883	7.47423	4.31279	3.03165	7.45449	4.22729	4.08945	7.99757	8.05157	4.51438	1.23258	1.78926	20.4539	33.7072	29.3228	16.3631	20.2495	25.3913	19.2933	25.1993	36.9426	25.0422	15.5884	4.8666	5.86488
ENSCAFT00000001203	3.15608	2.45191	0.657562	2.81604	1.40056	1.90047	1.43122	1.70593	3.1585	7.22105	4.1315	1.96155	3.93553	13.6189	14.1878	3.03097	9.05887	7.57814	11.6012	7.09419	7.44458	14.5209	26.4935	18.2279	16.2557	13.571
ENSCAFT00000017488	4.0558	1.64704	6.5954	1.4389	0.754421	3.65046	3.30022	1.51497	3.43644	4.57799	2.93933	2.60116	4.04335	19.0587	11.8409	28.8282	5.452	4.81152	12.3261	18.0498	8.74569	16.3889	16.3629	11.8952	10.9308	12.825
ENSCAFT00000028820	1.97446	1.40519	2.54459	0.431913	0.419452	2.11983	1.59626	0.811383	1.78022	2.92994	2.32295	1.58414	2.42008	10.6034	7.84143	13.5837	1.34819	2.33809	11.0348	6.66077	4.04119	10.9322	12.6845	10.9585	7.70293	11.0227
ENSCAFT00000001604	19.6397	13.9109	10.2	16.3087	19.7175	11.3755	25.1836	15.8582	18.639	23.8126	15.1549	12.7916	17.1373	87.617	81.9417	38.1397	58.1344	120.653	33.9066	124.678	89.93	72.7468	82.1859	50.8542	46.5366	51.0905
ENSCAFT00000018785	3.03938	1.43507	2.68443	2.53044	1.94465	2.99552	2.26989	4.03475	1.66114	5.30246	5.15933	1.27191	5.51073	16.7345	10.3059	11.634	9.67138	15.1988	9.68719	14.8479	28.7205	7.57306	20.8335	21.0292	5.98727	18.1128
ENSCAFT00000036738	4.02077	2.48233	7.68469	1.90183	1.40823	8.02369	5.67467	4.068	7.65346	12.3646	7.56973	12.1129	14.7304	16.3685	13.2701	29.6982	5.96723	6.78042	23.644	24.6347	18.1764	30.5325	36.0753	25.3273	43.9943	41.4739
ENSCAFT00000005717	13.659	26.9494	17.7842	13.1525	9.60242	20.9386	13.3831	8.60749	13.4277	27.6289	27.3206	12.4676	22.3615	58.4176	160.494	71.9363	48.2741	58.9265	68.2144	61.7206	46.0159	58.7852	88.0789	99.9558	50.5649	68.6667
ENSCAFT00000018216	53.8585	62.2035	24.9949	48.4686	39.2261	52.6913	53.4519	43.4066	46.5518	43.2436	38.1017	42.4488	26.4788	266.841	405.201	111.416	178.498	262.462	170.94	272.051	264.638	211.293	149.712	154.061	179.132	84.6272
ENSCAFT00000007701	3.36262	2.67763	1.80767	2.46411	2.63261	2.03161	1.80618	1.72449	4.3661	2.98988	1.87969	1.21558	2.65341	14.8679	18.4067	8.40025	9.19701	16.3743	6.46086	9.95969	9.2591	19.1955	10.5778	7.87162	4.75641	8.03328
ENSCAFT00000010463	1.42732	0.562463	0.690696	0.749477	0.196327	1.79274	0.35834	0.218805	1.92994	1.93471	1.45689	2.26053	1.87361	5.0982	4.34945	3.5991	2.81091	2.04249	5.47951	4.21972	1.72014	6.01534	7.91157	9.34204	6.66259	4.43318
ENSCAFT00000031976	0.0159293	0.0358462	0.0544923	0.0507602	0.0256504	0.0408559	0.0598981	0.0557479	0.0204306	0	0.0413737	0.0490591	0.0439316	0	0	0	0	0	0	0	0	0	0	0	0	0
ENSCAFT00000000503	1.40084	0.112208	0	0.0663009	0.149043	0.315908	0.0517467	0.0890596	0.0641635	0.225504	0.068351	0.387907	0.451898	18.1737	18.4627	5.09184	14.9042	24.5754	10.3179	8.01266	5.57196	7.47021	17.5525	7.65702	12.7164	14.1626
ENSCAFT00000017901	6.2141	12.5946	5.15103	11.9699	6.73637	7.0783	11.2652	9.31528	4.28185	12.0788	4.41541	3.67444	5.81894	31.5596	77.9765	28.2449	41.9918	43.5976	24.1852	59.4258	50.5081	35.2871	44.681	18.9503	18.0561	28.3521
ENSCAFT00000019894	2.74999	0.789467	2.65496	0.101678	0.60291	1.42929	0.691868	0.842439	3.01999	1.91726	1.05243	2.00324	2.92515	11.7972	8.49094	11.7766	1.03188	4.51952	5.53559	6.50612	4.91959	16.0613	8.79601	6.30936	8.61367	11.1789
ENSCAFT00000000003	0.023489	0.0874952	0.159256	0.102313	0.101776	0.0593805	0.142943	0.102077	0.164392	0.0729905	0.0604532	0.0337379	0.120021	1.05795	1.9921	1.47476	1.11407	2.55496	1.11672	2.45835	2.40484	1.54783	1.41614	1.21324	0.712434	0.426842
ENSCAFT00000002002	0.0344143	0	0.0593676	0.0355051	0.0328911	0.0322396	0.0423877	0.0373417	0.0191473	0.0677934	0.0358233	0.0252486	0.0399328	0	0	0	0	0	0	0	0	0	0	0	0	0
ENSCAFT00000006531	5.80433	8.16685	6.27487	6.86174	7.17985	7.35261	6.08303	4.3782	9.06801	6.26231	3.71378	3.39665	4.57479	25.2906	49.8431	29.0451	24.2478	42.8467	26.8875	28.1435	21.8714	41.1955	20.7244	15.2958	13.6167	14.3296
ENSCAFT00000020639	2.6804	1.92062	4.89032	0.866495	0.955124	2.57121	2.7414	2.38977	2.47436	6.75072	5.0741	2.44572	3.71871	19.2792	12.6395	22.1215	3.14711	6.47524	9.49259	12.9876	15.5055	10.0714	25.678	17.4641	10.1513	11.4297
ENSCAFT00000017672	16.8317	6.96241	45.8993	11.1611	12.1693	23.929	12.7811	22.5001	22.9691	45.6995	37.0771	14.8832	20.4516	65.8801	45.2393	165.854	36.7122	75.1023	66.8244	56.8438	119.457	87.3321	134.762	121.408	54.2439	55.26
ENSCAFT00000013904	1.76634	2.09313	1.17404	1.93016	1.12424	0.864942	1.27875	2.18494	1.72806	4.73304	3.66854	5.38429	5.89394	7.54671	11.3843	5.80447	6.69378	7.37645	2.504	5.65969	10.5379	7.43742	13.6777	11.6435	19.7769	17.558
ENSCAFT00000012582	2.07205	1.10129	2.26655	2.03931	0.64976	1.95309	0.887219	4.13649	1.76361	2.99545	3.39402	3.95955	5.34164	10.3383	7.43274	10.425	9.26196	5.84654	7.22824	6.26065	23.8798	9.04034	11.8798	12.9737	19.0718	17.9171
ENSCAFT00000013316	2.43005	1.50742	5.20506	4.07903	2.99105	6.44584	5.05221	3.48001	1.64459	6.74393	3.54164	1.77011	4.01019	17.5687	25.7774	38.2586	27.7414	38.7291	36.8763	48.6157	49.7767	15.6541	46.7106	15.228	11.5496	22.2962
ENSCAFT00000023350	18.0091	13.3062	24.1465	11.5233	18.2121	21.7918	26.6897	44.6765	13.7497	48.9815	32.4406	33.3027	47.8873	60.529	46.2007	94.5456	24.1109	57.3082	65.2097	71.4035	123.212	46.9734	137.133	113.924	123.576	145.302
ENSCAFT00000010713	4.51139	0.070264	3.44077	0.0272337	0.0382615	6.54679	0.0840758	0.0609781	3.6054	2.04035	1.6279	1.91373	2.00645	20.6165	6.62808	19.7064	2.51398	6.48827	21.8548	14.0632	10.8588	21.0368	11.3453	8.40018	10.1291	7.72012
ENSCAFT00000015732	3.72703	1.25443	1.76497	3.79846	2.74449	2.46983	2.22133	2.46191	8.55284	3.6274	4.01536	2.92585	2.73459	18.882	10.716	8.20953	15.3722	20.6087	8.79189	12.1041	17.918	35.1008	13.7496	16.6836	13.467	8.28875
ENSCAFT00000018932	10.5265	7.09116	7.61075	3.13124	3.08837	7.46775	3.73682	2.76489	8.19057	6.82634	5.8519	4.9443	4.29408	50.2657	74.324	39.1346	21.864	39.0701	33.8519	36.5043	28.7796	48.5209	29.9517	23.6086	27.312	14.9166
ENSCAFT00000012302	0.858704	0.683102	0.691071	0.815382	0.582007	0.290941	0.630975	0.580715	0.53451	1.18013	0.395348	1.61423	0.640698	0	0	0	0	0	0	0	0	0	0	0	0	0
ENSCAFT00000019737	10.8759	2.20829	18.2492	4.5412	3.24328	14.9665	4.02063	5.50266	15.6454	15.2814	15.3576	29.2064	38.0662	31.7001	14.8724	46.9576	14.9244	16.7197	33.0298	21.2277	25.7801	42.4575	32.4672	43.9383	77.424	76.9163
ENSCAFT00000027277	96.9555	136.307	39.9197	203.456	235.314	74.6634	176.154	63.3252	118.957	143.099	68.8013	205.356	175.204	1.94956	1.04001	0.789773	0.580066	2.21195	1.21599	1.45274	0.447551	1.05153	1.55069	1.05078	1.80698	1.98092
ENSCAFT00000005226	6.74814	4.86037	5.42132	2.79179	3.32542	3.24998	7.41864	3.43072	5.46171	7.3485	4.56148	5.70531	5.08115	32.7136	33.0761	28.12	12.1834	22.1108	6.77495	40.89	18.4631	33.8879	19.0743	25.4546	14.9264	23.0547
ENSCAFT00000002937	4.42775	3.66956	7.05833	5.96122	2.8931	5.37584	7.31247	4.00754	2.80291	12.2841	3.09096	9.01871	9.63733	13.5607	7.78128	17.1754	8.59776	6.12732	10.7682	13.7579	9.36743	6.30134	21.4724	10.7436	21.3273	21.3938
ENSCAFT00000009433	0.0978281	0.0700385	0.075587	0.13351	0.0605751	0.0364632	0.0753721	0.0776817	0.0341243	0.145593	0.0571151	0.0454142	0.0457389	0	0	0	0	0	0	0	0	0	0	0	0	0
ENSCAFT00000021192	0.69145	0.470782	2.31479	0.44022	0.199647	1.22082	0.545642	0.532745	1.40894	2.40211	2.13366	1.03541	1.84594	3.33662	4.03816	10.7816	2.2802	2.10884	4.64734	3.20434	5.05544	6.91711	8.7007	9.29628	4.78252	6.43072
ENSCAFT00000024759	8.96847	9.8494	5.1313	21.1465	8.7057	9.21964	10.0292	9.54619	8.7722	11.2343	5.78887	6.26764	4.46323	39.3522	68.3747	23.3043	79.3293	61.6966	41.9139	58.0927	59.4926	39.1628	39.1279	23.6849	26.0932	15.7476
ENSCAFT00000037338	1.2115	3.27314	4.04226	1.8522	2.78542	3.42534	3.89681	6.24374	1.28149	4.85489	5.4402	1.02264	0.710772	4.29992	9.17351	8.90006	3.40503	6.31892	11.7256	7.90857	15.5554	10.574	10.8717	9.77617	4.96008	4.15705
ENSCAFT00000032280	2.63544	5.72796	1.34889	10.1032	3.91234	3.36007	5.70492	3.85836	3.52836	5.67644	2.08494	2.23045	1.30296	113.146	359.42	86.4573	157.882	298.113	124.088	287.681	173.595	106.228	220.937	107.415	209.669	150.938
ENSCAFT00000001172	3.02148	2.40978	4.43734	2.71873	1.10765	6.63424	1.7471	2.34237	4.92066	8.6696	9.1526	2.10196	4.4234	13.5675	16.9294	19.4658	11.1816	7.81685	22.8688	8.9817	14.0053	22.44	30.4342	37.0265	8.85227	14.7318
ENSCAFT00000028806	0.445834	0.556186	1.76237	0.243766	0.414727	0.395059	0.49839	1.02097	0.936785	2.50452	1.04941	0.922367	0.966315	3.26949	10.3321	14.13	6.69129	3.20931	7.02198	11.8969	9.78621	13.4216	19.7808	11.446	7.04772	7.3246
ENSCAFT00000027905	2.11966	3.16949	1.56789	3.94081	2.25597	3.60084	1.92884	2.01135	2.67465	3.61109	1.31436	1.45285	1.61791	9.83106	20.4509	6.22462	15.0545	16.358	12.1258	9.32913	11.3955	13.021	12.658	4.82467	6.48873	5.24398
ENSCAFT00000007822	2.96875	2.08597	2.39036	2.45072	2.17171	2.65678	3.03611	2.48759	2.89614	3.56922	6.58403	1.76157	2.15834	9.63695	10.9722	8.26566	5.91123	11.5687	8.28159	10.3607	12.255	8.50732	10.1502	21.9939	5.34983	5.35816
ENSCAFT00000000014	1.08394	1.27559	1.90768	2.76324	1.29407	1.53056	2.54039	2.46403	1.20117	1.86401	1.30487	2.19373	1.57292	5.17665	9.09149	8.98166	11.4087	10.0136	5.26348	14.4125	16.1868	5.85026	6.5381	5.26405	9.09138	5.14222
ENSCAFT00000012631	9.46261	11.1732	6.23576	16.7916	10.4989	11.8024	8.64649	12.2593	6.74436	15.3298	8.5477	4.8094	6.94363	40.6304	61.5732	27.6799	61.9612	71.2335	40.4551	39.7248	75.2223	31.6787	50.5577	31.4907	19.6556	21.1689
ENSCAFT00000035334	0.0786841	0.0947949	0	0.0623973	0.0394664	0.0634048	0.0970867	0.0825068	0.0410628	0.126901	0.113622	0.0534744	0.0859875	0	0	0	0	0	0	0	0	0	0	0	0	0
ENSCAFT00000002215	0.0676379	0.0258757	0.032992	0.0203809	0.0340743	0.0455569	0.0559955	0.0335248	0.0133619	0.0225638	0.0201937	0.0363666	0.0626881	0	0	0	0	0	0	0	0	0	0	0	0	0
ENSCAFT00000031842	0.0315558	0	0	0	0.0410498	0	0	0	0.0617243	0.0750246	0	0	0	1.27902	2.48705	0.75219	3.67756	3.02882	1.0221	3.0279	1.54619	1.48781	1.87364	1.67701	2.22976	1.00191
ENSCAFT00000010771	1.23663	0.842461	0.803001	1.03119	0.740084	0.374955	0.682658	0.625303	0.961204	0.505711	0.076092	1.25192	1.96908	5.23702	5.99763	3.29974	3.8745	5.29207	1.03995	4.34568	4.59371	4.17411	3.17799	0	4.37019	5.96232
ENSCAFT00000020320	2.54195	2.58302	4.43003	2.82666	1.81789	6.47996	3.85203	6.57978	3.94024	9.02019	9.38152	2.86323	4.87273	11.7897	20.0405	19.2614	11.2124	12.8206	21.2431	21.3703	40.5207	17.7892	32.8053	37.1149	12.5484	16.0943
ENSCAFT00000007718	5.38385	2.83869	1.83925	3.61157	3.37654	1.75255	5.10622	1.34496	2.235	3.91377	2.29521	6.71875	6.33736	24.9578	19.7691	8.59404	14.8726	25.664	6.96835	30.5329	7.47642	11.8664	16.0991	14.0994	29.8429	22.9866
ENSCAFT00000012955	12.1342	4.3049	15.2505	3.42314	2.25052	15.4143	7.75005	4.09584	11.1564	13.0283	10.9891	4.98152	6.18188	52.4145	27.4716	64.3754	11.5954	14.1761	49.6401	36.6624	22.8223	47.6194	42.3084	40.6989	20.6998	18.7
ENSCAFT00000036634	33.9905	14.7384	27.8189	6.06167	6.96527	41.8428	12.6152	8.08677	36.6066	19.6484	40.6846	28.3862	32.2937	135.399	79.0516	108.044	20.4405	39.6978	122.688	51.3237	40.2747	146.62	63.1873	140.272	105.237	91.5204
ENSCAFT00000003834	0.0200749	0.0746962	0.101756	0.0523147	0	0.117914	0.219573	0.15513	0	0.21772	0.0257724	0.532376	0.490471	0.558953	1.48401	0.787163	0.807732	1.29397	1.06996	1.16161	1.35348	0.481099	1.22108	0	1.89501	1.14505
ENSCAFT00000025949	6.67392	1.72298	3.26331	1.33615	1.86048	2.79745	2.72615	2.65323	2.76326	5.12138	1.52328	3.74134	2.38465	27.8762	11.6783	13.848	5.6109	11.8823	8.35997	13.9253	14.1511	11.8253	17.762	5.61475	14.0531	7.28394
ENSCAFT00000004096	1.95883	1.4947	1.90599	0.93483	0.662946	3.48749	0.764031	0.276379	2.55553	2.34838	2.37619	2.29701	2.66082	6.93855	7.06959	7.69664	2.98137	3.95427	7.87355	3.04089	0	8.10002	5.64774	5.78804	6.51012	5.4109
ENSCAFT00000025718	2.53837	0.857109	2.17452	0.537255	0.512571	1.22703	1.35045	0.666335	1.88379	1.87803	0.412604	1.27517	2.87484	10.8585	5.15975	8.45462	1.65707	3.89861	4.41695	6.31602	3.28667	8.00257	7.52275	1.72818	7.83528	9.23535
ENSCAFT00000011808	9.62301	2.77774	16.4519	2.22117	2.10687	17.3133	3.66928	4.34483	12.9844	13.5629	11.5259	12.3282	15.3799	41.5547	17.4254	65.9482	8.49974	13.582	54.1551	18.0647	24.0137	54.4809	43.6718	42.1486	47.8396	45.6361
ENSCAFT00000010103	16.3239	5.76088	14.6367	5.55718	6.55696	26.0979	2.98614	4.2133	15.187	21.9486	38.9327	18.3318	38.232	72.2965	41.4792	59.4608	28.49	51.3885	81.5895	16.7755	30.6245	66.3788	73.0105	141.228	72.2353	116.226
ENSCAFT00000015877	0.508364	0.227623	0	0.344925	0.103875	0.123608	0.337312	0	0.275345	0	0.120988	0.424399	0.445982	250.957	570.693	108.683	284.156	254.446	242.089	357.392	72.2882	174.618	230.347	243.756	267.611	243.213
ENSCAFT00000026869	0.0340311	0.0633153	0.119704	0.0504039	0.0505746	0.0301736	0.0525553	0.0495804	0.0302842	0.0793807	0.0426661	0.0334443	0.0406725	0	0	0	0	0	0	0	0	0	0	0	0	0
ENSCAFT00000038247	8.38932	17.5185	4.46793	16.5422	10.5377	8.81634	14.3682	9.21004	5.34395	12.5523	8.38566	13.9407	11.644	42.5813	132.285	28.1101	69.0537	71.22	46.1828	89.6387	69.481	37.591	49.3214	43.77	62.9586	56.7478
ENSCAFT00000026583	1.15395	0.831831	1.19495	0.621664	1.15621	1.94246	0.916081	0.1274	1.7801	3.1849	0.794059	1.39413	4.48971	6.20862	4.9797	4.30789	2.01932	6.81145	5.04481	4.19244	0.689169	7.07158	8.7898	3.07947	5.5695	11.5495
ENSCAFT00000005736	2.32879	1.41901	2.17517	2.11228	1.39837	0.908878	2.61955	2.09157	2.11199	1.58296	1.84936	1.01048	1.14422	10.1157	9.67014	9.11136	7.87253	9.98882	2.61084	14.352	11.5593	9.02466	5.47178	7.34212	4.13977	3.29854
ENSCAFT00000036552	14.6684	3.58037	12.981	2.78476	3.43976	15.3885	3.69254	3.55473	11.8194	20.0457	10.5685	13.5089	13.9771	58.1487	21.6807	51.5855	7.90753	22.4356	56.1564	16.9317	19.2946	52.628	67.3304	36.8125	54.0013	42.1696
ENSCAFT00000018582	3.05784	3.72764	6.99653	8.28826	4.4952	6.94302	1.30999	2.97067	8.97298	8.28505	2.96887	3.40502	5.94106	39.8922	29.8342	63.5526	31.9345	46.458	45.9499	9.83143	27.7239	78.3647	65.4061	26.0804	33.8373	32.8644
ENSCAFT00000002073	2.47711	3.38018	2.09377	2.43983	2.55782	2.82534	3.03626	3.56903	3.1823	2.75177	4.29486	6.15691	3.02798	11.2878	24.8312	8.2383	8.82303	19.2166	8.26467	16.3101	21.4946	13.4496	10.4721	14.9812	24.5208	9.53239
ENSCAFT00000011961	2.88152	0.561211	3.48226	1.22793	0.905159	5.12936	1.2519	1.29566	5.36255	6.06844	3.54055	3.84457	4.69887	12.4546	3.41269	14.4697	4.58718	6.06154	15.6509	6.14321	7.21177	22.2295	19.8378	12.7979	14.9129	13.837
ENSCAFT00000024144	4.37386	3.79569	2.61436	2.14691	2.53904	3.85177	4.61207	2.12824	3.68414	4.78511	1.77987	1.76305	1.97592	28.2103	42.6169	17.9183	19.2656	35.8464	15.4967	39.1515	24.0806	26.9013	27.5873	15.7324	9.83277	10.0475
ENSCAFT00000006963	18.1492	7.14823	11.5839	4.7422	3.13489	8.72716	13.1036	3.1314	14.48	24.0926	25.3766	14.6916	17.5845	83.6628	50.5464	48.9031	17.8613	24.4636	26.9452	74.6129	21.2337	61.9938	78.8386	95.419	55.7834	49.7356
ENSCAFT00000014224	49.4758	8.57012	45.0853	3.78654	9.32302	55.2757	12.8267	12.2254	41.9171	27.9057	47.1329	26.4246	34.6321	246.48	94.1851	229.583	29.967	64.7018	216.772	104.274	70.1901	226.352	137.731	208.676	131.551	135.885
ENSCAFT00000021963	6.43957	2.17729	3.71165	1.51802	1.50524	4.0068	2.90129	1.15257	2.58401	3.7911	1.7392	3.17489	4.13315	26.4692	12.0469	14.4186	5.0709	8.836	12.2719	12.7269	5.81488	10.7192	11.8148	6.12154	11.8406	12.2591
ENSCAFT00000000356	1.53242	1.87136	1.23148	0.93777	1.03735	2.11197	1.49158	1.16848	3.48803	2.7257	1.08076	3.48128	2.00429	14.9175	14.2124	8.74949	3.92161	7.57152	10.9062	8.1147	7.73097	20.9839	20.3015	8.91263	22.6382	14.2584
ENSCAFT00000038239	9.00986	0.548643	12.2402	1.00663	5.33764	18.9408	3.34298	4.63376	12.3736	10.4454	12.6479	5.31639	16.6734	101.344	119.185	91.2666	33.476	165.17	45.6717	84.6961	107.522	88.8401	114.019	132.346	76.0249	39.8338
ENSCAFT00000006009	6.61923	5.1966	9.71883	6.92114	6.17333	9.58533	5.40695	9.32078	7.84837	10.9265	10.8337	3.95608	6.99234	18.8939	17.875	37.5028	19.7807	26.1055	29.7804	8.95474	30.6676	34.8003	26.5468	33.341	11.6202	13.7311
ENSCAFT00000002127	4.57942	3.68801	5.54915	1.92683	1.518	3.42132	4.60152	3.22874	4.53833	6.90613	1.79578	8.83575	4.12888	22.1537	21.4831	29.1776	7.49866	8.91662	11.631	24.7315	16.9418	18.6156	24.9321	8.65943	36.3734	13.1159
ENSCAFT00000017254	670.929	428.967	264.053	325.286	271.288	574.301	425.012	122.106	347.517	1021.53	447.805	747.544	703.085	1709.87	1588.54	593.791	717.956	1232.06	949.377	1177.03	459.294	780.025	1945.98	956.461	1747.54	1095.14
ENSCAFT00000029233	5.66693	3.85074	11.6481	4.65431	2.31699	4.47272	8.15002	6.67922	8.04572	9.85268	6.81814	4.67899	3.63821	24.8168	24.6108	47.7575	16.8122	16.2317	13.9693	44.2711	40.8184	35.5089	31.5448	24.2584	18.8408	11.2451
ENSCAFT00000022261	1.09068	0.453288	0.738124	0.448278	0.630368	1.85778	0.934478	1.12254	1.59763	0.685144	1.0149	3.01211	3.04762	16.4348	8.69641	23.4414	4.81382	10.2869	20.6614	19.6213	19.518	20.4199	15.5391	22.8134	36.3757	38.0255
ENSCAFT00000018179	15.8319	1.70187	34.3031	2.09766	1.05522	18.7821	3.71062	3.09977	10.888	15.2052	23.1176	17.2838	23.2211	38.301	24.271	79.2055	15.6371	23.3463	36.7892	30.2061	43.4766	17.241	28.968	55.0028	51.864	37.0291
ENSCAFT00000002053	160.072	105.803	93.0109	110.332	110.822	157.736	183.99	140.446	153.853	368.859	309.074	412.016	376.864	814.037	644.362	455.6	384.651	679.494	531.77	865.646	750.503	741.506	1454.44	1336.71	1873.38	1261.31
ENSCAFT00000006183	1.57167	0.971286	3.26289	0.636661	0.472472	3.53641	1.11828	0.813243	2.89339	2.67611	1.21343	2.23229	3.2636	6.15081	5.51928	13.2308	2.31849	2.94664	11.1612	5.1834	4.54499	13.1063	8.68417	4.94992	9.0595	10.1091
ENSCAFT00000009470	25.3165	12.9949	16.6367	9.45552	13.4379	19.7966	27.1308	23.1927	12.9355	36.8888	19.5647	18.5884	20.4159	97.8333	84.0331	60.3083	25.1948	82.9879	54.1798	137.533	123.553	46.9736	109.565	69.6844	66.3272	53.2399
ENSCAFT00000021278	30.7283	7.40103	23.1924	2.67054	8.16121	24.5281	14.8121	6.40564	17.1325	47.9976	30.0593	41.026	38.6164	98.6739	47.6296	96.8198	11.2609	48.9105	79.311	59.2174	33.8249	68.9302	138.715	126.137	136.898	137.623
ENSCAFT00000003870	14.0021	5.58604	25.7024	3.89403	3.31159	13.1105	7.48353	4.92518	12.5868	19.449	14.6708	10.6346	13.1619	53.9012	30.2904	87.5179	12.1808	19.559	34.8385	31.1554	24.1096	45.3321	53.5424	46.3628	36.6928	33.3635
ENSCAFT00000015184	1.80003	1.02404	0.533172	0.558272	0.652703	0.71489	0.752934	0.728677	0.518287	1.48565	0.944042	0.986422	0.868747	7.62801	6.76249	2.32302	2.17612	4.25431	2.13067	3.69133	4.16922	2.42503	5.14183	3.76314	3.75769	2.695
ENSCAFT00000030834	1.17422	2.24684	0.942649	3.1099	1.6289	1.91745	2.06253	1.85019	1.79663	1.23224	1.17114	1.6737	2.03602	6.62114	16.6253	4.61776	16.3277	10.6078	18.3353	18.9936	8.13782	14.6838	10.3578	4.08984	14.3521	8.72796
ENSCAFT00000013451	9.27057	4.06143	14.6772	7.48566	4.4374	23.0068	6.99248	4.96075	12.5709	17.1172	27.1342	25.1226	37.037	43.9889	27.9598	65.4297	29.36	32.698	75.8529	37.754	31.1471	57.5074	66.1596	108.899	105.39	119.182
ENSCAFT00000019506	15.6821	13.6323	9.70951	11.8178	10.431	7.89574	18.1888	17.0352	10.59	14.2765	11.2866	11.7956	9.82575	77.0214	116.671	50.1267	69.5256	90.6473	31.4494	117.391	120.67	56.0483	60.8729	51.6359	54.0989	36.5688
ENSCAFT00000005079	6.10011	7.9874	0.977898	6.97195	12.5733	4.16106	6.9221	4.84982	1.93137	4.97381	2.68817	5.72251	5.13364	9.37913	18.618	2.4613	13.316	22.4695	8.76201	12.8667	9.184	5.62029	10.7035	6.13113	10.0676	12.1991
ENSCAFT00000026896	1.8635	1.19116	3.48475	0.813857	0.622942	4.70692	0.940917	2.08197	3.72118	5.68135	6.28275	2.7198	3.795	7.58823	6.69205	12.6466	2.76322	3.62844	12.7565	4.08748	11.4841	14.4128	16.9432	20.0555	10.5967	10.1071
ENSCAFT00000038012	2.39997	1.79152	1.92239	3.06129	1.54516	1.42353	3.33552	3.88292	1.64974	2.66702	1.87719	1.93084	5.3142	11.5801	13.8929	8.93313	11.9613	11.0956	4.99256	17.5947	24.0538	7.44905	9.80999	7.42971	7.87394	16.7755
ENSCAFT00000022824	8.64124	3.2986	11.0985	4.31962	3.5496	7.01428	5.47728	3.06994	6.33368	12.4155	6.24016	13.5983	12.2735	27.4488	18.1802	55.8544	12.714	18.1289	20.5999	27.363	14.4988	28.5347	41.0792	23.3586	46.509	31.9433
ENSCAFT00000004112	0.870663	0	0.141553	0	0.0916172	0.143352	0	0.0761527	0	0	0	0	0.172651	4.5905	4.49885	3.46727	6.73996	3.65224	4.61256	5.02641	1.4267	2.8939	6.52694	1.8501	4.75049	9.43547
ENSCAFT00000002941	13.9109	14.986	10.2221	8.10945	6.20296	9.47905	17.7047	6.67629	13.3307	12.2267	11.3434	6.2786	6.23299	54.6086	78.4609	41.0069	25.4237	35.2871	29.5002	74.9646	34.2917	53.3199	39.172	40.5323	24.2038	18.7825
ENSCAFT00000002803	1.83002	1.92032	1.57959	2.21838	2.00797	1.40818	1.70515	3.31241	2.3137	4.48607	1.37265	1.80306	1.82193	8.10281	12.2676	7.45537	8.3375	13.5338	5.02249	9.78402	19.6461	11.0455	16.1688	5.36725	7.56436	5.68188
ENSCAFT00000000912	47.2398	24.3703	37.671	15.8065	13.6954	26.2007	44.5101	28.0972	25.6624	35.332	20.4249	25.0306	13.3358	194.054	144.709	151.836	55.5985	85.0105	81.6614	209.436	150.057	106.144	114.831	73.6344	97.1849	39.3607
ENSCAFT00000009279	1.81486	1.39651	3.38595	2.23557	3.21951	2.35723	1.57469	3.6441	2.81927	5.2683	3.69562	4.04043	8.77544	6.13884	4.9667	10.508	5.66206	10.9996	4.91468	5.71577	12.3711	10.7803	12.6581	15.1648	14.3706	22.3907
ENSCAFT00000032176	17.3788	11.373	47.817	3.78704	5.28965	18.5697	10.999	14.5362	23.1373	36.1416	28.1089	21.5497	28.8171	53.7048	64.6716	147.162	11.8233	30.8452	45.8232	44.3336	77.3989	78.0428	93.2311	79.1715	77.7618	70.3999
ENSCAFT00000014897	4.17256	4.64939	13.2803	8.97759	3.99322	6.22018	12.5145	9.95821	4.3196	22.9297	3.96756	15.3859	16.9246	17.0056	27.3528	50.9887	28.9636	24.6472	18.6447	54.3742	50.6762	19.4065	68.8821	14.6096	56.4792	49.1894
ENSCAFT00000001537	3.9721	1.45017	4.8151	1.76525	1.02425	7.3723	3.28147	2.93486	3.88708	5.56184	3.20059	6.596	10.2455	18.4671	8.18366	14.6679	5.83875	6.88365	16.3198	14.8025	15.5875	12.3675	18.2424	11.1285	30.1879	28.4943
ENSCAFT00000002175	24.1556	4.80865	25.9498	5.56291	8.08776	26.9069	5.26285	8.03501	16.3892	31.7288	22.8622	17.1112	25.3597	100.891	29.7462	120.489	20.331	47.3213	102.963	25.384	43.4975	76.5929	125.482	90.8138	75.9976	92.6324
ENSCAFT00000032473	22.9942	1.02268	11.5369	3.13731	0.521883	19.8817	1.42122	0.365414	15.3885	19.6443	18.509	16.3091	28.9731	76.3044	31.8361	43.17	33.3704	11.9786	65.3239	25.7633	6.75276	71.3634	67.9641	78.8748	67.8098	98.7911
ENSCAFT00000017818	9.51948	2.75878	5.63164	2.21319	2.30567	4.5921	5.46852	4.667	7.679	10.0197	7.54331	12.786	11.8359	14.6616	8.52225	13.9886	5.06055	10.149	11.3007	15.1923	21.5512	12.0696	21.0593	21.962	18.6109	22.1262
ENSCAFT00000021540	60.4378	39.1169	28.8483	43.6349	60.2804	38.4336	44.216	38.0011	59.77	73.189	38.3592	38.5814	37.7174	233.003	230.433	108.602	154.971	378.069	116.063	208.09	205.711	231.362	221.374	128.541	134.506	102.554
ENSCAFT00000009311	3.72571	2.10322	2.37839	3.67607	2.31453	10.0453	2.04381	1.80584	5.79659	7.87209	7.37821	2.67092	4.26432	20.0017	13.4008	9.68911	11.6154	13.4353	40.3011	12.2711	11.0428	26.515	28.6347	30.4451	13.4416	15.3932
ENSCAFT00000016802	3.54096	7.64636	1.20155	12.0906	7.14229	3.95683	3.85984	6.73234	4.87533	10.2848	6.32165	10.8493	6.53462	19.215	58.9952	7.14258	57.9188	51.5248	18.0705	23.2343	43.9434	31.8612	43.0592	31.3928	50.921	26.6923
ENSCAFT00000025200	103.184	60.5024	29.7769	35.7676	35.6454	21.3119	75.3252	123.554	40.8791	113.077	60.7254	90.351	47.1082	308.524	271.234	151.64	109.328	148.037	89.7178	298.53	483.931	223.01	464.563	244.191	373.416	208.181
ENSCAFT00000036675	0.347244	0.289504	0.690655	0.0857557	0.0184179	0.560794	0.34361	0.253375	0.357329	0.502611	0.66145	0.435325	0.895813	1.42628	1.73594	2.81603	0.318493	0	1.753	1.67875	1.53157	1.66922	1.84383	2.63511	1.86841	2.85899
ENSCAFT00000025713	13.0038	20.2173	14.6305	24.3005	13.4379	25.9336	13.37	14.4477	14.664	16.4295	9.2365	2.73085	4.66324	70.0347	140.955	79.9106	101.281	91.2033	105.563	80.1904	83.8997	84.3931	69.6726	38.543	14.899	19.2874
ENSCAFT00000002096	20.84	17.9008	2.2621	28.6081	27.1982	10.5815	15.3813	9.51441	7.80957	14.6541	10.9751	16.2303	18.0181	189.098	232.581	33.8058	221.888	299.048	85.2839	180.555	101.155	116.625	128.792	82.342	179.921	144.082
ENSCAFT00000039027	6.20557	1.78016	6.36606	2.06435	0.582194	4.73569	1.63764	2.75885	4.4192	6.39251	5.67183	2.6145	3.65166	27.8347	12.538	23.349	7.44566	3.87009	16.4861	7.80527	15.6409	18.4703	22.2274	22.9066	10.2105	10.0748
ENSCAFT00000032288	2.77964	0.607557	0.323872	0.136501	0.275001	0.962693	0.697863	0.273246	0.989535	0.534407	0.560686	1.22427	0.347535	12.8267	8.97892	5.69777	9.33101	17.2084	7.35668	8.15069	16.5384	6.87354	6.47422	4.98381	8.35259	5.47497
ENSCAFT00000015140	2.79384	0.99384	1.35426	0.67837	0.854424	1.67302	0.624272	0.793708	1.48558	3.789	3.90451	2.23866	2.55271	12.7598	6.89493	7.86035	5.38081	5.87838	8.89517	3.7169	5.07271	8.48281	18.2598	19.2987	12.1978	13.3204
ENSCAFT00000029041	4.53	4.56754	3.43962	7.7209	6.23416	3.54706	9.07525	5.97285	4.1481	5.89976	8.17783	5.85181	9.45205	24.7826	41.6764	16.68	34.4172	51.0158	16.6554	62.1092	46.1616	18.5067	27.5861	32.2076	27.2095	28.3777
ENSCAFT00000007724	4.37437	2.36294	1.62802	0.691376	1.48716	1.59987	1.7303	1.55663	2.80253	3.30996	5.67295	3.57211	2.81521	18.9587	14.8787	6.67794	2.4922	9.22459	4.82399	9.45844	8.35537	13.2146	11.5753	19.9487	13.6416	8.19761
ENSCAFT00000037804	0.246562	0.26871	0.185099	0.327542	0.323254	0.20084	0.54202	0.423651	0.213771	0.424539	0.0868522	0.143195	0.156852	0	0	0	0	0	0	0	0	0	0	0	0	0
ENSCAFT00000036742	18.7154	20.1515	4.4272	18.5937	13.9282	9.62781	28.9264	15.9921	10.727	10.8604	5.2724	14.0209	11.085	570.719	807.681	324.025	576.873	694.123	350.634	1223.12	731.978	390.538	491.231	286.172	453.705	287.163
ENSCAFT00000017275	3.73825	2.83611	8.47812	2.81524	1.7284	9.33402	5.31264	7.15255	8.86772	7.98541	5.46008	1.88773	3.93684	16.5224	17.8246	35.0898	13.5691	11.4423	30.9081	25.945	39.6918	37.0549	26.1052	19.6275	7.51888	12.1523
ENSCAFT00000028689	0.147918	0.213087	0.185036	0.285757	0.224197	0.208433	0.208462	0.286029	0.269754	0.415385	0.0783721	0.113934	0.09266	0.970887	1.92898	0.961972	1.15934	1.34003	0.717714	1.26774	1.64854	1.41399	1.52321	0.279335	0.455657	0.597715
ENSCAFT00000017927	1.25323	1.57593	1.04153	0.929361	1.46353	3.04085	1.23507	1.31598	2.94243	2.86579	0.675318	1.98955	0.977849	5.85974	13.857	4.73335	6.10147	11.8053	13.6591	8.30919	8.93995	16.2021	12.4969	3.80525	8.63578	3.37025
ENSCAFT00000028722	1.47615	2.00318	2.53597	4.23159	1.9413	2.85834	3.82525	2.365	1.20461	1.77571	4.12217	2.63157	4.11677	11.8741	17.3058	12.2157	15.6816	14.3074	12.9914	34.9446	11.3612	7.82603	13.7594	16.4537	20.5554	13.2209
ENSCAFT00000024012	6.21357	13.2898	11.0149	14.5262	7.78625	7.55454	12.4354	6.58975	5.66702	6.87958	5.88849	7.63823	8.70734	27.3324	79.1151	46.5667	50.277	48.9879	24.7774	58.0782	36.056	26.2993	23.5232	23.2884	31.7172	29.2317
ENSCAFT00000029882	21.0364	17.0013	19.9836	10.7736	10.4388	7.18329	35.9371	16.0864	6.90905	21.2657	14.0498	12.3726	14.4231	79.9337	83.8169	90.7779	32.1276	51.5633	29.3131	142.129	68.4259	34.5996	72.0608	54.3633	49.3878	50.8549
ENSCAFT00000017297	4.83306	4.757	4.87366	4.2955	6.16125	3.48436	6.03332	6.55701	4.09978	6.5157	8.46908	3.32283	1.95046	20.4771	29.6086	21.4473	16.5094	38.8842	11.6757	28.9303	37.389	18.6203	22.6679	31.2436	13.1175	6.34148
ENSCAFT00000038965	8.19588	10.6479	15.8523	5.29396	7.45811	8.5722	13.8064	8.89098	11.7059	9.80286	8.83599	4.87055	5.54213	33.5643	56.1663	68.6506	15.607	40.281	28.514	66.2529	44.5356	51.0181	30.7886	34.9672	20.6522	18.3461
ENSCAFT00000025796	1.78831	1.89033	2.33989	1.11395	2.39907	1.24243	3.54743	3.77572	1.03831	2.37663	1.99258	1.61488	2.57848	6.98106	8.47751	7.77217	3.97052	13.3729	3.91404	12.3915	14.5955	5.11831	9.01244	6.13972	5.54703	6.34372
ENSCAFT00000027145	58.7722	55.4097	179.874	128.195	61.9046	89.7072	77.1467	121.653	147.971	135.425	76.3197	48.4463	52.6302	238.32	328.157	668.105	430.537	383.895	263.317	352.2	647.304	581.722	411.736	253.934	178.095	145.986
ENSCAFT00000017955	20.8395	8.40019	62.4922	6.34564	5.03792	35.4008	5.11796	6.28409	44.6673	32.5977	52.5993	44.0734	48.9501	168.449	155.078	374.434	81.0818	88.0919	189.346	50.5234	89.7638	261.169	174.38	287.222	219.007	208.132
ENSCAFT00000023521	14.1821	1.73028	11.473	1.88998	1.81594	15.3868	2.00083	1.91049	11.6267	12.2695	12.2277	16.1467	15.8877	62.9101	16.9986	52.861	10.0688	18.1875	49.2719	15.6817	16.8847	51.67	47.9275	48.9488	66.8566	48.6645
ENSCAFT00000020243	4.89731	2.72811	16.1054	2.49057	1.48077	8.31892	4.76576	2.88981	6.36398	17.0844	11.2381	6.26489	7.5476	21.7285	24.0679	72.2403	12.3994	14.5663	34.7986	30.9095	25.9719	34.808	61.5947	44.7761	29.3146	26.2326
ENSCAFT00000009962	11.3311	13.2176	11.5889	10.5361	10.6846	13.8308	10.1048	15.9987	19.0143	14.8764	15.466	4.89851	4.89486	50.2842	90.6048	51.5735	42.1025	75.5183	46.2927	54.2385	98.2144	84.4598	52.6071	60.0121	20.9252	16.3424
ENSCAFT00000023635	0.948739	1.17675	1.55199	3.3319	0.822074	0.609852	1.12852	1.34538	0.396809	3.6595	0.699756	1.18646	1.78801	4.08308	7.52687	6.75651	12.1797	5.25127	2.43801	6.44783	7.6647	2.24887	12.0704	3.24044	4.83966	5.50869
ENSCAFT00000024603	0.78007	1.11808	0.210465	0.478407	0.673028	0.47461	0.482439	0.459811	0.303429	0.917009	0.280517	1.12226	0.650373	110.277	343.148	116.191	484.687	277.354	186.738	261.771	87.1468	201.324	317.29	138.569	282.879	362.201
ENSCAFT00000018990	11.6589	11.7106	14.9559	23.6723	19.6412	14.0098	35.8839	29.8938	12.8355	30.7264	18.3191	25.3518	34.946	53.3698	80.3815	66.65	87.3764	137.053	47.0838	182.37	180.521	58.3408	114.672	76.9403	117.439	111.399
ENSCAFT00000020231	66.0666	64.6603	83.1069	75.7817	48.5781	57.8687	136.6	107.575	43.1444	105.32	89.7074	53.4811	64.3951	265.1	374.112	327.833	264.696	289.104	178.579	613.409	562.277	180.627	328.942	311.018	203.991	189.941
ENSCAFT00000032150	3.08344	2.70715	5.92463	2.56749	1.55726	3.78799	2.2241	7.28475	4.22187	5.86496	6.48926	4.65922	4.62744	16.5271	19.4827	24.6517	12.6261	14.23	13.962	12.5623	46.9523	21.0651	24.9446	35.5958	24.2749	16.9043
ENSCAFT00000015677	6.10603	4.58816	2.26967	1.97175	3.83801	6.41513	3.76796	2.5898	3.96929	10.33	2.54412	7.85046	11.2066	22.0595	27.0813	6.79501	6.79173	23.8461	13.9878	17.979	12.8278	12.0814	23.8359	8.47098	24.9921	23.5678
ENSCAFT00000028127	2.0933	0.613272	3.38342	0.393376	0.333739	3.06285	0.993079	0.515327	1.95014	2.55197	2.53103	1.10982	1.54069	14.9508	9.08616	26.1735	4.54288	6.06868	16.4287	9.58617	8.77358	13.4051	15.0612	15.1159	6.85377	7.70433
ENSCAFT00000000344	8.24583	9.58412	7.027	15.8987	11.0304	8.81636	9.59088	10.3817	8.5306	12.9743	10.9967	3.3476	5.45602	43.5923	81.2552	34.7551	70.4239	87.355	34.8736	60.0357	72.384	44.3828	52.8287	51.3799	15.2699	19.5196
ENSCAFT00000029199	69.2367	58.2495	38.7459	44.173	54.1702	42.7696	83.8148	52.6849	43.4117	66.3007	35.6223	78.3068	54.538	307.478	375.71	163.556	161.76	371.83	133.14	431.3	329.188	180.543	229.072	125.251	306.51	162.846
ENSCAFT00000015223	3.07454	0.688687	5.16431	1.26316	2.30809	2.98356	5.86587	4.38064	4.09288	3.0511	6.65789	5.20899	7.74651	11.3825	4.06291	19.1472	4.25396	12.5772	8.95077	24.2272	19.7982	16.9724	8.56111	23.504	19.1701	17.7698
ENSCAFT00000019987	10.2447	8.1395	16.8188	6.30375	12.1954	12.1445	9.16091	21.827	10.7661	17.8794	11.9353	16.7429	22.2924	44.6404	51.6361	69.9163	23.2919	81.2688	39.2611	45.8832	127.696	47.2486	60.7129	45.9251	66.4621	68.0454
ENSCAFT00000002701	3.67018	2.96963	6.86526	3.6382	4.06513	5.22324	4.78084	7.26877	4.91907	6.67721	6.15174	1.84373	3.48266	15.4605	18.7141	27.7456	13.2964	28.6878	16.8576	23.6682	42.3797	21.2382	22.1172	22.3042	8.22459	10.3915
ENSCAFT00000003158	1.19087	1.67292	1.29022	4.04704	2.26741	3.11382	1.50254	2.48163	1.45169	2.82656	1.42575	1.18612	2.10334	5.41992	10.7456	5.49011	14.7315	15.1482	9.44677	7.95004	14.2036	6.0433	9.19775	5.00825	5.03073	6.04247
ENSCAFT00000008092	1.17765	0.585598	1.18336	0.704708	1.06337	1.74396	0.908859	1.39825	2.30852	1.41396	1.14199	1.26573	2.0381	5.93377	6.97114	5.58844	2.35678	10.8114	6.6544	8.29151	13.5979	11.8945	5.41549	4.5969	6.21114	7.68268
ENSCAFT00000015271	0.0112715	0.0141966	0	0.0101995	0.0293444	0.0301552	0.0139881	0	0	0	0	0.0166165	0.0194857	4.95129	4.27795	0.365766	3.23849	6.77715	3.26932	2.13556	2.11194	2.97828	3.75619	1.92232	4.61765	5.32777
ENSCAFT00000026764	7.45465	1.82137	6.24416	2.1943	1.33371	2.2382	3.04557	5.17475	2.90789	6.024	2.82276	2.97355	4.59749	30.069	12.9116	30.2252	9.51277	8.18405	7.67453	14.2164	27.177	13.3166	22.2356	12.491	12.7828	16.3716
ENSCAFT00000032052	106.076	51.5774	17.5693	52.8941	160.207	43.2174	34.9798	60.5638	26.7774	57.845	31.4018	44.1663	85.1504	1382.71	917.026	526.565	523.118	1143.01	636.261	447.39	348.81	408.061	1438.29	722.567	987.981	1360.49
ENSCAFT00000001587	6.51087	1.51409	4.42249	1.14701	1.06987	5.43976	1.61085	1.19379	4.5072	5.28718	5.75827	4.09093	3.8503	29.2072	9.81268	19.9832	4.26341	7.33582	20.2626	8.279	7.39566	21.1654	19.4177	22.6553	17.1666	12.2382
ENSCAFT00000005784	101.726	30.8196	27.3948	13.7746	28.8386	28.2961	44.7181	43.0687	30.6361	45.5541	37.4246	19.7232	14.1952	388.313	140.302	166.837	36.8527	135.156	135.501	192.653	165.549	191.662	171.926	171.481	110.545	84.3834
ENSCAFT00000004556	0.869699	0.747312	3.51136	0.892741	0.811609	1.21964	2.68561	1.37838	2.45161	3.21909	1.40498	2.06452	3.0724	4.81705	4.99344	14.6513	3.13893	5.61278	4.01939	14.1735	7.5768	11.4018	13.1416	5.5967	9.1389	9.84995
ENSCAFT00000031407	1.4596	4.04021	3.28005	3.3944	3.03128	1.44613	6.01045	2.18024	2.74469	6.9551	2.48771	3.64775	2.57287	5.87458	21.8138	14.1964	14.5991	19.1143	5.12606	26.9485	13.8603	11.3443	22.9431	9.30734	13.3536	8.59602
ENSCAFT00000011941	4.94913	3.87059	6.08676	0.933672	0.989489	3.50886	2.82864	2.34498	4.05608	9.33121	6.86326	7.81438	8.74307	21.419	23.9099	26.6835	3.89125	5.96852	11.2373	13.3457	13.4345	19.7799	34.4439	24.464	34.3865	28.0985
ENSCAFT00000014282	1.34041	1.03369	3.83613	0.608759	0.828941	3.03816	2.80643	3.72734	2.01644	3.04753	2.51244	3.79349	6.51461	5.85703	8.10777	15.9155	2.61201	5.63374	9.61003	15.7431	20.38	8.83275	10.4536	9.56594	15.1194	19.0852
ENSCAFT00000019133	1.68785	2.14994	2.12349	6.20835	2.69418	2.47939	3.99276	3.56594	1.27736	2.51595	1.66263	1.26872	0.931693	16.4008	28.9145	20.3934	41.2965	33.529	18.0362	41.2101	34.6176	12.0051	20.0782	16.9958	9.64404	10.2255
ENSCAFT00000035144	10.1491	8.87726	3.50487	14.9744	5.81918	28.9932	3.74103	8.2189	13.7037	40.1683	32.5598	27.2154	20.6662	52.7887	100.762	16.6542	72.8062	69.0399	86.9529	23.738	79.9729	58.3011	151.696	136.677	102.952	65.1144
ENSCAFT00000004870	34.7871	10.3068	44.3637	6.80839	9.17507	33.8446	20.0724	9.46942	29.6436	21.1052	27.916	17.7966	16.7272	154.937	61.7215	162.243	23.842	53.7198	103.637	94.1774	53.2619	104.785	65.0869	103.028	73.74	47.6807
ENSCAFT00000029643	7.73076	3.60935	9.07596	2.0393	2.49324	10.3046	4.23733	3.25534	11.6014	19.0235	7.83152	11.4781	8.68005	32.4873	22.5526	36.4479	5.32126	17.6222	31.7981	20.8178	18.3605	48.8527	64.2102	30.2116	45.1042	24.2592
ENSCAFT00000003108	12.755	13.244	17.1289	16.2598	11.542	18.3989	23.8126	21.9506	20.4078	17.37	14.4992	5.31112	7.80699	54.1859	82.0645	71.4638	59.0614	73.9763	60.0382	117.072	122.048	88.9845	58.7376	54.113	21.144	24.2886
ENSCAFT00000012454	1.6778	1.8724	0.536223	3.56126	1.45399	2.44088	2.78295	2.74729	0.526453	1.8147	1.34628	2.46346	1.54211	7.95235	14.5572	3.48461	15.5947	10.4574	9.97739	15.1378	17.2008	3.14357	7.69949	9.0344	10.2546	5.06638
ENSCAFT00000015251	306.997	311.093	110.798	446.366	302.646	224.34	325.903	200.71	175.839	598.053	224.787	493.975	833.771	778.649	1114.51	280.989	864.757	1141.91	392.303	860.25	621.958	406.19	1256.52	496.68	1231.62	1523.1
ENSCAFT00000010390	2.65503	1.09616	6.40958	0.957519	1.16381	4.1947	2.03208	1.67968	3.24261	4.63587	3.56036	2.83609	2.54577	11.1159	8.15619	27.9849	3.78874	7.89152	13.4858	10.3653	10.7308	14.141	15.0379	12.6213	10.8373	7.74235
ENSCAFT00000002996	5.13387	7.13001	4.32	5.12275	3.21597	5.97707	7.38521	7.19393	4.35463	6.80508	6.02271	2.17115	2.77557	24.7662	51.6718	22.9689	20.7433	22.2383	25.2334	41.1878	42.731	22.2477	28.5024	26.2339	9.98894	10.8404
ENSCAFT00000009980	0.503429	0.144959	0.46614	1.81131	0.772224	1.76305	0.189793	1.12078	0.850865	0.60937	2.21603	0.645381	1.047	3.36975	3.36121	3.24069	9.0469	8.22548	8.20572	3.54188	10.4078	4.12862	3.50549	7.88049	3.63905	4.12578
ENSCAFT00000019429	25.1998	17.1038	37.9886	13.0163	18.1845	17.1254	38.8677	31.2872	18.2201	30.2535	21.6319	20.7816	26.4423	90.5016	97.3838	143.86	45.5683	113.862	48.4994	179.347	161.451	73.5741	89.0943	74.9498	74.2923	71.8034
ENSCAFT00000023331	2.13477	2.4692	2.41019	4.45142	2.554	2.06927	6.82627	2.98944	2.07993	6.8579	3.34271	5.07225	1.67169	14.222	17.6564	12.5732	16.8618	19.1319	6.5018	35.8925	18.7032	10.834	27.908	18.365	22.1122	5.30226
ENSCAFT00000035620	0.0510211	0.0448072	0	0.0733709	0.040858	0.0561233	0.0337359	0.0310453	0.0190419	0.0399558	0.031608	0.0270877	0.03269	0	0	0	0	0	0	0	0	0	0	0	0	0
ENSCAFT00000011582	4.38378	6.37195	0.635437	4.81045	5.214	4.82338	1.07338	3.10707	5.1275	10.0305	6.47611	5.94791	4.37803	18.9489	16.1386	2.57683	14.8561	17.0539	15.3408	3.75143	9.67922	21.9399	29.5047	23.3716	17.8589	12.9982
ENSCAFT00000014691	0.145933	0.0520756	0.0719018	0.166007	0.126537	0.173768	0.051154	0.0201084	0.0968483	0.0657743	0.0543398	0.128626	0.101515	3.23652	4.19119	1.4085	2.46372	6.32503	5.27509	2.88543	2.01768	5.76343	5.4761	1.86988	4.76226	7.71407
ENSCAFT00000010553	4.56662	1.60733	8.72354	1.16814	0.957831	5.93305	4.01261	1.42133	5.17808	17.1262	8.37073	8.12986	9.51486	22.3673	15.4586	33.8905	5.10642	15.0382	19.9934	22.169	11.9299	22.9622	58.0798	32.4713	37.5365	28.6681
ENSCAFT00000014254	4.25913	1.19551	0.756545	0.446721	1.05225	1.62641	2.03908	2.53974	3.92108	3.80415	1.93907	3.07041	3.96476	18.2804	6.76487	4.25075	1.53631	6.7688	7.11385	9.32801	13.272	16.726	12.5105	7.55707	14.1892	13.4201
ENSCAFT00000038630	6.30269	7.8638	5.78297	7.19324	4.46573	5.94966	4.66547	12.0422	5.44156	4.93339	7.35884	1.78196	4.21549	35.9275	56.4606	58.8338	22.5641	31.8772	29.0339	29.276	73.1606	37.8576	32.9843	55.7433	12.6122	21.886
ENSCAFT00000007054	12.4423	17.5453	13.0421	22.5997	14.8543	29.4229	13.5357	24.7698	20.7079	51.7588	43.466	45.4339	52.0001	90.224	213.497	105.035	116.344	134.707	162.497	120.604	192.47	146.532	340.556	324.619	364.509	277.815
ENSCAFT00000016506	9.491	9.4139	4.36365	11.1989	6.93256	6.44048	9.79171	8.07555	6.26947	7.92873	3.59274	6.19528	8.14697	43.7344	61.0936	19.3619	38.4612	45.2031	21.2799	47.9072	45.5358	26.5992	23.9945	15.1064	23.9709	24.205
ENSCAFT00000025739	2.98701	1.99708	4.17446	4.36927	1.90779	1.10526	1.69887	3.56841	1.84961	4.42967	2.86634	1.31866	1.07141	0	0	0	0	0	0	0	0	0	0	0	0	0
ENSCAFT00000002821	4.13588	6.6448	2.64423	6.20909	5.18517	8.75519	8.76989	10.8592	3.50291	15.6553	8.8173	8.64983	7.88317	18.0501	43.6095	11.2809	25.312	35.2272	29.3111	43.1113	63.5417	15.4351	52.1734	33.5269	34.8338	24.433
ENSCAFT00000024524	10.454	10.501	6.88937	12.9177	13.1543	7.23345	18.5185	20.2431	13.3466	15.0821	9.97744	14.8635	17.1227	42.5928	63.7225	27.6843	41.668	77.8986	21.5821	87.1857	99.8756	51.4726	47.1321	35.9583	57.8955	48.2554
ENSCAFT00000008082	7.79213	10.6754	5.79626	8.37565	7.47749	5.0168	12.8311	14.849	6.81266	11.9834	14.6517	10.8201	13.6556	32.2812	64.6249	22.8021	30.0394	46.5616	15.512	60.6955	82.18	28.7056	39.3312	52.7849	41.1108	41.6803
ENSCAFT00000028626	5.48509	7.39618	5.29648	4.4068	4.92166	7.80164	3.73283	7.2076	6.03464	7.55913	9.38949	2.68872	3.05202	26.2083	55.3971	27.8218	21.267	38.4296	28.7094	21.3765	50.3518	29.3691	30.0367	40.4276	10.9144	11.746
ENSCAFT00000009871	1.203	0.740026	2.94926	0.6165	0.735544	1.5738	2.51849	0.702726	2.79346	3.17937	1.50886	2.28899	3.22633	5.875	4.67437	9.36846	1.37435	2.77116	4.57398	9.50607	3.09756	10.7875	8.6668	4.69269	9.22016	8.61808
ENSCAFT00000006754	61.9816	19.8887	79.447	14.461	8.66005	66.0716	45.2205	14.8407	60.4386	108.021	68.3272	94.953	114.921	252.611	113.913	309.055	50.0493	54.1419	201.052	201.36	75.8226	246.195	341.049	236.414	353.017	327.989
ENSCAFT00000001037	2.10018	2.17254	4.03131	1.90004	3.05282	4.07445	8.21126	2.80659	2.71732	6.37191	4.47621	8.35	10.0056	10.6874	16.3413	18.7366	8.98978	23.782	13.6555	43.9265	19.3205	12.3477	22.9022	17.2728	33.8156	30.481
ENSCAFT00000004337	6.24191	1.38746	7.21671	1.16937	0.824915	8.10657	2.32901	2.35623	5.68343	8.65552	5.06145	5.575	5.93726	26.8957	8.51936	31.2863	4.47901	5.1898	26.5153	11.3552	12.2761	25.5649	29.7468	19.9135	22.6237	18.6958
ENSCAFT00000012466	0.587142	0.78958	0.0232051	1.12389	1.68053	0.164763	0.703067	0.625673	0.154577	0.298449	0.116038	0.496579	0.207432	1.09713	4.16377	0.851759	5.38362	3.85066	3.00958	4.07665	1.88118	1.93294	3.27007	1.87603	2.9821	4.24833
ENSCAFT00000018638	3.48004	2.60636	5.64939	1.17631	0.454887	4.96278	1.65703	2.04484	4.01208	7.08921	6.53803	6.78351	8.94873	15.6707	28.552	24.8193	4.26703	2.82764	18.8565	11.2459	18.7955	16.7524	21.6022	28.3974	31.488	27.6697
ENSCAFT00000008475	23.8396	30.3115	15.653	19.0988	18.975	25.9576	27.0809	28.6169	17.5604	21.8528	17.5097	9.25076	16.187	107.765	196.258	75.4983	74.5466	123.943	96.1561	139.709	162.318	86.458	81.4874	71.6143	39.9438	57.8873
ENSCAFT00000041547	0.97889	13.0239	8.325	43.1756	6.43546	16.2412	4.51361	4.47371	22.0647	7.4544	6.42284	0.866487	6.49445	17.3956	92.7948	62.3864	188.695	94.2237	90.1863	61.0878	95.6289	123.966	107.346	41.64	61.5877	162.617
ENSCAFT00000007273	3.59896	2.97453	2.63454	3.29001	4.75868	4.03778	3.77248	4.81596	3.6433	3.74323	2.77358	2.71457	3.06769	15.8311	18.1959	10.3829	12.0042	30.1728	12.8277	17.3462	26.557	15.8834	12.0143	10.1355	10.8139	9.58698
ENSCAFT00000038091	0.427313	0.600031	0.463838	1.70249	0.894332	0.942688	1.60684	0.158949	0.421706	0.930861	0.698673	1.15398	1.73607	3.54455	5.38985	2.18359	5.59485	6.9875	4.12512	10.7072	1.40933	3.2761	5.66507	4.07794	6.35005	6.74322
ENSCAFT00000004181	6.96927	8.72959	11.1934	5.43894	5.09532	8.31883	11.6592	3.59461	11.3037	8.54167	5.30201	6.42771	4.63914	29.3822	54.9229	45.1235	19.7779	33.1138	26.4591	56.2019	18.6784	47.6445	28.1422	19.7215	24.979	14.2457
ENSCAFT00000016173	6.92429	6.0817	7.37457	4.937	2.94685	10.0653	8.96625	4.2301	8.20055	6.34337	4.52236	4.22515	3.57674	36.6291	63.5791	34.7537	30.7984	31.4768	35.5243	60.3533	34.6819	39.8242	25.4891	19.4555	19.4016	12.0249
ENSCAFT00000009379	2.71822	2.36716	1.76863	3.36935	3.36843	2.38189	3.37302	4.85692	1.84618	5.61372	2.02952	6.57525	4.73519	12.5694	14.2419	6.95947	11.4133	19.8776	7.63408	16.9096	25.6453	7.57306	18.419	7.1651	25.2739	13.4877
ENSCAFT00000016316	2.78947	3.11603	1.96763	7.32806	3.07211	2.29509	6.60568	5.48891	1.86332	7.57714	7.03646	5.45896	3.69009	12.7206	18.9946	7.9477	26.7671	19.7734	7.20947	32.0919	31.1696	8.11368	24.6302	26.1963	23.0597	11.1376
ENSCAFT00000008024	264.873	313.575	94.7583	305.146	228.786	297.845	207.308	97.5699	162.659	434.641	207.392	275.673	537.565	17.9422	34.8986	2.8096	9.79934	30.6099	9.19287	10.6479	7.60485	6.37688	13.0293	10.796	11.7295	11.9084
ENSCAFT00000010929	9.46607	7.96717	4.72317	9.29662	5.35901	8.622	7.86063	8.3569	8.20746	4.21357	6.05179	5.41769	12.4673	29.435	47.4372	14.1079	32.9384	33.1332	23.8021	36.5099	43.2956	26.5436	12.7337	12.6729	20.7445	33.5811
ENSCAFT00000011572	19.7919	11.4717	19.9447	4.83987	7.04791	8.19484	11.3275	7.77302	16.7215	13.0618	15.9887	7.21991	6.03385	87.3956	72.0956	93.1517	19.4987	43.6666	30.0029	55.3288	43.7896	78.1097	46.6751	59.3131	30.5517	20.4517
ENSCAFT00000038482	0.566232	0.45848	1.53669	0.651471	0.248457	1.13155	0.908041	0.440641	0.614641	1.32732	1.07542	0.549382	0.689414	0	0	0	0	0	0	0	0	0	0	0	0	0
ENSCAFT00000029610	4.43386	2.17066	11.6229	2.93146	2.37915	7.03836	3.20443	6.15374	8.71044	10.6698	4.83937	3.36877	7.39395	21.3066	20.0115	50.7951	15.186	25.2411	24.1998	24.9674	55.3235	40.9491	40.0464	19.1746	15.6305	23.3076
ENSCAFT00000005661	3.8135	2.61985	1.14992	3.5337	2.53308	3.25992	2.79996	2.18135	1.92824	2.57667	3.14567	3.01606	3.11085	17.5615	29.9631	7.05211	17.8037	24.1436	13.0732	16.8254	18.0851	9.90323	8.94198	14.5136	12.9009	10.6333
ENSCAFT00000011665	21.7448	30.2685	17.4938	27.9138	21.9069	20.3911	25.7638	24.4638	22.6591	22.2306	17.2346	14.2979	16.3953	93.7429	185.837	69.1014	98.5361	136.297	66.8086	120.579	130.955	92.3702	73.2269	64.9705	58.2032	44.5567
ENSCAFT00000039210	0.0164339	0.020359	0	0	0.0284763	0	0	0	0.0519085	0	0	0	0	1.81874	2.63718	1.08107	2.11073	2.63104	1.60761	2.34893	2.52493	1.18979	1.35502	0.983081	0.341705	0.509801
ENSCAFT00000016515	16.6314	3.05937	3.46654	6.42567	4.32899	6.45232	11.639	5.17226	2.42097	5.28288	5.72478	8.27177	8.96222	50.995	21.1787	15.1493	21.9158	27.5083	22.5269	56.334	30.65	13.0305	18.01	20.7842	31.6058	22.6674
ENSCAFT00000027794	5.30296	4.30618	4.71577	2.99051	1.53472	4.34094	3.41163	4.03454	4.48871	3.89163	2.48112	2.31357	1.50187	22.587	27.7036	19.0682	11.1034	10.2126	14.3406	17.8721	23.2098	19.4375	12.5189	9.22741	9.14469	4.42477
ENSCAFT00000027969	2.78528	3.93818	7.19961	5.10662	1.84678	1.27026	2.46155	3.08174	2.41429	6.97405	2.88112	1.90197	4.22759	13.7491	22.6619	29.7494	17.7411	12.471	4.43267	11.5731	15.9455	10.5105	25.5571	10.6498	7.26054	12.9182
ENSCAFT00000026761	4.05275	10.4922	10.7034	10.9729	9.07769	7.07591	9.99748	14.1194	3.94066	12.2075	5.84363	4.51744	5.80109	23.3911	72.5449	60.3914	40.4987	58.3134	29.3025	53.3015	78.4848	25.9237	50.2861	27.1815	22.76	22.345
ENSCAFT00000036428	3.18403	2.80018	8.24245	1.42177	1.25778	8.83306	2.74777	0.811416	4.88225	9.31277	3.98939	2.99934	6.08027	17.3829	19.5053	38.2818	7.52076	9.4157	31.6699	17.6571	5.72742	23.6059	34.4021	19.9083	11.7911	19.5986
ENSCAFT00000004006	4.98118	6.26485	5.15633	5.24835	1.49632	5.15861	4.41846	2.45908	7.61817	2.16333	7.67384	5.54411	3.16987	23.0235	38.0412	20.9239	18.0176	9.93647	15.9068	20.2447	15.0289	32.6178	7.3764	26.9651	21.9812	9.15718
ENSCAFT00000030172	24.6954	20.0681	22.581	17.5473	19.6952	21.0814	34.6464	30.3777	21.3509	26.8037	19.4031	11.0615	10.7254	101.835	121.887	94.0091	61.3652	123.837	66.9823	166.937	161.779	90.4189	90.2951	71.0726	43.3223	32.9577
ENSCAFT00000029741	15.1586	17.0023	8.76717	14.515	13.1591	15.9194	7.9581	8.76751	16.3158	14.1743	12.2365	3.1751	4.06122	71.1286	115.325	44.7236	62.0148	89.3342	69.03	42.7651	51.6839	89.0813	59.9381	58.2301	15.5467	17.8052
ENSCAFT00000004954	23.4587	9.90229	13.5042	4.12444	3.42988	12.0472	13.1625	2.65519	11.0725	18.3563	9.3782	15.1047	14.6706	90.0752	50.8979	59.0836	11.741	18.6563	42.9181	48.9558	11.8554	48.7374	51.672	36.4989	59.3197	47.0902
ENSCAFT00000013585	18.4478	11.5469	24.6742	14.9543	3.55465	13.3482	20.7865	6.49603	16.1091	42.0402	9.43246	43.7883	28.7254	68.364	65.4879	82.6735	52.5376	20.9156	38.046	89.3664	34.558	61.721	111.688	31.1913	144.661	73.8861
ENSCAFT00000014692	1.37899	0.482771	1.87953	0.11949	0.108991	1.57327	1.59678	0.601207	1.95694	4.67989	2.25622	4.21107	2.60656	3.66663	4.25068	3.14065	0	1.27415	3.38441	4.02528	2.83663	3.8276	8.06519	3.90364	7.30971	4.98308
ENSCAFT00000010563	36.4087	12.8419	8.12592	4.35812	5.04715	15.1122	11.2822	9.18585	13.3299	16.0163	13.0424	15.723	20.1472	147.208	69.7913	58.4391	17.5325	27.6006	65.0383	48.8595	33.6149	80.6671	85.2971	76.8708	95.2199	101.804
ENSCAFT00000023744	53.1484	41.5828	111.57	56.6468	28.0515	68.9759	48.6606	22.1845	51.0688	66.8337	50.587	14.1421	24.968	237.163	265.012	485.371	206.25	186.858	236.069	243.187	127.269	232.804	233.449	199.652	59.9129	81.6322
ENSCAFT00000006001	3.48318	0.473621	4.97736	2.64994	0.69238	9.96651	2.34075	0.755273	2.32882	11.0646	3.02755	4.04042	5.84484	15.8727	6.84528	23.1815	14.2906	7.13873	31.8653	15.3759	9.82488	11.4723	40.3804	12.052	18.6822	18.2152
ENSCAFT00000015376	0.0892283	0.022118	0.0300893	0	0	0.0298658	0	0	0.0451583	0.0275982	0	0.0510968	0.108728	2.01487	0.753558	1.56947	0.560097	0.706618	1.96575	2.66329	0.887035	1.69845	3.43586	1.79602	2.1285	2.21743
ENSCAFT00000015649	1.68868	0.44212	0.283445	0.762814	1.89218	0.980512	0.643438	0.789842	0.489976	1.00774	0.366419	1.25478	1.30318	10.5103	9.1195	2.34869	5.7849	12.6213	3.88576	6.21862	4.78601	4.38892	5.40602	3.31543	10.506	7.33739
ENSCAFT00000002789	0.314276	0	0.182513	0.11693	0	0.045789	0.12913	0.0757284	0.240324	0.708706	0.412672	0.535646	0.47037	1.94259	4.19945	1.77779	1.98109	2.88435	2.16652	3.81123	2.11196	2.53417	6.54861	3.58464	4.61006	6.89
ENSCAFT00000022237	52.0544	41.9903	18.6165	57.9795	28.9685	31.0057	50.4817	26.067	29.13	36.4045	26.6467	28.1635	22.8584	223.429	264.418	76.087	207.852	192.168	98.3566	250.493	152.111	125.064	116.218	97.4569	115.372	69.4096
ENSCAFT00000010598	0	0	0	0.0547497	0	0	0	0	0.0402496	0	0	0	0	1.17941	1.57891	2.33428	1.49536	0	1.37485	1.46016	1.49091	3.17828	1.12052	1.78751	1.05752	1.23823
ENSCAFT00000017775	15.1355	4.39145	20.7649	4.09688	2.37661	12.0542	9.01063	4.9599	19.8143	31.0638	19.9625	17.4302	31.1804	60.7144	27.4901	77.7433	13.9583	15.4314	37.3589	44.14	27.2335	79.2408	98.906	69.7294	64.7251	91.6349
ENSCAFT00000015288	0.882132	0.716556	2.15315	0.762233	0.286576	1.49186	1.30299	0.626017	0.555781	3.3779	2.14947	1.80129	2.13169	4.27344	4.72645	12.2186	3.02948	3.17434	7.05043	6.4264	5.19026	2.95056	12.8303	10.7825	9.9687	7.67754
ENSCAFT00000007967	0.550745	0.333173	0.0365597	0.950012	1.15407	0.294487	1.00995	0.915826	0.237454	0.550509	0.206124	0.771181	0.666473	7.46837	15.8772	4.23098	21.8063	22.8557	6.71213	23.435	22.8153	6.03403	15.2461	10.5575	22.7909	14.4008
ENSCAFT00000016300	24.0643	9.16127	1.55536	1.877	7.06743	2.57141	12.9104	10.7505	2.50637	5.42598	3.67118	4.92282	2.73837	24.6066	25.0402	7.22117	15.9363	21.7247	9.75136	33.5915	23.663	13.951	14.9293	11.7095	12.7859	11.5892
ENSCAFT00000007742	19.0635	0.292706	7.98029	0.899983	0.436788	19.1587	0.764441	0.532799	13.8747	15.883	13.9752	19.9936	26.4153	95.4022	32.4211	50.8817	21.1187	21.0577	102.381	35.3699	23.8312	77.3826	103.734	67.0366	91.3566	114.926
ENSCAFT00000025622	7.37651	3.51624	18.3568	5.49473	5.15517	7.50215	7.32818	9.49033	8.0416	13.6088	8.88187	4.10207	7.17605	33.7935	23.5344	79.7368	19.2716	32.6528	31.0874	36.1903	55.8338	33.9657	49.1423	31.0311	18.0795	22.0341
ENSCAFT00000016297	7.15102	7.26545	3.62983	10.0866	5.56085	4.00141	3.90139	7.46668	5.68351	4.5575	6.47581	5.2656	4.06825	30.2761	47.7847	15.9759	36.804	35.8204	13.1311	18.9109	42.2328	24.8477	16.7379	24.1484	19.9372	13.9527
ENSCAFT00000020553	13.8043	15.7179	22.0693	12.9034	17.4818	13.2933	23.6641	31.766	17.4407	17.2834	13.6987	8.22895	12.0456	55.3025	99.0481	100.002	58.8118	100.097	52.6939	115.709	167.109	79.6775	75.799	55.6098	34.5204	41.6777
ENSCAFT00000025219	12.0809	4.26708	12.8692	1.92734	4.78791	7.75425	2.926	9.61614	10.984	13.8792	11.4162	16.975	22.1507	52.1965	25.3005	59.0077	7.33185	25.3943	25.6843	13.1222	42.8585	53.1011	43.7953	46.9632	72.2299	69.6651
ENSCAFT00000027599	0.623395	0.467135	0.716587	0.183831	0.0720712	0.573263	0.254923	0.0400862	0.700329	0.786634	0.433263	1.0859	0.563654	3.15282	3.25166	3.15687	1.15089	1.60308	2.36257	2.08688	0	3.43149	3.64828	1.60617	4.08142	1.60932
ENSCAFT00000027622	0.505388	0.495054	0.247684	0.572161	0.844978	0.401778	1.50211	1.53261	0.0930617	0.566798	0.609217	0.33952	0.486527	8.64301	4.08656	5.65968	2.6516	6.88517	2.88092	11.452	11.011	1.95695	6.18423	7.60853	4.83151	4.95496
ENSCAFT00000028120	3.71241	1.44062	6.77914	1.32611	1.25045	3.55317	2.63852	2.80528	2.92429	4.15369	2.79625	2.08443	2.55456	16.3833	9.05507	28.5709	4.75772	8.01104	10.6712	12.5434	14.5715	12.8724	13.912	10.6728	8.73923	7.87796
ENSCAFT00000016858	13.5026	10.0773	8.03719	9.32453	5.90888	7.06428	7.87593	6.24315	7.88556	7.66009	4.80334	3.22842	5.14866	58.0344	64.4073	35.1608	34.5941	38.8273	25.0177	37.9321	34.0888	34.3937	26.6389	19.7822	12.5818	15.4993
ENSCAFT00000014347	0.745768	0.428091	2.24741	0.401568	0.522073	1.04612	0.839761	0.803023	1.39432	1.74558	1.00019	0.805815	1.59224	3.33781	3.49312	11.1865	1.44234	3.68911	3.92678	4.02907	4.54633	6.73337	6.51954	4.57012	3.76328	6.06694
ENSCAFT00000017106	2.23642	1.64676	2.24546	2.45343	0.715919	4.31772	2.23515	1.95498	1.68398	1.20993	0.545365	0.789751	1.36982	9.38667	10.5571	9.53675	8.3031	4.5003	13.2192	10.5139	10.9836	7.14702	4.13446	1.89276	3.1681	4.06364
ENSCAFT00000027716	3.35077	4.50647	1.34115	3.27034	3.45605	2.93176	4.28534	3.2433	2.33948	5.16242	3.44272	1.93056	1.6557	18.9571	30.9648	7.94702	13.2572	23.9804	13.0457	28.9355	20.4722	13.601	20.4306	15.1791	9.23656	6.11909
ENSCAFT00000028903	1.77262	2.60369	2.45808	3.36071	2.79749	2.00669	3.19192	3.25245	1.36851	5.84931	2.50281	3.11592	2.89931	11.3021	22.4173	10.7119	21.2991	22.1988	11.4367	31.9532	20.7114	6.41869	28.8894	11.3704	18.1235	10.0429
ENSCAFT00000036071	0.0544715	0.0364819	0.0881989	0.0203067	0.0367088	0.0770674	0.0423282	0.0385182	0.0213137	0.101997	0.0904609	0.0507366	0.0491053	0	0	0	0	0	0	0	0	0	0	0	0	0
ENSCAFT00000013792	8.40756	7.51155	8.43396	9.25005	6.05629	22.9037	7.84204	8.1976	5.78217	31.1259	28.028	23.7524	42.086	31.7005	42.1433	33.297	30.7084	35.095	67.3814	34.3032	40.53	23.5743	91.2905	91.9119	85.6421	118.897
ENSCAFT00000037045	6.1963	9.03178	1.43685	8.82968	6.35341	9.35285	6.03882	2.72793	6.09569	10.5516	6.49795	5.24542	5.38418	55.5048	105.404	10.2258	59.3861	83.1228	77.9122	42.895	33.4519	62.312	80.5279	44.8507	40.2471	27.9578
ENSCAFT00000007680	1.42469	0.761373	1.26094	0.181602	0.389772	1.62563	0.945634	0.782511	0.955472	0.994937	0.729058	0.375102	0.86525	10.2592	6.0714	9.11387	0.90587	2.79112	5.7189	6.64675	5.15271	4.74868	6.25981	3.70467	3.85443	3.97979
ENSCAFT00000035885	0.0650257	0.0814552	0.19659	0.0866579	0.0744066	0.0547239	0.0993633	0.0748735	0.0373966	0.164367	0.104627	0.0534844	0.0853151	0	0	0	0	0	0	0	0	0	0	0	0	0
ENSCAFT00000019642	0.131564	0.282671	1.29882	0.526586	0.173025	1.00323	0.352972	0.301543	0.46555	0.797787	0.650025	0.50198	0.790054	0.610436	1.81903	5.66159	2.12694	1.28029	3.58944	1.922	1.73966	2.11579	2.79249	2.76426	2.19433	2.66592
ENSCAFT00000012313	4.44302	5.3883	2.41821	6.72581	4.49403	7.55486	6.05228	8.24185	8.24788	8.29215	2.81096	4.29642	3.4199	19.6439	35.5596	9.94461	27.8623	31.9791	24.1128	32.3665	47.3595	34.7548	29.2429	10.7636	17.3525	10.8338
ENSCAFT00000020131	12.0076	6.35373	9.01469	8.50704	14.1803	6.24919	11.7691	9.32152	12.8998	8.38644	7.22165	7.92119	5.49428	53.5116	39.0508	40.7493	28.7436	84.7571	22.0175	60.3494	46.3796	57.3603	29.7764	30.0032	32.7033	17.6611
ENSCAFT00000013322	1.61453	0.584626	4.14391	1.82685	0.955023	2.32576	1.18072	1.45644	4.33387	1.61251	1.58912	2.39477	3.03921	7.15639	3.80941	16.4961	6.89911	5.92773	6.98054	6.26393	8.1359	17.698	5.34999	6.26137	9.4292	8.46893
ENSCAFT00000039845	0.0826091	0.0931493	0.200246	0.0619886	0	0.123178	0.0679303	0.109923	0.065276	0.12791	0.102797	0.105884	0.0788552	0	0	0	0	0	0	0	0	0	0	0	0	0
ENSCAFT00000001513	2.4288	2.79621	2.95188	3.03029	1.49018	4.90245	3.75196	6.38113	2.41134	5.34455	2.62173	4.19331	3.1424	11.5826	18.4365	11.6821	10.6975	9.07487	15.3759	19.3975	36.1869	11.9031	19.0664	10.6193	17.1548	13.1496
ENSCAFT00000022013	0.93913	0.584925	0.286962	1.32611	0.494272	0.0858674	0.820041	0.74448	0.776147	1.15609	0.651952	0.387669	0.866763	4.15991	3.60146	0.979653	4.77667	3.3341	0.384687	3.67701	4.45257	3.26914	3.51215	2.16738	1.40867	2.5142
ENSCAFT00000030428	14.2924	3.4806	25.6613	5.34092	2.24219	28.7773	8.3445	4.23246	22.3924	11.302	25.7475	42.3462	54.3975	44.44	26.2026	76.6147	17.621	15.459	56.6313	45.8338	27.8764	60.4619	36.4195	61.5286	114.54	104.788
ENSCAFT00000014752	4.55497	5.77196	13.3751	7.78747	6.43457	10.022	10.5011	12.4788	8.93986	10.7492	8.88302	2.62633	5.25217	19.4773	36.4382	55.3534	28.8305	41.8929	32.5156	52.4322	69.8867	39.1034	36.6748	32.9598	10.6409	16.1402
ENSCAFT00000019252	2.03126	2.27413	1.23357	2.64685	1.78263	1.99445	1.97667	1.49913	1.9239	2.10879	1.26334	0.694916	0.957576	8.83833	14.2111	5.20403	9.95602	12.0223	6.49542	9.59725	8.5103	8.71257	6.92822	4.59087	2.82257	2.97453
ENSCAFT00000005404	1.17264	1.8755	0.698926	2.3607	1.03495	1.56517	2.73974	2.60263	0.420025	1.76385	2.99057	1.17117	0.304571	7.1296	15.5732	5.5556	13.6237	8.55255	9.17534	18.6822	16.5674	4.66133	10.0817	19.3843	7.20754	3.99703
ENSCAFT00000007276	17.6807	2.68624	9.04271	4.02852	2.49874	22.9484	3.90312	4.6466	15.0897	15.3644	17.185	9.84948	17.0133	89.9984	22.3306	43.1232	20.2531	18.6521	86.8167	25.1517	30.9359	73.8092	62.6726	74.837	45.4835	57.9033
ENSCAFT00000001444	4.23889	3.4396	7.36695	3.39587	1.54792	2.98509	4.3623	4.10305	3.23851	7.37446	7.8016	2.15581	4.50908	13.5664	33.0224	32.2392	19.7984	14.9387	10.9227	28.7122	34.425	16.684	26.5963	30.4055	6.81626	13.5187
ENSCAFT00000017663	3.23751	3.51036	4.13584	1.88996	1.21406	8.91114	2.13444	2.71232	7.58422	14.3947	9.54752	10.1671	13.0317	14.809	21.1783	16.8975	6.93986	8.00049	27.7554	11.0109	15.6815	32.7249	44.5667	35.2039	39.6873	37.8705
ENSCAFT00000031273	0.642846	0.667733	0.378108	0.747094	0.234105	1.11628	0.264861	0.155371	0.749931	1.20959	0.84597	0.426178	0.366551	3.05057	5.57284	1.70539	3.50392	2.12365	4.25015	1.74486	1.0843	4.32693	4.51756	3.75728	2.06756	1.25927
ENSCAFT00000025746	11.038	2.84455	10.1316	2.2513	1.47303	9.55781	3.36983	3.80919	10.4861	16.4661	14.6456	8.97542	9.37531	47.0435	17.3463	41.8014	8.27694	9.20651	30.5215	16.0166	21.3421	45.2292	54.8263	53.0507	36.3283	29.7213
ENSCAFT00000008106	24.4446	26.2093	21.4441	57.9632	36.0899	33.5873	39.3985	58.1154	20.5914	41.6186	28.7188	7.2976	21.0624	128.398	217.432	124.193	249.596	235.89	148.995	237.467	328.981	124.757	171.196	128.971	37.3787	74.4425
ENSCAFT00000003672	0.960021	2.08257	4.27901	4.30971	1.21084	1.32177	5.59924	3.32597	1.33782	5.04061	4.71581	2.47982	4.99533	4.28512	12.1344	19.3759	12.9231	8.38095	5.09261	26.6416	18.4109	6.85584	16.6219	17.8426	10.2267	15.9126
ENSCAFT00000037761	3.59304	0.731445	1.51302	0.66062	0	1.09078	0.624899	0.10263	2.16062	1.92736	0.190649	2.44887	1.39524	5.3167	6.98778	6.26915	2.22496	2.52359	3.77623	9.21781	4.96543	6.52458	7.65074	2.97408	5.30306	5.78011
ENSCAFT00000005292	10.0058	3.87459	11.9051	6.90233	3.19069	4.87757	10.7323	3.58213	2.36578	14.4752	18.7885	14.9838	11.4301	43.2021	22.7212	48.1084	25.3244	20.1994	17.1144	51.2712	19.6477	9.95616	46.2285	68.648	59.558	36.0801
ENSCAFT00000010674	4.75217	7.94532	5.1877	7.88437	4.81921	7.74872	3.78714	3.27385	6.06019	6.82431	4.51539	2.46198	3.47762	20.6011	50.5483	22.3844	28.6345	31.8001	25.0428	19.3444	19.8253	26.6705	23.7822	16.7964	9.86288	10.9219
ENSCAFT00000036025	65.4281	55.4266	85.284	56.0126	72.3921	99.2536	93.7755	106.395	130.183	112.735	117.338	183.257	198.465	138.945	130.666	198.498	65.8368	149.313	155.804	149.773	168.946	248.72	149.719	255.861	247.026	243.584
ENSCAFT00000006298	3.27893	1.10597	4.28804	1.07433	1.75308	6.87868	1.83329	2.27762	5.20452	3.30484	5.38974	3.69064	6.31441	14.1423	6.52564	18.2041	3.48213	10.5565	23.639	7.96772	11.0793	27.9967	10.6349	20.8726	17.1128	21.1402
ENSCAFT00000012112	10.9026	2.02658	11.6307	0.41915	0.837069	20.652	2.70041	1.86037	12.9558	10.7513	6.64329	12.5347	6.44646	51.1163	19.6771	48.3184	6.1776	15.251	69.1874	20.6987	23.9285	56.5421	41.9218	26.9469	47.1667	21.0981
ENSCAFT00000037821	3.84824	6.39421	5.24726	3.73242	5.82742	9.45217	7.99195	7.98925	3.75856	21.1263	8.16933	11.6314	13.9758	20.8284	42.167	22.7099	13.4337	36.6904	29.5427	35.6606	47.5195	15.3954	79.633	29.177	42.2126	40.246
ENSCAFT00000014001	32.9445	46.4837	10.4529	51.2474	49.1199	37.9629	28.6914	21.0013	15.4049	58.3638	32.3378	28.8641	61.334	11.9142	11.1864	1.83927	8.50381	10.7956	6.52446	5.80859	2.09142	7.55851	8.50173	10.5267	7.56731	11.5668
ENSCAFT00000005128	30.3006	29.3228	56.779	26.8064	23.2303	42.6096	35.7736	44.3291	25.0009	137.635	115.234	94.8234	151.41	126.283	176.217	214.443	92.3206	142.927	126.437	170.502	245.906	102.273	425.439	391.55	357.404	425.115
ENSCAFT00000019593	4.75303	3.7642	6.7196	4.47428	4.85153	4.511	11.7103	6.96591	3.66997	7.64225	6.23414	8.32463	7.58988	21.342	23.8377	27.7436	16.4274	35.8577	14.3712	56.6205	42.9923	15.1254	25.0202	20.7117	31.6737	23.7206
ENSCAFT00000007400	451.633	328.914	140.791	211.963	198.05	348.436	347.691	77.3317	249.784	564.237	233.404	437.651	753.148	1399.07	1505.62	372.75	534.884	1061.35	693.981	1199.75	366.078	683.654	1245.19	580.634	1191.04	1446.06
ENSCAFT00000031738	0.0353593	0.0260765	0.0308153	0.0235174	0.0269464	0.000120576	0.0369927	0.0262754	0.0163997	0.0479291	0.00541924	0.0313538	0.0273614	0	0	0	0	0	0	0	0	0	0	0	0	0
ENSCAFT00000000138	2.4182	3.08145	0.818883	1.54376	2.08075	2.60268	3.61047	1.03327	0.806713	3.8491	1.33691	2.1127	3.4177	8.34404	15.317	3.32732	11.5464	16.3785	8.48626	15.7287	4.57641	5.30089	15.8489	5.69155	8.41722	13.0752
ENSCAFT00000008056	5.53187	5.48836	4.42338	1.71215	2.68521	4.57563	4.19616	5.93424	7.47885	5.17579	2.72477	2.96728	3.2532	26.2951	32.8908	20.7406	5.8705	18.6422	14.4558	21.4341	31.1666	36.5921	21.5762	11.3809	13.5139	10.2907
ENSCAFT00000030789	7.49774	4.81577	12.7551	4.82152	2.95954	12.8211	4.08828	12.7037	10.2221	9.14792	14.2063	5.11445	7.07867	30.1988	28.7929	51.6468	16.8149	17.7385	39.0883	18.9573	66.964	43.8893	30.6776	50.8275	19.9697	21.4636
ENSCAFT00000003087	0.238278	1.30518	2.01256	0.862268	0.791444	1.54911	1.42363	1.4769	0.352442	2.3992	1.91161	0.939193	1.77839	1.03257	9.01211	7.85005	3.72119	6.21314	5.55326	7.59723	9.2423	1.57119	7.60869	6.67022	3.62406	5.42313
ENSCAFT00000000261	14.9586	4.48187	6.84215	1.86067	2.93255	13.6431	4.31493	2.84281	15.367	8.54366	10.6521	10.1616	6.50523	77.0505	53.6765	35.8515	10.7623	27.2594	49.8058	33.7191	18.3037	87.3642	55.3732	49.5819	46.6894	28.8998
ENSCAFT00000040143	0	0	0	0	0.107753	0	0	0.282656	0.0470299	0	0	0.0861425	0.0646727	7.51675	14.8761	5.27895	18.0408	23.5097	10.1769	13.6065	28.4828	11.7691	10.7003	5.69217	21.0562	23.2047
ENSCAFT00000015306	63.237	14.2684	80.0509	12.4758	11.8943	83.6058	18.885	18.4311	76.4332	86.6627	88.1518	55.9758	95.5522	264.454	88.6138	315.406	44.575	75.138	259.367	91.2049	102.347	314.965	282.34	319.927	220.868	279.86
ENSCAFT00000032187	6.29087	6.34253	7.62242	6.16995	6.58695	5.68463	9.13845	8.1292	6.50653	13.7159	7.63405	7.30342	6.19843	36.6452	64.7586	37.987	28.8016	70.9629	22.954	71.3145	73.9897	35.7239	57.3394	31.9571	34.7752	21.3795
ENSCAFT00000000421	1.00677	1.66491	1.59243	2.39956	0.558542	1.67136	2.30078	3.42209	1.21571	3.28865	2.3818	2.03282	3.94543	4.44093	10.4469	6.97223	9.79784	3.72489	5.57149	11.7472	19.9226	5.80281	12.2377	9.1588	8.7871	14.001
ENSCAFT00000000751	2.2111	1.36608	1.3578	1.85873	1.08092	1.23995	2.36971	0.850133	1.09166	1.27236	1.41861	0.536622	0.690043	11.7606	9.55842	7.98212	7.19986	7.86108	4.64544	13.9011	5.36623	6.37306	5.18503	5.78828	2.94695	2.56376
ENSCAFT00000008875	7.95501	4.16188	8.31238	4.24262	4.12386	11.8146	3.41232	5.12762	6.02291	7.38535	9.17338	7.34463	7.27435	32.4475	37.3448	46.5217	33.8632	32.0594	51.3741	25.683	34.944	52.6937	50.4372	53.8974	107.556	46.0568
ENSCAFT00000017219	68.8555	17.1396	88.0117	18.4579	11.8453	69.5422	19.805	18.6384	79.3016	91.1923	70.2415	57.3569	76.9317	300.619	115.012	386.386	70.4664	79.6805	235.694	102.458	110.969	355.011	330.787	275.214	233.514	245.644
ENSCAFT00000036944	2.31912	1.95749	5.26016	1.48309	1.53044	7.07767	2.79409	2.52717	3.19879	12.4984	6.74308	6.76813	12.3553	9.1946	18.7768	20.4659	8.59994	15.6383	17.2685	29.948	38.3301	14.8802	40.409	21.5426	25.276	29.8739
ENSCAFT00000029450	4.62714	8.83958	11.5862	10.1312	8.1019	6.88058	10.427	14.9865	5.7837	11.2839	11.6054	6.4766	12.2978	20.738	62.6725	47.1064	37.7239	60.3613	26.2978	56.3325	92.5036	27.2816	42.6018	44.7812	27.003	39.2889
ENSCAFT00000016957	3.50206	4.55505	4.3285	6.01234	3.97215	3.44711	5.18879	5.70569	4.35791	3.9052	2.3621	2.09213	2.11618	16.5398	30.8685	20.296	23.7166	26.8756	12.4398	27.3497	34.3407	19.0047	15.1382	9.25237	8.6775	8.20067
ENSCAFT00000007175	2.28689	4.8819	2.96926	5.79251	3.03506	8.78168	9.7192	4.56761	1.75729	5.64322	5.32885	6.36718	7.20871	10.0868	32.8422	13.5304	22.0364	21.9839	30.0426	51.7022	28.0721	7.75686	22.1424	22.0555	27.1226	22.7213
ENSCAFT00000010286	2.63102	1.78148	1.87231	1.19297	0.879822	1.16063	3.40617	1.74063	1.72251	2.83621	1.26994	2.55833	1.13196	11.1764	11.1455	7.9386	4.85222	6.11108	3.75785	17.4154	11.0197	7.86277	8.77213	5.26299	9.10635	3.81917
ENSCAFT00000032013	6.5423	9.07691	17.0814	18.2296	6.13953	9.74553	18.7969	20.89	9.18968	21.101	18.7728	6.89275	10.8122	28.7046	65.0763	73.914	65.8857	41.2458	33.1205	96.184	114.457	39.3488	76.437	74.5413	29.5864	32.81
ENSCAFT00000028014	10.7109	6.58631	11.3492	8.88479	9.18977	7.78695	12.9323	22.5574	6.64688	20.1368	16.8391	13.8749	8.96862	36.9487	35.8266	41.5254	22.5218	44.6815	20.403	42.132	91.3809	25.6586	54.5159	50.3514	44.3567	24.1172
ENSCAFT00000011105	7.53233	11.8218	17.9678	14.4077	9.16451	18.0895	5.42058	27.2034	18.8432	30.7754	21.8499	15.5877	14.5871	33.0276	71.8631	74.0253	51.0249	58.2359	57.9404	25.8351	148.43	80.6412	101.366	80.3142	62.1413	44.6925
ENSCAFT00000032171	0.383901	0.855974	0.902471	0.292709	0.635021	0.425202	0.607402	1.74627	1.1177	0.655421	0.095123	0.833281	1.25074	3.3902	6.31305	5.21507	1.91453	4.70005	2.07134	2.97718	9.31057	6.5396	3.37615	1.42191	4.47324	5.55603
ENSCAFT00000017996	13.8753	3.1508	14.5346	2.04595	1.95349	15.0983	4.59821	4.41551	12.2314	20.3338	15.8837	15.6015	19.5839	62.7439	18.8765	61.6623	7.18202	12.5285	47.4944	22.9552	24.1782	52.3801	66.4229	58.9234	63.7121	58.4101
ENSCAFT00000019072	4.44996	5.43509	2.40497	5.61572	6.07549	5.28818	6.78172	4.05697	1.80566	4.67902	8.13345	6.23592	4.35109	21.3028	37.2414	10.8962	20.935	42.0645	17.2603	35.797	26.7308	9.21689	16.2213	32.6958	26.6148	14.1173
ENSCAFT00000012737	1.3461	0.607172	0.86176	0.567085	0.477159	3.62956	1.01639	0.354606	1.20304	0.726979	0.183327	1.35975	1.43313	5.67434	5.06741	2.88908	2.85582	5.35172	11.5137	6.66524	3.06864	4.61537	3.48928	1.01997	5.77129	3.95778
ENSCAFT00000002784	3.48395	0.76875	3.26125	0.854301	0.600564	2.87092	1.5062	2.06172	0.877345	4.5149	3.22752	1.47577	2.50163	15.7806	6.95687	14.5897	3.7623	4.94266	8.18126	8.78105	14.8237	3.5347	14.2817	13.3347	5.84308	7.3155
ENSCAFT00000002014	4.00831	1.4467	7.63511	0.516875	1.56295	4.03489	4.42005	1.73803	2.7522	6.60375	2.27745	3.69136	5.66507	16.9499	15.8042	23.3981	21.0695	29.0016	13.1866	24.6556	15.3758	10.5739	20.699	6.88417	22.2979	7.96906
ENSCAFT00000011614	2.32506	0.383684	3.30816	0.421371	0.370199	2.60469	1.65735	1.3858	2.08984	2.60993	3.4127	2.82819	5.0246	10.4053	2.23091	12.0891	1.35035	2.45952	8.19467	7.474	7.44494	9.19639	6.62845	11.9501	6.72013	9.79725
ENSCAFT00000031988	5.52519	1.36982	3.20171	1.60528	1.46287	3.09314	0.207024	2.40012	2.37974	3.19494	2.30942	3.58292	4.44739	21.7713	12.3747	12.9193	5.3318	8.983	8.67644	0	12.7748	8.96973	10.9119	8.93207	14.2468	12.7754
ENSCAFT00000003734	1.32347	1.20342	1.42088	1.95464	1.11673	0.91406	2.13118	1.99178	1.7527	3.99757	5.98424	7.74282	3.60224	7.16031	6.99986	8.64984	9.54274	11.0037	3.58879	8.72798	12.3282	6.5897	11.7245	19.5279	26.0436	9.9161
ENSCAFT00000006550	43.6073	13.8625	28.0374	8.81758	3.99364	26.1308	17.311	4.34495	28.1006	62.6617	42.7184	42.2573	64.8098	140.785	67.5245	79.24	24.0224	20.4888	59.5389	71.9417	17.6328	85.34	137.018	93.3862	103.008	117.737
ENSCAFT00000027424	32.7603	0.192667	22.7979	0.112062	0.743686	24.5951	1.34397	0.254999	26.3343	16.2906	18.8058	44.6313	48.6801	169.786	55.0694	122.451	22.8588	66.4247	94.1689	55.4641	75.5304	143.548	96.4428	98.2738	237.331	191.341
ENSCAFT00000029410	129.349	26.346	95.0817	26.1624	26.2848	84.1538	54.0017	37.0668	84.4088	91.0966	79.2606	69.8295	52.7072	548.898	175.501	308.269	93.7925	183.966	255.945	287.734	225.313	186.223	284.445	268.461	210.659	134.204
ENSCAFT00000004922	1.93867	1.05152	2.04301	1.20088	0.804275	1.25845	2.14842	2.36783	1.32297	2.24975	0.554138	1.88376	0.740638	7.1949	6.53769	9.17119	4.4153	5.09337	3.47435	9.84114	12.6677	5.95807	7.67465	2.39937	5.57555	3.07122
ENSCAFT00000028053	1.19351	1.22659	0.729793	1.59829	1.48757	0.91614	1.31485	1.42039	0.979556	1.54631	0.435653	1.20216	1.03567	3.71787	7.19692	3.74721	5.30448	7.49647	3.05893	5.20552	6.3058	3.09995	3.39632	1.69737	4.61709	2.35387
ENSCAFT00000006051	0.243474	0.06144	0	0.505984	0.69435	0.359274	0.151442	0.289027	0.0151456	0.15779	0.145996	0.0787708	0.327615	4.23106	5.96093	1.89407	1.02474	3.52606	2.35559	2.36049	1.62996	3.10973	3.25437	2.17454	4.21424	4.205
ENSCAFT00000003455	0.0547356	0	0.0955787	0.0489758	0	0.0239976	0	0	0.0359649	0.174605	0.143985	0.0934206	0.0579869	0.652707	0	0.765398	0.650159	0.502642	0.862498	0.660324	0.696632	0.591684	1.21271	1.23333	1.42026	1.52242
ENSCAFT00000020708	25.3817	35.921	20.2463	49.44	36.2484	28.6631	50.7938	41.65	28.8352	53.9728	38.3413	25.7844	13.8539	109.714	224.003	82.2535	177.786	234.398	91.4895	247.52	234.756	122.917	178.067	139.526	101.807	41.6817
ENSCAFT00000015073	2.50017	0.795912	1.80621	2.69937	2.16602	3.0922	1.81751	1.59192	10.3235	1.46038	2.37324	3.77571	3.52063	14.5111	23.2372	11.4875	18.4945	22.2518	6.88503	23.1975	23.4253	34.107	10.8379	8.15119	17.5154	9.39171
ENSCAFT00000006708	1.22587	0.798084	0.846285	0.625697	0.531026	1.20671	1.41071	1.57928	2.768	3.27543	1.26732	2.87643	4.80812	5.30724	5.60422	3.73705	2.88704	3.67828	4.47761	7.15315	9.03158	12.7334	11.0932	5.06803	12.4006	14.8198
ENSCAFT00000005124	127.384	295.952	135.952	572.666	228.916	162.101	410.11	222.086	237.792	454.648	125.476	396.585	440.196	453.899	1487.52	438.367	1634.96	1200.92	407.109	1582.41	990.265	803.903	1195.92	371.175	1283.26	1046.81
ENSCAFT00000027608	0.0292908	0.0505262	0.0483092	0.0457464	0.0394176	0.0437644	0.0522676	0.033477	0.0290575	0.050981	0.10958	0.0215778	0.0255172	0	0	0	0	0	0	0	0	0	0	0	0	0
ENSCAFT00000012672	2.2962	0.538855	3.18807	0.760043	0.115389	1.73175	0.610155	0.449629	3.31474	3.75319	1.72464	2.4517	4.40183	18.3752	10.6182	25.2875	9.75297	3.15613	10.5027	14.1965	5.57998	26.4284	24.6259	9.01054	17.5227	18.9615
ENSCAFT00000005547	430.871	373.616	126.356	432.21	339.384	312.409	267.214	129.221	176.057	661.423	291.103	394.42	703.492	29.263	7.38569	4.57715	9.23944	6.67453	6.17708	3.58933	3.75016	4.5823	23.4107	10.5645	16.3697	14.6022
ENSCAFT00000011519	0.283477	0.472916	1.63816	0.630025	0.532659	2.33866	0.58106	0.501092	1.2937	0.823683	0.0618145	0.137626	0.694633	1.38272	6.83693	7.00443	2.8838	4.60229	6.68024	8.13154	3.20738	5.47386	4.86615	0.869024	5.36749	3.76051
ENSCAFT00000008970	6.85665	1.65079	8.20462	2.6287	1.45627	6.30878	3.73322	2.11945	2.14601	4.13896	3.95078	7.76272	9.03811	25.9185	7.78984	32.632	8.61431	7.12482	18.8736	18.3016	10.5998	9.54709	14.1073	14.8369	29.063	26.5985
ENSCAFT00000024779	3.5011	0.442851	4.41752	0.426963	0.328509	5.81676	0.759566	0.516894	6.4337	3.2537	5.27583	7.47387	11.7434	17.9919	9.16707	18.3309	3.93905	7.46606	17.4962	9.82102	8.92268	26.3384	10.4933	19.2878	31.1798	34.6405
ENSCAFT00000018192	0.117609	0.353883	0.367912	0.669506	0.815171	0.224654	1.30493	0.827866	0.169884	0.908627	0.516505	0.396639	1.27807	1.2889	2.44701	3.52471	2.33109	5.21558	1.5646	7.11533	5.10021	1.70465	4.61658	3.99086	6.32994	4.899
ENSCAFT00000028286	5.03899	3.35558	6.67116	2.3614	2.2423	7.90266	4.43101	5.3651	4.5399	6.95377	3.29389	2.64894	3.63459	22.188	29.6399	26.7605	10.2268	16.6901	19.4224	28.4021	36.1374	18.1598	22.049	11.3392	11.2514	9.18932
ENSCAFT00000027551	21.1162	23.796	13.1782	9.96138	23.4324	7.42952	22.5652	33.3022	16.7637	18.7421	7.70042	43.4318	25.216	0	0	0	0	0	0	0	0	0	0	0	0	0
ENSCAFT00000014604	0.300345	1.18803	0.510917	1.28861	0.757253	0.508606	0.399449	0.711757	0.837099	2.46833	1.19779	0.805754	1.26108	1.1456	7.30332	2.10434	5.10049	5.25286	2.22473	2.02523	4.70378	3.47256	7.85863	5.03616	3.76525	3.64415
ENSCAFT00000019793	5.29256	3.006	3.42521	0.758881	2.63179	3.42363	3.49473	3.25287	5.46591	4.10926	1.62335	2.22768	2.95021	22.4173	19.9975	14.5134	2.77798	18.0996	10.4796	17.3219	18.3194	23.2145	13.2647	6.00732	8.72243	8.57673
ENSCAFT00000024178	17.067	2.74806	19.1061	3.84861	1.92959	17.5229	6.20124	4.99758	18.5405	23.7636	26.7086	13.6836	19.5195	68.0721	17.5963	72.1715	14.6026	12.7592	53.369	30.5158	30.1826	71.9574	72.9529	88.9354	50.2069	49.258
ENSCAFT00000007980	0.831631	0.920664	1.48441	0.802123	1.1102	0.548577	2.46098	1.84514	0.671437	1.70975	0.867105	1.82296	0.573582	0	0	0	0	0	0	0	0	0	0	0	0	0
ENSCAFT00000000262	13.1065	9.94653	22.3835	9.55194	4.39213	17.4821	22.8212	8.11169	9.82747	22.1672	10.0819	6.79916	8.30106	55.5511	60.762	85.4828	32.572	29.2847	52.004	104.13	46.2008	39.4589	67.8967	34.3578	26.143	23.5527
ENSCAFT00000008543	4.37622	3.40019	6.62998	0.483567	1.04969	3.67902	2.61882	2.29999	3.84235	10.562	5.26135	8.9977	9.11119	10.3623	10.07	22.1814	2.75606	5.13859	10.5692	7.90394	8.75152	12.4308	25.9514	14.0639	20.3811	22.8456
ENSCAFT00000019415	2.35756	2.01699	2.32761	1.88004	1.4338	1.97049	0.601647	0.934342	3.10931	3.07373	2.49842	1.86906	1.77643	10.4537	13.8431	4.69735	7.23042	9.4631	6.57985	2.77699	5.32688	14.653	10.5079	9.83757	6.50093	5.31188
ENSCAFT00000007800	4.13259	0.766967	3.46208	1.59265	1.03991	2.98298	2.89117	1.42621	5.77705	4.05597	2.47638	7.63365	9.71372	15.5918	4.94328	14.0277	5.46496	7.02411	9.16187	14.9239	8.63884	20.187	13.0431	8.115	27.0296	25.8439
ENSCAFT00000000864	2.66519	3.65847	2.86855	2.47827	3.33403	1.28417	5.25772	6.27834	0.87978	2.69253	2.16681	1.80982	2.01057	24.6225	40.2675	24.4298	21.8442	38.8686	13.5085	63.001	50.9854	18.5686	33.2348	17.4934	22.1397	17.9023
ENSCAFT00000007730	0.452945	0.619175	0.4087	0.78843	0.743783	0.506413	0.540702	0.509575	0.302332	0.6459	0.215999	0.453744	0.30059	2.29504	4.3622	1.86485	2.69704	4.8048	2.19658	3.0241	3.56608	1.70384	2.67733	0.859403	2.04179	1.16615
ENSCAFT00000038536	4.68923	1.86832	2.06238	1.45431	1.14347	2.71287	1.12707	1.1376	3.96939	3.3503	1.49648	2.21293	2.06451	27.6879	14.6069	9.30394	6.54579	9.13225	12.1863	10.5763	10.6078	20.9459	15.2505	7.15132	12.0443	6.52074
ENSCAFT00000003310	9.32664	1.77696	7.35377	2.01046	1.76048	3.77212	3.51161	2.78687	4.68361	8.03192	4.15792	10.9398	9.10241	37.2663	11.4744	28.3422	6.74114	11.3803	11.1022	16.8362	15.8124	18.5094	24.2149	13.8599	39.6139	26.1446
ENSCAFT00000013443	6.95797	1.82881	6.14439	1.78512	0.662834	6.08419	5.8392	1.05579	6.55901	5.46639	4.95106	9.22003	10.5101	29.3106	12.1733	24.6694	6.37196	5.24169	18.5507	27.8495	5.63354	26.2658	18.8789	17.7808	35.6175	30.0918
ENSCAFT00000037479	0.693503	0.866135	0.157883	0.379548	0.933174	0.406178	1.4518	0.887438	0.552297	0.739185	0.318045	0.687414	0.595627	0	0	0	0	0	0	0	0	0	0	0	0	0
ENSCAFT00000020757	26.3584	13.1866	9.49392	11.6229	21.218	19.6937	22.7581	25.8405	17.2917	28.2519	16.346	37.7226	27.2758	106.733	80.6214	32.7139	40.6599	131.67	51.9876	109.81	132.452	62.951	80.0713	49.9636	133.431	69.6726
ENSCAFT00000002348	8.37579	0.946101	8.42721	1.50829	1.15657	13.9339	0.429755	0.614321	10.0698	10.4758	8.7493	7.5827	11.0336	44.8333	11.594	41.1491	18.1916	12.039	48.0348	7.47869	6.80003	46.3064	42.9321	40.6262	38.0558	32.3688
ENSCAFT00000026226	1.52369	1.77865	1.53666	1.05391	0.955444	1.29393	1.58336	2.52402	0.823448	1.56661	2.61674	0.632408	1.61485	6.14358	11.8626	7.76452	4.77574	6.2508	4.8609	8.28963	13.9177	3.61338	5.69988	9.81613	2.81466	5.45372
ENSCAFT00000035870	0.0341588	0.0237081	0.0623355	0.0176931	0.0217411	0.0268849	0.0360182	0.0295958	0.0175734	0.0544751	0.04322	0.0146375	0.0140921	0	0	0	0	0	0	0	0	0	0	0	0	0
ENSCAFT00000023056	0.825513	0.202542	1.47387	0.200537	0.194051	2.11812	0.610961	0.573476	1.70838	2.26451	0.364776	1.22782	2.47876	6.18962	7.47734	7.94581	1.22535	3.18843	8.4313	4.81567	9.36823	10.6284	8.16223	0.619421	7.77289	11.1035
ENSCAFT00000038802	0.0195053	0.0270621	0.0242521	0.0301262	0.0209591	0.0188593	0.0692807	0.0296438	0.0145353	0.0281552	0.0358863	0.0166686	0.0257027	0	0	0	0	0	0	0	0	0	0	0	0	0
ENSCAFT00000032274	3.49027	1.38174	3.01165	1.04144	1.4249	1.82012	2.2609	2.63704	2.26327	4.14923	3.14234	6.57656	7.10974	18.3871	10.3127	18.7806	4.18001	10.1224	10.1899	15.7556	14.3537	15.4491	18.1033	17.0539	34.4596	34.4017
ENSCAFT00000012914	0.113262	0.072702	0.147734	0.0711422	0.0489674	0.0251146	0.139615	0.0832604	0.0466265	0.0946025	0.0310972	0.0636136	0.0590632	0	0	0	0	0	0	0	0	0	0	0	0	0
ENSCAFT00000021856	6.20854	4.27352	10.7741	4.02699	1.60575	1.70459	9.63836	7.06444	5.28526	8.60354	6.3507	4.87516	7.23475	26.6768	29.7912	45.361	13.8222	9.90015	5.64572	45.0302	36.3155	24.3319	27.9738	23.9063	19.3057	21.6861
ENSCAFT00000026122	4.75513	2.32453	2.25057	0.384974	0.171785	3.33963	2.08856	0.61162	2.46061	3.24489	2.06273	2.90152	1.5262	21.9097	18.8136	11.9814	5.09142	2.79975	12.2774	11.6115	4.08103	14.2342	14.233	9.70371	13.0299	6.16529
ENSCAFT00000028455	4.78592	1.0097	5.7968	0.741805	1.53403	17.9984	1.98518	2.88966	2.564	12.6885	5.49707	16.9661	12.1523	25.0607	13.1654	29.9009	4.78119	18.82	51.4944	25.0587	30.8722	11.8221	45.1975	23.3307	64.1317	38.6577
ENSCAFT00000013077	3.03737	2.4513	3.18508	1.47361	1.29235	2.85732	2.9537	2.22697	2.68628	1.94333	1.7068	1.05041	0.700004	13.4753	16.7632	12.9597	5.78565	8.68547	9.20815	15.3329	13.2796	13.3617	6.80802	6.46036	4.66255	2.17813
ENSCAFT00000016560	14.3878	13.9264	10.728	26.0394	21.6871	18.896	35.7485	26.4226	7.37432	29.4597	25.1549	29.097	31.1461	55.5904	78.2773	39.8633	82.8599	132.097	50.4159	144.832	142.317	27.3626	88.7244	82.7518	108.334	81.9974
ENSCAFT00000035201	48.5656	26.601	59.2491	40.951	21.0108	44.2062	55.4285	31.8352	31.7347	115.93	75.0857	66.5092	71.0059	190.958	115.45	288.658	131.174	48.51	160.084	151.672	64.8998	169.463	292.764	247.388	129.596	217.155
ENSCAFT00000014581	8.10998	8.52459	5.13258	7.02378	7.91822	7.20158	8.9062	9.96647	6.60217	12.7842	6.0237	5.25857	5.20189	54.2371	76.2183	27.6666	36.3754	70.8879	27.9731	66.032	68.3908	34.3907	53.5027	28.1742	25.9727	18.0109
ENSCAFT00000028704	8.7801	6.73608	25.386	13.2482	5.65817	10.6378	17.7585	14.4709	9.93303	18.02	15.6615	4.85536	8.51233	39.0044	47.2837	112.842	49.5236	37.9416	38.2383	91.9374	86.5472	45.5374	62.8013	64.2897	20.8729	28.6244
ENSCAFT00000015981	7.40447	3.80342	3.72792	3.25108	3.79996	8.31751	9.88518	5.28823	3.08322	7.87629	4.30896	6.82212	5.32502	32.312	26.9106	12.0798	17.0022	27.3448	23.1088	52.9798	31.169	11.5063	23.7028	18.3197	24.8658	16.478
ENSCAFT00000014133	33.9432	12.7187	53.1195	7.5803	5.34669	27.549	24.1903	8.64301	22.2775	38.9413	36.9388	21.8316	26.3749	155.701	92.4825	239.843	44.4766	39.2029	90.8332	130.612	51.8753	101.471	148.569	160.065	94.7564	86.075
ENSCAFT00000026247	0.313203	0.506831	0.48133	0.412	0.787303	0.213225	0.956272	0.84646	0.602607	2.20413	0.932049	0.94904	0.775045	5.94228	8.40055	3.86234	2.07274	7.20569	1.3361	7.97711	8.63339	4.56662	9.27247	4.64128	4.47257	3.02258
ENSCAFT00000008588	0.377534	2.57313	5.5731	8.40131	1.68221	2.60945	4.0975	2.05881	5.45588	10.1969	1.16141	1.74045	1.84112	7.90641	30.748	24.2707	33.6964	20.7213	19.3308	24.2012	18.9139	46.529	38.3554	16.9357	9.37311	8.46235
ENSCAFT00000001119	2.4371	0.479114	2.57537	1.09744	1.94575	1.52961	1.1361	2.1665	0.329305	3.76348	3.81908	2.63854	4.36812	10.527	2.827	9.68072	3.80453	12.6461	5.38838	4.86041	10.6444	1.47481	12.0742	14.2308	10.1758	12.5261
ENSCAFT00000003763	1.72433	3.40752	1.33524	3.96025	5.14095	0.877658	4.57389	1.58732	0.754914	4.5018	1.40055	1.83166	3.66101	24.9905	67.9886	11.5059	68.0013	68.3869	29.4518	39.8861	20.4679	31.4768	68.1646	31.3914	61.4146	80.0998
ENSCAFT00000018604	47.6957	30.0133	80.7655	32.0404	19.1258	94.955	7.63042	17.0002	90.8303	102.539	77.1492	43.7393	52.8581	153.052	162.372	287.784	117.507	91.9123	266.992	32.568	75.084	328.578	252.508	248.836	151.217	132.741
ENSCAFT00000016972	4.38995	1.43832	7.7935	0.885316	1.67718	2.58354	1.86765	2.79977	3.79263	8.71156	3.09331	4.82098	8.99809	18.1003	8.04131	31.6743	3.36989	11.2557	8.24954	9.1658	16.4559	15.7076	27.037	11.5453	17.4964	25.5637
ENSCAFT00000025935	0.348205	0.740902	0.153714	1.03155	1.00864	0.37182	0.728025	0.257204	0.115586	0.843424	0.503049	0.678678	0.442041	21.4263	46.152	7.35474	39.4716	57.0185	15.1192	26.9067	21.3663	15.338	31.8686	16.3616	31.0417	30.4497
ENSCAFT00000021011	53.1948	13.5312	28.2058	23.8196	6.44598	32.6137	11.2384	9.82647	30.3034	48.9138	19.2148	53.4455	39.0543	183.308	67.691	87.8531	71.5062	39.2756	84.7037	42.2346	47.7262	101.384	121.59	53.5627	169.285	94.5007
ENSCAFT00000018974	2.80768	0.903792	2.56285	0.933672	0.42603	2.92626	2.0397	0.64372	2.27341	4.09006	3.63469	1.07746	2.97329	14.2198	6.78525	15.2753	6.24824	3.29034	11.2752	12.62	4.68226	12.7705	19.7132	20.8212	5.74471	10.3383
ENSCAFT00000009442	136.008	27.7495	97.823	19.8968	19.004	95.9529	39.1603	24.4101	76.0448	92.1235	105.897	48.4001	69.2966	354.181	141.17	234.218	37.5683	96.4372	181.871	130.432	114.17	204.002	180.652	231.616	109.087	114.565
ENSCAFT00000017547	16.1493	11.5322	7.71066	12.3882	10.4321	11.1754	10.1049	9.73207	22.6153	13.7258	6.23535	30.6177	31.9386	56.5962	58.5436	20.0197	37.2671	80.4637	24.3208	51.9208	58.7337	73.4426	40.6525	21.843	99.0872	68.3082
ENSCAFT00000027677	0.775598	0.0483064	0.873503	0.015015	0	0.921207	0.164737	0.0223178	0.659471	1.18064	0.68821	1.00114	0.714738	3.47289	1.24487	4.05543	0.629235	0.315682	3.94905	2.97521	0.598809	3.72792	3.66975	2.61998	3.91825	3.19548
ENSCAFT00000014382	0.106223	0.0892855	0	0.160649	0.3073	0.359372	0.132011	0.136342	0.638922	0.114515	0.0942133	0.418383	0.267626	40.4939	55.4849	38.0557	28.8472	28.6735	71.0927	49.7855	9.54527	56.9788	108.82	45.2447	82.6608	81.3586
ENSCAFT00000000538	23.4845	7.85395	19.6283	3.6602	5.89227	16.283	4.55538	3.93918	20.2665	30.1195	27.6904	15.2648	15.5994	95.7204	49.3162	79.1177	13.7656	37.3388	50.9474	21.7599	22.3265	85.1683	96.2969	98.5189	60.5108	45.3618
ENSCAFT00000006382	1.3471	2.92365	0.334633	5.78074	2.9181	5.96563	0.938833	1.49261	2.00918	6.84303	5.46703	3.94669	6.0886	5.33542	17.9843	1.67416	19.6649	17.7463	18.3603	4.1393	7.57349	8.81242	21.3911	20.6278	15.5009	17.7409
ENSCAFT00000007767	4.06907	3.35132	2.01419	2.9549	3.84799	1.66466	4.19338	6.88019	4.25882	4.79496	3.18138	6.438	6.57064	17.526	20.2389	7.85622	10.7058	24.4835	5.09018	20.805	36.2923	17.6728	15.6963	12.0853	24.9607	19.3665
ENSCAFT00000029419	3.66294	4.50032	5.89693	2.25645	1.37928	2.19126	5.10506	2.6713	2.98191	5.45151	5.58275	4.38119	2.2434	10.5377	10.9152	15.5782	3.77329	3.71109	5.16181	9.76589	7.24938	7.02178	8.83571	12.9558	11.2038	4.47942
ENSCAFT00000022697	9.11516	10.8863	17.1597	11.1047	7.0575	5.34415	18.0719	20.4087	11.2792	19.8302	17.0755	7.04995	11.8075	39.941	67.049	70.1828	39.6866	44.1366	17.1741	85.7189	111.143	47.812	66.2715	62.8375	27.8914	36.0911
ENSCAFT00000014549	1.4673	2.57841	0.585521	4.56841	1.81882	1.41985	2.10545	0.826755	1.75785	2.84239	3.32339	3.31628	1.88853	5.82124	15.8065	2.57978	16.9807	12.9316	4.87214	10.9637	5.44614	8.17448	9.63413	12.8249	13.638	5.30991
ENSCAFT00000014985	6.33927	4.53674	2.6426	6.88706	8.57728	9.6973	3.16855	3.62227	10.1414	23.0959	12.1446	13.6764	12.5781	31.2152	26.3782	11.1428	22.8514	49.7002	33.9558	14.9092	18.2479	44.5433	79.1504	46.223	56.5009	39.1433
ENSCAFT00000028154	8.18905	8.48739	2.29879	8.32516	11.1509	3.20988	8.67242	5.63076	2.2472	6.60768	3.00425	7.72796	7.91529	25.3082	54.7995	19.8149	69.8239	69.1293	24.3255	57.2573	23.6575	21.5441	48.2523	21.5771	38.6493	65.4761
ENSCAFT00000005976	2.79492	1.02426	3.32484	0.584648	0.700358	2.10937	1.53388	1.28324	3.14507	4.07977	1.81984	4.88644	3.53663	12.3459	5.7763	13.2714	2.15794	4.34817	6.89598	7.13081	6.94487	13.3156	13.8542	6.72159	19.6185	10.3111
ENSCAFT00000032933	4.10564	1.12647	0.548196	0.876261	1.30789	1.12953	1.38388	2.98599	0.859868	1.41815	0.462815	5.38347	0.808517	70.4402	131.306	51.7492	127.62	186.887	65.6084	140.412	266.797	72.8383	145.418	59.5243	165.478	196.323
ENSCAFT00000001519	5.44457	3.89027	1.55189	4.39903	2.87701	4.78589	6.10191	6.4531	5.15979	9.76563	5.49064	10.0718	12.4749	32.5555	24.1298	19.5774	15.52	21.9239	20.9365	29.5316	37.2433	40.1285	56.9337	32.8304	70.1131	65.2665
ENSCAFT00000016693	12.5207	10.0129	2.31496	6.69867	8.93939	7.59626	14.9921	5.64851	7.0212	9.18521	6.29957	13.9017	13.7034	54.1375	66.4562	10.631	25.2851	58.7797	25.8782	75.7281	32.9231	32.3456	32.9275	24.5581	57.5751	44.9169
ENSCAFT00000017746	0	0	6.10643	0	0	0	2.92759	1.97678	0	0.204888	0	0	0	11.1189	16.9913	30.9668	9.87534	16.4097	5.55186	26.8008	22.4991	9.01701	9.46272	3.18235	12.1086	10.8573
ENSCAFT00000020053	2.54109	3.56162	4.33058	3.24872	3.9638	1.9391	4.18391	4.96615	2.84292	3.40493	2.2278	1.33014	2.88357	11.7542	22.6828	22.7363	11.7838	22.8774	7.07112	20.0758	27.4786	12.721	12.1243	9.18365	5.46293	12.2211
ENSCAFT00000030086	14.0938	13.3717	12.3498	9.28669	10.2664	11.5339	19.4639	11.6358	12.2231	13.214	9.83088	4.02039	5.57761	61.4934	85.4848	55.0124	35.2507	66.1992	38.073	97.4207	64.4531	54.4046	45.1725	37.6113	17.0653	17.926
ENSCAFT00000038495	4.12821	1.89202	1.01992	0.516216	1.19144	0.516732	1.12845	4.94735	0.965219	2.88838	2.17909	1.38927	3.78435	15.0305	25.1304	8.85438	15.9893	8.60285	3.76433	12.0425	22.6633	12.2748	13.7216	14.0796	7.54793	8.50766
ENSCAFT00000024848	0.602565	0.322062	0.322018	0.260313	0.142366	0.27362	0.398326	0.185275	0.0776471	0.253278	0.210051	0.176027	0.179941	2.60783	2.05655	1.51042	1.00357	0.896598	0.988512	1.85473	1.03162	0.466698	0.940106	0.870222	0.816227	0.868973
ENSCAFT00000015047	6.04555	5.42466	2.7786	6.83387	7.12054	2.25175	5.68973	3.96249	6.7912	5.82983	4.83313	5.51566	3.71027	25.3118	32.6334	11.8365	23.9753	43.8314	6.8743	27.2955	21.1223	28.4907	18.8331	17.0548	21.3069	10.894
ENSCAFT00000013988	1.29591	0.718026	0.740886	0.79236	0.717766	2.00297	0.484585	0.937824	2.7837	1.29985	3.27092	2.21355	4.77636	5.53269	6.75454	2.61346	5.38569	5.54357	5.91117	2.09266	5.53023	11.5453	4.84092	12.5036	8.79806	15.2501
ENSCAFT00000016992	5.65644	3.32443	2.51074	2.95037	5.41616	2.90451	2.98766	3.38213	3.29739	5.65621	5.68085	5.4883	3.67631	26.0008	33.7698	11.8429	16.5295	40.8761	9.54266	16.343	20.8054	15.064	20.7476	22.185	20.8461	12.2626
ENSCAFT00000029874	1.87195	3.80787	6.91962	6.00464	1.08613	4.96681	2.81646	2.87449	1.03894	10.5743	8.71808	5.80438	4.48451	7.92816	22.2698	28.6809	21.2006	6.50463	15.6451	13.5012	14.9361	4.412	34.818	31.2315	22.8151	13.7761
ENSCAFT00000018969	8.65399	7.08502	4.70003	8.74024	5.94664	14.6131	1.48127	4.3033	20.1417	11.0443	10.2036	7.33329	10.5055	23.8279	25.6316	12.5661	30.5459	29.0082	47.1481	5.52215	14.1583	64.0683	35.7538	37.4111	28.6263	33.4325
ENSCAFT00000020236	3.01773	3.67064	4.19136	4.1775	5.57702	3.55356	4.40833	6.51294	2.70998	5.94315	3.84708	3.99506	3.01041	12.4025	21.7435	15.7068	14.264	34.5983	11.8139	21.1444	33.388	11.8028	19.732	14.2928	15.5323	9.37296
ENSCAFT00000022599	2.17707	2.49906	1.90933	4.42249	1.03488	2.2161	0.797326	0.403938	2.91835	2.15784	1.79108	1.84099	1.25796	10.6288	15.0975	8.69264	16.8757	6.53693	8.14378	3.99629	2.49893	13.8404	7.73647	7.49262	7.68065	4.34531
ENSCAFT00000004456	12.7617	2.7076	18.785	2.51732	1.55479	15.0293	5.31492	3.39498	6.74649	15.3594	8.45305	8.65071	14.4196	61.7974	26.3149	104.387	12.2528	20.8441	70.8701	40.7462	28.2353	34.8809	68.8073	46.2143	47.2293	57.4776
ENSCAFT00000025576	3.90556	2.79347	3.16867	7.00589	4.81567	3.24042	5.10863	5.82256	3.61449	2.58638	3.51629	2.55511	2.32859	16.9575	18.7345	14.5445	26.1601	31.3421	11.3333	25.8264	32.9342	16.578	8.95366	13.4141	11.5334	7.67419
ENSCAFT00000006834	78.4789	69.624	57.8663	86.1661	86.5409	73.5785	152.758	76.1029	60.8292	119.733	48.106	159.771	174.253	271.737	311.009	167.355	206.105	425.759	159.641	530.071	359.82	182.986	271.591	132.141	445.712	333.358
ENSCAFT00000023249	2.56772	4.18838	1.1055	5.55596	5.16175	0.844541	2.723	3.38626	1.44224	7.3966	6.03306	4.32708	5.01397	11.09	27.2937	6.32743	20.0324	32.4704	5.05474	13.7831	22.9576	7.87687	27.8155	23.286	22.0094	16.4336
ENSCAFT00000000377	36.9183	30.305	17.8242	35.6048	30.0962	27.2387	49.9716	27.8454	19.9071	35.1088	29.7118	22.3115	21.203	182.373	218.997	82.6049	150.982	245.554	101.81	295.315	186.493	93.9437	138.463	125.205	99.1288	69.3226
ENSCAFT00000039232	35.4964	14.491	7.80017	18.0001	26.7963	21.5464	16.4423	7.79768	18.4275	30.7295	13.9634	37.412	42.5026	2.39624	0.538855	0.146159	0.142917	0.795571	1.11725	1.03898	0.518944	1.70143	1.03525	0.660998	1.6986	1.34822
ENSCAFT00000005657	2.93501	4.20136	2.02748	5.86089	3.67402	3.97542	1.28276	2.23305	3.67646	4.21702	4.97138	3.1901	1.89534	12.3925	27.2331	8.76417	21.8964	28.0714	13.4782	6.23434	12.1866	16.5352	14.9308	18.4414	14.3675	6.49318
ENSCAFT00000001929	5.40933	2.35866	13.5362	1.1315	3.89601	5.12908	8.48774	3.85393	5.11181	7.84787	8.0778	13.368	15.1193	22.7192	14.8824	51.2822	3.73331	21.7724	15.3709	37.6816	20.6034	21.029	24.9985	28.8012	50.2414	43.6571
ENSCAFT00000040491	0	0	0	0.0162887	0	0	0	0	0	0	0	0.00651826	0	8.15963	12.4486	5.16987	15.9384	21.0701	8.04599	14.998	25.6873	8.31404	16.1094	6.0543	22.2052	26.5123
ENSCAFT00000039112	0.556899	0.665252	0.453277	0.322653	0.142979	0.848632	0.927685	0.557835	0.64117	0.671392	0.662245	0.295763	0.504246	2.67637	4.36046	1.86389	1.25748	0.885138	2.92757	4.2234	2.82383	2.60394	2.0882	2.04031	1.39262	1.42667
ENSCAFT00000011559	0.454238	0.801393	1.18124	1.49113	0.397158	0.800771	1.05452	1.42513	0.343274	1.49432	2.66577	1.10877	1.46722	2.07306	4.85209	5.85377	7.54516	3.38564	2.06286	5.88655	8.40398	1.58683	4.5495	9.52819	6.41344	4.20537
ENSCAFT00000012052	6.17392	1.97656	8.84481	1.15337	1.57878	7.87916	2.46915	3.10066	11.0583	10.5345	7.87703	9.63319	11.8303	28.8072	14.5333	40.3701	5.10909	11.4874	28.5289	13.8385	17.769	54.5008	38.1067	31.9036	41.2337	39.1218
ENSCAFT00000024171	15.9826	16.8364	18.4847	25.2924	20.9378	12.5272	18.8984	37.683	11.1811	38.8416	20.2546	21.1234	15.4889	70.421	106.692	85.7864	97.6283	136.574	44.9908	96.5052	213.227	50.6724	144.791	83.4704	88.3329	52.8104
ENSCAFT00000023880	4.57835	11.308	2.0056	9.76782	7.32124	5.29589	13.5098	11.4977	3.32761	13.6147	8.07262	21.876	11.8948	23.5604	67.9877	13.0956	38.9676	49.4439	23.891	64.0215	63.7733	21.2828	56.2059	41.6742	101.44	54.0822
ENSCAFT00000018259	6.56732	0.0120706	2.62785	0.500301	0.19963	11.0153	0.0208119	0.0107678	4.06836	10.1283	4.5619	7.90912	23.0771	119.532	257.032	42.2337	108.746	166.52	86.2835	120.631	64.3578	59.3246	188.303	84.4985	134.097	167.301
ENSCAFT00000009822	1.30346	2.57158	1.61038	2.77082	2.37008	3.1666	1.96191	2.85539	1.19686	2.10185	3.13095	1.40654	1.19379	5.6463	16.7872	6.89509	11.331	15.9318	9.89126	9.50785	16.1996	5.23539	7.39262	12.1868	6.18489	4.08093
ENSCAFT00000009655	437.605	309.92	130.697	169.53	172.597	324.216	325.637	67.6725	235.672	523.759	222.128	422.617	690.401	1328.07	1380.44	340.937	420.594	871.887	642.067	1095.23	300.848	647.361	1139.08	545.953	1137.3	1315.07
ENSCAFT00000013508	7.94337	5.79894	34.0733	9.82209	7.05935	23.3882	13.0257	12.5861	7.82429	33.146	34.607	6.96626	21.0672	31.5998	35.0405	123.651	34.6661	46.3589	62.492	63.8165	67.2047	32.8102	99.3695	110.733	25.1674	55.5781
ENSCAFT00000006591	28.0726	6.06296	16.6336	4.74766	14.5449	17.4684	24.7691	16.8148	26.8851	10.337	16.7191	30.9135	18.4337	110.037	34.8521	62.2565	17.3312	86.5199	52.8441	122.081	88.3604	108.881	33.5827	58.2594	113.474	52.9234
ENSCAFT00000031652	7.04628	2.20166	7.27992	2.58524	1.35155	7.95361	1.55653	2.13233	6.68525	4.81793	2.59842	2.34042	3.27284	34.4211	19.875	42.894	15.5318	12.7033	33.3	11.255	16.6437	35.2073	23.1153	10.5847	11.5224	13.4646
ENSCAFT00000006682	5.53177	3.6322	2.43953	3.4034	4.08054	1.88622	5.28459	5.89427	4.66552	2.80428	3.70472	3.59384	3.15135	25.709	24.2612	11.6424	12.8214	27.2646	6.23902	25.1337	32.2492	19.9697	10.6394	13.8258	14.9741	9.21971
ENSCAFT00000016240	8.85423	4.67635	11.4363	1.45301	1.2778	9.61801	4.1536	3.32052	10.5092	10.8293	6.69752	5.96781	5.86032	29.2761	19.9474	41.7481	4.1601	7.19438	24.7789	13.7861	14.5607	35.7569	29.7841	22.9858	20.6	15.3189
ENSCAFT00000011977	16.6754	12.8194	7.25508	15.4096	16.7129	10.6992	14.754	12.1258	13.6695	19.8295	4.58454	19.8547	13.18	68.9737	76.9904	27.0489	51.912	109.706	33.7448	72.1091	64.9938	52.7513	60.7048	15.7481	72.0306	36.4197
ENSCAFT00000039079	5.77539	1.1655	3.06082	0.608244	0.625617	5.68196	1.52339	1.13868	3.93713	3.21698	4.80175	2.59317	2.01785	29.9505	11.2118	15.8871	3.90196	6.31561	23.6273	9.35382	10.0162	22.2186	15.195	19.7314	12.3131	8.02709
ENSCAFT00000001723	9.52397	11.4653	11.4847	10.5227	11.4524	14.0983	12.7452	14.0797	11.5152	12.948	10.4753	2.69797	4.38513	43.4141	76.7896	49.191	40.9373	80.6636	47.1326	69.2412	86.3086	51.6604	47.777	41.2105	11.7798	13.9497
ENSCAFT00000009955	7.17563	17.8128	13.2085	31.9601	18.679	12.5108	10.6374	21.226	23.8495	20.1889	8.99168	10.5088	15.5093	37.6088	112.818	66.525	102.645	140.546	43.1952	53.8855	143.107	115.909	77.5955	45.7522	51.1742	62.1855
ENSCAFT00000035837	0.0509089	0.0761065	0.0592653	0.0762408	0.094557	0.034111	0.0828226	0.143896	0.0210926	0.0591602	0.0446619	0.0271389	0.0626884	0	0	0	0	0	0	0	0	0	0	0	0	0
ENSCAFT00000024466	3.29215	4.40303	4.8284	2.92288	1.74469	3.44781	9.55344	2.51319	2.44057	6.58616	9.74079	3.12722	8.58012	15.9799	24.6594	19.7988	10.0025	11.3536	11.6749	41.7456	13.0101	11.3211	21.9632	39.4511	17.5707	27.2406
ENSCAFT00000011187	6.99832	1.79163	7.21128	1.90856	1.36286	6.48804	2.769	1.42803	4.55681	3.94245	3.32809	2.34353	2.94076	30.1928	12.2649	29.9426	7.39899	9.41614	21.5412	13.8859	8.47331	19.934	13.4248	11.9586	10.0023	9.19036
ENSCAFT00000000892	0.044047	0.0543769	0.0275332	0.0897706	0.0143057	0.0952948	0.0864379	0.0585594	0.0137614	0.177011	0.0629832	0	0.0827163	0.349625	0.537002	0.568119	0.467224	0.149885	0.432654	0.560016	0.436128	0.170981	0.797219	0.345173	0	0.403071
ENSCAFT00000031485	8.98567	10.6348	10.8331	8.16067	10.1163	12.6368	16.1642	12.8696	8.73725	11.823	9.59325	3.78973	3.15801	40.3666	67.7084	46.0216	31.8405	64.2883	41.3814	80.6488	70.1336	38.6359	42.0482	35.7667	15.6818	10.4545
ENSCAFT00000028398	9.07346	6.88206	11.2267	4.71395	5.71668	8.37148	13.7866	8.89905	6.56142	8.99525	3.58344	3.3398	2.73549	43.6321	45.1841	62.7096	19.7232	34.3699	38.1243	73.2531	44.9743	35.0043	40.2977	17.582	14.1661	11.9617
ENSCAFT00000013972	1.52536	0.465347	3.03963	0.428142	0.399115	2.8808	0.491537	0.639028	4.12386	2.82954	2.97375	4.7893	6.15447	6.74871	5.49294	12.4543	3.75408	3.70072	10.8325	4.82174	4.27553	17.697	10.318	10.8735	18.3362	18.5451
ENSCAFT00000020084	2.87636	1.42315	1.64256	0.488661	0.992691	2.06424	1.39534	1.1552	4.83583	3.20871	3.14885	4.75839	5.13596	11.8933	8.52733	6.2904	2.16142	7.67801	6.66628	7.52242	6.09864	20.9552	10.3022	11.2131	18.3659	16.1745
ENSCAFT00000026357	5.61409	4.89841	1.07089	3.61507	2.55583	1.18696	9.88493	5.57573	1.96037	2.68926	1.26512	2.6898	2.75962	39.6504	34.7587	20.372	25.3162	26.6008	14.0472	82.7377	43.6489	28.4688	31.3502	15.2755	39.6603	49.7867
ENSCAFT00000004686	0	0	0.0360084	0	0	0	0	0	0	0	0	0	0.0661673	4.64672	2.78564	0.500107	1.14995	5.6379	3.21103	0.833768	2.51455	2.58255	3.26815	3.11144	3.40558	4.18831
ENSCAFT00000011595	1.04791	0.797653	0.630877	0.323561	0.750698	0.473765	0.559923	0.395408	1.48259	0.865288	0.833553	1.82305	1.81464	5.17701	6.48795	2.97667	1.19064	4.81437	3.45579	2.91459	2.31432	7.66077	3.76988	4.02651	9.46907	5.53579
ENSCAFT00000014100	184.391	91.3715	63.9575	105.351	24.4057	16.7713	124.772	55.3109	52.8271	183.064	99.9093	228.489	166.709	618.539	475.433	202.787	306.904	205.75	76.812	460.877	244.407	160.114	509.535	290.446	707.924	457.017
ENSCAFT00000000620	7.92737	2.49222	8.38595	1.0963	2.07374	3.12475	6.65153	4.3959	3.18796	4.14262	4.88724	4.2148	6.12129	30.2473	14.0285	34.6299	3.63509	11.6958	9.88972	27.8661	21.4462	14.3699	11.9967	17.8123	15.488	17.5303
ENSCAFT00000003737	5.63918	12.8427	3.19419	18.2581	13.5434	9.78421	17.4585	6.71238	6.43792	5.34638	0.996101	2.57366	15.0795	130.499	227.599	100.743	106.616	209.098	72.7563	265.013	123.355	80.3238	119.971	61.3711	92.6612	87.2299
ENSCAFT00000026068	12.4189	10.4289	21.9926	9.61199	7.07721	16.8164	14.6498	20.9003	12.9034	18.4285	11.7818	4.43733	7.55994	54.9958	64.6581	92.2514	35.4263	46.5219	55.3132	72.2126	118.36	57.5886	62.0671	43.45	18.1931	23.371
ENSCAFT00000017243	7.82371	5.67345	19.006	6.25392	7.42689	15.8689	11.2629	15.0458	19.5594	11.9683	7.42154	6.77062	6.24308	35.5597	35.3109	78.3116	23.135	48.3903	52.6774	55.5017	84.103	85.7037	40.6062	28.0476	28.0418	19.4458
ENSCAFT00000019303	0.377841	0.881645	1.94155	1.21913	1.43263	0.594614	1.28188	1.44857	0.652181	1.22387	0.45708	1.069	1.11615	3.61935	6.49772	11.0997	4.95971	10.3974	2.24814	7.14096	9.13044	4.96834	5.78284	2.53308	6.39606	3.08801
ENSCAFT00000026643	11.572	12.5037	37.299	4.23455	4.69485	28.1213	30.0166	22.7987	9.5233	30.9283	30.3502	29.9079	23.4991	41.8261	65.9617	121.446	12.3003	23.6841	74.1901	115.236	104.364	33.8928	86.1902	93.4288	100.334	60.9877
ENSCAFT00000008502	2.34181	2.93253	2.33805	3.37392	2.07429	2.3009	2.0245	2.83393	3.648	2.6908	1.37147	1.01753	2.30926	10.0062	17.3326	8.12976	10.7675	12.869	6.88011	9.35299	16.5012	13.3642	7.53776	4.74853	3.79392	6.37418
ENSCAFT00000009716	0.0550545	0.0765632	0.11123	0.0401173	0.048634	0.0522126	0.0694732	0.0434137	0	0.082141	0.0923897	0.0433852	0.121947	0	0	0	0	0	0	0	0	0	0	0	0	0
ENSCAFT00000023898	0.031642	0.0232742	0.051016	0.00718674	0.0203389	0.0524841	0.0232547	0.00650886	0.0247031	0.0376752	0.0410029	0.0272029	0.052662	0	0	0	0	0	0	0	0	0	0	0	0	0
ENSCAFT00000013237	1.53341	0.459085	1.78913	0.347773	0.123059	2.81693	0.346357	0.219312	1.79759	2.23716	2.60331	1.48276	3.23914	7.42379	4.20832	4.40578	2.02625	1.42858	7.50402	1.75016	2.15806	6.04396	6.93992	9.89026	4.37779	7.64947
ENSCAFT00000020058	6.52992	10.9135	11.7278	21.1577	12.072	9.6336	11.8672	23.0237	10.2785	11.9825	6.43585	7.87314	9.98025	25.8703	73.474	63.8194	74.2006	60.7996	31.6887	59.9301	108.142	47.7526	41.6765	29.0828	30.4777	27.1267
ENSCAFT00000008351	0.762942	0.237999	0.458167	0.136468	0.328435	1.1229	0.870925	0.423005	1.01107	1.34905	2.02682	0.535444	0.932771	3.54203	1.90181	1.90227	0.554995	2.2005	3.50505	4.4345	2.50765	4.39862	4.18954	7.31781	2.1041	2.74518
ENSCAFT00000026541	2.44601	2.61561	9.75216	7.87083	2.90684	4.24944	5.96981	9.4795	3.36367	10.7477	6.27824	3.42037	9.69986	11.2321	16.8386	43.645	28.7846	19.9488	15.061	28.335	54.4526	15.0869	38.6382	24.7671	14.4151	33.0411
ENSCAFT00000026447	1.96919	5.43063	2.92543	16.2559	4.49346	4.28735	4.71023	3.67699	2.82135	10.4226	6.63742	9.63899	7.4546	8.81522	32.8665	11.5645	55.8855	31.6716	12.5139	23.2376	22.178	11.7726	35.6787	25.9396	37.4595	22.6619
ENSCAFT00000004197	20.6795	18.1113	18.0649	12.6269	4.84452	16.6802	14.6558	7.70726	12.7383	19.7142	10.6013	9.69763	7.61311	77.5554	105.533	63.4086	43.1747	28.84	44.1543	65.0262	40.0024	45.0462	61.5372	35.2134	35.17	19.9555
ENSCAFT00000014175	39.1741	22.0123	38.857	9.05347	28.0285	36.6802	26.8493	34.8039	45.7272	84.5312	54.8122	121.671	118.061	155.909	137.582	142.229	34.3609	159.409	98.6363	126.566	170.039	173.64	253.351	182.436	428.753	305.789
ENSCAFT00000008329	9.19635	7.09293	9.78115	6.64571	5.51861	2.26078	7.27731	7.80521	5.87567	14.5093	11.9	21.3937	11.2037	18.6999	21.2608	26.8456	10.5096	14.9263	5.35741	17.4902	20.0785	12.5733	26.2504	20.9407	44.0449	17.7394
ENSCAFT00000009412	13.5502	3.15702	16.4251	1.81912	2.24767	21.4113	3.29618	3.34744	15.1964	11.1924	19.4985	8.73072	13.2758	61.0792	24.4116	71.6357	10.7082	17.2334	69.3742	21.0911	22.1436	68.9771	40.6359	75.4617	38.6609	41.5113
ENSCAFT00000011477	20.9814	34.3485	23.7656	9.98032	14.8837	37.7231	31.1583	32.0619	39.9239	38.4802	16.277	33.8896	26.7739	73.0881	128.203	80.5569	19.4805	56.8366	110.986	85.237	120.73	183.604	74.9517	62.3784	113.694	89.7441
ENSCAFT00000026022	23.1628	20.3311	25.2501	16.4129	14.9469	21.4388	17.9999	29.0675	21.2561	22.2476	16.3325	6.50884	11.7917	102.319	133.884	104.625	63.7168	105.013	69.9368	95.906	177.073	94.2882	75.5471	61.2388	27.685	36.0577
ENSCAFT00000006594	2.68081	2.11241	3.30129	2.16529	3.64033	2.58053	4.50785	5.77946	1.41144	2.65181	1.65544	2.66235	3.95498	14.4228	21.3169	18.6963	17.1194	28.1365	10.8573	36.4599	40.5487	10.0078	15.5376	8.37468	19.0808	19.9186
ENSCAFT00000016655	11.3492	4.16951	21.6033	5.36839	3.48706	7.53822	6.72864	9.26836	8.90596	12.2772	7.6737	5.92797	5.62734	53.4041	35.65	94.1911	22.2166	29.5047	27.5709	42.7847	64.016	41.747	46.6102	28.7884	26.1191	19.2653
ENSCAFT00000019904	26.937	5.10252	35.3669	4.17252	4.02587	27.2793	9.00972	10.6684	31.6231	31.6904	21.2581	19.8264	32.29	123.115	35.9995	156.598	19.6903	26.5463	91.3213	48.6057	61.0213	144.888	113.473	87.223	87.9103	103.969
ENSCAFT00000037607	6.64775	9.3422	2.78439	4.62679	7.38074	3.05105	11.2818	10.5742	6.547	8.43987	5.83406	16.2872	9.02361	24.393	51.3074	12.7718	16.5755	38.3405	15.244	48.2994	46.4769	35.9039	26.8916	26.4154	71.0584	29.9649
ENSCAFT00000026890	14.7055	4.29836	25.0392	2.30566	5.21688	20.1406	3.28176	10.324	21.6406	22.9446	30.9451	27.1216	40.3564	66.1242	29.182	103.801	10.8951	36.438	64.6435	17.8587	61.5339	93.0046	83.1813	117.341	113.14	121.158
ENSCAFT00000025260	9.22655	9.01122	16.1601	7.41412	11.243	14.1078	11.5785	7.93014	19.255	10.732	7.5499	3.86571	4.56627	42.1767	59.0066	70.457	28.4251	76.2568	48.361	58.5197	46.5205	88.0858	37.4076	29.1141	16.1835	14.7824
ENSCAFT00000027140	11.6217	11.7292	15.182	7.86364	8.54365	3.8143	22.6311	12.8338	12.0694	12.6915	5.10504	15.2858	14.2422	44.5618	60.5431	54.9529	27.7037	50.3079	9.92574	92.9873	58.2487	42.8264	36.8328	16.7666	53.4529	37.4707
ENSCAFT00000015412	1.62626	3.06588	1.50023	2.0566	1.79351	0.461372	2.97878	2.83554	2.09125	3.17683	4.12437	1.65102	2.56158	8.1729	20.6701	6.48138	7.71648	11.3159	2.071	14.3631	15.2452	9.36535	12.0074	18.8468	7.57835	8.29695
ENSCAFT00000026253	1.63431	0.797612	1.83478	1.9587	1.07269	1.517	0.440688	0.87724	3.2957	1.17308	1.86044	1.08631	1.23862	7.10941	5.48354	8.13689	8.17889	10.2566	4.71386	2.59744	5.08969	14.7658	4.46427	7.67448	4.39715	3.93501
ENSCAFT00000023608	3.38183	3.68215	2.13967	2.06454	0.655907	5.21488	2.39312	0.872994	1.89787	1.33519	3.59464	1.33779	1.47104	17.7466	22.0088	9.71744	7.0894	4.44571	16.5696	11.1933	5.33968	11.1795	6.53339	16.0885	7.32113	6.93555
ENSCAFT00000015390	4.80971	2.19895	2.5969	0.417074	0.725783	2.27981	3.52468	2.38012	4.05156	3.31012	1.09347	4.42625	4.68523	20.8985	13.9405	10.2245	2.138	4.92386	6.934	15.5668	13.9058	16.5705	10.0392	4.12731	16.0983	12.2934
ENSCAFT00000012404	20.8062	10.8899	42.5751	7.34239	1.5234	35.3297	29.8326	10.3957	19.0803	55.9999	20.1643	37.1418	68.8112	66.5707	38.7059	116.286	19.5145	7.84893	68.0347	80.0877	39.2363	54.0727	122.373	50.9587	102.043	128.771
ENSCAFT00000008205	3.34875	7.038	9.6178	13.0039	5.3242	1.67971	12.2671	7.34244	1.41216	13.1629	5.83899	12.0185	15.4166	13.6649	40.4475	37.1329	43.9613	33.2491	5.47901	59.0658	39.5168	5.93048	41.6857	20.3826	45.3678	44.4829
ENSCAFT00000011022	1.35106	0.349937	0.532966	0.296312	0.111963	0.939362	0.482967	0.340657	0.300638	1.7947	0.964852	1.03984	1.85507	4.06394	2.48527	1.63396	1.33399	1.63952	3.8067	5.18333	2.1951	0.74254	5.90025	3.54963	4.45819	4.79875
ENSCAFT00000015061	2.8735	3.34895	3.88632	1.2426	2.00544	2.81394	2.44712	2.82374	2.43166	2.968	1.96604	0.42051	2.86486	11.0434	19.3162	14.8405	4.24914	11.8658	8.11693	10.3573	13.3142	9.62557	8.87879	6.70065	1.76122	8.79562
ENSCAFT00000012111	0.0645447	0.0694041	0	0.0554479	0.0440965	0.0517414	0.0843938	0.0798801	0	0.088486	0.0868524	0.0512192	0.060586	0	0	0	0	0	0	0	0	0	0	0	0	0
ENSCAFT00000021160	20.1066	25.0173	57.1627	49.6348	36.6166	24.3044	45.0033	58.13	16.2251	42.4365	47.6471	32.3341	37.3656	83.8224	149.111	219.58	169.723	223.329	73.3266	207.955	312.845	65.4655	131.867	163.557	122.584	105.355
ENSCAFT00000001856	6.65845	12.2662	5.6064	10.9458	8.78277	12.8699	9.10105	12.0954	8.55047	10.9085	6.83151	4.53374	7.69025	32.6225	84.1327	30.3105	43.7362	64.5995	44.4164	48.2098	79.6287	44.2068	40.9094	27.7676	17.5412	25.6143
ENSCAFT00000017014	26.7011	41.7931	12.1584	81.4684	41.3578	30.426	75.9922	28.3929	15.6982	33.8837	22.3014	41.9556	47.134	103.34	178.392	45.7782	210.34	187.687	81.5964	269.864	118.504	63.3014	100.286	70.9211	134.838	129.327
ENSCAFT00000024935	3.18133	2.89655	6.51161	6.01877	5.61274	5.71143	18.6446	5.44904	5.09621	11.8518	9.49962	8.53847	6.71278	13.6311	18.7054	40.5682	22.2762	36.3502	30.1146	91.48	31.3804	36.7744	61.223	65.6736	49.7757	41.1427
ENSCAFT00000001866	12.1365	20.1964	23.2838	24.397	22.1499	22.4178	48.8295	36.5057	23.4693	26.991	25.5622	26.2397	27.7681	21.1206	56.8172	43.3242	41.9888	60.2993	33.7436	95.0465	80.6788	44.0788	43.7823	44.9195	48.0258	42.8762
ENSCAFT00000024422	9.19748	4.38708	21.0196	6.5492	2.82277	18.8128	4.3243	4.3237	13.3877	16.586	15.3747	9.3853	13.7151	41.4955	28.0787	98.1807	23.6754	18.2223	69.2164	21.5083	23.5485	65.246	64.3449	62.9018	41.1974	47.1622
ENSCAFT00000038001	1.02895	1.57098	1.30588	2.74051	2.3881	0.509626	3.16444	2.27435	0.725151	3.43124	3.78412	1.24658	2.9838	5.97109	10.4847	6.79187	10.89	15.2053	1.82881	16.1048	11.567	2.968	15.5083	16.0325	5.66276	9.69833
ENSCAFT00000005499	0.0343602	0	0	0.124488	0	0	0	0	0	0	0	0	0	1.49398	4.08666	1.79037	1.87572	1.52978	0.739352	4.40467	2.03217	2.40208	2.50357	1.48962	3.97109	1.39674
ENSCAFT00000001599	1.76907	1.34876	2.668	0.481884	1.55141	0.680664	1.6846	2.94386	1.84023	3.53706	0.65728	3.13398	3.93279	7.81012	7.64023	10.7681	1.82797	9.58806	2.24004	7.59153	15.5211	7.28248	10.9629	2.52592	11.9002	11.3416
ENSCAFT00000038656	15.9535	3.68022	3.83502	10.042	3.4192	4.19074	13.044	1.55867	5.78078	11.8937	9.3867	10.1007	5.23629	96.709	69.3	38.4761	60.2873	92.4077	22.1312	129.371	67.9891	39.1654	59.615	41.3659	60.2547	32.8381
ENSCAFT00000013304	14.7471	4.78992	7.20409	4.0579	2.07432	6.8459	9.69944	3.73762	4.51482	14.2443	6.26836	12.2233	6.63182	50.0628	30.3846	23.5449	15.0945	12.4374	17.5229	46.0174	19.5351	15.4791	33.9003	20.0878	38.4399	15.2812
ENSCAFT00000037644	1.50759	2.39254	2.66032	3.78911	1.67791	3.78908	1.54412	0.441852	1.00193	3.48205	3.82259	1.06161	5.5563	6.1354	21.0259	10.6832	15.4786	11.3434	12.4096	11.2859	4.50923	3.92534	10.7721	11.2015	4.85691	17.8775
ENSCAFT00000027498	0.356446	0.80252	1.95835	3.16668	0.980055	0.942875	1.38701	1.5255	1.48648	3.98157	2.99902	4.08678	4.63237	1.79329	3.58699	7.44391	10.0491	6.29882	2.53431	6.64861	7.81843	6.43722	12.8707	11.642	16.1241	13.8632
ENSCAFT00000000070	1.89293	0.0768641	2.66264	0.0402792	0.0134423	1.7024	0.0752758	0.0599679	1.76268	2.0237	2.91896	1.74691	1.7443	5.86763	2.29296	8.56448	0.500512	1.47935	4.92758	3.0981	0.95177	6.21233	4.59399	7.44269	4.8928	4.56337
ENSCAFT00000002087	5.46723	0	11.6028	0	0	7.38622	0.0402515	0	8.44183	9.28356	4.09547	6.96861	9.52596	26.9153	7.72691	57.319	15.3322	8.38712	24.0588	13.4171	15.0175	36.5866	34.0332	17.0504	33.449	30.1018
ENSCAFT00000012824	0.08425	0.114728	0	0.0689396	0.211429	0.0787971	0.0661856	0.140018	0.0501782	0.126073	0.0239505	0.0490466	0.0470708	2.70581	1.70612	3.37904	0.452559	2.36955	1.35569	1.06033	2.78932	1.49504	4.09078	1.27303	1.9871	1.63427
ENSCAFT00000015640	5.89183	3.50407	3.26689	4.32578	3.20048	2.13282	6.936	5.35501	2.40403	4.43843	2.98984	2.55128	3.43805	25.4867	21.5925	13.835	16.3525	20.2514	7.22875	33.731	28.7485	10.6595	14.8826	10.9428	10.3328	10.5825
ENSCAFT00000014248	9.78858	4.2343	20.9082	3.2347	2.62506	12.3419	6.73405	5.11033	12.0427	15.4713	13.8252	6.26665	8.00135	43.682	27.1346	88.1693	12.1896	16.9821	40.3118	32.7395	29.0452	53.7296	51.7806	53.4651	26.2382	25.7996
ENSCAFT00000017027	2.01471	0.908057	1.33539	1.11408	0.82825	2.7355	0.957778	0.423551	1.88872	1.28697	0.835238	1.06338	1.22209	10.5671	5.45389	5.09335	3.64698	5.47337	7.05422	4.80169	1.71872	7.3577	3.9415	2.81754	3.71551	3.28443
ENSCAFT00000002251	11.0561	5.22104	1.17057	2.37644	5.16001	3.31627	5.20115	2.66039	3.53599	5.32542	5.8165	11.2508	6.9011	24.4003	25.8355	5.25813	7.20573	26.2332	8.32218	19.7513	12.2521	10.4219	15.4431	13.4597	27.3534	17.5848
ENSCAFT00000021097	8.40618	10.1543	20.9724	9.5964	8.95772	12.8257	11.6295	13.9555	8.45507	11.2168	8.75808	3.03813	5.25626	36.9813	64.5981	92.7432	34.9729	60.8953	44.1561	62.1397	81.2577	38.2087	40.3631	41.3165	12.6556	17.236
ENSCAFT00000000008	1.69889	1.76339	2.18988	2.24093	1.14897	1.39123	2.15679	2.60233	1.02021	1.29688	1.78741	0.955068	1.04372	7.37711	11.0702	9.76838	7.92161	8.05599	4.81135	11.0446	15.2755	4.77175	4.61177	6.5535	3.96803	3.20363
ENSCAFT00000021183	20.4992	15.4694	32.7485	17.645	24.1233	32.4475	23.8148	22.3627	32.3863	49.8784	26.6847	49.6016	67.8257	141.178	231.337	156.918	132.462	443.351	132.278	251.214	362.615	159.742	210.41	143.178	252.29	233.075
ENSCAFT00000019919	12.398	20.0295	13.9807	18.7567	15.1458	9.68231	17.2566	24.6642	9.64193	20.4841	17.142	16.1703	9.14706	56.1005	122.981	59.6435	69.1231	99.7356	32.4223	84.555	138.18	41.9902	70.5277	63.0841	64.2046	29.181
ENSCAFT00000022890	13.0739	4.88341	15.8812	4.61341	2.25997	12.5835	4.12661	1.09476	10.6857	21.4924	14.9604	10.0106	8.24975	56.8966	35.0022	78.4892	19.9348	16.9598	46.9877	23.9978	8.43139	57.0061	82.3604	61.4232	49.0792	32.467
ENSCAFT00000004833	16.84	7.3078	21.5135	5.92677	4.56823	15.0788	11.8674	10.488	11.4818	12.4393	9.17691	3.00988	5.23443	76.0282	45.7857	92.9946	22.1585	28.6832	51.3049	59.654	57.8058	52.5849	42.9104	36.2525	13.2671	16.9175
ENSCAFT00000017981	26.456	17.556	38.0641	11.1789	10.28	12.6849	51.727	24.0669	27.299	32.9775	15.6781	32.9997	32.8139	110.05	110.318	156.493	41.8044	69.1673	39.6146	240.442	137.37	117.063	107.447	58.063	133.282	100.975
ENSCAFT00000011473	83.2638	91.1175	39.7226	104.15	123.898	50.9178	120.425	55.9925	33.7806	137.518	47.2342	98.8244	163.479	160.565	291.592	95.5401	220.409	371.916	103.26	287.773	150.1	91.2508	274.375	112.714	230.999	283.676
ENSCAFT00000005432	29.7245	27.0001	18.1613	23.0754	24.7136	21.1407	24.9243	28.6526	19.0662	31.8481	20.4885	13.5271	13.022	124.793	178.254	71.1007	90.4366	170.698	68.5009	126.378	165.006	83.601	102.553	75.7758	52.8534	38.5909
ENSCAFT00000018595	60.4134	14.9808	74.4568	10.9396	7.50004	62.3928	16.7415	17.6477	75.7057	63.4814	54.3817	47.2476	46.5676	252.176	96.9632	294.654	44.2325	56.9184	193.197	83.3886	110.087	311.239	202.532	194.29	178.273	134.358
ENSCAFT00000004245	1.98163	2.27201	0.835875	0.607626	1.26233	0.835565	1.58683	2.53569	1.96356	0.828479	0.263297	0.997325	0.505644	10.6949	10.4779	5.40268	2.53852	9.59763	11.0886	5.32889	11.1616	18.2705	6.03018	6.9082	9.50241	3.78572
ENSCAFT00000010149	1.58691	2.1731	1.32388	3.17015	2.19653	1.88621	3.4071	4.2003	1.26821	2.39586	1.19107	2.21642	2.43518	9.93351	20.8865	7.63611	15.9063	25.0597	17.4792	24.2857	29.9282	7.47296	13.1224	5.10773	15.8585	11.6003
ENSCAFT00000018141	6.5322	5.39401	14.7324	2.64604	3.78929	6.96294	5.96621	10.7066	8.91735	8.7553	6.75286	4.36705	6.23178	29.7737	36.7752	64.9378	10.3015	25.9948	24.6425	30.669	61.8953	41.3953	31.148	25.9842	18.5875	20.4284
ENSCAFT00000039351	1.02368	1.31792	0.701052	0.839879	1.06488	0.670239	1.00139	1.36657	0.724252	2.51393	4.42359	1.88636	2.50601	2.26121	4.37033	1.39035	1.64491	3.42066	1.20907	2.27753	3.77364	1.5584	4.52494	7.07085	3.99105	3.71088
ENSCAFT00000001873	3.75712	1.11136	7.03566	1.07906	0.606194	3.27322	2.52721	1.94011	3.09994	4.43635	4.82675	2.66356	4.40451	16.8862	7.65484	29.9462	3.80145	4.44638	10.1001	12.7406	11.7271	13.7595	14.9458	18.1682	10.7209	13.3996
ENSCAFT00000003298	66.5578	28.3383	82.7319	24.3084	12.2767	51.3388	33.0285	13.3559	63.0552	61.6299	34.6393	60.7445	68.2812	617.252	292.975	368.372	237.577	209.885	154.598	235.255	198.176	326.053	184.792	144.592	402.512	238.463
ENSCAFT00000038801	9.85817	4.4413	51.82	1.90573	6.08431	36.7324	8.35797	6.71062	27.6979	25.9104	24.443	20.5479	15.7163	128.124	62.1856	233.351	20.1607	72.4079	204.973	93.7171	59.2945	108.879	155.739	153.604	96.424	69.9511
ENSCAFT00000009907	9.17122	3.34394	10.239	2.48452	2.16283	9.1846	2.65418	1.32758	9.8177	15.0192	16.18	9.45533	11.1825	41.9616	25.0609	46.9047	9.99043	15.0452	33.1829	14.0934	8.53664	49.4181	54.752	64.9815	41.7553	37.8327
ENSCAFT00000012993	2.18177	1.05851	5.02745	1.08668	1.85754	2.05078	1.88973	4.03197	4.14543	3.23039	3.77236	1.48123	3.62642	9.35731	7.22293	22.2625	4.88273	12.9882	6.19599	9.76301	22.4873	18.7141	11.2281	14.043	6.45479	10.9537
ENSCAFT00000019094	3.61877	1.08627	2.42983	0.99256	0.980263	2.14735	0.829021	1.74632	1.53497	4.45022	6.14956	4.03505	5.73657	15.144	8.01326	11.3576	3.26522	6.06775	7.84191	4.26293	9.23813	7.33198	15.9762	24.2768	16.2913	17.8128
ENSCAFT00000018193	2.83769	3.76116	1.67715	4.49897	2.72423	3.46759	1.61845	5.17259	3.85234	4.35575	3.74895	1.86385	2.50066	14.6609	29.5113	8.19065	20.1729	19.0407	11.9921	9.56439	34.4894	19.3373	17.5137	18.0563	9.06575	9.58837
ENSCAFT00000024342	4.22593	2.09801	4.55637	1.43233	1.09859	5.63273	1.67746	1.00961	6.03492	4.41879	8.09293	4.74062	4.99347	19.2206	12.4156	20.3544	5.74048	6.81377	18.8942	8.01552	4.57463	28.1557	15.9005	31.7439	22.7485	18.8099
ENSCAFT00000006453	4.07637	0.846587	3.8278	0.880457	0.693437	2.7777	1.89946	0.834846	4.88683	3.14125	5.84389	4.25704	7.07604	17.4135	5.28992	15.3188	3.39608	4.58208	8.64625	8.70802	5.11323	20.7119	10.7371	19.2707	16.5473	20.7504
ENSCAFT00000005506	4.35136	4.61215	2.85268	4.51014	4.34386	4.96048	9.36056	7.37944	3.74055	7.35814	8.54832	1.93127	7.29587	17.9949	33.1142	14.5311	24.1098	30.5484	15.2761	51.1174	47.2967	17.2068	26.0477	34.0874	9.41228	24.0585
ENSCAFT00000011758	5.83667	2.27062	13.9458	1.38978	1.33764	11.9249	4.0875	2.20418	10.6194	9.77398	13.6245	6.11492	9.90986	24.2559	16.068	55.5261	6.48123	9.88163	37.1909	22.8091	13.5888	44.7633	32.3185	49.3557	24.5761	29.2143
ENSCAFT00000001708	3.21165	4.56239	3.83975	9.68206	6.35445	3.51285	1.93094	4.49749	1.76536	6.66656	4.93387	2.6865	3.68442	17.9544	33.1884	17.949	36.6003	41.7522	14.1327	11.1382	25.0698	8.93157	26.1902	21.8765	12.1299	12.2889
ENSCAFT00000000445	14.4419	13.8843	3.95318	15.628	26.8309	8.18673	14.7417	6.43051	8.51114	15.0687	6.87964	19.7027	15.8075	3.76651	3.48293	1.32639	1.50464	4.43887	1.89743	2.5201	1.60647	1.80025	4.21568	1.60734	4.19799	4.20424
ENSCAFT00000031786	5.02059	0.995251	9.75303	1.2177	1.50794	8.0551	1.64501	3.13678	4.29357	5.04218	4.69438	3.89079	8.89367	21.9227	6.9165	39.4908	4.47111	10.1099	26.3981	7.98	17.4422	18.3571	16.9143	17.9791	15.9697	27.473
ENSCAFT00000009612	1.74256	0.683076	1.54424	0.283221	0.195805	0.742336	1.53764	1.37038	1.36725	1.41414	0.250678	1.11811	2.13174	9.89027	5.68699	6.90112	1.34805	2.31951	3.34099	8.51591	9.86129	6.5723	6.84902	1.30719	5.83724	6.93805
ENSCAFT00000002163	10.5423	8.13442	8.80263	5.74629	6.34347	6.74456	17.6716	6.07245	8.72189	10.098	5.63714	6.99414	5.70035	43.7986	53.9295	36.0273	23.2445	43.4956	22.9688	87.2479	37.212	39.4003	35.8489	22.2586	27.6554	18.8496
ENSCAFT00000004643	4.93795	1.4791	2.92315	3.03506	1.91803	8.93338	1.06521	0.495408	6.23393	4.29196	2.21039	7.01608	8.71645	18.9771	10.2677	10.6961	9.99721	10.8974	25.7815	5.31491	2.45869	25.0884	15.4678	16.3634	28.8498	28.0757
ENSCAFT00000036310	58.4904	77.5181	56.9685	43.5799	83.7903	44.8777	101.714	81.8939	37.8844	56.7752	43.5311	31.4896	42.7765	255.156	491.353	299.684	174.597	521.951	207.966	526.265	443.108	208.385	235.975	193.352	138.605	177.77
ENSCAFT00000012686	1.77021	3.05394	1.57765	2.80089	3.3294	1.23657	3.21087	4.80982	1.84227	3.82877	2.84561	4.64968	2.83363	8.78352	21.869	6.83612	12.132	20.9845	4.57071	16.7205	26.156	8.91799	13.8687	12.5503	21.41	8.98431
ENSCAFT00000002529	0.584239	0.914176	0.591653	1.04006	0.422248	2.41443	0.419409	0.610194	0.445045	1.6224	0.446345	0.39034	0.768226	2.53518	6.57788	3.1583	4.54785	2.93446	7.17154	6.29939	4.14359	1.96386	4.61528	1.519	2.14875	2.53491
ENSCAFT00000010983	12.4287	31.3023	35.6335	41.2581	19.9577	17.2263	74.2314	35.1446	14.1428	70.8758	67.8396	62.3571	65.2563	40.8799	126.43	102.85	112.57	97.2776	42.44	257.866	151.145	44.3686	176.169	173.767	178.923	145.135
ENSCAFT00000024899	5.88135	6.07398	3.09228	9.30687	10.5123	7.87744	10.3024	7.18498	5.05823	12.4048	1.52658	10.3916	7.3798	20.7471	33.945	10.5377	24.8056	42.3248	18.5993	40.9802	32.1447	16.0482	31.8755	5.43025	31.487	17.544
ENSCAFT00000004108	4.25224	1.95764	1.8021	2.09376	1.92721	3.72616	1.83664	2.12964	6.88925	3.15122	3.02228	2.49665	1.51567	18.428	12.3009	7.88598	7.08382	11.2761	12.3122	9.05968	11.4189	29.3703	10.6131	11.7273	10.0683	5.07476
ENSCAFT00000009430	1.50534	2.38474	1.29325	1.08782	0.996575	1.10856	2.32718	2.21182	3.74163	3.82446	2.03156	2.47555	2.97628	9.98098	19.3253	7.26258	4.05039	5.80774	6.19132	8.75686	14.5796	23.2609	17.8471	10.2765	17.9992	14.0287
ENSCAFT00000031255	49.2119	87.3234	59.5412	64.4922	47.9566	134.651	76.6355	47.4372	37.8308	316.699	213.578	138.675	186.064	123.581	283.58	126.259	121.471	155.158	208.259	198.195	142.634	84.2838	553.527	414.145	303.342	292.832
ENSCAFT00000000463	3.15207	3.5545	1.45789	3.30321	1.7937	2.76923	4.73439	3.11556	2.00739	4.23696	1.05471	1.3285	3.44028	14.8813	23.0919	7.79635	9.82955	15.3181	9.66018	26.4848	17.7713	12.2336	14.0194	4.58876	6.82567	11.5963
ENSCAFT00000004582	0.131912	0.104373	0.0387233	0.0425862	0.0557889	0.288488	0.228628	0.158299	0.127644	0.0455601	0.12552	0.274605	0.146518	3.16348	5.43163	4.27081	0.503525	1.73277	4.60709	7.28664	1.80435	5.09414	5.58535	1.58738	5.05107	4.87238
ENSCAFT00000030505	2.16315	3.03674	0.87935	3.44613	3.37401	1.60157	3.30465	3.92251	2.91856	4.30132	2.53058	4.4806	2.23795	9.49825	21.1134	3.8468	15.2348	23.2433	6.00535	17.3927	23.4889	12.4433	14.6461	10.4761	17.0128	6.88652
ENSCAFT00000038006	2.99401	0.927949	3.78308	0.78678	0.700701	4.40469	1.60054	1.44695	2.32264	2.28828	2.22002	2.68406	3.53489	0	0	0	0	0	0	0	0	0	0	0	0	0
ENSCAFT00000005148	17.8653	4.59143	16.7037	6.34253	3.91945	23.5779	9.05948	8.51337	23.7181	18.267	24.5709	31.66	27.1131	83.1193	29.3387	84.5076	21.1634	24.3602	82.4828	42.2566	44.5252	113.49	68.6481	122.739	129.138	87.6233
ENSCAFT00000012721	6.12497	3.97622	13.2473	2.35379	2.44254	18.5945	6.66013	6.18297	10.5697	21.1947	17.0492	22.6176	32.0589	25.1956	24.8306	47.5771	7.59755	12.4917	54.4696	32.4318	31.4179	48.0432	63.2581	58.7223	85.6704	86.0366
ENSCAFT00000013726	0.0655615	0.145076	0.127916	0.0532923	0.0638923	0.138221	0.0626016	0.198469	0.236501	0.0792761	0.0917779	0.195067	0.0751605	0	0	0	0	0	0	0	0	0	0	0	0	0
ENSCAFT00000006620	4.86013	2.29466	3.72147	1.03969	2.63642	7.019	3.45057	5.47721	6.2712	5.90764	6.32579	8.06388	15.7981	34.8335	44.2332	58.3886	16.5009	33.0959	68.8249	54.1652	52.4136	48.9414	111.436	83.456	93.8427	133.475
ENSCAFT00000019116	2.25129	3.43779	1.14928	1.15975	1.33441	2.21253	0.973066	2.68455	2.12215	4.96911	3.66713	2.46241	2.71297	10.0413	21.4614	5.20998	4.21716	8.69469	7.12079	4.48032	14.1434	9.43424	16.6211	13.7381	10.163	9.16495
ENSCAFT00000019721	7.51987	7.04512	3.47591	16.763	4.156	11.9374	2.7569	2.78836	7.27376	7.55869	3.95466	4.86327	5.32684	25.846	26.8135	12.4787	38.2328	17.4529	32.522	7.00649	7.28206	28.9889	19.6657	9.76956	13.9691	13.3627
ENSCAFT00000014180	9.5967	6.97987	20.9246	5.10447	2.70669	8.22385	7.55407	4.82905	10.7887	15.5576	6.09604	6.66203	10.6867	45.0979	47.5471	94.5074	18.3005	18.7001	28.3719	40.1129	29.4728	51.3363	57.6652	23.7912	29.0098	36.7353
ENSCAFT00000009222	10.6313	13.7782	5.57717	15.9499	20.5234	8.16132	17.1271	9.19459	4.06665	20.1843	6.53911	14.0757	20.4297	58.2514	83.2193	23.9624	59.3818	126.298	29.9275	79.5516	47.0624	26.0774	67.6102	29.7158	70.6046	75.0752
ENSCAFT00000019529	2.59399	1.4323	1.78677	1.30984	1.75165	3.33177	0.822067	1.73547	6.57604	2.316	2.71975	2.68769	3.13138	11.2219	9.72533	7.0166	5.47935	12.1402	11.9661	4.72959	11.3375	26.9509	7.61726	9.98424	10.4724	9.25725
ENSCAFT00000012239	5.24585	1.07981	4.60549	0.592664	1.16547	3.05055	1.80751	2.35755	4.6455	4.8102	8.45504	5.22759	5.38846	24.4708	6.90071	21.4996	2.42833	7.93539	10.9333	10.1381	14.0683	21.5134	20.7005	34.5852	23.8298	18.7949
ENSCAFT00000018012	2.29272	1.41503	2.37899	1.24259	1.98404	1.90639	0.107649	0.427599	4.27893	4.72857	2.69534	2.34476	4.30414	10.7844	13.7357	9.16539	6.83398	13.3227	6.64083	0.940439	3.66684	12.9616	16.9445	11.5506	6.42654	8.46172
ENSCAFT00000028254	4.34947	2.59029	6.3388	3.59413	2.5427	2.26184	3.48039	8.20067	2.67518	2.20341	3.01851	3.57191	4.08706	23.5155	22.0092	37.0627	23.0365	18.4249	8.47962	21.269	59.11	17.7963	14.127	23.3476	27.7867	22.6521
ENSCAFT00000026110	11.5642	8.40121	28.6084	7.11608	4.36854	19.9938	14.1487	5.77868	20.2577	15.4853	11.629	4.92796	7.36721	50.7692	54.4174	106.271	27.4779	28.8771	67.1331	70.9355	32.6864	94.673	51.0078	44.2426	20.8429	23.1079
ENSCAFT00000011566	0.0612884	0.114411	0.0522932	0	0	0	0.112242	0	0.0589191	0.0478962	0.0792609	0.0220997	0.0631441	1.52482	0.953629	2.07125	1.90599	0	0.636644	2.32965	0.772111	0.80481	1.11005	1.40122	1.2763	1.35858
ENSCAFT00000015238	0.76972	1.30331	2.16336	0.913418	1.74068	2.7927	1.67597	0.0792012	1.4651	1.09711	1.01726	0.975286	0.368304	2.84023	7.86286	7.78005	5.61315	9.93253	7.05106	6.62925	3.01159	5.08873	4.03998	2.66652	6.34515	0.821539
ENSCAFT00000008300	23.5988	8.70178	39.4994	3.89576	4.1212	22.9312	17.5517	8.29315	19.1794	24.3761	18.8035	17.9317	21.6378	100.607	52.3003	160.841	13.4374	25.0668	71.5388	82.3422	43.3748	80.9909	80.1891	69.7142	70.8616	63.9516
ENSCAFT00000001875	0.265366	0.231307	0.486693	0.386499	0.265651	0.228756	0.292687	0.116209	0.0661399	0.206453	0.344046	0.0782387	0.128076	0	0	0	0	0	0	0	0	0	0	0	0	0
ENSCAFT00000038137	0	0	0	0	0	0	0	0	0	0	0	0	0	5.69865	5.34592	3.71719	2.1763	7.97041	5.99356	2.81862	1.8127	4.60217	10.8021	3.69109	7.20341	10.2544
ENSCAFT00000010819	10.9946	10.3759	8.76487	10.8377	13.206	33.0627	7.957	12.5724	6.59912	27.2398	17.8529	2.83963	7.22106	47.8015	65.7257	39.2883	40.6838	89.5291	105.775	40.1381	74.5176	28.7288	92.2533	65.037	11.0174	23.3153
ENSCAFT00000031727	2.76299	3.31817	2.41874	4.5926	4.96123	3.87046	7.11521	6.4125	1.37341	7.00497	3.23798	2.61277	9.64914	14.5075	24.2251	13.2784	18.7663	33.8894	15.4912	38.603	42.5854	7.60679	25.9438	14.4357	12.9405	34.4418
ENSCAFT00000007409	1.98163	1.13327	5.32204	2.21131	1.16746	2.51962	3.79778	3.8863	1.80296	6.76666	7.37916	3.2309	4.10346	8.80147	7.53083	23.5422	7.82845	8.22517	8.41638	19.2001	21.8762	7.41646	24.5425	28.5236	13.7996	12.6287
ENSCAFT00000018503	3.09638	1.87892	7.28688	1.52187	0.678156	7.82083	1.58461	1.52454	3.41599	5.64529	4.11633	3.89203	4.19486	13.3945	12.7847	31.2269	5.39479	4.52736	24.7361	7.68174	7.93432	14.4063	20.072	16.3662	14.3172	12.7479
ENSCAFT00000037405	31.6083	8.56549	26.8434	5.11447	1.26852	26.7267	6.27661	5.38832	18.8477	30.9817	25.8421	12.4922	14.5114	134.89	68.6176	119.785	19.4203	19.5126	87.882	41.2435	40.1014	88.6861	108.521	92.5782	47.2823	47.6075
ENSCAFT00000004025	2.48943	4.31219	2.6372	2.4278	3.88264	1.26461	4.68181	2.24928	2.14572	3.7694	1.5124	1.89939	3.3668	14.7585	26.2938	13.4692	8.753	24.8013	4.30665	23.1434	13.3685	11.9767	16.0055	7.04097	9.14841	11.2642
ENSCAFT00000021460	11.5326	4.21066	16.2598	1.97159	1.70108	8.95771	9.72056	3.88855	12.9862	11.3819	12.4795	6.43871	10.442	48.1124	24.2975	66.745	6.19494	10.2571	28.9865	43.6608	20.0376	55.1427	36.3132	44.916	25.6844	32.0541
ENSCAFT00000026820	13.9776	21.5598	9.24122	39.3558	28.5854	14.0571	25.4462	27.9477	10.5946	24.7136	14.8003	24.56	25.0497	64.5849	137.839	41.5704	152.074	192.273	52.8997	128.407	168.378	51.3767	90.0352	61.8292	104.087	92.5003
ENSCAFT00000008094	2.76589	0.794545	2.67186	0.457767	0.297126	1.82848	0.639714	0.772656	2.32549	3.33674	1.49953	2.01846	3.80496	13.6974	6.5612	14.7242	1.76412	2.87281	7.63742	5.14098	5.76608	13.8482	16.8798	7.85985	10.9772	15.8493
ENSCAFT00000021222	7.99773	7.78706	4.13525	5.50236	5.02749	3.9042	9.17913	5.36556	6.05615	8.24721	4.06932	7.14583	7.95878	38.5296	58.4148	18.679	21.2215	35.8022	13.3087	56.0124	36.0179	27.6259	29.1127	15.4659	29.6952	23.6904
ENSCAFT00000027213	0.0674885	0.0868584	0.0378843	0.0188143	0.0783048	0.0799212	0.128189	0.144693	0.0374666	0.103314	0.123095	0.0648072	0.02924	0	0	0	0	0	0	0	0	0	0	0	0	0
ENSCAFT00000000672	6.13605	8.93726	6.0711	4.28223	5.86928	7.03724	5.43575	6.39943	8.48856	5.2959	5.22538	2.8375	4.13039	33.0216	73.9878	31.3235	23.5628	49.6459	28.0681	39.1243	43.4899	42.337	24.0111	24.5058	14.3264	16.3479
ENSCAFT00000007041	6.83902	10.7035	8.41548	27.0344	15.9611	13.3718	12.4392	16.5062	6.53131	18.157	16.7659	7.20844	10.2516	30.5692	73.8769	38.8221	103.516	108.488	44.3091	64.6292	97.9097	29.4549	64.0052	66.8375	30.536	32.4734
ENSCAFT00000015398	2.30354	3.05473	1.71606	5.74441	3.53824	2.40939	5.75337	4.94021	1.93038	5.557	3.29207	2.53095	3.6677	10.3272	19.9172	7.76957	20.6862	23.0204	8.0413	29.2465	27.5033	8.30167	18.8546	12.6604	10.1753	11.353
ENSCAFT00000026623	3.33664	5.1762	2.72976	6.67633	6.2757	3.27183	7.18803	11.933	3.94751	4.83268	5.98112	4.97941	3.5279	21.3354	30.5668	14.5534	23.2813	37.9311	13.65	32.0094	63.9567	25.115	20.0089	28.4553	24.3845	13.5645
ENSCAFT00000039159	1.90195	2.76875	3.59508	2.18474	1.95751	1.90722	0.903299	3.07387	1.28392	3.64589	4.45934	0.94736	2.10024	8.84776	18.3044	16.273	8.00864	12.9047	6.53891	4.42771	16.6216	6.65301	13.4758	18.7002	3.74176	7.2273
ENSCAFT00000009605	1.95622	9.87652	15.2415	25.7503	4.5643	8.89394	21.9931	14.1188	3.91574	19.236	13.3114	16.4597	21.1058	8.2331	54.9521	56.727	83.3008	26.0279	26.032	94.2563	73.3961	16.0334	58.8368	45.472	62.9645	58.0484
ENSCAFT00000020778	0.0665256	0.0317617	0.0214245	0.00172295	0.037763	0.0575193	0.0217339	0.00109012	0.0213992	0.0869007	0.0269715	0.0358798	0.134898	3.60233	2.04931	1.15279	1.80417	3.29833	1.51862	2.35606	0.427688	2.13984	2.9629	1.46761	5.15426	2.99309
ENSCAFT00000018088	5.69573	8.7751	3.10052	7.53132	10.2465	3.47385	15.456	18.0638	5.15478	17.1565	18.289	11.5339	9.39053	28.2095	48.9869	15.0575	23.5984	56.7407	12.5057	63.6853	83.4986	26.1507	50.758	63.3835	54.9461	31.0183
ENSCAFT00000003824	0.809426	0.450227	0.973626	0.343355	0.572472	0.345001	1.16257	1.03741	0.407015	1.45455	2.49631	1.71323	1.9764	4.36108	2.85545	4.77459	1.31776	3.65965	1.38148	5.4077	5.24264	1.97665	5.63072	9.97259	7.84326	6.4719
[truncated: 25,260 more rows]
